# Supplementary material for: Uncovering the mesendoderm gene regulatory network through multi-omic data integration
Source: Cell Rep. Author manuscript; Available in PMC 2022 Mar 12. (PMC8917868; doi:10.1016/j.celrep.2022.110364)
Supplement: 2 [file NIHMS1781190-supplement-2.xlsx]

## Sheet: Table S1A RNA Metaclusters
chrom	start	stop	TF	>	target gene	strand	DNA cluster	RNA cluster	cluster chrom	cluster start	cluster stop	H3K4me1 score	H3K27ac score	TF density	ATAC score	eP300 score	Average score
Chr05	117955353	117955365	TCF7L1	->	Xetrov90014777m.g-plscr1	-	0	1	Chr05	117955348	117955563	1.35735	1.58418	1.49174	1.14073	1.12106	1.33901
Chr05	117955507	117955519	TCF7L1	->	Xetrov90014777m.g-plscr1	-	0	1	Chr05	117955348	117955563	1.35735	1.58418	1.49174	1.14073	1.12106	1.33901
Chr01	88606250	88606262	TCF7L1	->	Xetrov90001719m.g-hnrnpd	-	0	1	Chr01	88606232	88606439	1.02562	2.27604	1.56583	1.2354	0.510464	1.32267
Chr05	117923628	117923640	TCF7L1	->	Xetrov90014777m.g-plscr1	+	0	1	Chr05	117923401	117923760	1.2403	1.46738	1.62417	1.58537	1.50521	1.48449
Chr05	117923615	117923627	TCF7L1	->	Xetrov90014777m.g-plscr1	+	0	1	Chr05	117923401	117923760	1.2403	1.46738	1.62417	1.58537	1.50521	1.48449
Chr06	30067759	30067771	TCF7L1	->	Xetrov90015869m.g-cdkal1	-	0	1	Chr06	30067241	30067939	1.03651	1.24398	1.08293	0.630102	0.862759	0.971255
Chr02	68505847	68505859	TCF7L1	->	Xetrov90005165m.g-atp1b1	+	0	1	Chr02	68505766	68505968	2.48195	4.59429	0.816711	0.867426	0.754406	1.90296
Chr02	85616595	85616607	TCF7L1	->	Xetrov90005442m.g-LOC734071	-	0	1	Chr02	85616533	85616749	1.37321	0.358048	1.42096	0.803585	1.16756	1.02467
Chr01	176506678	176506690	TCF7L1	->	Xetrov90003531m.g-smim15	+	0	1	Chr01	176506574	176507130	1.91712	2.61884	1.3284	0.840232	0.950418	1.531
Chr02	68478056	68478068	TCF7L1	->	Xetrov90005165m.g-atp1b1	+	0	1	Chr02	68477910	68478227	1.99191	2.66616	1.37291	0.494973	1.39258	1.58371
Chr07	36697022	36697034	TCF7L1	->	Xetrov90017983m.g-mapk8	+	0	1	Chr07	36696973	36697178	1.49437	1.82053	1.59978	1.26799	0.875741	1.41168
Chr04	74025907	74025919	TCF7L1	->	Xetrov90011710m.g-kdm4a	+	0	1	Chr04	74025846	74026049	1.10966	2.30343	1.18929	1.13095	1.21409	1.38948
Chr07	22722992	22723004	TCF7L1	->	Xetrov90017721m.g-fgf8	-	0	11	Chr07	22722852	22723156	1.9909	4.06092	1.71492	1.20834	0.705968	1.93621
Chr07	22723375	22723387	TCF7L1	->	Xetrov90017721m.g-fgf8	+	0	11	Chr07	22723157	22723400	1.99033	3.31701	1.43025	1.86006	0.781686	1.87587
Chr04	47096819	47096831	TCF7L1	->	Xetrov90011273m.g-Xetrov90011273m.g	+	0	11	Chr04	47096690	47096903	0.45919	0.362685	1.34749	1.38906	0.626194	0.836922
Chr06	13209421	13209433	TCF7L1	->	Xetrov90015621m.g-fzd8	-	0	11	Chr06	13209346	13209575	1.01308	1.99779	1.02296	1.10206	1.13499	1.25418
Chr04	88100875	88100887	TCF7L1	->	Xetrov90011965m.g-Xetrov90011965m.g	-	0	39	Chr04	88100628	88101007	0.715635	0.211362	1.488	0.970055	0.248493	0.726708
Chr04	108835724	108835736	TCF7L1	->	Xetrov90012354m.g-lrrc52	+	0	39	Chr04	108835543	108835743	0.952945	2.32446	1.36009	0.381617	1.41879	1.28758
Chr07	31699714	31699726	TCF7L1	->	Xetrov90017890m.g-LOC101734194	+	0	39	Chr07	31699590	31699802	1.07415	0.946645	1.33113	0.536972	1.05667	0.989113
Chr02	42361414	42361426	TCF7L1	->	Xetrov90004591m.g-orai1	+	0	39	Chr02	42361313	42361583	0.968997	1.34335	1.11573	0.913426	1.21063	1.11043
Chr01	146019614	146019626	TCF7L1	->	Xetrov90003010m.g-gp1bb	-	0	39	Chr01	146019139	146020082	1.58755	2.19608	1.32387	1.317	0.618377	1.40857
Chr01	146078788	146078800	TCF7L1	->	Xetrov90003010m.g-gp1bb	+	0	39	Chr01	146078678	146078884	1.19718	1.43335	1.1864	1.71099	0.624584	1.2305
Chr09	16336699	16336711	TCF7L1	->	Xetrov90023365m.g-Xetrov90023365m.g	-	0	39	Chr09	16336278	16337420	1.326	2.0012	1.29586	0.935976	0.714992	1.25481
Chr07	70047613	70047625	TCF7L1	->	Xetrov90018525m.g-mxra8	+	0	39	Chr07	70047495	70048204	1.77832	4.36347	1.0986	0.659073	0.761628	1.73222
Chr05	41282107	41282119	TCF7L1	->	Xetrov90013536m.g-kif26b-like	+	0	39	Chr05	41282035	41282279	1.29709	1.44699	1.47168	0.863863	0.377217	1.09137
Chr02	114043161	114043173	TCF7L1	->	Xetrov90005967m.g-Xetrov90005967m.g	+	0	39	Chr02	114043040	114043375	1.64474	1.41646	1.5912	1.56119	0.904707	1.42366
Chr02	31920274	31920286	TCF7L1	->	Xetrov90004387m.g-trpv1-like.2	+	0	39	Chr02	31919875	31920551	1.34855	2.24771	1.31551	1.54734	1.19602	1.53102
scaffold_447	38886	38898	TCF7L1	->	Xetrov90028847m.g-LOC101733559	-	0	39	scaffold_447	38733	38986	1.47219	2.13135	1.37398	0.827947	1.27434	1.41596
Chr04	77765539	77765551	TCF7L1	->	Xetrov90011759m.g-nfia-like.2	+	0	40	Chr04	77765460	77765703	1.51664	0.600127	1.51055	1.37562	0.944966	1.18958
Chr06	15496226	15496238	TCF7L1	->	Xetrov90015646m.g-kiaa1462-like	-	0	40	Chr06	15496129	15496345	1.51614	1.17042	1.32045	0.845046	0.677792	1.10597
Chr03	40254615	40254627	TCF7L1	->	Xetrov90007818m.g-pah	-	0	40	Chr03	40254602	40254857	1.67661	2.8397	1.35111	0.675292	0.747553	1.45805
Chr04	119261910	119261922	TCF7L1	->	Xetrov90012651m.g-cntn4	+	0	40	Chr04	119261812	119262026	0.696284	0.669858	1.31137	0.885434	1.27458	0.967506
Chr10	10891477	10891489	TCF7L1	->	Xetrov90024924m.g-g6pc-like.1	+	0	40	Chr10	10891459	10891687	1.12411	1.6933	1.17193	1.42924	0.904795	1.26467
Chr07	109760104	109760116	TCF7L1	->	Xetrov90019394m.g-MGC147475	-	0	40	Chr07	109759702	109760148	1.62188	2.96164	1.24773	0.516666	0.668091	1.4032
Chr10	34720818	34720830	TCF7L1	->	Xetrov90025473m.g-Xetrov90025473m.g	-	0	40	Chr10	34720615	34720924	1.94858	2.37425	1.6659	1.01373	0.536222	1.50774
Chr09	77672470	77672482	TCF7L1	->	Xetrov90024506m.g-ihh	-	0	40	Chr09	77672316	77672587	1.4172	0.979303	1.27807	0.961717	1.09577	1.14641
Chr05	105227508	105227520	TCF7L1	->	Xetrov90014523m.g-LOC100496931	+	0	40	Chr05	105227394	105227705	1.59924	3.0471	1.24469	0.884389	0.695299	1.49414
Chr03	40484118	40484130	TCF7L1	->	Xetrov90007833m.g-chst11	-	0	40	Chr03	40483993	40484202	1.79699	0.683566	1.47397	0.704384	0.421162	1.01601
Chr01	103425405	103425417	TCF7L1	->	Xetrov90002051m.g-lpar1	-	0	75	Chr01	103425311	103425635	2.53851	2.39323	1.40061	0.990643	0.761933	1.61698
Chr09	16397985	16397997	TCF7L1	->	Xetrov90023366m.g-LOC100485766-like	+	0	75	Chr09	16397856	16398127	2.07202	1.16709	1.22449	0.552748	0.625589	1.12839
Chr01	31165214	31165226	TCF7L1	->	Xetrov90000673m.g-srd5a3	-	0	75	Chr01	31165173	31165376	1.64208	2.6889	1.52905	1.039	1.10288	1.60038
Chr04	110445878	110445890	TCF7L1	->	Xetrov90012407m.g-pdgfb	+	0	75	Chr04	110445784	110445990	0.95599	2.54614	1.50331	0.740672	0.337744	1.21677
Chr03	34451663	34451675	TCF7L1	->	Xetrov90007659m.g-ppargc1b-like	-	0	75	Chr03	34451556	34451766	1.42997	2.39081	1.0831	0.750644	0.583557	1.24762
Chr02	129548699	129548711	TCF7L1	->	Xetrov90006128m.g-akap11	-	0	75	Chr02	129548510	129548736	1.74916	1.13019	1.28791	1.25078	0.448675	1.17334
Chr03	52494366	52494378	TCF7L1	->	Xetrov90008072m.g-nav3	-	0	75	Chr03	52494258	52494508	0.824651	0.827164	1.11421	0.693998	0.195682	0.731141
Chr03	74997537	74997549	TCF7L1	->	Xetrov90008402m.g-asb13-like	+	0	75	Chr03	74997371	74997593	0.433387	0.349121	1.14529	1.01341	1.03547	0.795337
Chr03	74997492	74997504	TCF7L1	->	Xetrov90008402m.g-asb13-like	+	0	75	Chr03	74997371	74997593	0.433387	0.349121	1.14529	1.01341	1.03547	0.795337
Chr01	177260007	177260019	TCF7L1	->	Xetrov90003540m.g-pde4d-like	-	0	75	Chr01	177259800	177260043	0.777051	1.06792	1.15012	0.970198	1.44818	1.08269
Chr09	19425599	19425611	TCF7L1	->	Xetrov90023441m.g-pms2	+	1	14	Chr09	19425325	19426510	1.58206	1.74466	1.11746	1.09052	0.387675	1.18447
scaffold_83	350286	350298	TCF7L1	->	Xetrov90030636m.g-nanos1	+	1	14	scaffold_83	350185	350553	0.832065	0.761581	0.808828	0.211549	0.885937	0.699992
Chr02	131869067	131869079	TCF7L1	->	Xetrov90006172m.g-acvr1b	+	1	14	Chr02	131868550	131869164	2.12021	2.63696	1.27244	1.57953	0.393672	1.60056
Chr08	55780028	55780040	TCF7L1	->	Xetrov90020927m.g-ccdc9	+	1	14	Chr08	55778121	55780962	1.03682	1.03596	0.894708	0.485969	0.22471	0.735635
Chr08	55779335	55779347	TCF7L1	->	Xetrov90020927m.g-ccdc9	+	1	14	Chr08	55778121	55780962	1.03682	1.03596	0.894708	0.485969	0.22471	0.735635
Chr08	55780670	55780682	TCF7L1	->	Xetrov90020927m.g-ccdc9	+	1	14	Chr08	55778121	55780962	1.03682	1.03596	0.894708	0.485969	0.22471	0.735635
scaffold_83	353251	353263	TCF7L1	->	Xetrov90030636m.g-nanos1	+	1	14	scaffold_83	353086	353343	0.70367	0.571441	0.935166	0.666834	0.544738	0.68437
scaffold_83	353101	353113	TCF7L1	->	Xetrov90030636m.g-nanos1	+	1	14	scaffold_83	353086	353343	0.70367	0.571441	0.935166	0.666834	0.544738	0.68437
scaffold_83	353131	353143	TCF7L1	->	Xetrov90030636m.g-nanos1	+	1	14	scaffold_83	353086	353343	0.70367	0.571441	0.935166	0.666834	0.544738	0.68437
Chr04	38902372	38902384	TCF7L1	->	Xetrov90011073m.g-Xetrov90011073m.g	+	1	19	Chr04	38902263	38902740	1.55488	1.47108	1.05179	0.485988	0.191035	0.950956
Chr04	38902712	38902724	TCF7L1	->	Xetrov90011073m.g-Xetrov90011073m.g	-	1	19	Chr04	38902263	38902740	1.55488	1.47108	1.05179	0.485988	0.191035	0.950956
Chr04	38902316	38902328	TCF7L1	->	Xetrov90011073m.g-Xetrov90011073m.g	+	1	19	Chr04	38902263	38902740	1.55488	1.47108	1.05179	0.485988	0.191035	0.950956
Chr04	38901056	38901068	TCF7L1	->	Xetrov90011073m.g-Xetrov90011073m.g	-	1	19	Chr04	38900824	38901076	2.23239	0.310435	1.33521	0.794581	0.179688	0.970462
Chr05	5335110	5335122	TCF7L1	->	Xetrov90013009m.g-LOC100497284-like	+	1	19	Chr05	5335079	5335572	1.15361	3.02116	0.94886	0.210226	0.543764	1.17552
Chr05	5335559	5335571	TCF7L1	->	Xetrov90013009m.g-LOC100497284-like	-	1	19	Chr05	5335079	5335572	1.15361	3.02116	0.94886	0.210226	0.543764	1.17552
Chr05	5335534	5335546	TCF7L1	->	Xetrov90013009m.g-LOC100497284-like	-	1	19	Chr05	5335079	5335572	1.15361	3.02116	0.94886	0.210226	0.543764	1.17552
Chr03	20897300	20897312	TCF7L1	->	Xetrov90007469m.g-pcdh1	+	1	47	Chr03	20897165	20897378	2.0276	4.34546	0.982047	0.80929	0.60873	1.75463
Chr01	159850635	159850647	TCF7L1	->	Xetrov90003273m.g-aldh7a1	-	1	47	Chr01	159850583	159850818	0.907821	1.30052	0.873652	0.678188	0.105701	0.773175
Chr01	101536666	101536678	TCF7L1	->	Xetrov90001999m.g-LOC100491278-like	-	1	47	Chr01	101536641	101536944	1.59036	0.261247	1.06399	1.00087	0.0784844	0.798991
scaffold_618	6348	6360	TCF7L1	->	Xetrov90029788m.g-Xetrov90029788m.g	-	1	48	scaffold_618	6266	6480	0	0	0.569921	1.21551	0.712957	0.499677
Chr06	102293957	102293969	TCF7L1	->	Xetrov90016846m.g-Xetrov90016846m.g	-	1	48	Chr06	102293946	102294279	1.93476	1.28879	1.40351	0.655182	0.225785	1.10161
Chr02	123315675	123315687	TCF7L1	->	Xetrov90006076m.g-Xetrov90006076m.g	-	1	48	Chr02	123315607	123315825	2.21308	2.20426	1.16219	0.716746	0.309875	1.32123
Chr04	109244313	109244325	TCF7L1	->	Xetrov90012367m.g-Xetrov90012367m.g	+	1	49	Chr04	109244293	109244566	2.27517	1.1605	1.05299	0.963248	1.028	1.29598
Chr02	145670932	145670944	TCF7L1	->	Xetrov90006567m.g-Xetrov90006567m.g	-	1	49	Chr02	145670768	145671080	1.143	1.35292	0.983875	0.733383	0.346391	0.911912
Chr05	126626097	126626109	TCF7L1	->	Xetrov90015028m.g-LOC101735051-like	-	1	49	Chr05	126625972	126626181	0.694157	0	1.02132	0.735155	0.173593	0.524846
Chr04	7571604	7571616	TCF7L1	->	Xetrov90010329m.g-Xetrov90010329m.g	-	1	79	Chr04	7571139	7571922	1.51813	1.37745	1.06212	0.693394	0.581843	1.04659
Chr07	80596122	80596134	TCF7L1	->	Xetrov90018713m.g-Xetrov90018713m.g	-	1	79	Chr07	80596024	80596452	1.19427	1.93355	1.1758	0.615614	0.104785	1.0048
Chr07	79855807	79855819	TCF7L1	->	Xetrov90018703m.g-LOC101732869-like	-	1	79	Chr07	79855663	79855982	0.908269	1.71775	1.16075	0.865367	0.354748	1.00138
scaffold_53	545738	545750	TCF7L1	->	Xetrov90029338m.g-Xetrov90029338m.g	+	2	24	scaffold_53	544996	546061	0.286083	0.672555	0.322591	0.211104	0.335905	0.365648
Chr09	227155	227167	TCF7L1	->	Xetrov90022530m.g-LOC101732132	-	2	24	Chr09	226956	234237	0.602244	0.816371	0.239553	0.222774	0.0456245	0.385313
Chr09	227625	227637	TCF7L1	->	Xetrov90022530m.g-LOC101732132	+	2	24	Chr09	226956	234237	0.602244	0.816371	0.239553	0.222774	0.0456245	0.385313
Chr09	228804	228816	TCF7L1	->	Xetrov90022530m.g-LOC101732132	+	2	24	Chr09	226956	234237	0.602244	0.816371	0.239553	0.222774	0.0456245	0.385313
Chr09	229392	229404	TCF7L1	->	Xetrov90022530m.g-LOC101732132	+	2	24	Chr09	226956	234237	0.602244	0.816371	0.239553	0.222774	0.0456245	0.385313
Chr09	228720	228732	TCF7L1	->	Xetrov90022530m.g-LOC101732132	+	2	24	Chr09	226956	234237	0.602244	0.816371	0.239553	0.222774	0.0456245	0.385313
Chr09	228888	228900	TCF7L1	->	Xetrov90022530m.g-LOC101732132	+	2	24	Chr09	226956	234237	0.602244	0.816371	0.239553	0.222774	0.0456245	0.385313
Chr09	229308	229320	TCF7L1	->	Xetrov90022530m.g-LOC101732132	+	2	24	Chr09	226956	234237	0.602244	0.816371	0.239553	0.222774	0.0456245	0.385313
Chr09	229560	229572	TCF7L1	->	Xetrov90022530m.g-LOC101732132	+	2	24	Chr09	226956	234237	0.602244	0.816371	0.239553	0.222774	0.0456245	0.385313
Chr09	229812	229824	TCF7L1	->	Xetrov90022530m.g-LOC101732132	+	2	24	Chr09	226956	234237	0.602244	0.816371	0.239553	0.222774	0.0456245	0.385313
scaffold_53	640845	640857	TCF7L1	->	Xetrov90029343m.g-Xetrov90029343m.g	-	2	24	scaffold_53	632804	654918	0.225481	0.203248	0.192442	0.181741	0.0724639	0.175075
scaffold_53	484235	484247	TCF7L1	->	Xetrov90029335m.g-Xetrov90029335m.g	-	2	24	scaffold_53	481606	504154	0.313046	0.431324	0.240329	0.133046	0.113351	0.246219
scaffold_53	493824	493836	TCF7L1	->	Xetrov90029335m.g-Xetrov90029335m.g	-	2	24	scaffold_53	481606	504154	0.313046	0.431324	0.240329	0.133046	0.113351	0.246219
scaffold_53	494076	494088	TCF7L1	->	Xetrov90029335m.g-Xetrov90029335m.g	-	2	24	scaffold_53	481606	504154	0.313046	0.431324	0.240329	0.133046	0.113351	0.246219
scaffold_53	494328	494340	TCF7L1	->	Xetrov90029335m.g-Xetrov90029335m.g	-	2	24	scaffold_53	481606	504154	0.313046	0.431324	0.240329	0.133046	0.113351	0.246219
scaffold_53	495428	495440	TCF7L1	->	Xetrov90029335m.g-Xetrov90029335m.g	-	2	24	scaffold_53	481606	504154	0.313046	0.431324	0.240329	0.133046	0.113351	0.246219
scaffold_53	503158	503170	TCF7L1	->	Xetrov90029335m.g-Xetrov90029335m.g	-	2	24	scaffold_53	481606	504154	0.313046	0.431324	0.240329	0.133046	0.113351	0.246219
scaffold_53	503416	503428	TCF7L1	->	Xetrov90029335m.g-Xetrov90029335m.g	-	2	24	scaffold_53	481606	504154	0.313046	0.431324	0.240329	0.133046	0.113351	0.246219
scaffold_53	503839	503851	TCF7L1	->	Xetrov90029335m.g-Xetrov90029335m.g	-	2	24	scaffold_53	481606	504154	0.313046	0.431324	0.240329	0.133046	0.113351	0.246219
Chr03	84158838	84158850	TCF7L1	->	Xetrov90008607m.g-rpp25	-	2	24	Chr03	84149093	84160764	0.310805	0.251532	0.256366	0.175156	0.102299	0.219232
Chr03	84155846	84155858	TCF7L1	->	Xetrov90008607m.g-rpp25	-	2	24	Chr03	84149093	84160764	0.310805	0.251532	0.256366	0.175156	0.102299	0.219232
scaffold_53	664031	664043	TCF7L1	->	Xetrov90029345m.g-Xetrov90029345m.g	-	2	24	scaffold_53	655169	665981	0.38478	0.454249	0.279295	0.193932	0.083129	0.279077
scaffold_53	665380	665392	TCF7L1	->	Xetrov90029345m.g-Xetrov90029345m.g	+	2	24	scaffold_53	655169	665981	0.38478	0.454249	0.279295	0.193932	0.083129	0.279077
Chr01	88186353	88186365	TCF7L1	->	Xetrov90001708m.g-LOC100486422	+	2	24	Chr01	88186178	88205257	0.235874	0.360552	0.304271	0.195267	0.124722	0.244137
Chr01	114568606	114568618	TCF7L1	->	Xetrov90002194m.g-LOC100124801	+	3	62	Chr01	114568570	114568808	1.49041	2.66456	1.568	1.32527	1.5033	1.71031
Chr05	128652048	128652060	TCF7L1	->	Xetrov90015061m.g-ppp2r3a	-	3	62	Chr05	128651868	128652135	1.81108	1.35452	1.43304	0.95571	1.72528	1.45593
Chr04	61966800	61966812	TCF7L1	->	Xetrov90011480m.g-phlpp2	-	3	62	Chr04	61966788	61967006	1.45396	2.99805	1.45748	1.78318	0.888219	1.71618
Chr01	70356335	70356347	TCF7L1	->	Xetrov90001263m.g-LOC100497610	+	3	62	Chr01	70356134	70356385	1.3071	1.41749	1.54624	1.27096	0.967005	1.30176
Chr07	73669352	73669364	TCF7L1	->	Xetrov90018575m.g-zbtb16	-	3	62	Chr07	73669148	73669447	2.33042	1.53757	1.08314	1.8904	1.22108	1.61252
Chr07	73669201	73669213	TCF7L1	->	Xetrov90018575m.g-zbtb16	-	3	62	Chr07	73669148	73669447	2.33042	1.53757	1.08314	1.8904	1.22108	1.61252
scaffold_769	40771	40783	TCF7L1	->	Xetrov90030400m.g-LOC101732022	+	3	62	scaffold_769	40638	40901	0.447858	1.36972	1.34296	1.41338	1.07637	1.13006
Chr02	36611940	36611952	TCF7L1	->	Xetrov90004455m.g-pdk3	-	3	62	Chr02	36611774	36611996	0.84901	1.14594	0.951171	0.426944	1.27484	0.92958
Chr01	22839086	22839098	TCF7L1	->	Xetrov90000537m.g-slit2	-	3	62	Chr01	22838905	22839105	1.6805	2.82658	1.34458	0.958446	1.02654	1.56733
Chr05	36646119	36646131	TCF7L1	->	Xetrov90013450m.g-sim1	-	3	62	Chr05	36645902	36646293	1.17741	1.26284	1.29466	1.03014	1.00742	1.15449
Chr05	118093777	118093789	TCF7L1	->	Xetrov90014778m.g-zic4	+	3	74	Chr05	118093702	118093903	1.34144	1.2366	1.46186	1.16263	1.74128	1.38876
Chr09	55008513	55008525	TCF7L1	->	Xetrov90024096m.g-ackr3	+	3	74	Chr09	55008322	55008720	1.25324	2.10751	1.61249	1.18463	1.6917	1.56991
Chr07	105507971	105507983	TCF7L1	->	Xetrov90019296m.g-lhb	+	3	74	Chr07	105507769	105508256	1.69667	0.725777	1.05514	0.481129	0.971732	0.98609
Chr02	727924	727936	TCF7L1	->	Xetrov90003879m.g-Xetrov90003879m.g	-	3	82	Chr02	727844	728057	1.81554	3.21791	1.3404	1.45578	1.79516	1.92496
Chr02	728009	728021	TCF7L1	->	Xetrov90003879m.g-Xetrov90003879m.g	+	3	82	Chr02	727844	728057	1.81554	3.21791	1.3404	1.45578	1.79516	1.92496
Chr01	39406149	39406161	TCF7L1	->	Xetrov90000782m.g-hand2	+	3	82	Chr01	39406099	39406383	2.04402	0.943053	1.47934	1.83795	1.44902	1.55068
Chr01	39355308	39355320	TCF7L1	->	Xetrov90000782m.g-hand2	-	3	82	Chr01	39355198	39355441	1.72981	1.26822	1.34599	1.35841	0.460461	1.23258
Chr07	51837497	51837509	TCF7L1	->	Xetrov90018222m.g-neurog3	-	3	82	Chr07	51837247	51837567	2.4498	3.41003	1.26079	0.727716	1.42271	1.85421
Chr07	97960397	97960409	TCF7L1	->	Xetrov90019064m.g-tmem238	+	4	16	Chr07	97952858	97962890	0.672584	1.07231	0.808137	0.655425	0.392778	0.720246
Chr07	97955418	97955430	TCF7L1	->	Xetrov90019064m.g-tmem238	-	4	16	Chr07	97952858	97962890	0.672584	1.07231	0.808137	0.655425	0.392778	0.720246
Chr06	124047518	124047530	TCF7L1	->	Xetrov90017163m.g-has2	-	4	16	Chr06	124044170	124047745	0.941002	1.9274	0.795492	0.655814	0.305636	0.925069
Chr06	36775609	36775621	TCF7L1	->	Xetrov90015965m.g-irx2	-	4	16	Chr06	36766050	36775902	1.0306	1.3391	0.865597	0.776562	0.1658	0.835533
Chr06	76578043	76578055	TCF7L1	->	Xetrov90016441m.g-top2b-like	+	4	16	Chr06	76577973	76580074	1.28966	1.6101	0.821331	0.61561	0.34172	0.935684
Chr04	5328401	5328413	TCF7L1	->	Xetrov90010238m.g-dgkz-like	-	4	28	Chr04	5323627	5333457	0.890004	1.7813	0.866456	0.616365	0.345895	0.900004
Chr04	5328485	5328497	TCF7L1	->	Xetrov90010238m.g-dgkz-like	-	4	28	Chr04	5323627	5333457	0.890004	1.7813	0.866456	0.616365	0.345895	0.900004
Chr01	45983665	45983677	TCF7L1	->	Xetrov90000890m.g-trim2	+	4	28	Chr01	45980961	45984081	0.887465	1.81436	0.776095	0.581304	0.516747	0.915194
Chr01	12735701	12735713	TCF7L1	->	Xetrov90000389m.g-letm1	-	4	36	Chr01	12728723	12739444	0.812689	1.37555	0.817782	0.585992	0.393686	0.797141
Chr03	105531097	105531109	TCF7L1	->	Xetrov90008988m.g-cers3	-	4	36	Chr03	105525096	105545262	0.876855	1.31169	0.8311	0.657424	0.436369	0.822687
Chr09	10290756	10290768	TCF7L1	->	Xetrov90023139m.g-alkbh5	-	4	36	Chr09	10290128	10297043	0.702141	1.18405	0.800388	0.630017	0.550568	0.773433
Chr04	123743278	123743290	TCF7L1	->	Xetrov90012724m.g-Xetrov90012724m.g	-	4	36	Chr04	123741964	123746637	0.747932	1.38287	0.878884	0.622835	0.459002	0.818305
Chr05	55486524	55486536	TCF7L1	->	Xetrov90013763m.g-ttc13-like	+	4	36	Chr05	55483267	55489667	0.951122	1.3418	0.818061	0.606912	0.417516	0.827081
Chr05	115277206	115277218	TCF7L1	->	Xetrov90014745m.g-rnf13	+	4	36	Chr05	115276330	115283620	0.760417	0.727041	0.795534	0.497127	0.285197	0.613064
Chr01	74033026	74033038	TCF7L1	->	Xetrov90001304m.g-lmnb2	-	4	36	Chr01	74031484	74038902	0.895676	1.47895	0.819407	0.644594	0.281923	0.82411
Chr04	93778856	93778868	TCF7L1	->	Xetrov90012054m.g-bcar3	+	4	47	Chr04	93773719	93782370	0.998549	1.23573	0.852078	0.677443	0.455877	0.843935
Chr01	14002819	14002831	TCF7L1	->	Xetrov90000400m.g-uvssa	+	4	47	Chr01	14001997	14004424	0.979057	1.25018	0.879692	0.835985	0.254066	0.839797
Chr08	21367611	21367623	TCF7L1	->	Xetrov90020280m.g-LOC100494328	-	4	47	Chr08	21365558	21371566	0.693639	1.3766	0.761958	0.722445	0.33658	0.778245
Chr03	84991279	84991291	TCF7L1	->	Xetrov90008635m.g-ppib	-	4	50	Chr03	84990723	85000200	0.934097	1.2386	0.816578	0.539507	0.418261	0.789409
Chr03	84992637	84992649	TCF7L1	->	Xetrov90008635m.g-ppib	+	4	50	Chr03	84990723	85000200	0.934097	1.2386	0.816578	0.539507	0.418261	0.789409
Chr03	90913515	90913527	TCF7L1	->	Xetrov90008759m.g-rsl24d1	+	4	50	Chr03	90911822	90918447	0.954985	1.29389	0.822949	0.737582	0.330528	0.827987
Chr03	91053406	91053418	TCF7L1	->	Xetrov90008759m.g-rsl24d1	-	4	50	Chr03	91053124	91054334	0.908755	1.75074	0.940353	0.382613	0.417102	0.879912
Chr02	141006097	141006109	TCF7L1	->	Xetrov90006420m.g-hdac7	+	4	51	Chr02	141003770	141006964	0.922074	1.30113	0.798134	0.526028	0.498703	0.809213
Chr07	12287465	12287477	TCF7L1	->	Xetrov90017577m.g-inpp5a.1	+	4	51	Chr07	12285268	12288841	1.11499	1.72819	0.828794	0.722795	0.482873	0.975528
Chr06	84889894	84889906	TCF7L1	->	Xetrov90016576m.g-nedd9	+	4	74	Chr06	84888946	84893450	0.953758	2.0123	0.839273	0.56396	0.459397	0.965737
scaffold_211	106827	106839	TCF7L1	->	Xetrov90027166m.g-Xetrov90027166m.g	-	4	74	scaffold_211	105500	110586	1.01218	1.60039	0.799095	0.661567	0.287977	0.872242
Chr02	151209677	151209689	TCF7L1	->	Xetrov90006701m.g-uspl1-like	+	4	78	Chr02	151200650	151213804	0.946332	1.12334	0.7845	0.555933	0.425736	0.767168
Chr06	105011396	105011408	TCF7L1	->	Xetrov90016893m.g-sulf1	+	4	78	Chr06	105009557	105014274	0.966763	1.57023	0.745733	0.5724	0.263148	0.823655
Chr04	83628251	83628263	TCF7L1	->	Xetrov90011862m.g-cyp4b1	+	4	79	Chr04	83622208	83636806	0.829248	1.14247	0.839436	0.486152	0.396874	0.738836
Chr03	38149136	38149148	TCF7L1	->	Xetrov90007757m.g-LOC100490488	+	4	79	Chr03	38146101	38151213	1.00404	1.74518	0.906112	0.660726	0.525962	0.968404
Chr03	38149972	38149984	TCF7L1	->	Xetrov90007757m.g-LOC100490488	+	4	79	Chr03	38146101	38151213	1.00404	1.74518	0.906112	0.660726	0.525962	0.968404
Chr03	108155344	108155356	TCF7L1	->	Xetrov90009070m.g-camk2b	+	4	79	Chr03	108147686	108168027	0.969326	1.22545	0.829659	0.740958	0.396304	0.83234
Chr03	99451152	99451164	TCF7L1	->	Xetrov90008930m.g-Xetrov90008930m.g	-	4	79	Chr03	99449575	99451504	1.05247	0.792889	0.92629	0.627461	0.539752	0.787773
Chr08	18486912	18486924	TCF7L1	->	Xetrov90020230m.g-nhsl2-like.1	+	4	79	Chr08	18486509	18490757	0.882947	1.48231	0.888909	0.476838	0.51692	0.849585
Chr04	83649748	83649760	TCF7L1	->	Xetrov90011864m.g-LOC100487918	-	4	79	Chr04	83649363	83654796	1.16008	1.20054	0.769511	0.665192	0.474899	0.854044
Chr04	13125425	13125437	TCF7L1	->	Xetrov90010475m.g-Xetrov90010475m.g	+	5	3	Chr04	13125411	13125842	2.57383	2.96862	1.16872	1.26113	0.725449	1.73955
scaffold_13	795268	795280	TCF7L1	->	Xetrov90026122m.g-neil2	+	5	3	scaffold_13	794959	795298	1.29045	3.20471	0.933022	1.19953	0.818234	1.48919
Chr04	54110397	54110409	TCF7L1	->	Xetrov90011356m.g-cetp	+	5	3	Chr04	54110382	54110623	1.67479	2.43323	1.18293	1.36625	0.154298	1.3623
Chr02	134940688	134940700	TCF7L1	->	Xetrov90006267m.g-Xetrov90006267m.g	-	5	6	Chr02	134940681	134940940	1.58429	2.218	1.34041	2.15032	0.655077	1.58962
Chr01	144609140	144609152	TCF7L1	->	Xetrov90002937m.g-Xetrov90002937m.g	-	5	6	Chr01	144609111	144609318	1.87847	1.9761	1.14053	1.51822	0.608173	1.4243
Chr04	39740325	39740337	TCF7L1	->	Xetrov90011093m.g-LOC100496229	+	5	25	Chr04	39740023	39740410	1.94739	2.06414	1.22073	1.50101	0.737888	1.49423
Chr06	69419174	69419186	TCF7L1	->	Xetrov90016339m.g-trank1	+	5	25	Chr06	69419028	69419296	2.46361	3.0058	0.955175	1.96968	0.481978	1.77525
Chr05	141787573	141787585	TCF7L1	->	Xetrov90015227m.g-LOC100489561-like	+	5	29	Chr05	141787526	141787730	2.7517	2.29652	1.36217	2.84732	0.772771	2.0061
Chr02	123304319	123304331	TCF7L1	->	Xetrov90006075m.g-Xetrov90006075m.g	-	5	29	Chr02	123304222	123304427	1.99089	1.21821	0.958794	1.06364	0.232184	1.09274
Chr02	165534862	165534874	TCF7L1	->	Xetrov90006938m.g-c11orf73	-	5	35	Chr02	165534708	165534974	1.09386	1.66932	1.54139	2.76249	0.601664	1.53374
Chr02	165534843	165534855	TCF7L1	->	Xetrov90006938m.g-c11orf73	-	5	35	Chr02	165534708	165534974	1.09386	1.66932	1.54139	2.76249	0.601664	1.53374
Chr03	40837932	40837944	TCF7L1	->	Xetrov90007842m.g-LOC100493883-like	+	5	35	Chr03	40837670	40838061	2.54217	1.14026	0.747299	1.40908	0.215723	1.21091
Chr03	40837880	40837892	TCF7L1	->	Xetrov90007842m.g-LOC100493883-like	+	5	35	Chr03	40837670	40838061	2.54217	1.14026	0.747299	1.40908	0.215723	1.21091
Chr08	56818624	56818636	TCF7L1	->	Xetrov90020962m.g-esrrgr	-	5	35	Chr08	56818425	56818720	1.82819	2.53012	1.23404	0.997386	0.158029	1.34955
Chr10	32680695	32680707	TCF7L1	->	Xetrov90025415m.g-Xetrov90025415m.g	+	5	49	Chr10	32680535	32680758	2.85902	3.60668	1.03509	1.50086	0.626293	1.92559
Chr05	126634391	126634403	TCF7L1	->	Xetrov90015028m.g-LOC101735051-like	+	5	49	Chr05	126634070	126634764	1.93958	1.78418	1.10855	1.63635	0.338042	1.36134
scaffold_232	225516	225528	TCF7L1	->	Xetrov90027356m.g-LOC100491016	-	5	56	scaffold_232	225379	225579	1.56739	0.992026	1.34502	1.57585	0.479034	1.19186
Chr03	47061020	47061032	TCF7L1	->	Xetrov90007941m.g-Xetrov90007941m.g	+	5	56	Chr03	47060970	47061255	1.33983	2.75068	1.21208	1.03738	0.327936	1.33358
Chr03	47061111	47061123	TCF7L1	->	Xetrov90007941m.g-Xetrov90007941m.g	+	5	56	Chr03	47060970	47061255	1.33983	2.75068	1.21208	1.03738	0.327936	1.33358
Chr03	47061079	47061091	TCF7L1	->	Xetrov90007941m.g-Xetrov90007941m.g	-	5	56	Chr03	47060970	47061255	1.33983	2.75068	1.21208	1.03738	0.327936	1.33358
Chr02	27410592	27410604	TCF7L1	->	Xetrov90004304m.g-srr	+	5	57	Chr02	27410450	27410661	1.85769	1.19166	1.66426	2.83629	1.02504	1.71499
scaffold_81	741759	741771	TCF7L1	->	Xetrov90030578m.g-Xetrov90030578m.g	+	5	57	scaffold_81	741503	741777	3.6299	4.33302	1.49524	2.23071	1.06491	2.55076
scaffold_81	741923	741935	TCF7L1	->	Xetrov90030578m.g-Xetrov90030578m.g	-	5	57	scaffold_81	741778	742042	3.04634	2.95164	1.08848	1.26865	0.349328	1.74089
Chr01	17147737	17147749	TCF7L1	->	Xetrov90000465m.g-Xetrov90000465m.g	+	5	57	Chr01	17147524	17147903	2.13602	2.60734	1.16911	1.51609	0.917366	1.66919
Chr03	64950472	64950484	TCF7L1	->	Xetrov90008231m.g-gramd4	+	5	63	Chr03	64950133	64950532	2.24458	4.00521	1.23944	1.89771	0.507123	1.97881
Chr02	65705549	65705561	TCF7L1	->	Xetrov90005108m.g-dyrk3	+	5	63	Chr02	65705532	65705799	3.37736	1.66497	1.03641	1.79903	0.026885	1.58093
Chr05	103447446	103447458	TCF7L1	->	Xetrov90014494m.g-trim59	+	5	70	Chr05	103447403	103447610	1.624	2.53894	1.82169	2.29722	0.683549	1.79308
Chr05	90366598	90366610	TCF7L1	->	Xetrov90014303m.g-bai3	-	5	70	Chr05	90366465	90366694	3.23199	3.49023	1.11772	1.99516	0.249079	2.01684
Chr05	90366507	90366519	TCF7L1	->	Xetrov90014303m.g-bai3	-	5	70	Chr05	90366465	90366694	3.23199	3.49023	1.11772	1.99516	0.249079	2.01684
Chr05	90366471	90366483	TCF7L1	->	Xetrov90014303m.g-bai3	-	5	70	Chr05	90366465	90366694	3.23199	3.49023	1.11772	1.99516	0.249079	2.01684
Chr06	115635211	115635223	TCF7L1	->	Xetrov90017067m.g-tp53inp1-like	-	5	81	Chr06	115635127	115635445	3.81335	2.87801	1.22201	1.91134	0.593639	2.08367
Chr06	73848078	73848090	TCF7L1	->	Xetrov90016414m.g-LOC100486898-like	-	5	81	Chr06	73847821	73848119	2.30887	4.67358	1.58923	1.92164	0.708131	2.24029
Chr02	101520881	101520893	TCF7L1	->	Xetrov90005735m.g-zbtb11	-	5	81	Chr02	101520869	101521277	1.4739	1.91241	1.17309	1.11423	0.888493	1.31242
Chr02	144308339	144308351	TCF7L1	->	Xetrov90006522m.g-c12orf10	+	5	81	Chr02	144308184	144308534	1.83191	3.41003	1.52086	1.38919	0.375572	1.70551
Chr04	125835276	125835288	TCF7L1	->	Xetrov90012761m.g-ip6k2	-	5	81	Chr04	125835120	125835530	3.23373	3.71858	1.26394	1.05571	0.498858	1.95416
Chr03	121789616	121789628	TCF7L1	->	Xetrov90009494m.g-nodal2	-	5	82	Chr03	121789457	121789658	3.10489	2.92765	1.68346	3.09635	1.26443	2.41535
Chr04	116757723	116757735	TCF7L1	->	Xetrov90012577m.g-Xetrov90012577m.g	-	5	82	Chr04	116757540	116757754	3.23118	3.94203	1.04834	1.12929	0.260959	1.92236
Chr04	116757427	116757439	TCF7L1	->	Xetrov90012577m.g-Xetrov90012577m.g	-	5	82	Chr04	116757219	116757539	2.67391	2.65184	1.06521	1.36251	0.152002	1.58109
Chr08	22165881	22165893	TCF7L1	->	Xetrov90020280m.g-LOC100494328	-	7	47	Chr08	22165676	22165933	1.39397	1.85161	0.913616	0.481906	0.161576	0.960535
Chr07	80499879	80499891	TCF7L1	->	Xetrov90018712m.g-rere	-	7	47	Chr07	80499804	80500010	1.26453	2.41854	1.38393	0.811421	0.408312	1.25735
scaffold_237	29359	29371	TCF7L1	->	Xetrov90027402m.g-stk39	+	7	58	scaffold_237	29312	30124	0.358146	0.464148	0.430673	0.223083	0.0160079	0.298412
scaffold_237	30165	30177	TCF7L1	->	Xetrov90027402m.g-stk39	+	7	58	scaffold_237	30125	30422	0.275544	0.90943	0.647739	0.0410398	0.218568	0.418464
scaffold_237	30295	30307	TCF7L1	->	Xetrov90027402m.g-stk39	+	7	58	scaffold_237	30125	30422	0.275544	0.90943	0.647739	0.0410398	0.218568	0.418464
Chr01	176841247	176841259	TCF7L1	->	Xetrov90003537m.g-depdc1b	-	7	58	Chr01	176841197	176841423	0.274832	0	0.515662	0.185744	0.0977064	0.214789
Chr02	121681939	121681951	TCF7L1	->	Xetrov90006051m.g-spry2	+	7	58	Chr02	121681801	121682029	1.04404	1.85402	1.14658	0.173502	0.0969893	0.863027
Chr05	94433203	94433215	TCF7L1	->	Xetrov90014353m.g-tbl1xr1	+	7	58	Chr05	94432634	94433269	0.651481	0.947849	0.97181	0.467877	0.680419	0.743887
Chr01	188748813	188748825	TCF7L1	->	Xetrov90003729m.g-atp8b1	-	7	58	Chr01	188748615	188748876	2.57434	3.70768	0.926753	0.724778	0.203664	1.62744
Chr08	68471518	68471530	TCF7L1	->	Xetrov90021278m.g-vrk1	+	7	58	Chr08	68471494	68471744	1.02184	1.58791	1.01723	0.715702	0.139147	0.896366
Chr01	130509135	130509147	TCF7L1	->	Xetrov90002609m.g-lpcat4	+	7	58	Chr01	130509050	130509266	1.27446	0.932441	1.05916	0.524756	0.159936	0.79015
Chr01	187528659	187528671	TCF7L1	->	Xetrov90003702m.g-golph3	-	7	58	Chr01	187528502	187528946	1.55688	2.61043	0.958405	0.698808	0.0323368	1.17137
Chr08	6442882	6442894	TCF7L1	->	Xetrov90019882m.g-rapgef1	-	7	58	Chr08	6442838	6443058	1.33593	1.73537	1.60479	0.854433	0.194655	1.14504
scaffold_1618	9342	9354	TCF7L1	->	Xetrov90026650m.g-Xetrov90026650m.g	-	7	77	scaffold_1618	9307	9751	0.169564	0	0.407919	0.188335	0	0.153164
scaffold_1618	9389	9401	TCF7L1	->	Xetrov90026650m.g-Xetrov90026650m.g	-	7	77	scaffold_1618	9307	9751	0.169564	0	0.407919	0.188335	0	0.153164
scaffold_1618	9424	9436	TCF7L1	->	Xetrov90026650m.g-Xetrov90026650m.g	-	7	77	scaffold_1618	9307	9751	0.169564	0	0.407919	0.188335	0	0.153164
scaffold_1618	9484	9496	TCF7L1	->	Xetrov90026650m.g-Xetrov90026650m.g	-	7	77	scaffold_1618	9307	9751	0.169564	0	0.407919	0.188335	0	0.153164
scaffold_1618	9540	9552	TCF7L1	->	Xetrov90026650m.g-Xetrov90026650m.g	-	7	77	scaffold_1618	9307	9751	0.169564	0	0.407919	0.188335	0	0.153164
scaffold_1618	9603	9615	TCF7L1	->	Xetrov90026650m.g-Xetrov90026650m.g	-	7	77	scaffold_1618	9307	9751	0.169564	0	0.407919	0.188335	0	0.153164
scaffold_1618	21029	21041	TCF7L1	->	Xetrov90026650m.g-Xetrov90026650m.g	-	7	77	scaffold_1618	20960	21339	0.219376	0.58002	0.27989	0.16593	0	0.249043
scaffold_1618	21257	21269	TCF7L1	->	Xetrov90026650m.g-Xetrov90026650m.g	-	7	77	scaffold_1618	20960	21339	0.219376	0.58002	0.27989	0.16593	0	0.249043
scaffold_1618	21320	21332	TCF7L1	->	Xetrov90026650m.g-Xetrov90026650m.g	-	7	77	scaffold_1618	20960	21339	0.219376	0.58002	0.27989	0.16593	0	0.249043
scaffold_1618	21376	21388	TCF7L1	->	Xetrov90026650m.g-Xetrov90026650m.g	-	7	77	scaffold_1618	21340	21724	0.161102	0	0.492049	0.153221	0.028264	0.166927
scaffold_1618	21449	21461	TCF7L1	->	Xetrov90026650m.g-Xetrov90026650m.g	-	7	77	scaffold_1618	21340	21724	0.161102	0	0.492049	0.153221	0.028264	0.166927
scaffold_1618	21522	21534	TCF7L1	->	Xetrov90026650m.g-Xetrov90026650m.g	-	7	77	scaffold_1618	21340	21724	0.161102	0	0.492049	0.153221	0.028264	0.166927
scaffold_1618	21605	21617	TCF7L1	->	Xetrov90026650m.g-Xetrov90026650m.g	-	7	77	scaffold_1618	21340	21724	0.161102	0	0.492049	0.153221	0.028264	0.166927
scaffold_1618	21660	21672	TCF7L1	->	Xetrov90026650m.g-Xetrov90026650m.g	-	7	77	scaffold_1618	21340	21724	0.161102	0	0.492049	0.153221	0.028264	0.166927
scaffold_1618	20986	20998	TCF7L1	->	Xetrov90026650m.g-Xetrov90026650m.g	-	7	77	scaffold_1618	20960	21339	0.219376	0.58002	0.27989	0.16593	0	0.249043
scaffold_1618	21088	21100	TCF7L1	->	Xetrov90026650m.g-Xetrov90026650m.g	-	7	77	scaffold_1618	20960	21339	0.219376	0.58002	0.27989	0.16593	0	0.249043
scaffold_1618	21151	21163	TCF7L1	->	Xetrov90026650m.g-Xetrov90026650m.g	-	7	77	scaffold_1618	20960	21339	0.219376	0.58002	0.27989	0.16593	0	0.249043
scaffold_1618	21206	21218	TCF7L1	->	Xetrov90026650m.g-Xetrov90026650m.g	-	7	77	scaffold_1618	20960	21339	0.219376	0.58002	0.27989	0.16593	0	0.249043
scaffold_1618	21566	21578	TCF7L1	->	Xetrov90026650m.g-Xetrov90026650m.g	-	7	77	scaffold_1618	21340	21724	0.161102	0	0.492049	0.153221	0.028264	0.166927
scaffold_1618	800	812	TCF7L1	->	Xetrov90026650m.g-Xetrov90026650m.g	+	7	77	scaffold_1618	757	1082	0	0	0.333337	0.0983202	0	0.0863315
scaffold_1618	929	941	TCF7L1	->	Xetrov90026650m.g-Xetrov90026650m.g	+	7	77	scaffold_1618	757	1082	0	0	0.333337	0.0983202	0	0.0863315
scaffold_1618	992	1004	TCF7L1	->	Xetrov90026650m.g-Xetrov90026650m.g	+	7	77	scaffold_1618	757	1082	0	0	0.333337	0.0983202	0	0.0863315
scaffold_1618	1031	1043	TCF7L1	->	Xetrov90026650m.g-Xetrov90026650m.g	+	7	77	scaffold_1618	757	1082	0	0	0.333337	0.0983202	0	0.0863315
Chr01	193884208	193884220	TCF7L1	->	Xetrov90003827m.g-celf4	+	7	77	Chr01	193883985	193884556	0.579182	1.20639	0.700115	0.103382	0.0987562	0.537566
Chr01	193883852	193883864	TCF7L1	->	Xetrov90003827m.g-celf4	+	7	77	Chr01	193883775	193883984	1.43468	0.369059	0.78635	0.413406	0.399519	0.680603
Chr01	193883825	193883837	TCF7L1	->	Xetrov90003827m.g-celf4	+	7	77	Chr01	193883775	193883984	1.43468	0.369059	0.78635	0.413406	0.399519	0.680603
Chr01	87024131	87024143	TCF7L1	->	Xetrov90001691m.g-LOC100489128	-	7	77	Chr01	87024010	87024322	0.839475	1.35292	1.04452	0.241109	0.176448	0.730893
Chr08	77002514	77002526	TCF7L1	->	Xetrov90021407m.g-amn	+	7	77	Chr08	77002443	77002689	1.25095	2.61451	0.826589	0.56722	0.0909843	1.07005
Chr01	28352712	28352724	TCF7L1	->	Xetrov90000625m.g-grxcr1	+	7	77	Chr01	28352447	28352782	1.2348	1.41646	1.13774	1.21776	0.33244	1.06784
Chr06	53267858	53267870	TCF7L1	->	Xetrov90016184m.g-pign	-	8	8	Chr06	53267775	53268041	1.0823	0.554413	1.34606	2.31959	0.459455	1.15236
Chr02	2204414	2204426	TCF7L1	->	Xetrov90003901m.g-b4galt3-like.1	+	8	8	Chr02	2204400	2204680	1.65801	1.46443	0.902406	0.910892	0.781308	1.14341
Chr03	79645893	79645905	TCF7L1	->	Xetrov90008478m.g-ppp6r2-like	+	8	8	Chr03	79645789	79646091	1.77305	0.897138	1.06158	1.88795	0.734107	1.27077
Chr07	104881741	104881753	TCF7L1	->	Xetrov90019270m.g-aldh16a1	-	8	8	Chr07	104881647	104881899	0.768917	1.73268	1.46809	1.14786	0.844129	1.19234
Chr01	182618578	182618590	TCF7L1	->	Xetrov90003620m.g-oxct1	+	8	8	Chr01	182618492	182618845	1.18915	1.09511	1.42157	1.28108	0.368142	1.07101
Chr04	88853500	88853512	TCF7L1	->	Xetrov90011972m.g-Xetrov90011972m.g	-	8	8	Chr04	88853431	88853960	1.04876	0.557179	1.12408	1.16529	0.388376	0.856737
Chr10	27908010	27908022	TCF7L1	->	Xetrov90025266m.g-MGC147314	+	8	8	Chr10	27907935	27908270	1.17019	1.41646	1.28827	1.04559	0.208976	1.0259
Chr05	45461207	45461219	TCF7L1	->	Xetrov90013603m.g-Xetrov90013603m.g	+	8	13	Chr05	45460974	45461371	2.11463	1.86025	1.38016	2.67196	0.366123	1.67862
Chr10	28803367	28803379	TCF7L1	->	Xetrov90025277m.g-sulf2	+	8	13	Chr10	28803317	28803559	1.42761	3.09218	1.15114	2.02812	1.0458	1.74897
Chr03	19280271	19280283	TCF7L1	->	Xetrov90007465m.g-arap3	-	8	13	Chr03	19280172	19280379	0.672938	0.372331	1.3591	2.81502	0.498737	1.14362
Chr09	11325294	11325306	TCF7L1	->	Xetrov90023185m.g-lmf1	-	8	13	Chr09	11325205	11325419	1.07994	2.36377	1.23883	2.57967	0.807846	1.61401
Chr07	57151210	57151222	TCF7L1	->	Xetrov90018310m.g-Xetrov90018310m.g	-	8	13	Chr07	57151174	57151460	1.49478	0.73907	0.980013	1.20431	0.316904	0.947016
Chr06	50223488	50223500	TCF7L1	->	Xetrov90016125m.g-ppp1r3g	-	8	13	Chr06	50223330	50223579	1.48154	2.59628	1.40769	1.93709	0.728316	1.63018
Chr07	16885630	16885642	TCF7L1	->	Xetrov90017609m.g-LOC100497935-like	+	8	13	Chr07	16885363	16885710	1.71689	1.73097	1.36164	1.28661	0.0919644	1.23761
Chr01	186377029	186377041	TCF7L1	->	Xetrov90003685m.g-slc45a2	-	8	13	Chr01	186376891	186377128	0.871014	0.864445	0.828575	1.10307	0.162971	0.766015
Chr01	186394851	186394863	TCF7L1	->	Xetrov90003685m.g-slc45a2	+	8	13	Chr01	186394813	186395047	1.47336	1.30467	0.978064	0.912287	0.514342	1.03654
Chr01	186394920	186394932	TCF7L1	->	Xetrov90003685m.g-slc45a2	-	8	13	Chr01	186394813	186395047	1.47336	1.30467	0.978064	0.912287	0.514342	1.03654
Chr06	21744330	21744342	TCF7L1	->	Xetrov90015755m.g-Xetrov90015755m.g	-	8	13	Chr06	21744152	21744502	1.2034	0	1.12386	1.45301	0.728805	0.901815
Chr08	32686305	32686317	TCF7L1	->	Xetrov90020465m.g-Xetrov90020465m.g	-	8	13	Chr08	32686201	32686460	1.22683	1.84203	1.07315	1.30623	0.413597	1.17237
Chr07	57057139	57057151	TCF7L1	->	Xetrov90018310m.g-Xetrov90018310m.g	-	8	13	Chr07	57057018	57057328	1.71646	2.18288	1.23233	1.2975	0.34088	1.35401
Chr03	109274388	109274400	TCF7L1	->	Xetrov90009135m.g-gpat2	-	8	13	Chr03	109274316	109274657	1.18582	1.12504	1.06102	0.971853	0.325951	0.933936
Chr05	45937553	45937565	TCF7L1	->	Xetrov90013605m.g-lama2	+	8	13	Chr05	45937534	45937955	0.864522	0.679394	1.15459	1.6798	0.225483	0.920757
Chr01	103462597	103462609	TCF7L1	->	Xetrov90002051m.g-lpar1	-	8	75	Chr01	103462501	103462701	1.43947	2.4615	1.35896	3.01638	0.719238	1.79911
Chr01	47870795	47870807	TCF7L1	->	Xetrov90000922m.g-nr3c2	-	8	75	Chr01	47870739	47870998	1.11238	2.0999	1.43196	2.4385	0.566447	1.52984
Chr02	87396353	87396365	TCF7L1	->	Xetrov90005503m.g-tubd1	-	8	75	Chr02	87396207	87396478	1.68162	2.15606	1.05842	2.60086	1.06125	1.71164
Chr02	87396338	87396350	TCF7L1	->	Xetrov90005503m.g-tubd1	+	8	75	Chr02	87396207	87396478	1.68162	2.15606	1.05842	2.60086	1.06125	1.71164
Chr03	80861525	80861537	TCF7L1	->	Xetrov90008519m.g-scaper	-	8	75	Chr03	80861479	80861696	1.34244	0.35653	0.86135	1.65473	0.60008	0.963025
Chr08	31031963	31031975	TCF7L1	->	Xetrov90020454m.g-amot	+	8	75	Chr08	31031648	31031996	1.79183	2.02821	1.17722	1.74019	1.05099	1.55769
Chr04	110435473	110435485	TCF7L1	->	Xetrov90012407m.g-pdgfb	-	8	75	Chr04	110435307	110435517	1.56167	2.11201	1.22002	1.03345	0.2427	1.23397
Chr10	24957851	24957863	TCF7L1	->	Xetrov90025234m.g-cbx8	-	8	75	Chr10	24957813	24958165	0.948112	0.618622	0.949111	1.34316	0.531155	0.878031
Chr01	127232618	127232630	TCF7L1	->	Xetrov90002405m.g-emc9-like	+	8	75	Chr01	127231850	127232703	1.42137	1.44823	1.06876	1.19027	0.256115	1.07695
Chr01	127232010	127232022	TCF7L1	->	Xetrov90002405m.g-emc9-like	-	8	75	Chr01	127231850	127232703	1.42137	1.44823	1.06876	1.19027	0.256115	1.07695
Chr06	79817773	79817785	TCF7L1	->	Xetrov90016471m.g-plcl2	-	8	75	Chr06	79817565	79817884	1.14692	1.18449	1.00975	1.21913	0.488307	1.00972
Chr03	104370821	104370833	TCF7L1	->	Xetrov90008972m.g-arrdc4	+	8	75	Chr03	104370792	104371080	1.43621	3.10574	0.958753	1.14954	0.319963	1.39404
Chr07	12933612	12933624	TCF7L1	->	Xetrov90017583m.g-jakmip3	+	8	77	Chr07	12933354	12933630	1.42156	3.66536	1.21903	1.56005	0.917361	1.75667
Chr04	79178628	79178640	TCF7L1	->	Xetrov90011784m.g-ak4	-	8	77	Chr04	79178540	79178806	0.850129	2.06445	1.14439	1.28392	0.291266	1.12683
Chr03	45171270	45171282	TCF7L1	->	Xetrov90007903m.g-Xetrov90007903m.g	-	8	82	Chr03	45171214	45171419	1.65926	1.43844	1.43225	2.43559	0.681427	1.52939
Chr05	80249298	80249310	TCF7L1	->	Xetrov90014139m.g-fam46a	+	8	82	Chr05	80249169	80249420	1.18156	2.58429	1.34167	2.40276	0.663976	1.63485
Chr05	80221409	80221421	TCF7L1	->	Xetrov90014139m.g-fam46a	-	8	82	Chr05	80221236	80221504	1.11569	1.93117	1.07615	1.27223	0.0845916	1.09597
scaffold_7963	2802	2814	TCF7L1	->	Xetrov90030514m.g-Xetrov90030514m.g	+	10	41	scaffold_7963	2782	2982	3.22682	2.178	0.345157	0.36761	0.364188	1.29635
Chr03	124443205	124443217	TCF7L1	->	Xetrov90009576m.g-LOC100495663-like	+	10	41	Chr03	124443164	124443384	4.20289	2.67926	1.26114	1.92995	1.42825	2.3003
Chr03	124443299	124443311	TCF7L1	->	Xetrov90009576m.g-LOC100495663-like	+	10	41	Chr03	124443164	124443384	4.20289	2.67926	1.26114	1.92995	1.42825	2.3003
scaffold_615	7702	7714	TCF7L1	->	Xetrov90029784m.g-acadvl	+	11	81	scaffold_615	3190	9877	0.511581	0.502537	0.477696	0.671459	0.276425	0.48794
Chr06	14801729	14801741	TCF7L1	->	Xetrov90015640m.g-arhgap12-like	+	11	81	Chr06	14796994	14809812	0.707192	1.0838	0.591831	0.496641	0.202055	0.616303
Chr01	25948184	25948196	TCF7L1	->	Xetrov90000567m.g-rell1	-	11	81	Chr01	25939455	25951703	0.50526	0.621776	0.482361	0.429531	0.198461	0.447478
Chr07	88738144	88738156	TCF7L1	->	Xetrov90018869m.g-srpr-like	+	11	81	Chr07	88733107	88739632	0.506104	0.698125	0.472856	0.329697	0.0620054	0.413758
scaffold_42	918224	918236	TCF7L1	->	Xetrov90028738m.g-Xetrov90028738m.g	-	13	3	scaffold_42	918205	918893	0.750168	0.720226	0.515555	1.00735	0.444285	0.687516
Chr01	106116806	106116818	TCF7L1	->	Xetrov90002081m.g-sh3gl2	-	13	3	Chr01	106116522	106116950	1.63867	0.808933	0.68042	0.58239	0.453842	0.832851
Chr01	105985635	105985647	TCF7L1	->	Xetrov90002081m.g-sh3gl2	-	13	3	Chr01	105985388	105985680	0.944586	0.726197	0.793996	0.192464	0	0.531449
Chr02	107147005	107147017	TCF7L1	->	Xetrov90005829m.g-il1r2	+	13	3	Chr02	107146862	107147113	1.24714	0.58339	0.73894	0.671767	0.0420957	0.656666
Chr07	62522011	62522023	TCF7L1	->	Xetrov90018401m.g-kirrel3	-	13	7	Chr07	62521774	62522037	1.40399	0.298318	0.687094	0.432834	0	0.564448
Chr03	42229295	42229307	TCF7L1	->	Xetrov90007864m.g-nuak1	+	13	7	Chr03	42229168	42229369	2.4042	0.382504	1.07786	1.2485	0.659083	1.15443
Chr07	61962661	61962673	TCF7L1	->	Xetrov90018392m.g-ercc1	-	13	36	Chr07	61962427	61962876	1.59808	1.24338	1.02455	1.35475	0.0162936	1.04741
Chr03	67290420	67290432	TCF7L1	->	Xetrov90008279m.g-sypl1	-	13	36	Chr03	67289962	67291565	1.08607	0.889128	0.80686	0.371812	0.255708	0.681916
Chr03	67294749	67294761	TCF7L1	->	Xetrov90008279m.g-sypl1	+	13	36	Chr03	67293849	67295127	1.02789	0.766586	0.880671	0.776143	0.251102	0.740479
Chr06	61270058	61270070	TCF7L1	->	Xetrov90016238m.g-ctnnal1	-	13	36	Chr06	61270054	61270670	1.05011	0.132503	0.951162	0.635053	0.16739	0.587243
Chr06	59079086	59079098	TCF7L1	->	Xetrov90016216m.g-znf622	+	13	36	Chr06	59078899	59079105	1.14733	1.63247	0.789011	0.524143	0.161335	0.850858
Chr09	46309748	46309760	TCF7L1	->	Xetrov90023941m.g-LOC100493336	+	13	43	Chr09	46309123	46311142	0.670359	0.9581	0.954256	0.434778	0.363582	0.676215
Chr06	70065749	70065761	TCF7L1	->	Xetrov90016348m.g-Xetrov90016348m.g	-	13	43	Chr06	70065495	70065777	0.707601	0.526532	0.893656	0.499622	0.358246	0.597131
Chr06	75115440	75115452	TCF7L1	->	Xetrov90016431m.g-Xetrov90016431m.g	+	13	43	Chr06	75115343	75115628	2.01919	2.75068	0.652761	0.678482	0.173507	1.25493
Chr05	62741642	62741654	TCF7L1	->	Xetrov90013895m.g-ust-like	+	13	43	Chr05	62741623	62741898	1.60404	1.15398	1.16577	0.121309	0.190739	0.847168
Chr05	62742347	62742359	TCF7L1	->	Xetrov90013895m.g-ust-like	-	13	43	Chr05	62742236	62742470	1.04253	0.332542	0.967448	0.25408	0.0710877	0.533537
scaffold_21	959170	959182	TCF7L1	->	Xetrov90027128m.g-LOC101730769-like	+	13	43	scaffold_21	958400	959528	1.49974	0.799843	0.905503	0.516104	0.193718	0.782982
Chr09	39672507	39672519	TCF7L1	->	Xetrov90023825m.g-col5a2	-	13	43	Chr09	39672380	39672672	0.901961	2.45604	1.00093	0.619593	0.247209	1.04515
Chr02	140352404	140352416	TCF7L1	->	Xetrov90006415m.g-Xetrov90006415m.g	+	13	55	Chr02	140351842	140352670	1.0046	1.02875	1.01919	0.413313	0.785579	0.850285
Chr06	91076892	91076904	TCF7L1	->	Xetrov90016651m.g-tmem200c-like	-	13	55	Chr06	91076730	91077032	0.943834	0	0.684718	0.93771	0.327627	0.578778
Chr02	28971106	28971118	TCF7L1	->	Xetrov90004320m.g-pnpla4-like	-	13	57	Chr02	28970375	28971138	0.710075	0.210043	0.628983	0.424489	0.0688772	0.408493
Chr06	110961747	110961759	TCF7L1	->	Xetrov90016989m.g-mmp16	+	13	57	Chr06	110961721	110961997	1.43237	1.62696	0.892071	1.0621	0.336175	1.06994
Chr02	46587407	46587419	TCF7L1	->	Xetrov90004667m.g-LOC100494487	+	14	24	Chr02	46587318	46587595	2.91126	3.16971	0.979508	1.90883	1.03848	2.00156
Chr01	116876014	116876026	TCF7L1	->	Xetrov90002246m.g-pgm5	-	14	24	Chr01	116875898	116876104	2.45734	2.54614	1.75869	1.58694	0.938566	1.85754
Chr04	102324830	102324842	TCF7L1	->	Xetrov90012221m.g-Xetrov90012221m.g	-	14	24	Chr04	102324578	102324876	1.6686	2.83707	1.25626	1.1923	0.82482	1.55581
Chr04	13903523	13903535	TCF7L1	->	Xetrov90010511m.g-b4galnt4	+	14	28	Chr04	13903299	13903593	2.08449	1.68989	1.29595	1.99834	1.16194	1.64612
Chr05	56398946	56398958	TCF7L1	->	Xetrov90013775m.g-ttc27	+	14	28	Chr05	56398942	56399244	2.0025	1.65875	1.25157	2.20028	1.05646	1.63391
scaffold_337	109373	109385	TCF7L1	->	Xetrov90028168m.g-arhgef17	+	14	28	scaffold_337	109316	109602	0.94252	1.72229	1.05621	0.938743	1.43241	1.21843
Chr10	35907042	35907054	TCF7L1	->	Xetrov90025539m.g-kiaa0195-like	+	14	28	Chr10	35907007	35907214	1.34929	2.41154	0.946259	1.44483	1.0568	1.44175
Chr08	87997844	87997856	TCF7L1	->	Xetrov90021669m.g-ralgapa1	+	14	28	Chr08	87997765	87998011	1.31216	2.28965	1.71741	2.32948	0.800483	1.68984
Chr08	85583558	85583570	TCF7L1	->	Xetrov90021623m.g-cdan1	-	14	28	Chr08	85583498	85583759	1.76366	0.798072	1.33227	2.82061	0.411073	1.42514
Chr02	125163886	125163898	TCF7L1	->	Xetrov90006090m.g-Xetrov90006090m.g	-	14	28	Chr02	125163592	125163943	0.583144	0.432785	1.4116	2.0741	0.71503	1.04333
Chr02	125169735	125169747	TCF7L1	->	Xetrov90006090m.g-Xetrov90006090m.g	-	14	28	Chr02	125169703	125169919	1.63636	1.17042	1.28448	3.16603	0.440515	1.53956
Chr04	53307583	53307595	TCF7L1	->	Xetrov90011338m.g-sall1	+	14	50	Chr04	53307567	53307945	2.73569	4.69567	1.45108	2.38276	0.635536	2.38015
Chr06	45981210	45981222	TCF7L1	->	Xetrov90016064m.g-arl4a	+	14	50	Chr06	45981147	45981363	3.86125	5.29319	1.39189	2.24319	1.07167	2.77224
Chr08	53144781	53144793	TCF7L1	->	Xetrov90020844m.g-ly6g6c	+	14	50	Chr08	53144617	53144882	2.35714	2.50366	1.46397	1.31949	1.59168	1.84719
Chr07	103275800	103275812	TCF7L1	->	Xetrov90019217m.g-Xetrov90019217m.g	-	14	50	Chr07	103275630	103275852	2.79099	3.87628	1.72071	1.67592	1.8692	2.38662
Chr06	106221015	106221027	TCF7L1	->	Xetrov90016912m.g-rpl7	-	14	50	Chr06	106220718	106221058	2.00026	2.48479	1.54017	2.90576	0.760799	1.93836
Chr04	101344869	101344881	TCF7L1	->	Xetrov90012197m.g-ptprc	+	14	73	Chr04	101344674	101344916	1.79975	1.27217	1.30358	2.79643	1.29347	1.69308
Chr05	111605891	111605903	TCF7L1	->	Xetrov90014688m.g-LOC733858	+	14	73	Chr05	111605776	111606098	1.34335	2.13135	1.43079	2.43329	1.59949	1.78765
scaffold_261	79377	79389	TCF7L1	->	Xetrov90027600m.g-myo10.2	+	14	73	scaffold_261	79271	79509	1.32432	1.47332	1.52306	2.37997	1.09608	1.55935
Chr02	108355988	108356000	TCF7L1	->	Xetrov90005856m.g-sowahc	-	14	74	Chr02	108355862	108356131	2.5279	3.81756	1.23312	1.75913	1.46966	2.16148
Chr08	87436480	87436492	TCF7L1	->	Xetrov90021653m.g-Xetrov90021653m.g	+	14	74	Chr08	87436478	87436800	3.39968	4.52751	1.49786	1.66487	1.14026	2.44603
Chr01	144129559	144129571	TCF7L1	->	Xetrov90002914m.g-fam211b	-	14	74	Chr01	144129475	144129700	3.19817	3.44751	1.70117	2.96685	0.980897	2.45892
Chr06	331185	331197	TCF7L1	->	Xetrov90015393m.g-Xetrov90015393m.g	-	14	74	Chr06	331011	331215	1.51777	1.44356	1.34962	2.47424	1.04819	1.56668
Chr06	31499737	31499749	TCF7L1	->	Xetrov90015880m.g-Xetrov90015880m.g	-	14	74	Chr06	31499687	31500277	1.3282	0.505873	0.809714	1.69188	1.08534	1.0842
Chr09	54979406	54979418	TCF7L1	->	Xetrov90024096m.g-ackr3	-	14	74	Chr09	54979334	54979539	1.59724	3.09775	1.84949	2.26199	0.997655	1.96082
Chr06	27717819	27717831	TCF7L1	->	Xetrov90015832m.g-sall3	+	14	74	Chr06	27717622	27717873	2.05703	1.58344	1.70006	2.52457	0.311889	1.6354
Chr02	84010078	84010090	TCF7L1	->	Xetrov90005420m.g-col9a2	-	17	15	Chr02	84009843	84010107	2.76592	0.558108	1.04995	0.557495	0.587904	1.10388
Chr02	84010011	84010023	TCF7L1	->	Xetrov90005420m.g-col9a2	-	17	15	Chr02	84009843	84010107	2.76592	0.558108	1.04995	0.557495	0.587904	1.10388
Chr02	84010030	84010042	TCF7L1	->	Xetrov90005420m.g-col9a2	-	17	15	Chr02	84009843	84010107	2.76592	0.558108	1.04995	0.557495	0.587904	1.10388
Chr09	66896124	66896136	TCF7L1	->	Xetrov90024340m.g-Xetrov90024340m.g	+	17	15	Chr09	66895980	66896181	1.21961	0.706716	1.09908	0.762876	0.972534	0.952162
Chr01	130325189	130325201	TCF7L1	->	Xetrov90002597m.g-pnp	-	17	15	Chr01	130325116	130325323	2.83342	2.65917	1.16577	0.843696	0.610157	1.62244
Chr01	130325288	130325300	TCF7L1	->	Xetrov90002597m.g-pnp	-	17	15	Chr01	130325116	130325323	2.83342	2.65917	1.16577	0.843696	0.610157	1.62244
Chr03	45133112	45133124	TCF7L1	->	Xetrov90007902m.g-Xetrov90007902m.g	-	17	41	Chr03	45132904	45133255	1.87404	1.2386	1.25443	0.916991	1.02296	1.2614
Chr03	37621375	37621387	TCF7L1	->	Xetrov90007732m.g-Xetrov90007732m.g	-	17	41	Chr03	37621272	37621530	1.68459	0.805799	1.37342	1.50002	0.7122	1.21521
scaffold_48	36831	36843	TCF7L1	->	Xetrov90028980m.g-sia1	+	17	41	scaffold_48	36696	36948	2.11474	2.01034	1.78336	0.126906	0.652601	1.33759
scaffold_48	36730	36742	TCF7L1	->	Xetrov90028980m.g-sia1	+	17	41	scaffold_48	36696	36948	2.11474	2.01034	1.78336	0.126906	0.652601	1.33759
scaffold_48	36867	36879	TCF7L1	->	Xetrov90028980m.g-sia1	+	17	41	scaffold_48	36696	36948	2.11474	2.01034	1.78336	0.126906	0.652601	1.33759
scaffold_48	36746	36758	TCF7L1	->	Xetrov90028980m.g-sia1	+	17	41	scaffold_48	36696	36948	2.11474	2.01034	1.78336	0.126906	0.652601	1.33759
Chr05	105239305	105239317	TCF7L1	->	Xetrov90014524m.g-plch1-like	-	17	57	Chr05	105239267	105240190	1.9563	2.16034	1.45494	1.51657	0.585936	1.53482
Chr02	95418816	95418828	TCF7L1	->	Xetrov90005644m.g-Xetrov90005644m.g	-	17	57	Chr02	95418709	95419055	1.76226	1.93996	1.26658	1.20466	1.01374	1.43744
Chr06	90022205	90022217	TCF7L1	->	Xetrov90016644m.g-rab12	+	17	57	Chr06	90022146	90022349	2.28599	2.00134	1.47107	1.38017	1.11723	1.65116
Chr03	67758607	67758619	TCF7L1	->	Xetrov90008289m.g-kmt2e-like	-	17	57	Chr03	67758494	67758721	1.37107	0.342017	0.951762	1.32851	0	0.798672
Chr01	114846912	114846924	TCF7L1	->	Xetrov90002206m.g-plgrkt	-	17	57	Chr01	114846709	114846957	1.55354	1.89605	1.03947	0.546356	0.863683	1.17982
Chr08	8367519	8367531	TCF7L1	->	Xetrov90019952m.g-fam120c	+	17	57	Chr08	8367335	8367583	1.30763	1.89605	1.38934	1.02726	0.166816	1.15742
Chr02	19430367	19430379	TCF7L1	->	Xetrov90004175m.g-gbe1-like	-	17	57	Chr02	19430206	19430477	2.54375	1.49932	1.93433	2.51641	1.53113	2.00499
Chr03	105266820	105266832	TCF7L1	->	Xetrov90008984m.g-mef2a	+	17	62	Chr03	105265733	105267059	1.80548	2.04423	1.25011	0.833183	0.777562	1.34211
Chr03	116802683	116802695	TCF7L1	->	Xetrov90009274m.g-LOC101730541	+	17	62	Chr03	116802494	116802740	2.3657	4.17961	1.31663	0.946929	0.884315	1.93864
Chr05	6818635	6818647	TCF7L1	->	Xetrov90013043m.g-Xetrov90013043m.g	+	17	62	Chr05	6818301	6818822	0.992233	1.37939	1.07911	0.738193	0.792255	0.996237
Chr05	128585197	128585209	TCF7L1	->	Xetrov90015061m.g-ppp2r3a	-	17	62	Chr05	128585090	128585302	0.883302	0.946645	1.15301	0.83459	1.09196	0.981902
Chr01	28324227	28324239	TCF7L1	->	Xetrov90000625m.g-grxcr1	+	17	77	Chr01	28323966	28324361	1.87585	2.03719	1.12818	0.409845	0.695141	1.22924
Chr05	99578903	99578915	TCF7L1	->	Xetrov90014437m.g-il1rap	+	17	77	Chr05	99578804	99579068	3.67488	2.07445	1.38163	0.277864	0.914556	1.66467
Chr09	67883415	67883427	TCF7L1	->	Xetrov90024355m.g-Xetrov90024355m.g	-	17	77	Chr09	67883334	67883577	1.35157	1.26822	1.29518	0.629236	0.83276	1.07539
Chr01	147158520	147158532	TCF7L1	->	Xetrov90003034m.g-chfr	+	18	8	Chr01	147158315	147158716	2.82188	2.76604	1.0757	0.831322	1.101	1.71919
Chr02	65180737	65180749	TCF7L1	->	Xetrov90005093m.g-slc41a1	+	18	8	Chr02	65180711	65180996	2.38631	3.05346	1.34862	0.96506	0.720488	1.69479
Chr04	21509960	21509972	TCF7L1	->	Xetrov90010682m.g-dpy19l3	+	18	8	Chr04	21509824	21510032	3.0865	3.506	1.41416	1.0237	2.17599	2.24127
Chr09	31790010	31790022	TCF7L1	->	Xetrov90023690m.g-snn	+	18	8	Chr09	31789992	31790229	3.08878	3.87862	1.77306	1.99084	0.978763	2.34201
Chr04	13867964	13867976	TCF7L1	->	Xetrov90010511m.g-b4galnt4	+	18	28	Chr04	13867868	13868495	2.43995	2.26261	1.22754	0.713356	0.98154	1.525
Chr02	113620267	113620279	TCF7L1	->	Xetrov90005962m.g-rab20	-	18	28	Chr02	113620251	113620502	2.63265	3.40324	1.02034	0.679612	0.946722	1.73651
Chr04	80327095	80327107	TCF7L1	->	Xetrov90011814m.g-LOC100497391	+	18	28	Chr04	80326912	80327122	1.11667	0.953914	1.28113	1.09861	1.68675	1.22741
Chr05	22720257	22720269	TCF7L1	->	Xetrov90013253m.g-slx4ip	-	18	28	Chr05	22720075	22720313	2.14696	2.33632	1.84039	2.8434	1.486	2.13061
Chr04	101325804	101325816	TCF7L1	->	Xetrov90012197m.g-ptprc	-	18	73	Chr04	101325643	101325862	4.19166	3.56724	2.20705	1.78598	0.821824	2.51475
Chr05	76677845	76677857	TCF7L1	->	Xetrov90014101m.g-Xetrov90014101m.g	+	18	73	Chr05	76677689	76677894	2.32242	0.97259	1.7752	1.55222	1.56188	1.63686
Chr03	134073753	134073765	TCF7L1	->	Xetrov90010038m.g-LOC394444	-	19	1	Chr03	134070478	134078450	0.530745	0.420467	0.601723	0.477913	0.276792	0.461528
Chr02	89239226	89239238	TCF7L1	->	Xetrov90005528m.g-aldh3a2	+	19	1	Chr02	89238863	89240605	0.950084	0.729728	0.606324	0.639677	0.242843	0.633731
Chr01	118534775	118534787	TCF7L1	->	Xetrov90002273m.g-anxa1-like.1	+	19	1	Chr01	118534256	118537054	0.827524	0.644437	0.769736	0.56663	0.259712	0.613608
Chr06	84102506	84102518	TCF7L1	->	Xetrov90016561m.g-tfap2a	+	19	38	Chr06	84102485	84102743	0.581177	0.303706	0.67144	0.665222	0.220749	0.488459
Chr06	84102250	84102262	TCF7L1	->	Xetrov90016561m.g-tfap2a	-	19	38	Chr06	84102049	84102256	0.935721	0	0.435253	0.537814	0.0502381	0.391805
Chr06	84102250	84102262	TCF7L1	->	Xetrov90016561m.g-tfap2a	-	19	38	Chr06	84102257	84102484	0.564869	0.636681	0.872923	0.490723	0.214108	0.555861
Chr05	95867328	95867340	TCF7L1	->	Xetrov90014375m.g-sox2	-	19	38	Chr05	95867131	95867581	0.750348	1.24128	0.661763	0.271034	0.344791	0.653844
scaffold_19	658171	658183	TCF7L1	->	Xetrov90026886m.g-rxra	-	19	62	scaffold_19	655816	660922	0.539304	0.790235	0.639623	0.518831	0.313367	0.560272
Chr03	124742419	124742431	TCF7L1	->	Xetrov90009597m.g-LOC100490939	-	19	62	Chr03	124740499	124748770	0.539466	0.406625	0.641008	0.663226	0.231928	0.496451
Chr06	98098315	98098327	TCF7L1	->	Xetrov90016779m.g-Xetrov90016779m.g	+	20	21	Chr06	98098287	98098548	0.843285	0.798072	1.07469	1.21649	0.288529	0.844213
Chr08	4971646	4971658	TCF7L1	->	Xetrov90019847m.g-ier5l	+	20	21	Chr08	4971454	4971726	0.524966	0	0.589394	1.0988	0.0237205	0.447377
Chr02	109247299	109247311	TCF7L1	->	Xetrov90005879m.g-mrpl30	-	20	21	Chr02	109247189	109247440	1.05954	0	1.00047	1.80314	0.0285151	0.778332
Chr04	60680414	60680426	TCF7L1	->	Xetrov90011434m.g-nae1	+	20	21	Chr04	60678692	60681817	1.67692	1.48971	1.06495	1.08713	0.267944	1.11733
Chr01	138594284	138594296	TCF7L1	->	Xetrov90002790m.g-Xetrov90002790m.g	-	20	39	Chr01	138593996	138594399	0.858722	1.75172	1.16536	1.4755	0.366455	1.12355
Chr04	58682512	58682524	TCF7L1	->	Xetrov90011416m.g-cdh8	+	20	39	Chr04	58681940	58683262	0.968545	0.507746	0.783335	1.23393	0.255029	0.749718
Chr01	128426040	128426052	TCF7L1	->	Xetrov90002460m.g-LOC548369	-	20	39	Chr01	128425822	128426478	1.13667	1.43844	1.09209	1.4422	0.331736	1.08823
Chr04	58493457	58493469	TCF7L1	->	Xetrov90011416m.g-cdh8	+	20	39	Chr04	58493005	58493557	1.72858	2.88099	1.21915	1.31782	0.419298	1.51317
Chr01	150940902	150940914	TCF7L1	->	Xetrov90003066m.g-tmem132b	-	20	39	Chr01	150940887	150941181	2.21193	1.09559	1.24098	1.86646	0.0126796	1.28553
Chr01	117213356	117213368	TCF7L1	->	Xetrov90002254m.g-fam189a2	+	22	62	Chr01	117213243	117213536	0.887178	2.05169	0.561498	0.644868	0.302028	0.889453
Chr01	117211172	117211184	TCF7L1	->	Xetrov90002254m.g-fam189a2	-	22	62	Chr01	117210943	117211269	0.975041	0.842532	0.897936	0.859698	0	0.715041
Chr01	22886322	22886334	TCF7L1	->	Xetrov90000537m.g-slit2	+	22	62	Chr01	22886032	22886457	1.1148	2.61947	1.22048	1.69312	0.878876	1.50535
Chr01	95211912	95211924	TCF7L1	->	Xetrov90001841m.g-xpa	-	22	62	Chr01	95211805	95212084	0.596769	1.31096	1.06025	0.751524	0.379411	0.819783
Chr01	95211843	95211855	TCF7L1	->	Xetrov90001841m.g-xpa	+	22	62	Chr01	95211805	95212084	0.596769	1.31096	1.06025	0.751524	0.379411	0.819783
Chr02	91015174	91015186	TCF7L1	->	Xetrov90005582m.g-LOC100498628-like	-	24	25	Chr02	91015167	91015384	1.68166	2.34394	1.13097	0.652268	0.0886363	1.17949
Chr02	165458512	165458524	TCF7L1	->	Xetrov90006936m.g-ccdc81	+	24	25	Chr02	165457785	165458650	1.1362	1.48272	0.911076	0.845145	0.363053	0.947638
Chr01	107905417	107905429	TCF7L1	->	Xetrov90002107m.g-abca1	+	24	25	Chr01	107904496	107905541	2.16683	2.4748	0.991521	0.660917	0.479087	1.35463
Chr02	54052696	54052708	TCF7L1	->	Xetrov90004864m.g-pou3f1	-	24	25	Chr02	54052482	54052749	1.45803	3.72355	1.0631	0.965375	0.411832	1.52438
Chr03	38799969	38799981	TCF7L1	->	Xetrov90007781m.g-egr1	-	24	25	Chr03	38799093	38799970	1.31038	1.86318	0.980388	1.13393	0.489477	1.15547
Chr03	38799969	38799981	TCF7L1	->	Xetrov90007781m.g-egr1	-	24	25	Chr03	38799971	38800260	1.22207	1.70999	1.24048	1.49154	0.115972	1.15601
Chr10	4701462	4701474	TCF7L1	->	Xetrov90024748m.g-cdk5rap3	+	24	25	Chr10	4700944	4702153	1.19299	2.16781	1.16579	1.39697	0.871749	1.35906
Chr08	58472700	58472712	TCF7L1	->	Xetrov90021016m.g-Xetrov90021016m.g	+	24	29	Chr08	58472495	58472746	1.17694	4.57631	1.22719	0.48316	0.587554	1.61023
Chr05	141758394	141758406	TCF7L1	->	Xetrov90015227m.g-LOC100489561-like	+	24	29	Chr05	141758017	141758550	1.52967	2.23496	0.992356	1.25621	0.0725622	1.21715
Chr05	141776942	141776954	TCF7L1	->	Xetrov90015227m.g-LOC100489561-like	+	24	29	Chr05	141776571	141777046	1.91367	3.20332	1.07202	0.780631	0.61724	1.51737
Chr09	54949898	54949910	TCF7L1	->	Xetrov90024096m.g-ackr3	-	25	74	Chr09	54949726	54949937	3.2605	3.23359	1.13936	1.1642	0.399049	1.83934
Chr09	54949348	54949360	TCF7L1	->	Xetrov90024096m.g-ackr3	+	25	74	Chr09	54949262	54949512	3.85915	4.3343	1.10772	1.34119	0.664869	2.26145
Chr02	108361335	108361347	TCF7L1	->	Xetrov90005856m.g-sowahc	-	25	74	Chr02	108361244	108361468	3.85499	3.37943	1.03293	1.14586	0.557832	1.99421
Chr01	32896420	32896432	TCF7L1	->	Xetrov90000697m.g-fgf20	-	25	74	Chr01	32896326	32896553	2.54398	1.33455	1.18354	1.70562	1.17687	1.58891
Chr01	32897731	32897743	TCF7L1	->	Xetrov90000697m.g-fgf20	+	25	74	Chr01	32897598	32897849	3.83461	2.48202	1.49407	2.41433	1.48633	2.34227
Chr01	32897009	32897021	TCF7L1	->	Xetrov90000697m.g-fgf20	-	25	74	Chr01	32896840	32897164	2.60765	0.664528	1.4696	1.51743	0.724174	1.39668
Chr01	32896488	32896500	TCF7L1	->	Xetrov90000697m.g-fgf20	+	25	74	Chr01	32896326	32896553	2.54398	1.33455	1.18354	1.70562	1.17687	1.58891
Chr01	32895691	32895703	TCF7L1	->	Xetrov90000697m.g-fgf20	-	25	74	Chr01	32895380	32895870	1.98333	1.3535	1.23692	1.11351	0.559381	1.24933
Chr01	32895784	32895796	TCF7L1	->	Xetrov90000697m.g-fgf20	-	25	74	Chr01	32895380	32895870	1.98333	1.3535	1.23692	1.11351	0.559381	1.24933
Chr05	118184232	118184244	TCF7L1	->	Xetrov90014778m.g-zic4	-	25	74	Chr05	118184187	118184581	3.76933	1.77885	1.69654	1.73009	0.280615	1.85108
Chr05	118184439	118184451	TCF7L1	->	Xetrov90014778m.g-zic4	+	25	74	Chr05	118184187	118184581	3.76933	1.77885	1.69654	1.73009	0.280615	1.85108
Chr05	118134367	118134379	TCF7L1	->	Xetrov90014778m.g-zic4	-	25	74	Chr05	118134107	118134487	4.12822	1.62546	1.48765	1.37816	1.01338	1.92657
Chr05	118143641	118143653	TCF7L1	->	Xetrov90014778m.g-zic4	+	25	74	Chr05	118143564	118143769	4.0445	2.67393	1.36798	1.15348	0.721993	1.99238
Chr05	10521817	10521829	TCF7L1	->	Xetrov90013081m.g-vash2	+	26	33	Chr05	10521346	10522475	1.06514	1.41795	0.92455	0.205707	0.43208	0.809087
Chr04	46467632	46467644	TCF7L1	->	Xetrov90011262m.g-adcy7	+	26	33	Chr04	46466685	46468897	1.43882	1.93828	0.758242	0.377016	0.2085	0.944172
Chr04	46468211	46468223	TCF7L1	->	Xetrov90011262m.g-adcy7	+	26	33	Chr04	46466685	46468897	1.43882	1.93828	0.758242	0.377016	0.2085	0.944172
Chr04	46467373	46467385	TCF7L1	->	Xetrov90011262m.g-adcy7	-	26	33	Chr04	46466685	46468897	1.43882	1.93828	0.758242	0.377016	0.2085	0.944172
Chr04	94472623	94472635	TCF7L1	->	Xetrov90012075m.g-kiaa1107	+	27	8	Chr04	94471624	94474167	1.05816	1.43802	0.980238	0.933508	0.367415	0.955469
Chr05	41057049	41057061	TCF7L1	->	Xetrov90013535m.g-smyd3	-	27	8	Chr05	41056087	41058622	1.01295	1.13278	0.919657	0.581742	0.232326	0.775891
Chr02	91639057	91639069	TCF7L1	->	Xetrov90005595m.g-rad51c-like.1	+	27	8	Chr02	91638928	91639188	1.82505	0.800631	0.951432	1.19552	0.462873	1.0471
Chr07	66862754	66862766	TCF7L1	->	Xetrov90018441m.g-kcnj5	-	27	8	Chr07	66861748	66863377	0.960478	0.544501	0.960227	0.702281	0.11642	0.656781
Chr06	82227333	82227345	TCF7L1	->	Xetrov90016527m.g-limd1	+	27	8	Chr06	82227255	82228254	1.10697	1.24223	0.95522	0.64693	0.19089	0.828447
scaffold_22	1327842	1327854	TCF7L1	->	Xetrov90027246m.g-nr6a1	-	27	9	scaffold_22	1326945	1328914	1.14152	2.28893	0.981274	0.66235	0.244154	1.06365
Chr03	114136647	114136659	TCF7L1	->	Xetrov90009212m.g-znf703	+	27	9	Chr03	114136502	114136728	0.694303	1.33894	1.27554	0.288786	0.25829	0.771172
Chr05	34921254	34921266	TCF7L1	->	Xetrov90013424m.g-sgk1	-	27	9	Chr05	34920149	34921537	0.812848	1.34837	0.935873	0.460267	0.279964	0.767465
Chr03	99678970	99678982	TCF7L1	->	Xetrov90008934m.g-rlbp1	+	27	24	Chr03	99678282	99680737	0.971483	0.816432	0.924117	0.496829	0.475842	0.736941
Chr03	99680424	99680436	TCF7L1	->	Xetrov90008934m.g-rlbp1	+	27	24	Chr03	99678282	99680737	0.971483	0.816432	0.924117	0.496829	0.475842	0.736941
Chr03	99680286	99680298	TCF7L1	->	Xetrov90008934m.g-rlbp1	-	27	24	Chr03	99678282	99680737	0.971483	0.816432	0.924117	0.496829	0.475842	0.736941
Chr03	99679246	99679258	TCF7L1	->	Xetrov90008934m.g-rlbp1	+	27	24	Chr03	99678282	99680737	0.971483	0.816432	0.924117	0.496829	0.475842	0.736941
Chr03	99678519	99678531	TCF7L1	->	Xetrov90008934m.g-rlbp1	+	27	24	Chr03	99678282	99680737	0.971483	0.816432	0.924117	0.496829	0.475842	0.736941
Chr03	99679037	99679049	TCF7L1	->	Xetrov90008934m.g-rlbp1	-	27	24	Chr03	99678282	99680737	0.971483	0.816432	0.924117	0.496829	0.475842	0.736941
Chr09	181196	181208	TCF7L1	->	Xetrov90022530m.g-LOC101732132	-	27	24	Chr09	181088	181659	1.91806	1.78906	0.814376	0.347257	0	0.973752
Chr03	84173956	84173968	TCF7L1	->	Xetrov90008607m.g-rpp25	-	27	24	Chr03	84173675	84174011	1.3577	2.07445	1.0676	0.35911	0.117299	0.995232
Chr03	67867608	67867620	TCF7L1	->	Xetrov90008292m.g-Xetrov90008292m.g	+	27	73	Chr03	67865208	67868012	1.14543	1.13675	1.03546	0.832009	0.1727	0.86447
Chr05	72079370	72079382	TCF7L1	->	Xetrov90014030m.g-abhd10	+	27	73	Chr05	72079116	72079491	1.37731	1.42163	1.16332	0.326836	0.141072	0.886033
Chr09	41311028	41311040	TCF7L1	->	Xetrov90023853m.g-plekhm3	-	27	75	Chr09	41310870	41311270	0.824458	2.32446	0.885274	0.587158	0.264962	0.977262
Chr05	83467919	83467931	TCF7L1	->	Xetrov90014210m.g-bach2	-	27	75	Chr05	83467334	83468574	1.28516	2.18288	1.01558	0.835136	0.278032	1.11936
Chr01	47815222	47815234	TCF7L1	->	Xetrov90000922m.g-nr3c2	+	27	75	Chr01	47814811	47817285	1.1389	0.92449	0.953358	0.542741	0.445788	0.801056
Chr07	81206133	81206145	TCF7L1	->	Xetrov90018729m.g-LOC101734055	-	27	75	Chr07	81203416	81206348	1.13697	1.09793	1.06722	0.665024	0.214264	0.836282
Chr05	99847369	99847381	TCF7L1	->	Xetrov90014440m.g-LOC101731913	+	27	75	Chr05	99846475	99847885	0.956951	0.705436	0.879053	0.282739	0.284496	0.621735
Chr05	129642260	129642272	TCF7L1	->	Xetrov90015072m.g-fbxo25	-	27	75	Chr05	129641695	129642631	1.07444	2.38997	0.937823	0.340691	0.133566	0.975299
Chr05	83494121	83494133	TCF7L1	->	Xetrov90014210m.g-bach2	+	27	75	Chr05	83493846	83494749	0.652099	1.01851	1.00493	0.510125	0.200548	0.677241
Chr06	7497491	7497503	TCF7L1	->	Xetrov90015579m.g-xrcc2	+	27	75	Chr06	7496981	7497900	0.923793	1.06082	0.848607	0.391661	0.383244	0.721625
scaffold_1061	3529	3541	TCF7L1	->	Xetrov90025812m.g-Xetrov90025812m.g	-	29	29	scaffold_1061	3320	3545	0.849445	0.902014	0.516358	0.651916	0.276262	0.639199
scaffold_1061	3405	3417	TCF7L1	->	Xetrov90025812m.g-Xetrov90025812m.g	-	29	29	scaffold_1061	3320	3545	0.849445	0.902014	0.516358	0.651916	0.276262	0.639199
Chr07	112627431	112627443	TCF7L1	->	Xetrov90019495m.g-has1	+	29	29	Chr07	112627222	112627494	0.661876	1.16379	0.558239	0.502249	0	0.57723
Chr08	44397451	44397463	TCF7L1	->	Xetrov90020603m.g-lpar4	-	29	81	Chr08	44397062	44397715	1.01414	1.91202	0.951808	0.808398	0.0987395	0.957021
Chr10	36580034	36580046	TCF7L1	->	Xetrov90025582m.g-ubald2	+	29	81	Chr10	36579979	36580382	0.783083	2.2421	0.779254	0.402412	0.289409	0.899253
Chr10	36580008	36580020	TCF7L1	->	Xetrov90025582m.g-ubald2	+	29	81	Chr10	36579979	36580382	0.783083	2.2421	0.779254	0.402412	0.289409	0.899253
Chr04	98264379	98264391	TCF7L1	->	Xetrov90012149m.g-pbx1	-	29	81	Chr04	98263048	98264448	0.75314	1.40302	0.803368	0.401998	0.204046	0.713115
Chr03	98001039	98001051	TCF7L1	->	Xetrov90008886m.g-LOC100489191	-	30	3	Chr03	98000870	98001199	0.66678	1.56199	0.854648	0.337173	0.148571	0.713832
Chr01	19217920	19217932	TCF7L1	->	Xetrov90000500m.g-evc	-	30	3	Chr01	19217675	19218029	0.94362	0.615586	0.896749	0.40524	0.210344	0.614308
Chr01	19217804	19217816	TCF7L1	->	Xetrov90000500m.g-evc	-	30	3	Chr01	19217675	19218029	0.94362	0.615586	0.896749	0.40524	0.210344	0.614308
Chr06	76512348	76512360	TCF7L1	->	Xetrov90016441m.g-top2b-like	+	30	16	Chr06	76512035	76512383	0.946898	0.229213	0.422289	0.145014	0.0106182	0.350806
scaffold_124	115408	115420	TCF7L1	->	Xetrov90026021m.g-abo-like.1	-	30	16	scaffold_124	115332	115656	0.30816	1.17042	0.517283	0.206617	0.174215	0.475339
Chr01	140212670	140212682	TCF7L1	->	Xetrov90002812m.g-LOC100494211	+	30	16	Chr01	140212319	140212893	1.09491	1.96542	0.782615	0.498566	0.0371697	0.875736
Chr08	23599822	23599834	TCF7L1	->	Xetrov90020325m.g-slc7a3	-	30	16	Chr08	23599656	23600059	0.852031	0.986112	0.574162	0.278645	0.276299	0.59345
Chr07	28539103	28539115	TCF7L1	->	Xetrov90017810m.g-ifit5	-	30	25	Chr07	28539073	28539314	1.06554	0.852616	0.695768	0.452507	0.349727	0.683232
Chr07	28539111	28539123	TCF7L1	->	Xetrov90017810m.g-ifit5	+	30	25	Chr07	28539073	28539314	1.06554	0.852616	0.695768	0.452507	0.349727	0.683232
Chr05	126148505	126148517	TCF7L1	->	Xetrov90015009m.g-Xetrov90015009m.g	+	30	25	Chr05	126148321	126148548	0.782557	0.895524	0.654814	0.378183	0.604724	0.66316
Chr05	65964400	65964412	TCF7L1	->	Xetrov90013948m.g-txlnb-like	+	30	30	Chr05	65964203	65964491	1.42017	2.07445	0.819225	0.374308	0	0.937629
Chr04	93322089	93322101	TCF7L1	->	Xetrov90012045m.g-f3	+	30	30	Chr04	93321534	93322169	0.713174	0.577353	0.62274	0.362787	0.0723275	0.469676
Chr07	11878288	11878300	TCF7L1	->	Xetrov90017562m.g-pstk	-	30	33	Chr07	11878262	11878536	1.5059	1.77341	0.926684	0.635412	0.116017	0.991486
Chr03	64513170	64513182	TCF7L1	->	Xetrov90008227m.g-LOC100487080-like	-	30	33	Chr03	64512887	64513842	0.781139	0.609419	0.775705	0.47206	0.42763	0.613191
scaffold_306	179301	179313	TCF7L1	->	Xetrov90027962m.g-Xetrov90027962m.g	+	30	49	scaffold_306	179001	179409	1.08216	0.976415	0.596859	0.711273	0.106366	0.694615
Chr01	77526032	77526044	TCF7L1	->	Xetrov90001390m.g-Xetrov90001390m.g	-	30	49	Chr01	77526010	77526239	1.31038	2.82365	0.84079	0.245397	0.175402	1.07912
Chr08	23599822	23599834	TCF7L1	->	Xetrov90020324m.g-Xetrov90020324m.g	-	30	49	Chr08	23599656	23600059	0.852031	0.986112	0.574162	0.278645	0.276299	0.59345
Chr02	130112102	130112114	TCF7L1	->	Xetrov90006134m.g-Xetrov90006134m.g	-	30	56	Chr02	130108929	130112929	0.936201	1.05712	0.798428	0.723097	0.341215	0.771213
Chr01	190291429	190291441	TCF7L1	->	Xetrov90003749m.g-Xetrov90003749m.g	+	30	56	Chr01	190291092	190291609	1.0464	0.689779	0.844249	0.349758	0.124082	0.610854
Chr04	39815364	39815376	TCF7L1	->	Xetrov90011101m.g-lrrn4cl	+	31	52	Chr04	39815204	39817543	0.95341	1.86801	0.856533	0.957294	0.145624	0.956174
Chr04	36501072	36501084	TCF7L1	->	Xetrov90010969m.g-Xetrov90010969m.g	+	31	52	Chr04	36500773	36503259	1.18307	1.13019	0.877698	0.746611	0.263841	0.840282
Chr08	65228609	65228621	TCF7L1	->	Xetrov90021190m.g-cyp46a1-like.1	+	31	52	Chr08	65228567	65228786	1.35241	0.353528	0.938724	1.28711	0.435071	0.873368
Chr05	37410529	37410541	TCF7L1	->	Xetrov90013456m.g-Xetrov90013456m.g	+	31	52	Chr05	37410310	37410622	1.06311	1.74406	1.2388	1.28018	0.132006	1.09163
Chr01	113979216	113979228	TCF7L1	->	Xetrov90002190m.g-ptprd	+	32	25	Chr01	113978359	113979405	1.16022	1.45835	0.946563	0.672582	0.458639	0.939269
Chr10	10348967	10348979	TCF7L1	->	Xetrov90024904m.g-phospho1-like	+	32	25	Chr10	10347992	10349542	1.60265	1.84521	1.00254	0.75796	0.245642	1.0908
scaffold_305	92300	92312	TCF7L1	->	Xetrov90027939m.g-LOC100145496	+	32	25	scaffold_305	92106	92707	0.788872	0.90079	0.952834	0.399911	0.0966796	0.627817
Chr06	118759840	118759852	TCF7L1	->	Xetrov90017114m.g-rrm2b	+	32	28	Chr06	118759558	118760485	1.12893	1.5898	1.11445	0.567839	0.25089	0.930382
scaffold_414	70753	70765	TCF7L1	->	Xetrov90028683m.g-LOC101733409	-	32	28	scaffold_414	70737	70938	0.978721	1.45916	0.718775	0.300286	0.446906	0.780769
Chr02	47800406	47800418	TCF7L1	->	Xetrov90004694m.g-plxna2	+	32	33	Chr02	47797693	47800437	1.0198	1.24334	1.05908	0.870347	0.469668	0.932447
Chr02	78974239	78974251	TCF7L1	->	Xetrov90005331m.g-itpr3	-	32	33	Chr02	78974177	78974378	0.763627	0.706716	0.498396	0.221113	0	0.43797
Chr06	85846815	85846827	TCF7L1	->	Xetrov90016586m.g-gfod1	-	32	74	Chr06	85846726	85846987	1.74716	1.83256	0.904417	0.641655	0.243456	1.07385
Chr06	28038078	28038090	TCF7L1	->	Xetrov90015832m.g-sall3	+	32	74	Chr06	28037522	28038205	0.878349	0.972971	0.920758	0.349892	0	0.624394
Chr04	126952946	126952958	TCF7L1	->	Xetrov90012783m.g-slc6a8	-	32	77	Chr04	126952791	126952991	0.643313	1.24128	0.667728	0.191431	0.705224	0.689796
Chr02	161133786	161133798	TCF7L1	->	Xetrov90006868m.g-maml2-like	-	32	77	Chr02	161133480	161133818	0.721802	1.7623	0.813235	0.812249	0.287369	0.879391
scaffold_53	260799	260811	TCF7L1	->	Xetrov90029328m.g-Xetrov90029328m.g	-	33	49	scaffold_53	260656	260861	1.34135	0.694946	1.06881	1.36982	0	0.894986
scaffold_53	260883	260895	TCF7L1	->	Xetrov90029328m.g-Xetrov90029328m.g	-	33	49	scaffold_53	260862	261191	0.622741	0.655834	0.529144	0.946611	0.0524532	0.561357
Chr01	126665017	126665029	TCF7L1	->	Xetrov90002386m.g-nfil3	+	33	49	Chr01	126664786	126665087	0.394285	0.26288	0.795551	1.04747	0.719096	0.643856
Chr01	126665029	126665041	TCF7L1	->	Xetrov90002386m.g-nfil3	-	33	49	Chr01	126664786	126665087	0.394285	0.26288	0.795551	1.04747	0.719096	0.643856
scaffold_53	249381	249393	TCF7L1	->	Xetrov90029328m.g-Xetrov90029328m.g	-	33	49	scaffold_53	249220	249441	0.274228	1.14994	0.738014	1.06227	0.127676	0.670426
Chr02	81577161	81577173	TCF7L1	->	Xetrov90005353m.g-Xetrov90005353m.g	-	33	49	Chr02	81576982	81577215	1.17991	1.49603	0.861199	0.877066	0.279763	0.938792
Chr03	22725468	22725480	TCF7L1	->	Xetrov90007499m.g-tlx3	-	33	66	Chr03	22724694	22725821	1.83027	0.996479	0.857002	1.12695	0.562261	1.07459
Chr02	121436179	121436191	TCF7L1	->	Xetrov90006048m.g-slitrk1	-	33	66	Chr02	121436088	121436353	0.786897	1.36208	0.936054	1.7717	0.263336	1.02401
Chr02	105722907	105722919	TCF7L1	->	Xetrov90005804m.g-ccdc138	-	34	2	Chr02	105722786	105723002	1.82445	2.07445	1.01731	1.4321	1.25389	1.52044
Chr08	72282615	72282627	TCF7L1	->	Xetrov90021328m.g-lrr1	+	34	2	Chr08	72282391	72282644	3.75424	3.02001	1.64506	1.84016	0.961142	2.24412
Chr08	72282409	72282421	TCF7L1	->	Xetrov90021328m.g-lrr1	+	34	2	Chr08	72282391	72282644	3.75424	3.02001	1.64506	1.84016	0.961142	2.24412
Chr05	126769371	126769383	TCF7L1	->	Xetrov90015031m.g-LOC100494857	-	34	2	Chr05	126769150	126769651	2.72149	3.80847	1.43218	1.86147	0.733563	2.11144
scaffold_269	149998	150010	TCF7L1	->	Xetrov90027651m.g-LOC101732952	-	34	8	scaffold_269	149876	150151	2.07777	2.80615	1.28734	0.475808	1.47032	1.62348
scaffold_269	149974	149986	TCF7L1	->	Xetrov90027651m.g-LOC101732952	-	34	8	scaffold_269	149876	150151	2.07777	2.80615	1.28734	0.475808	1.47032	1.62348
Chr03	79648616	79648628	TCF7L1	->	Xetrov90008478m.g-ppp6r2-like	+	34	8	Chr03	79648442	79648663	2.40274	2.87956	1.33894	2.51742	0.980812	2.0239
Chr06	102323951	102323963	TCF7L1	->	Xetrov90016847m.g-Xetrov90016847m.g	-	34	27	Chr06	102323784	102324057	1.52999	1.63943	1.30421	0.409736	1.34716	1.2461
Chr01	57616787	57616799	TCF7L1	->	Xetrov90001068m.g-Xetrov90001068m.g	+	34	27	Chr01	57616548	57616938	1.51988	2.36044	1.50295	0.964169	0.691777	1.40784
Chr08	113973897	113973909	TCF7L1	->	Xetrov90022370m.g-Xetrov90022370m.g	-	34	27	Chr08	113973651	113973927	1.87231	1.76467	1.26317	0.876873	0.777122	1.31083
Chr09	25686402	25686414	TCF7L1	->	Xetrov90023584m.g-Xetrov90023584m.g	-	34	27	Chr09	25686282	25686527	2.11823	2.51764	1.44627	1.15857	0.895992	1.62734
Chr01	57619767	57619779	TCF7L1	->	Xetrov90001068m.g-Xetrov90001068m.g	-	34	27	Chr01	57619582	57619791	1.18587	2.64457	1.7166	1.47043	1.61548	1.72659
Chr08	113949959	113949971	TCF7L1	->	Xetrov90022370m.g-Xetrov90022370m.g	+	34	27	Chr08	113949827	113950075	2.53332	3.05233	1.57613	1.9015	1.20888	2.05443
Chr08	113964687	113964699	TCF7L1	->	Xetrov90022370m.g-Xetrov90022370m.g	+	34	27	Chr08	113964474	113964717	2.23912	3.52586	1.63451	2.27179	1.06293	2.14684
Chr03	114859681	114859693	TCF7L1	->	Xetrov90009211m.g-unc5d-like.1	+	34	27	Chr03	114859617	114859987	3.40624	3.90078	1.61805	2.15684	0.810424	2.37847
Chr03	114859734	114859746	TCF7L1	->	Xetrov90009211m.g-unc5d-like.1	+	34	27	Chr03	114859617	114859987	3.40624	3.90078	1.61805	2.15684	0.810424	2.37847
Chr02	159079431	159079443	TCF7L1	->	Xetrov90006852m.g-Xetrov90006852m.g	+	34	27	Chr02	159079274	159079507	3.69179	3.23509	2.33305	3.15546	2.11639	2.90636
Chr06	102310671	102310683	TCF7L1	->	Xetrov90016847m.g-Xetrov90016847m.g	+	34	27	Chr06	102310520	102310726	2.67898	0.692066	2.06359	2.44534	1.60235	1.89647
Chr08	113965992	113966004	TCF7L1	->	Xetrov90022370m.g-Xetrov90022370m.g	-	34	27	Chr08	113965961	113966217	3.08508	4.05834	1.34126	2.1812	0.765832	2.28634
Chr03	65138049	65138061	TCF7L1	->	Xetrov90008236m.g-trmu	-	34	30	Chr03	65137981	65138191	1.49995	1.79118	1.85726	3.62641	1.1801	1.99098
Chr01	174897302	174897314	TCF7L1	->	Xetrov90003509m.g-nln	-	34	30	Chr01	174897031	174897340	0.939211	1.63247	1.19247	1.21681	0.54077	1.10435
Chr09	55639089	55639101	TCF7L1	->	Xetrov90024108m.g-asb1-like	+	34	30	Chr09	55638886	55639124	3.23959	2.21462	1.78352	2.54214	1.40282	2.23654
Chr09	68616824	68616836	TCF7L1	->	Xetrov90024378m.g-pkp4-like.2	-	34	30	Chr09	68616472	68616914	1.5285	2.61724	1.14455	1.30209	0.685304	1.45554
Chr02	129206236	129206248	TCF7L1	->	Xetrov90006122m.g-naa16-like	-	34	43	Chr02	129206140	129206341	1.43456	2.01422	1.56	1.84437	0.497666	1.47016
Chr07	77115858	77115870	TCF7L1	->	Xetrov90018659m.g-aadacl4	-	34	43	Chr07	77115716	77116120	1.69714	3.6713	1.18065	1.07226	1.28912	1.7821
Chr01	31795199	31795211	TCF7L1	->	Xetrov90000692m.g-LOC100488302-like	+	34	43	Chr01	31795096	31795319	0.902828	1.71935	1.79547	2.46822	1.19516	1.61621
Chr02	21191404	21191416	TCF7L1	->	Xetrov90004178m.g-robo1	-	34	43	Chr02	21191390	21191639	1.85784	2.87719	1.55086	1.86047	0.806469	1.79056
Chr08	37070593	37070605	TCF7L1	->	Xetrov90020499m.g-LOC100485432	+	34	43	Chr08	37070258	37070681	1.59602	1.50658	1.15711	2.51937	0.970572	1.54993
Chr06	52563526	52563538	TCF7L1	->	Xetrov90016174m.g-bcl2	-	34	43	Chr06	52563421	52563628	2.34939	2.98382	1.43871	1.28832	1.40362	1.89277
Chr06	52563563	52563575	TCF7L1	->	Xetrov90016174m.g-bcl2	+	34	43	Chr06	52563421	52563628	2.34939	2.98382	1.43871	1.28832	1.40362	1.89277
Chr06	41345356	41345368	TCF7L1	->	Xetrov90016018m.g-LOC100492870	+	34	43	Chr06	41345256	41345509	1.35027	1.40929	1.08797	1.29838	1.24205	1.27759
Chr06	84292108	84292120	TCF7L1	->	Xetrov90016561m.g-tfap2a	+	35	38	Chr06	84286307	84296196	0.88974	1.1991	0.829755	0.608761	0.417104	0.788891
Chr06	84289672	84289684	TCF7L1	->	Xetrov90016561m.g-tfap2a	-	35	38	Chr06	84286307	84296196	0.88974	1.1991	0.829755	0.608761	0.417104	0.788891
Chr08	72510085	72510097	TCF7L1	->	Xetrov90021331m.g-Xetrov90021331m.g	-	35	38	Chr08	72506275	72523605	1.24441	1.71284	0.812329	0.688846	0.361286	0.963943
Chr08	48309975	48309987	TCF7L1	->	Xetrov90020675m.g-zic3	-	35	38	Chr08	48302911	48313226	0.933148	1.67593	0.831528	0.685268	0.197157	0.864607
Chr08	72633324	72633336	TCF7L1	->	Xetrov90021331m.g-Xetrov90021331m.g	-	35	38	Chr08	72626418	72639891	1.0881	1.83101	0.888174	0.688268	0.31128	0.961367
Chr06	84166749	84166761	TCF7L1	->	Xetrov90016561m.g-tfap2a	-	35	38	Chr06	84162862	84184227	0.861451	1.0228	0.8409	0.724394	0.199429	0.729796
Chr08	72591559	72591571	TCF7L1	->	Xetrov90021331m.g-Xetrov90021331m.g	+	35	38	Chr08	72591427	72594489	0.758668	1.41473	0.80651	0.590284	0.179126	0.749864
scaffold_1151	11885	11897	TCF7L1	->	Xetrov90025971m.g-Xetrov90025971m.g	-	35	82	scaffold_1151	10140	15622	1.11545	1.11179	0.672141	0.672776	0.375658	0.789561
Chr06	23755015	23755027	TCF7L1	->	Xetrov90015783m.g-cdk6	-	35	82	Chr06	23749602	23760930	0.933032	0.968933	0.856389	0.815467	0.263686	0.767501
Chr01	177699331	177699343	TCF7L1	->	Xetrov90003552m.g-Xetrov90003552m.g	-	35	82	Chr01	177697428	177707105	0.763161	0.622042	0.749586	0.596691	0.295862	0.605468
Chr04	46464975	46464987	TCF7L1	->	Xetrov90011262m.g-adcy7	+	36	33	Chr04	46464874	46465183	2.364	3.57423	0.927777	1.07974	0.140368	1.61722
Chr02	122717467	122717479	TCF7L1	->	Xetrov90006062m.g-scel-like	-	36	33	Chr02	122717207	122717544	2.86424	2.91818	0.873389	0.542565	0.637261	1.56713
Chr07	79398098	79398110	TCF7L1	->	Xetrov90018698m.g-Xetrov90018698m.g	+	36	60	Chr07	79397250	79398986	1.0322	2.01243	1.08585	1.03175	0.303917	1.09323
Chr01	56264991	56265003	TCF7L1	->	Xetrov90001030m.g-Xetrov90001030m.g	+	36	60	Chr01	56263979	56265279	2.1509	4.7812	1.28847	0.668516	0.607609	1.89934
Chr05	70849920	70849932	TCF7L1	->	Xetrov90014023m.g-fam184a-like	-	36	70	Chr05	70849653	70849945	1.50707	1.94331	1.13698	1.11107	0.131192	1.16593
Chr08	38413832	38413844	TCF7L1	->	Xetrov90020527m.g-slc25a43	+	36	70	Chr08	38413634	38413883	2.44196	4.20502	0.968262	0.618681	0	1.64678
Chr07	59739666	59739678	TCF7L1	->	Xetrov90018354m.g-LOC100488382	+	36	70	Chr07	59739608	59740048	3.64866	3.486	1.1254	0.642601	0.521452	1.88482
Chr04	110414615	110414627	TCF7L1	->	Xetrov90012407m.g-pdgfb	+	36	75	Chr04	110413486	110415507	1.49314	2.70743	1.01056	1.01004	0.455244	1.33528
Chr03	104422596	104422608	TCF7L1	->	Xetrov90008972m.g-arrdc4	-	36	75	Chr03	104422472	104422676	1.79789	3.83236	1.1	1.08618	0.718184	1.70692
Chr01	88931876	88931888	TCF7L1	->	Xetrov90001737m.g-tmprss11f-like	+	36	75	Chr01	88931259	88932367	2.59601	3.36659	1.03531	0.743704	0.385887	1.6255
Chr07	32783365	32783377	TCF7L1	->	Xetrov90017922m.g-nodal	+	36	82	Chr07	32783278	32783582	2.53987	3.27129	1.10908	1.78562	0.535215	1.84821
Chr09	48531202	48531214	TCF7L1	->	Xetrov90023973m.g-gpr1	-	36	82	Chr09	48531147	48531419	2.4117	2.4654	1.03513	1.2972	1.06344	1.65457
Chr05	80206703	80206715	TCF7L1	->	Xetrov90014139m.g-fam46a	-	36	82	Chr05	80206475	80206873	2.47259	0.201734	1.17357	0.504527	0.596464	0.989776
Chr09	48530450	48530462	TCF7L1	->	Xetrov90023973m.g-gpr1	-	36	82	Chr09	48530189	48530516	3.1805	3.80329	1.02456	0.935863	0.13408	1.81566
Chr07	51838516	51838528	TCF7L1	->	Xetrov90018222m.g-neurog3	-	37	82	Chr07	51838495	51839069	2.15907	3.82854	1.04384	0.631756	0.223125	1.57727
Chr06	23732533	23732545	TCF7L1	->	Xetrov90015783m.g-cdk6	+	37	82	Chr06	23730783	23733114	1.51176	2.17935	0.989756	0.548995	0.388547	1.12368
Chr06	23732751	23732763	TCF7L1	->	Xetrov90015783m.g-cdk6	-	37	82	Chr06	23730783	23733114	1.51176	2.17935	0.989756	0.548995	0.388547	1.12368
Chr09	53688042	53688054	TCF7L1	->	Xetrov90024074m.g-fn1	+	38	1	Chr09	53688028	53688240	3.29426	3.54981	2.22128	3.23943	0.537464	2.56845
Chr01	26997005	26997017	TCF7L1	->	Xetrov90000591m.g-LOC101733414	-	38	1	Chr01	26996988	26997195	1.57672	1.9761	2.54236	3.83364	1.90406	2.36658
Chr10	5825072	5825084	TCF7L1	->	Xetrov90024779m.g-sdc4	-	38	1	Chr10	5824843	5825134	1.91088	2.87447	2.5958	3.3495	1.16044	2.37822
Chr03	96366772	96366784	TCF7L1	->	Xetrov90008848m.g-mex3b	+	38	1	Chr03	96366661	96366901	2.28711	2.75068	2.44127	2.06874	1.30263	2.17009
Chr03	96517536	96517548	TCF7L1	->	Xetrov90008848m.g-mex3b	+	38	1	Chr03	96517467	96517727	1.73189	1.20478	2.16608	2.8702	1.146	1.82379
Chr02	117505946	117505958	TCF7L1	->	Xetrov90006006m.g-clybl	-	38	3	Chr02	117505683	117506033	2.82972	2.98066	2.44898	3.77918	1.5897	2.72565
Chr06	31870882	31870894	TCF7L1	->	Xetrov90015887m.g-cpvl	+	38	3	Chr06	31870838	31871094	1.11018	1.5615	2.41959	2.60731	1.57197	1.85411
Chr04	91116796	91116808	TCF7L1	->	Xetrov90012011m.g-LOC100497845-like	+	38	3	Chr04	91116707	91116926	2.36226	1.74079	2.11578	1.962	1.22836	1.88184
Chr04	91116810	91116822	TCF7L1	->	Xetrov90012011m.g-LOC100497845-like	-	38	3	Chr04	91116707	91116926	2.36226	1.74079	2.11578	1.962	1.22836	1.88184
Chr01	57672120	57672132	TCF7L1	->	Xetrov90001069m.g-lef1	-	38	4	Chr01	57672083	57672299	2.21838	2.07445	2.51396	3.18387	1.60167	2.31847
Chr01	18914145	18914157	TCF7L1	->	Xetrov90000496m.g-msx1	-	38	4	Chr01	18914019	18914220	1.6261	1.2366	2.57767	4.65251	1.7383	2.36624
Chr05	58588532	58588544	TCF7L1	->	Xetrov90013793m.g-t2	+	38	4	Chr05	58588464	58588668	2.65683	2.90411	3.20582	3.50019	1.45807	2.74501
Chr03	43037384	43037396	TCF7L1	->	Xetrov90007873m.g-myf5	+	38	4	Chr03	43037358	43037563	2.14199	1.21821	2.93305	4.11644	1.74079	2.4301
Chr03	43040135	43040147	TCF7L1	->	Xetrov90007873m.g-myf5	+	38	4	Chr03	43040032	43040236	2.95134	3.28994	2.79063	4.15963	1.59319	2.95694
Chr03	28047637	28047649	TCF7L1	->	Xetrov90007553m.g-spry4	-	38	4	Chr03	28047444	28047738	1.71533	1.68989	2.71744	3.60047	1.60422	2.26547
Chr06	31908393	31908405	TCF7L1	->	Xetrov90015888m.g-tril	-	38	4	Chr06	31908187	31908422	3.0569	3.14025	2.7483	3.13064	1.98412	2.81204
Chr06	31908359	31908371	TCF7L1	->	Xetrov90015888m.g-tril	+	38	4	Chr06	31908187	31908422	3.0569	3.14025	2.7483	3.13064	1.98412	2.81204
Chr04	19721023	19721035	TCF7L1	->	Xetrov90010657m.g-kctd15	-	38	4	Chr04	19720868	19721084	3.76226	4.82121	2.4159	3.93765	1.39996	3.26739
Chr03	86520070	86520082	TCF7L1	->	Xetrov90008680m.g-foxb1	+	38	4	Chr03	86520050	86520279	3.20266	2.50794	2.32412	3.84191	1.62126	2.69958
Chr07	91391242	91391254	TCF7L1	->	Xetrov90018908m.g-hes3.1	+	38	4	Chr07	91391157	91391365	3.51665	4.44063	2.19907	3.74382	1.98935	3.1779
Chr09	62978855	62978867	TCF7L1	->	Xetrov90024287m.g-sp5	+	38	4	Chr09	62978825	62979025	3.28669	4.35625	2.30421	3.36583	2.31417	3.12543
Chr09	62978968	62978980	TCF7L1	->	Xetrov90024287m.g-sp5	+	38	4	Chr09	62978825	62979025	3.28669	4.35625	2.30421	3.36583	2.31417	3.12543
Chr08	111030699	111030711	TCF7L1	->	Xetrov90022288m.g-crabp2	-	38	4	Chr08	111030546	111030843	2.37685	3.59116	2.41052	3.60565	2.08935	2.81471
Chr07	28043963	28043975	TCF7L1	->	Xetrov90017804m.g-slc16a12	+	38	4	Chr07	28043791	28044056	3.41557	2.69155	2.65028	3.62268	2.27629	2.93128
Chr07	28043978	28043990	TCF7L1	->	Xetrov90017804m.g-slc16a12	+	38	4	Chr07	28043791	28044056	3.41557	2.69155	2.65028	3.62268	2.27629	2.93128
Chr04	3933082	3933094	TCF7L1	->	Xetrov90010188m.g-prr5l-like	-	38	4	Chr04	3932983	3933187	2.27963	2.29652	2.25744	3.08426	1.31664	2.2469
Chr07	91358137	91358149	TCF7L1	->	Xetrov90018905m.g-hes9.1	+	38	4	Chr07	91358136	91358340	2.73264	2.56066	2.32333	3.40403	1.01518	2.40717
Chr06	31923452	31923464	TCF7L1	->	Xetrov90015888m.g-tril	-	38	4	Chr06	31923392	31923617	1.98226	3.85234	2.929	3.41257	1.71652	2.77854
Chr06	31930426	31930438	TCF7L1	->	Xetrov90015888m.g-tril	+	38	4	Chr06	31930227	31930444	2.99644	1.57385	2.44496	2.95358	0.468117	2.08739
Chr05	137880943	137880955	TCF7L1	->	Xetrov90015181m.g-msgn1	-	38	4	Chr05	137880741	137880958	2.26197	2.90849	2.59067	3.58084	1.76982	2.62236
Chr05	137880931	137880943	TCF7L1	->	Xetrov90015181m.g-msgn1	-	38	4	Chr05	137880741	137880958	2.26197	2.90849	2.59067	3.58084	1.76982	2.62236
Chr02	155811145	155811157	TCF7L1	->	Xetrov90006787m.g-gjb2	+	38	4	Chr02	155810959	155811206	2.15723	1.60147	2.69928	2.98157	2.34015	2.35594
Chr03	119629692	119629704	TCF7L1	->	Xetrov90009390m.g-LOC100488554	+	38	4	Chr03	119629490	119629737	2.44014	2.97608	2.56342	3.40064	2.64387	2.80483
Chr09	62984670	62984682	TCF7L1	->	Xetrov90024287m.g-sp5	-	38	4	Chr09	62984578	62984779	2.83404	3.85875	2.56295	3.05917	2.3614	2.93526
Chr01	34315959	34315971	TCF7L1	->	Xetrov90000721m.g-fat1	-	38	4	Chr01	34315949	34316158	3.37244	3.06625	2.46154	2.98797	1.69428	2.7165
scaffold_228	35440	35452	TCF7L1	->	Xetrov90027318m.g-nav2	+	38	4	scaffold_228	35385	35605	2.23465	5.08824	1.83915	2.12931	1.41788	2.54185
Chr01	57638497	57638509	TCF7L1	->	Xetrov90001069m.g-lef1	+	38	4	Chr01	57638346	57638580	2.35805	2.10818	3.05188	3.03967	1.45737	2.40303
Chr05	137877226	137877238	TCF7L1	->	Xetrov90015181m.g-msgn1	+	38	4	Chr05	137877168	137877378	2.38931	2.11201	2.76014	3.25919	2.31084	2.5663
Chr05	137877272	137877284	TCF7L1	->	Xetrov90015181m.g-msgn1	-	38	4	Chr05	137877168	137877378	2.38931	2.11201	2.76014	3.25919	2.31084	2.5663
Chr05	137876904	137876916	TCF7L1	->	Xetrov90015181m.g-msgn1	-	38	4	Chr05	137876870	137877167	1.37506	2.52013	2.48922	3.327	1.69745	2.28177
scaffold_87	76022	76034	TCF7L1	->	Xetrov90030766m.g-hesx1	+	38	4	scaffold_87	75890	76127	2.33143	3.04272	2.56116	2.6862	1.30442	2.38519
scaffold_87	76004	76016	TCF7L1	->	Xetrov90030766m.g-hesx1	-	38	4	scaffold_87	75890	76127	2.33143	3.04272	2.56116	2.6862	1.30442	2.38519
Chr03	28036374	28036386	TCF7L1	->	Xetrov90007553m.g-spry4	-	38	4	Chr03	28036346	28036561	1.48457	3.11333	2.53902	2.31021	1.46709	2.18284
Chr01	160331850	160331862	TCF7L1	->	Xetrov90003276m.g-znf608	-	38	4	Chr01	160331683	160331897	3.33956	4.43733	2.45576	2.54719	0.772426	2.71045
Chr02	48886657	48886669	TCF7L1	->	Xetrov90004709m.g-hnf1b	-	38	4	Chr02	48886487	48886703	3.18871	3.51755	2.15491	2.57375	0.982888	2.48356
Chr03	28045752	28045764	TCF7L1	->	Xetrov90007553m.g-spry4	+	38	4	Chr03	28045742	28046116	2.04295	2.62736	2.09463	3.07154	1.15762	2.19882
Chr04	78409219	78409231	TCF7L1	->	Xetrov90011768m.g-foxd3	+	38	4	Chr04	78409169	78409424	2.60602	0.81368	2.60438	2.88789	1.01842	1.98608
Chr01	160257965	160257977	TCF7L1	->	Xetrov90003276m.g-znf608	+	38	4	Chr01	160257944	160258171	3.8566	4.17621	2.5589	2.85773	0.94794	2.87948
Chr03	73894816	73894828	TCF7L1	->	Xetrov90008376m.g-gata3	+	38	4	Chr03	73894656	73894883	1.84792	2.73702	2.66136	2.40866	1.56585	2.24416
Chr05	58598652	58598664	TCF7L1	->	Xetrov90013793m.g-t2	-	38	4	Chr05	58598561	58598766	2.36372	2.42559	2.82563	2.45041	0.900156	2.1931
Chr06	32720943	32720955	TCF7L1	->	Xetrov90015898m.g-evx1	-	38	4	Chr06	32720931	32721139	2.33696	2.12486	2.23572	3.1093	1.80562	2.32249
Chr06	32720990	32721002	TCF7L1	->	Xetrov90015898m.g-evx1	+	38	4	Chr06	32720931	32721139	2.33696	2.12486	2.23572	3.1093	1.80562	2.32249
Chr07	5654667	5654679	TCF7L1	->	Xetrov90017466m.g-dkk1	-	38	4	Chr07	5654500	5654719	1.25221	1.90432	2.24499	2.28996	0.949057	1.72811
Chr09	51711582	51711594	TCF7L1	->	Xetrov90024052m.g-myl1	-	38	4	Chr09	51711381	51711598	1.41611	1.37978	2.00648	1.57325	1.96745	1.66862
Chr07	67541334	67541346	TCF7L1	->	Xetrov90018457m.g-prdm10	+	38	5	Chr07	67541305	67541555	2.96068	2.59027	2.38212	3.38259	1.7686	2.61685
Chr01	94848445	94848457	TCF7L1	->	Xetrov90001833m.g-ccni	+	38	5	Chr01	94848443	94848643	3.36514	3.1382	2.61476	3.87883	0.654293	2.73025
Chr04	78484425	78484437	TCF7L1	->	Xetrov90011771m.g-itgb3bp-like	-	38	5	Chr04	78484353	78484574	3.61017	4.37739	2.30242	3.14714	0.851608	2.85775
Chr04	78484380	78484392	TCF7L1	->	Xetrov90011771m.g-itgb3bp-like	-	38	5	Chr04	78484353	78484574	3.61017	4.37739	2.30242	3.14714	0.851608	2.85775
Chr07	56455957	56455969	TCF7L1	->	Xetrov90018307m.g-dlg5	-	38	5	Chr07	56455869	56456081	2.94966	4.40512	2.43121	3.2962	2.32868	3.08217
Chr07	56455715	56455727	TCF7L1	->	Xetrov90018307m.g-dlg5	+	38	5	Chr07	56455648	56455868	1.81633	1.89859	2.15113	2.44147	1.90873	2.04325
Chr10	2112402	2112414	TCF7L1	->	Xetrov90024655m.g-leprel4	+	38	5	Chr10	2112397	2112599	2.90963	4.49537	2.17653	3.17523	1.22548	2.79645
Chr10	2112767	2112779	TCF7L1	->	Xetrov90024655m.g-leprel4	-	38	5	Chr10	2112600	2112804	2.00889	2.43267	3.15628	2.938	1.25454	2.35808
Chr10	2112708	2112720	TCF7L1	->	Xetrov90024655m.g-leprel4	+	38	5	Chr10	2112600	2112804	2.00889	2.43267	3.15628	2.938	1.25454	2.35808
Chr03	57086191	57086203	TCF7L1	->	Xetrov90008125m.g-znf277	-	38	5	Chr03	57086064	57086324	2.17034	0.56565	2.58348	2.4929	2.37127	2.03673
Chr03	57086210	57086222	TCF7L1	->	Xetrov90008125m.g-znf277	+	38	5	Chr03	57086064	57086324	2.17034	0.56565	2.58348	2.4929	2.37127	2.03673
Chr01	35801851	35801863	TCF7L1	->	Xetrov90000755m.g-stox2-like	+	38	5	Chr01	35801729	35801935	2.23795	2.54614	2.3229	3.08401	2.67899	2.574
Chr01	35801820	35801832	TCF7L1	->	Xetrov90000755m.g-stox2-like	-	38	5	Chr01	35801729	35801935	2.23795	2.54614	2.3229	3.08401	2.67899	2.574
Chr01	35801797	35801809	TCF7L1	->	Xetrov90000755m.g-stox2-like	-	38	5	Chr01	35801729	35801935	2.23795	2.54614	2.3229	3.08401	2.67899	2.574
Chr10	2111102	2111114	TCF7L1	->	Xetrov90024655m.g-leprel4	-	38	5	Chr10	2110958	2111191	1.67851	3.38801	2.27932	2.66508	0.72526	2.14724
Chr10	2110992	2111004	TCF7L1	->	Xetrov90024655m.g-leprel4	+	38	5	Chr10	2110958	2111191	1.67851	3.38801	2.27932	2.66508	0.72526	2.14724
Chr05	58654354	58654366	TCF7L1	->	Xetrov90013796m.g-Xetrov90013796m.g	-	38	6	Chr05	58654191	58654394	2.68652	3.46791	1.93824	2.04409	0.805507	2.18845
Chr02	83096030	83096042	TCF7L1	->	Xetrov90005407m.g-bai2-like	-	38	6	Chr02	83095880	83096081	2.45577	0.988075	1.79571	3.116	0.818319	1.83477
Chr03	76969872	76969884	TCF7L1	->	Xetrov90008425m.g-LOC100488336	-	38	6	Chr03	76969786	76970003	1.6319	1.37978	2.50612	3.03997	1.12838	1.93723
Chr07	99128385	99128397	TCF7L1	->	Xetrov90019089m.g-Xetrov90019089m.g	-	38	6	Chr07	99128306	99128526	1.91998	1.73537	2.44771	3.53093	2.17653	2.36211
Chr07	20745865	20745877	TCF7L1	->	Xetrov90017686m.g-Xetrov90017686m.g	+	38	6	Chr07	20745734	20745939	1.55884	1.43844	2.23021	2.38456	1.43377	1.80916
Chr08	83017110	83017122	TCF7L1	->	Xetrov90021539m.g-Xetrov90021539m.g	-	38	7	Chr08	83017048	83017254	3.30708	3.18368	2.33941	3.9881	1.31568	2.82679
Chr08	83051162	83051174	TCF7L1	->	Xetrov90021539m.g-Xetrov90021539m.g	+	38	7	Chr08	83051111	83051318	2.3663	3.51429	2.51885	3.32477	2.03246	2.75133
Chr08	83032070	83032082	TCF7L1	->	Xetrov90021539m.g-Xetrov90021539m.g	-	38	7	Chr08	83032025	83032230	2.23413	2.42559	2.36419	2.74028	1.01129	2.15509
Chr03	23815956	23815968	TCF7L1	->	Xetrov90007515m.g-slit3	-	38	7	Chr03	23815784	23815988	2.11867	1.64363	2.5676	2.99921	1.26695	2.11921
Chr03	45486379	45486391	TCF7L1	->	Xetrov90007907m.g-dusp6	-	38	9	Chr03	45486228	45486507	1.61382	2.42842	2.75606	3.87232	1.90633	2.51539
Chr01	122894163	122894175	TCF7L1	->	Xetrov90002323m.g-gas1	+	38	9	Chr01	122894152	122894383	3.17135	4.09141	2.2421	2.72414	1.55432	2.75666
Chr08	22603975	22603987	TCF7L1	->	Xetrov90020285m.g-wnt11-like.1	+	38	9	Chr08	22603969	22604246	2.96655	3.30297	3.12507	2.99601	1.66246	2.81061
Chr03	114913597	114913609	TCF7L1	->	Xetrov90009212m.g-znf703	+	38	9	Chr03	114913161	114913626	2.30038	2.84812	1.96723	1.88155	1.41807	2.08307
Chr07	68052901	68052913	TCF7L1	->	Xetrov90018471m.g-Xetrov90018471m.g	+	38	10	Chr07	68052724	68052926	3.34582	3.47637	2.7503	3.61854	1.36739	2.91168
Chr07	70201748	70201760	TCF7L1	->	Xetrov90018530m.g-ankrd65	-	38	10	Chr07	70201579	70201832	2.55484	1.87109	2.51322	2.62864	0.624757	2.03851
Chr07	70201792	70201804	TCF7L1	->	Xetrov90018530m.g-ankrd65	-	38	10	Chr07	70201579	70201832	2.55484	1.87109	2.51322	2.62864	0.624757	2.03851
Chr07	70201644	70201656	TCF7L1	->	Xetrov90018530m.g-ankrd65	-	38	10	Chr07	70201579	70201832	2.55484	1.87109	2.51322	2.62864	0.624757	2.03851
Chr05	121250074	121250086	TCF7L1	->	Xetrov90014822m.g-Xetrov90014822m.g	+	38	10	Chr05	121249949	121250181	2.18993	3.32016	2.16926	2.03872	0.674624	2.07854
Chr05	121249979	121249991	TCF7L1	->	Xetrov90014822m.g-Xetrov90014822m.g	-	38	10	Chr05	121249949	121250181	2.18993	3.32016	2.16926	2.03872	0.674624	2.07854
Chr05	121250148	121250160	TCF7L1	->	Xetrov90014822m.g-Xetrov90014822m.g	+	38	10	Chr05	121249949	121250181	2.18993	3.32016	2.16926	2.03872	0.674624	2.07854
Chr06	13219446	13219458	TCF7L1	->	Xetrov90015621m.g-fzd8	+	38	11	Chr06	13219293	13219507	3.71616	3.12097	2.316	3.69464	1.14681	2.79892
Chr10	17979802	17979814	TCF7L1	->	Xetrov90025090m.g-nog	+	38	11	Chr10	17979794	17980033	2.35059	2.75714	2.42402	2.89289	1.64504	2.41394
Chr01	9348969	9348981	TCF7L1	->	Xetrov90000268m.g-Xetrov90000268m.g	-	38	11	Chr01	9348967	9349226	1.77074	3.60453	1.99255	2.39357	0.601762	2.07263
Chr04	9970498	9970510	TCF7L1	->	Xetrov90010395m.g-elp4	+	38	20	Chr04	9970376	9970587	3.50037	1.40848	2.47527	4.21152	2.07587	2.7343
Chr04	10011258	10011270	TCF7L1	->	Xetrov90010395m.g-elp4	+	38	20	Chr04	10011109	10011313	3.30286	2.15107	2.47106	3.62532	1.9503	2.70012
Chr01	116778907	116778919	TCF7L1	->	Xetrov90002240m.g-cbwd2	+	38	20	Chr01	116778871	116779087	3.44977	3.01289	2.42561	3.97963	1.02723	2.77903
Chr07	64778000	64778012	TCF7L1	->	Xetrov90018418m.g-robo3	-	38	20	Chr07	64777870	64778070	3.30069	3.0393	2.67677	4.22814	1.12961	2.8749
Chr07	64754027	64754039	TCF7L1	->	Xetrov90018418m.g-robo3	-	38	20	Chr07	64753930	64754155	2.83772	3.52055	2.25981	3.56446	1.03292	2.64309
Chr07	64754129	64754141	TCF7L1	->	Xetrov90018418m.g-robo3	+	38	20	Chr07	64753930	64754155	2.83772	3.52055	2.25981	3.56446	1.03292	2.64309
Chr08	56417973	56417985	TCF7L1	->	Xetrov90020949m.g-map3k10	-	38	20	Chr08	56417824	56418028	3.32847	1.22275	2.06906	3.35365	2.01092	2.39697
Chr05	95285150	95285162	TCF7L1	->	Xetrov90014366m.g-usp13	+	38	20	Chr05	95284956	95285193	2.31163	1.80646	2.35077	1.95266	1.01509	1.88732
Chr09	62165460	62165472	TCF7L1	->	Xetrov90024262m.g-itga6	-	38	20	Chr09	62165366	62165613	2.38375	0.591639	1.85836	3.47718	1.01871	1.86593
Chr02	91038599	91038611	TCF7L1	->	Xetrov90005582m.g-LOC100498628-like	+	38	25	Chr02	91038581	91038791	3.11663	4.21106	1.90253	2.88941	0.938421	2.61161
Chr08	25961275	25961287	TCF7L1	->	Xetrov90020394m.g-Xetrov90020394m.g	-	38	25	Chr08	25961203	25961438	2.33627	3.95071	2.15456	1.77315	1.85446	2.41383
Chr04	57280273	57280285	TCF7L1	->	Xetrov90011414m.g-adamts18	+	38	26	Chr04	57280258	57280468	2.87785	2.63734	2.4996	4.01843	1.64425	2.73549
Chr01	77984153	77984165	TCF7L1	->	Xetrov90001395m.g-LOC100496613	-	38	26	Chr01	77983935	77984203	2.58854	1.66066	2.7177	3.57562	0.794414	2.26739
Chr06	1946921	1946933	TCF7L1	->	Xetrov90015461m.g-wnt3a	+	38	26	Chr06	1946724	1946973	3.06808	1.74693	2.51973	3.72592	1.54254	2.52064
Chr05	56786207	56786219	TCF7L1	->	Xetrov90013776m.g-ltbp1	+	38	26	Chr05	56786061	56786280	2.11072	3.08322	2.86769	3.42597	1.23286	2.54409
Chr05	56786053	56786065	TCF7L1	->	Xetrov90013776m.g-ltbp1	-	38	26	Chr05	56785845	56786060	2.64536	4.27606	2.55366	3.24392	1.16208	2.77622
Chr05	56786053	56786065	TCF7L1	->	Xetrov90013776m.g-ltbp1	-	38	26	Chr05	56786061	56786280	2.11072	3.08322	2.86769	3.42597	1.23286	2.54409
Chr01	127355799	127355811	TCF7L1	->	Xetrov90002411m.g-cebpe	+	38	26	Chr01	127355669	127355884	3.8024	3.73935	2.69856	3.23436	1.62231	3.0194
Chr07	51410599	51410611	TCF7L1	->	Xetrov90018219m.g-LOC100498211-like	-	38	26	Chr07	51410412	51410656	2.46352	2.18047	2.58329	3.01392	0.986143	2.24547
Chr08	67755834	67755846	TCF7L1	->	Xetrov90021264m.g-syne3-like	-	38	26	Chr08	67755709	67755921	2.58309	2.8434	2.59807	3.53541	1.15822	2.54364
Chr04	40353660	40353672	TCF7L1	->	Xetrov90011121m.g-vegfb	+	38	26	Chr04	40353510	40353752	2.0325	3.39592	2.6035	2.37822	1.3441	2.35085
Chr01	112176780	112176792	TCF7L1	->	Xetrov90002182m.g-nfib	+	38	26	Chr01	112176528	112176797	1.29654	2.38157	2.37238	2.84214	2.03747	2.18602
Chr01	112176625	112176637	TCF7L1	->	Xetrov90002182m.g-nfib	+	38	26	Chr01	112176528	112176797	1.29654	2.38157	2.37238	2.84214	2.03747	2.18602
Chr08	114781928	114781940	TCF7L1	->	Xetrov90022391m.g-atp1a2	+	38	26	Chr08	114781776	114782005	2.3004	1.84861	2.34294	2.22472	1.1973	1.98279
Chr07	108737647	108737659	TCF7L1	->	Xetrov90019363m.g-Xetrov90019363m.g	-	38	31	Chr07	108737461	108737661	3.12013	2.9356	3.14093	3.81301	2.00629	3.00319
Chr07	108737541	108737553	TCF7L1	->	Xetrov90019363m.g-Xetrov90019363m.g	-	38	31	Chr07	108737461	108737661	3.12013	2.9356	3.14093	3.81301	2.00629	3.00319
Chr04	46173699	46173711	TCF7L1	->	Xetrov90011259m.g-nkd1	+	38	31	Chr04	46173512	46173727	3.51044	3.28789	2.38432	3.20068	1.8941	2.85549
Chr04	46173612	46173624	TCF7L1	->	Xetrov90011259m.g-nkd1	+	38	31	Chr04	46173512	46173727	3.51044	3.28789	2.38432	3.20068	1.8941	2.85549
Chr04	46173865	46173877	TCF7L1	->	Xetrov90011259m.g-nkd1	+	38	31	Chr04	46173728	46173956	3.13779	2.83051	2.21438	3.72798	1.56565	2.69526
Chr03	70781631	70781643	TCF7L1	->	Xetrov90008328m.g-sema3a	+	38	31	Chr03	70781501	70781729	2.65468	2.62506	2.98696	4.39789	0.88282	2.70948
Chr01	17781143	17781155	TCF7L1	->	Xetrov90000473m.g-hs3st1	-	38	31	Chr01	17780892	17781173	3.69594	2.41808	2.5011	3.75008	1.58468	2.78997
Chr03	122425034	122425046	TCF7L1	->	Xetrov90009513m.g-ephx3	+	38	31	Chr03	122425017	122425235	3.42371	4.72083	2.28127	3.69809	1.66305	3.15739
Chr07	108729595	108729607	TCF7L1	->	Xetrov90019363m.g-Xetrov90019363m.g	+	38	31	Chr07	108729360	108729615	2.22498	3.30752	2.85476	3.94913	2.78447	3.02417
Chr02	132462851	132462863	TCF7L1	->	Xetrov90006189m.g-adcy6	-	38	31	Chr02	132462714	132462927	2.06014	2.09305	2.3349	3.03944	1.36222	2.17795
Chr08	85387204	85387216	TCF7L1	->	Xetrov90021614m.g-elmsan1	+	38	31	Chr08	85387035	85387275	2.86885	2.32446	2.15952	3.46383	2.07919	2.57917
Chr04	72968222	72968234	TCF7L1	->	Xetrov90011671m.g-tesk2	-	38	31	Chr04	72967941	72968322	2.95603	3.06676	2.24677	3.19767	1.46862	2.58717
Chr01	157669517	157669529	TCF7L1	->	Xetrov90003226m.g-znrf3	-	38	31	Chr01	157669370	157669586	2.81754	3.36224	2.42516	2.42456	1.7564	2.55718
Chr07	108745283	108745295	TCF7L1	->	Xetrov90019363m.g-Xetrov90019363m.g	-	38	31	Chr07	108745109	108745326	0.912295	2.06832	2.35224	2.4483	0.258634	1.60796
Chr07	108744857	108744869	TCF7L1	->	Xetrov90019363m.g-Xetrov90019363m.g	+	38	31	Chr07	108744641	108744905	1.52267	3.24945	2.1878	2.28693	0.918851	2.03314
Chr01	164148494	164148506	TCF7L1	->	Xetrov90003341m.g-lhfpl2-like	+	38	31	Chr01	164148247	164148519	1.67318	2.03508	2.84361	2.73178	1.87598	2.23193
Chr01	164148504	164148516	TCF7L1	->	Xetrov90003341m.g-lhfpl2-like	+	38	31	Chr01	164148247	164148519	1.67318	2.03508	2.84361	2.73178	1.87598	2.23193
Chr01	164148701	164148713	TCF7L1	->	Xetrov90003341m.g-lhfpl2-like	+	38	31	Chr01	164148520	164148721	1.762	2.01422	2.92166	3.34233	1.47972	2.30399
Chr07	108752235	108752247	TCF7L1	->	Xetrov90019363m.g-Xetrov90019363m.g	+	38	31	Chr07	108752005	108752274	2.7157	4.11003	2.58288	2.3443	1.5957	2.66972
Chr04	46124274	46124286	TCF7L1	->	Xetrov90011259m.g-nkd1	-	38	31	Chr04	46124106	46124317	1.60385	2.10564	2.21199	3.2555	1.51472	2.13834
Chr04	46124220	46124232	TCF7L1	->	Xetrov90011259m.g-nkd1	-	38	31	Chr04	46124106	46124317	1.60385	2.10564	2.21199	3.2555	1.51472	2.13834
Chr04	46123977	46123989	TCF7L1	->	Xetrov90011259m.g-nkd1	+	38	31	Chr04	46123903	46124105	2.44061	3.12187	2.10554	1.74896	1.03904	2.09121
Chr06	123449549	123449561	TCF7L1	->	Xetrov90017161m.g-LOC100493666-like	-	38	31	Chr06	123449361	123449571	2.89842	2.11201	1.99526	1.70732	1.63484	2.06957
Chr05	27622204	27622216	TCF7L1	->	Xetrov90013325m.g-pex13	+	38	31	Chr05	27622188	27622407	2.8669	2.99068	2.10739	3.54407	0.523305	2.40647
scaffold_33	1356941	1356953	TCF7L1	->	Xetrov90028121m.g-tmem169-like	-	38	32	scaffold_33	1356858	1357059	2.41032	2.81878	2.60978	3.29162	1.68662	2.56342
Chr06	83884401	83884413	TCF7L1	->	Xetrov90016560m.g-slc35b3	+	38	32	Chr06	83884334	83884543	2.15225	2.64457	2.15127	2.92922	1.49017	2.2735
Chr09	68390741	68390753	TCF7L1	->	Xetrov90024375m.g-dapl1	-	38	32	Chr09	68390628	68390863	0.880769	1.30052	2.12235	2.75146	1.48405	1.70783
Chr06	49102971	49102983	TCF7L1	->	Xetrov90016113m.g-mylip	-	38	32	Chr06	49102867	49103082	1.75969	1.58418	2.71374	1.81221	1.65021	1.90401
Chr02	117397306	117397318	TCF7L1	->	Xetrov90006005m.g-zic5	+	38	33	Chr02	117397120	117397348	2.94826	1.51947	2.71482	3.02856	2.31092	2.50441
Chr01	19200269	19200281	TCF7L1	->	Xetrov90000499m.g-evc2	+	38	33	Chr01	19200128	19200328	1.72503	2.4615	3.14946	2.90965	2.05321	2.45977
Chr03	116909608	116909620	TCF7L1	->	Xetrov90009276m.g-Xetrov90009276m.g	-	38	42	Chr03	116909473	116909694	3.85981	4.97119	2.49892	3.51781	1.10433	3.19041
Chr04	4862820	4862832	TCF7L1	->	Xetrov90010208m.g-fgf4	-	38	42	Chr04	4862705	4862920	3.68381	4.5246	2.80831	4.21198	0.910057	3.22775
Chr01	128201811	128201823	TCF7L1	->	Xetrov90002451m.g-Xetrov90002451m.g	-	38	42	Chr01	128201721	128201922	2.67469	2.45422	2.45032	2.81248	1.63274	2.40489
Chr03	99044258	99044270	TCF7L1	->	Xetrov90008918m.g-LOC101732842	+	38	42	Chr03	99044220	99044480	2.7379	3.13075	2.32205	2.97206	1.83327	2.59921
Chr02	36386986	36386998	TCF7L1	->	Xetrov90004449m.g-arx	-	38	42	Chr02	36386921	36387123	2.91409	2.44699	2.61569	3.12994	2.26988	2.67532
Chr02	36387032	36387044	TCF7L1	->	Xetrov90004449m.g-arx	-	38	42	Chr02	36386921	36387123	2.91409	2.44699	2.61569	3.12994	2.26988	2.67532
scaffold_103	23570	23582	TCF7L1	->	Xetrov90025736m.g-hs3st3a1	-	38	42	scaffold_103	23453	23706	0.884479	2.25046	2.77615	2.95475	1.74255	2.12168
Chr03	99038397	99038409	TCF7L1	->	Xetrov90008918m.g-LOC101732842	+	38	42	Chr03	99038303	99038510	1.80973	2.41154	2.45545	1.6822	1.36462	1.94471
Chr01	73786306	73786318	TCF7L1	->	Xetrov90001297m.g-cers4-like	-	38	42	Chr01	73786229	73786453	2.50317	0.346244	2.1349	1.78616	0.353497	1.42479
Chr01	73786527	73786539	TCF7L1	->	Xetrov90001297m.g-cers4-like	+	38	42	Chr01	73786454	73786689	2.18232	1.48685	1.94409	2.13392	1.1565	1.78074
Chr01	73786426	73786438	TCF7L1	->	Xetrov90001297m.g-cers4-like	-	38	42	Chr01	73786229	73786453	2.50317	0.346244	2.1349	1.78616	0.353497	1.42479
Chr01	73786384	73786396	TCF7L1	->	Xetrov90001297m.g-cers4-like	+	38	42	Chr01	73786229	73786453	2.50317	0.346244	2.1349	1.78616	0.353497	1.42479
Chr04	93451841	93451853	TCF7L1	->	Xetrov90012049m.g-arhgap29	+	38	47	Chr04	93451794	93452033	3.52378	3.11257	2.51844	4.0133	1.16234	2.86609
Chr04	93452082	93452094	TCF7L1	->	Xetrov90012049m.g-arhgap29	+	38	47	Chr04	93452034	93452248	3.28156	2.22978	2.63453	4.04276	0.901801	2.61809
Chr03	20869685	20869697	TCF7L1	->	Xetrov90007469m.g-pcdh1	+	38	47	Chr03	20869434	20869707	2.50482	4.21534	3.10487	2.79594	1.92119	2.90843
Chr08	22203775	22203787	TCF7L1	->	Xetrov90020280m.g-LOC100494328	+	38	47	Chr08	22203610	22203849	2.74275	3.19289	3.27643	3.64721	1.90196	2.95225
Chr08	22203764	22203776	TCF7L1	->	Xetrov90020280m.g-LOC100494328	+	38	47	Chr08	22203610	22203849	2.74275	3.19289	3.27643	3.64721	1.90196	2.95225
Chr08	22170058	22170070	TCF7L1	->	Xetrov90020280m.g-LOC100494328	+	38	47	Chr08	22170037	22170247	3.08045	3.64021	2.14812	2.95116	1.37736	2.63946
Chr08	22000161	22000173	TCF7L1	->	Xetrov90020280m.g-LOC100494328	-	38	47	Chr08	22000052	22000254	2.8685	2.16444	3.06401	3.79961	1.83997	2.74731
Chr04	115834300	115834312	TCF7L1	->	Xetrov90012556m.g-traip	-	38	47	Chr04	115834157	115834360	2.94339	3.11378	2.69532	2.86626	1.88457	2.70066
Chr01	85372173	85372185	TCF7L1	->	Xetrov90001603m.g-rab8a	+	38	47	Chr01	85372025	85372254	2.07023	2.91929	2.23078	3.04136	1.73029	2.39839
Chr01	85372061	85372073	TCF7L1	->	Xetrov90001603m.g-rab8a	+	38	47	Chr01	85372025	85372254	2.07023	2.91929	2.23078	3.04136	1.73029	2.39839
Chr03	252077	252089	TCF7L1	->	Xetrov90007039m.g-kdm7a	-	38	47	Chr03	252010	252260	3.52478	1.88598	2.41035	1.4817	0.886103	2.03778
Chr01	126568548	126568560	TCF7L1	->	Xetrov90002386m.g-nfil3	-	38	49	Chr01	126568463	126568684	4.40513	5.24852	2.6071	3.20765	1.94273	3.48223
Chr03	47084681	47084693	TCF7L1	->	Xetrov90007942m.g-Xetrov90007942m.g	+	38	49	Chr03	47084506	47084747	3.07285	1.93222	2.97824	2.64368	1.01127	2.32765
Chr05	137097470	137097482	TCF7L1	->	Xetrov90015172m.g-Xetrov90015172m.g	+	38	49	Chr05	137097334	137097575	1.84993	4.11833	1.98199	2.10203	1.18249	2.24695
Chr04	105353576	105353588	TCF7L1	->	Xetrov90012277m.g-rpsa	-	38	50	Chr04	105353453	105353659	3.12209	3.52264	3.05955	4.08152	0.982357	2.95363
Chr06	45980440	45980452	TCF7L1	->	Xetrov90016064m.g-arl4a	+	38	50	Chr06	45980313	45980548	3.01811	5.25459	2.50406	3.23656	1.06966	3.0166
Chr10	21148578	21148590	TCF7L1	->	Xetrov90025175m.g-map2k6	+	38	50	Chr10	21148328	21148591	3.47024	1.36972	2.29473	2.8888	1.08211	2.22112
Chr01	10504420	10504432	TCF7L1	->	Xetrov90000316m.g-not	-	38	50	Chr01	10504356	10504570	2.3772	3.6786	2.85464	2.93034	1.16779	2.60172
Chr06	9847214	9847226	TCF7L1	->	Xetrov90015600m.g-Xetrov90015600m.g	+	38	51	Chr06	9847092	9847300	2.04709	2.12486	2.52241	2.81196	1.74919	2.2511
Chr07	95467820	95467832	TCF7L1	->	Xetrov90018987m.g-atf5	+	38	51	Chr07	95467609	95467846	1.7525	1.64845	2.62206	3.05994	1.26029	2.06865
Chr02	138833046	138833058	TCF7L1	->	Xetrov90006367m.g-higd1c	-	38	51	Chr02	138832862	138833091	2.21975	3.09859	2.23423	3.15374	1.51571	2.44441
Chr02	138832891	138832903	TCF7L1	->	Xetrov90006367m.g-higd1c	+	38	51	Chr02	138832862	138833091	2.21975	3.09859	2.23423	3.15374	1.51571	2.44441
Chr03	119505700	119505712	TCF7L1	->	Xetrov90009383m.g-slc39a14	+	38	51	Chr03	119505584	119505793	1.46611	2.64457	2.23707	2.80436	1.98482	2.22738
Chr07	45743560	45743572	TCF7L1	->	Xetrov90018161m.g-ldb3-like.1	-	38	52	Chr07	45743307	45743586	3.84964	4.49155	2.32693	4.02014	1.3615	3.20995
Chr01	83419123	83419135	TCF7L1	->	Xetrov90001553m.g-Xetrov90001553m.g	+	38	52	Chr01	83418963	83419196	3.36655	3.79025	2.62591	2.13519	1.48611	2.6808
Chr01	83419104	83419116	TCF7L1	->	Xetrov90001553m.g-Xetrov90001553m.g	+	38	52	Chr01	83418963	83419196	3.36655	3.79025	2.62591	2.13519	1.48611	2.6808
Chr01	83419092	83419104	TCF7L1	->	Xetrov90001553m.g-Xetrov90001553m.g	+	38	52	Chr01	83418963	83419196	3.36655	3.79025	2.62591	2.13519	1.48611	2.6808
Chr04	40586793	40586805	TCF7L1	->	Xetrov90011128m.g-flrt1	-	38	52	Chr04	40586594	40586808	1.54207	1.17882	2.30351	2.21484	1.59482	1.76681
Chr07	90834249	90834261	TCF7L1	->	Xetrov90018892m.g-Xetrov90018892m.g	-	38	56	Chr07	90834104	90834308	1.4764	3.00731	2.53393	3.39465	1.51619	2.38569
Chr07	90834190	90834202	TCF7L1	->	Xetrov90018892m.g-Xetrov90018892m.g	+	38	56	Chr07	90834104	90834308	1.4764	3.00731	2.53393	3.39465	1.51619	2.38569
Chr02	71805611	71805623	TCF7L1	->	Xetrov90005222m.g-Xetrov90005222m.g	+	38	56	Chr02	71805416	71805629	2.89745	3.8227	2.65144	3.42098	1.99097	2.95671
Chr02	71805432	71805444	TCF7L1	->	Xetrov90005222m.g-Xetrov90005222m.g	+	38	56	Chr02	71805416	71805629	2.89745	3.8227	2.65144	3.42098	1.99097	2.95671
Chr09	8574870	8574882	TCF7L1	->	Xetrov90023064m.g-LOC100125055	-	38	56	Chr09	8574784	8574990	1.13259	2.13787	3.41005	2.83031	1.02498	2.10716
Chr06	98656289	98656301	TCF7L1	->	Xetrov90016785m.g-snai2	-	38	57	Chr06	98656200	98656422	2.3222	1.35678	2.48302	3.60311	2.64652	2.48233
Chr10	1391976	1391988	TCF7L1	->	Xetrov90024626m.g-Xetrov90024626m.g	+	38	57	Chr10	1391817	1392031	1.85612	3.02792	2.64116	3.15828	2.34372	2.60544
Chr04	75284562	75284574	TCF7L1	->	Xetrov90011728m.g-tmem125-like	+	38	57	Chr04	75284547	75284885	3.40275	3.65692	2.3242	2.89812	2.15003	2.8864
Chr01	56287927	56287939	TCF7L1	->	Xetrov90001030m.g-Xetrov90001030m.g	-	38	60	Chr01	56287751	56287954	2.27216	1.83256	3.20346	3.53747	1.54369	2.47787
Chr02	165072944	165072956	TCF7L1	->	Xetrov90006931m.g-tmem135-like	+	38	60	Chr02	165072870	165073127	3.02938	3.73486	2.46874	4.17077	2.11113	3.10298
Chr07	79429190	79429202	TCF7L1	->	Xetrov90018698m.g-Xetrov90018698m.g	-	38	60	Chr07	79429061	79429276	1.2212	2.22335	2.47966	3.20858	1.04765	2.03609
Chr07	79429394	79429406	TCF7L1	->	Xetrov90018698m.g-Xetrov90018698m.g	-	38	60	Chr07	79429277	79429484	2.27974	3.93873	2.97436	3.76313	1.37	2.86519
Chr07	79431081	79431093	TCF7L1	->	Xetrov90018698m.g-Xetrov90018698m.g	-	38	60	Chr07	79430956	79431168	2.64509	1.40361	2.69806	3.3326	1.52188	2.32025
Chr04	196170	196182	TCF7L1	->	Xetrov90010134m.g-c11orf49	-	38	60	Chr04	196040	196265	2.39928	3.21207	2.27269	3.10993	2.11728	2.62225
Chr06	116874377	116874389	TCF7L1	->	Xetrov90017084m.g-angpt1	+	38	62	Chr06	116874304	116874534	1.96365	1.68311	2.38475	3.15639	1.04578	2.04674
Chr06	116874475	116874487	TCF7L1	->	Xetrov90017084m.g-angpt1	-	38	62	Chr06	116874304	116874534	1.96365	1.68311	2.38475	3.15639	1.04578	2.04674
Chr06	49286967	49286979	TCF7L1	->	Xetrov90016115m.g-Xetrov90016115m.g	-	38	62	Chr06	49286795	49287051	2.53872	2.11549	2.3902	2.78982	0.797534	2.12635
Chr08	94481421	94481433	TCF7L1	->	Xetrov90021795m.g-bahd1	+	38	62	Chr08	94481289	94481541	2.7187	4.44783	2.14337	2.1187	2.00868	2.68746
Chr01	22874778	22874790	TCF7L1	->	Xetrov90000537m.g-slit2	-	38	62	Chr01	22874609	22874845	2.23597	3.70576	2.38724	2.66334	0.712677	2.341
scaffold_16	1052627	1052639	TCF7L1	->	Xetrov90026631m.g-lrig1	+	38	62	scaffold_16	1052540	1052740	1.273	2.59027	1.89597	2.64882	1.71137	2.02389
Chr05	40046259	40046271	TCF7L1	->	Xetrov90013508m.g-psmb1	+	38	67	Chr05	40046081	40046333	2.12053	1.579	2.0964	2.63267	1.10091	1.9059
Chr05	97963416	97963428	TCF7L1	->	Xetrov90014406m.g-Xetrov90014406m.g	-	38	67	Chr05	97963176	97963462	2.71928	2.0837	2.8224	2.92659	1.49638	2.40967
Chr09	47026284	47026296	TCF7L1	->	Xetrov90023958m.g-fzd7	-	38	67	Chr09	47026205	47026421	3.24441	4.37036	2.47072	2.71931	2.13124	2.98721
Chr03	46292997	46293009	TCF7L1	->	Xetrov90007925m.g-btg1	-	38	67	Chr03	46292856	46293076	2.20739	3.0758	1.96287	2.45097	0.939038	2.12721
scaffold_113	230305	230317	TCF7L1	->	Xetrov90025902m.g-tfap2c	-	38	67	scaffold_113	230290	230497	3.143	3.17568	2.10652	2.254	1.6093	2.4577
Chr08	156327	156339	TCF7L1	->	Xetrov90019656m.g-Xetrov90019656m.g	+	38	68	Chr08	156296	156500	2.63885	3.28994	2.9802	4.1878	0.463485	2.71206
Chr06	51816583	51816595	TCF7L1	->	Xetrov90016158m.g-gmds	+	38	68	Chr06	51816324	51816592	2.25101	2.58279	2.60085	4.35258	1.47096	2.65164
Chr06	51816583	51816595	TCF7L1	->	Xetrov90016158m.g-gmds	+	38	68	Chr06	51816593	51816850	2.8433	3.29441	2.46106	3.96335	1.21357	2.75514
Chr06	51816347	51816359	TCF7L1	->	Xetrov90016158m.g-gmds	-	38	68	Chr06	51816324	51816592	2.25101	2.58279	2.60085	4.35258	1.47096	2.65164
Chr08	164989	165001	TCF7L1	->	Xetrov90019656m.g-Xetrov90019656m.g	+	38	68	Chr08	164913	165139	1.94501	3.12016	2.55208	3.47592	0.687525	2.35614
Chr08	165063	165075	TCF7L1	->	Xetrov90019656m.g-Xetrov90019656m.g	+	38	68	Chr08	164913	165139	1.94501	3.12016	2.55208	3.47592	0.687525	2.35614
Chr06	5845855	5845867	TCF7L1	->	Xetrov90015554m.g-wdr48	-	38	68	Chr06	5845805	5846028	0.968055	0.64653	2.48976	2.49101	0.901204	1.49931
Chr05	14313097	14313109	TCF7L1	->	Xetrov90013135m.g-thada	+	38	68	Chr05	14313032	14313243	1.83487	3.05079	2.02615	2.51855	0.880349	2.06214
Chr05	106985185	106985197	TCF7L1	->	Xetrov90014553m.g-larp4b	+	38	68	Chr05	106985077	106985280	1.37847	1.22733	2.18149	2.35875	1.09756	1.64872
Chr04	73195008	73195020	TCF7L1	->	Xetrov90011680m.g-tmem17-like.2	-	38	71	Chr04	73194997	73195256	2.23351	0.803207	2.32571	3.24496	1.11992	1.94546
Chr05	122420748	122420760	TCF7L1	->	Xetrov90014863m.g-Xetrov90014863m.g	+	38	71	Chr05	122420613	122420820	3.14116	3.80642	3.0787	2.70733	2.29143	3.00501
Chr05	122420722	122420734	TCF7L1	->	Xetrov90014863m.g-Xetrov90014863m.g	-	38	71	Chr05	122420613	122420820	3.14116	3.80642	3.0787	2.70733	2.29143	3.00501
Chr08	111065469	111065481	TCF7L1	->	Xetrov90022289m.g-dnaja4.2	-	38	71	Chr08	111065470	111065671	2.95296	5.7672	2.91174	3.66426	2.39193	3.53762
Chr06	108740534	108740546	TCF7L1	->	Xetrov90016945m.g-LOC100124857	-	38	71	Chr06	108740402	108740635	1.84289	2.36656	2.26802	2.5696	1.52148	2.11371
Chr08	111059751	111059763	TCF7L1	->	Xetrov90022289m.g-dnaja4.2	+	38	71	Chr08	111059639	111059901	2.24468	5.2722	2.13794	1.30714	1.58023	2.50844
Chr01	83714279	83714291	TCF7L1	->	Xetrov90001562m.g-dot1l	-	38	71	Chr01	83714028	83714326	2.8068	2.33393	2.28655	1.48254	1.91576	2.16512
Chr08	111610884	111610896	TCF7L1	->	Xetrov90022298m.g-Xetrov90022298m.g	-	38	71	Chr08	111610710	111610924	1.11567	2.36377	2.12668	1.79367	1.17751	1.71546
Chr10	4387151	4387163	TCF7L1	->	Xetrov90024734m.g-Xetrov90024734m.g	-	38	74	Chr10	4386967	4387203	2.46421	4.73189	2.62708	4.05722	1.31254	3.03859
Chr10	4387066	4387078	TCF7L1	->	Xetrov90024734m.g-Xetrov90024734m.g	-	38	74	Chr10	4386967	4387203	2.46421	4.73189	2.62708	4.05722	1.31254	3.03859
Chr09	54951198	54951210	TCF7L1	->	Xetrov90024096m.g-ackr3	-	38	74	Chr09	54951156	54951381	3.22459	2.94737	1.91811	3.43126	1.12252	2.52877
Chr06	27995690	27995702	TCF7L1	->	Xetrov90015832m.g-sall3	-	38	74	Chr06	27995628	27995828	2.03102	1.85092	2.59247	3.21044	1.43623	2.22422
Chr03	42912490	42912502	TCF7L1	->	Xetrov90007871m.g-ptprq	-	38	74	Chr03	42912337	42912541	1.56396	0.976415	2.45425	3.31188	1.43002	1.94731
Chr01	32901181	32901193	TCF7L1	->	Xetrov90000697m.g-fgf20	-	38	74	Chr01	32901022	32901236	1.72141	1.5894	2.61743	3.21001	0.593859	1.94642
Chr01	32901071	32901083	TCF7L1	->	Xetrov90000697m.g-fgf20	-	38	74	Chr01	32901022	32901236	1.72141	1.5894	2.61743	3.21001	0.593859	1.94642
Chr01	103423951	103423963	TCF7L1	->	Xetrov90002051m.g-lpar1	+	38	75	Chr01	103423802	103424014	2.39845	2.50366	2.50471	2.12764	1.11884	2.13066
Chr09	41352764	41352776	TCF7L1	->	Xetrov90023853m.g-plekhm3	-	38	75	Chr09	41352652	41352861	2.48755	1.96374	2.76075	3.80807	1.7129	2.5466
Chr10	23579082	23579094	TCF7L1	->	Xetrov90025208m.g-dusp3	+	38	75	Chr10	23578986	23579197	2.56025	2.51063	2.06322	2.10639	1.93407	2.23491
Chr08	31069053	31069065	TCF7L1	->	Xetrov90020454m.g-amot	-	38	75	Chr08	31069020	31069228	3.01498	2.76549	2.64265	3.81607	2.40732	2.9293
Chr08	73707870	73707882	TCF7L1	->	Xetrov90021339m.g-gnpnat1	-	38	81	Chr08	73707748	73707954	2.27721	2.9916	2.39752	3.63431	1.44694	2.54952
Chr01	96347734	96347746	TCF7L1	->	Xetrov90001873m.g-akap2	-	38	81	Chr01	96347496	96347804	2.3431	3.24945	2.27422	2.21521	1.5189	2.32018
Chr06	130376254	130376266	TCF7L1	->	Xetrov90017225m.g-ago2	-	39	9	Chr06	130376124	130376334	2.06858	1.79118	1.30123	2.06941	0.194888	1.48506
Chr06	130376230	130376242	TCF7L1	->	Xetrov90017225m.g-ago2	+	39	9	Chr06	130376124	130376334	2.06858	1.79118	1.30123	2.06941	0.194888	1.48506
scaffold_56	94412	94424	TCF7L1	->	Xetrov90029519m.g-LOC100498489	-	39	9	scaffold_56	94130	94505	2.15074	3.09262	1.30565	1.04175	0.635063	1.64516
Chr03	114847150	114847162	TCF7L1	->	Xetrov90009212m.g-znf703	+	39	9	Chr03	114846925	114847180	1.61634	4.01581	1.48641	1.69965	0.658311	1.8953
Chr08	58948961	58948973	TCF7L1	->	Xetrov90021030m.g-meis3	+	39	9	Chr08	58948639	58948978	2.51521	1.40422	1.29914	1.94112	1.18788	1.66951
Chr03	114869620	114869632	TCF7L1	->	Xetrov90009212m.g-znf703	+	39	9	Chr03	114869533	114869830	2.59928	4.9187	1.76506	1.94302	0.581537	2.36152
Chr03	120522876	120522888	TCF7L1	->	Xetrov90009424m.g-LOC101734157	+	39	41	Chr03	120522804	120523134	1.54689	1.55862	1.73306	1.16983	0.652452	1.33217
Chr03	120523024	120523036	TCF7L1	->	Xetrov90009424m.g-LOC101734157	-	39	41	Chr03	120522804	120523134	1.54689	1.55862	1.73306	1.16983	0.652452	1.33217
Chr03	120522948	120522960	TCF7L1	->	Xetrov90009424m.g-LOC101734157	-	39	41	Chr03	120522804	120523134	1.54689	1.55862	1.73306	1.16983	0.652452	1.33217
Chr03	121764271	121764283	TCF7L1	->	Xetrov90009491m.g-LOC100488935	+	39	41	Chr03	121764143	121764417	2.1532	1.63525	1.48124	1.42513	0.198574	1.37868
Chr03	121764284	121764296	TCF7L1	->	Xetrov90009491m.g-LOC100488935	-	39	41	Chr03	121764143	121764417	2.1532	1.63525	1.48124	1.42513	0.198574	1.37868
scaffold_48	46748	46760	TCF7L1	->	Xetrov90028980m.g-sia1	-	39	41	scaffold_48	46559	46843	1.61283	1.12555	1.73489	1.60292	0.8094	1.37712
scaffold_48	46757	46769	TCF7L1	->	Xetrov90028980m.g-sia1	-	39	41	scaffold_48	46559	46843	1.61283	1.12555	1.73489	1.60292	0.8094	1.37712
scaffold_48	46654	46666	TCF7L1	->	Xetrov90028980m.g-sia1	+	39	41	scaffold_48	46559	46843	1.61283	1.12555	1.73489	1.60292	0.8094	1.37712
scaffold_48	46616	46628	TCF7L1	->	Xetrov90028980m.g-sia1	+	39	41	scaffold_48	46559	46843	1.61283	1.12555	1.73489	1.60292	0.8094	1.37712
scaffold_48	46767	46779	TCF7L1	->	Xetrov90028980m.g-sia1	-	39	41	scaffold_48	46559	46843	1.61283	1.12555	1.73489	1.60292	0.8094	1.37712
scaffold_48	46601	46613	TCF7L1	->	Xetrov90028980m.g-sia1	-	39	41	scaffold_48	46559	46843	1.61283	1.12555	1.73489	1.60292	0.8094	1.37712
scaffold_48	46897	46909	TCF7L1	->	Xetrov90028980m.g-sia1	-	39	41	scaffold_48	46844	47204	1.5286	0.42297	1.42024	1.40929	0.0533713	0.966895
scaffold_48	46630	46642	TCF7L1	->	Xetrov90028980m.g-sia1	-	39	41	scaffold_48	46559	46843	1.61283	1.12555	1.73489	1.60292	0.8094	1.37712
Chr03	121752366	121752378	TCF7L1	->	Xetrov90009488m.g-nodal3.2	-	39	41	Chr03	121752168	121752509	1.42667	0.635874	1.55298	1.98227	0.634394	1.24644
Chr03	121752459	121752471	TCF7L1	->	Xetrov90009488m.g-nodal3.2	-	39	41	Chr03	121752168	121752509	1.42667	0.635874	1.55298	1.98227	0.634394	1.24644
Chr03	121752434	121752446	TCF7L1	->	Xetrov90009488m.g-nodal3.2	-	39	41	Chr03	121752168	121752509	1.42667	0.635874	1.55298	1.98227	0.634394	1.24644
Chr03	121752474	121752486	TCF7L1	->	Xetrov90009488m.g-nodal3.2	-	39	41	Chr03	121752168	121752509	1.42667	0.635874	1.55298	1.98227	0.634394	1.24644
Chr03	37620177	37620189	TCF7L1	->	Xetrov90007732m.g-Xetrov90007732m.g	-	39	41	Chr03	37620011	37620343	2.23083	0.23966	1.17007	1.55219	0.335845	1.10572
Chr03	120525254	120525266	TCF7L1	->	Xetrov90009425m.g-nodal6	+	39	41	Chr03	120525040	120525267	1.2296	1.12632	1.60132	2.13736	0.551499	1.32922
Chr09	26551171	26551183	TCF7L1	->	Xetrov90023600m.g-tmc5	-	39	77	Chr09	26550849	26551230	2.4851	1.72332	1.29189	1.71358	0.166326	1.47604
Chr01	137846238	137846250	TCF7L1	->	Xetrov90002768m.g-LOC100145473	+	39	77	Chr01	137846075	137846351	2.47653	2.88099	1.74486	2.05343	0.0260475	1.83637
Chr04	28558137	28558149	TCF7L1	->	Xetrov90010823m.g-lcat	-	39	77	Chr04	28557954	28558189	1.5113	0.61786	1.48207	2.01682	0.434553	1.21252
scaffold_48	14380	14392	TCF7L1	->	Xetrov90028979m.g-sia2	-	39	82	scaffold_48	14151	14386	1.3219	0	1.87301	1.3189	0.540564	1.01088
scaffold_48	14380	14392	TCF7L1	->	Xetrov90028979m.g-sia2	-	39	82	scaffold_48	14387	14598	1.37502	1.78543	1.2087	0.616653	0.936854	1.18453
scaffold_48	14340	14352	TCF7L1	->	Xetrov90028979m.g-sia2	-	39	82	scaffold_48	14151	14386	1.3219	0	1.87301	1.3189	0.540564	1.01088
scaffold_48	14395	14407	TCF7L1	->	Xetrov90028979m.g-sia2	+	39	82	scaffold_48	14387	14598	1.37502	1.78543	1.2087	0.616653	0.936854	1.18453
scaffold_2181	2652	2664	TCF7L1	->	Xetrov90027229m.g-Xetrov90027229m.g	-	39	82	scaffold_2181	2538	2756	0.172377	0	1.77747	1.35033	0.303309	0.720699
scaffold_2181	2782	2794	TCF7L1	->	Xetrov90027229m.g-Xetrov90027229m.g	+	39	82	scaffold_2181	2757	2958	0.185457	0.382504	1.84873	0.0814947	0.636681	0.626973
scaffold_48	25572	25584	TCF7L1	->	Xetrov90028979m.g-sia2	+	39	82	scaffold_48	25493	25747	0.884638	0.577353	2.04091	2.10367	1.06996	1.33531
scaffold_48	25706	25718	TCF7L1	->	Xetrov90028979m.g-sia2	-	39	82	scaffold_48	25493	25747	0.884638	0.577353	2.04091	2.10367	1.06996	1.33531
scaffold_48	25609	25621	TCF7L1	->	Xetrov90028979m.g-sia2	+	39	82	scaffold_48	25493	25747	0.884638	0.577353	2.04091	2.10367	1.06996	1.33531
scaffold_48	12762	12774	TCF7L1	->	Xetrov90028979m.g-sia2	+	39	82	scaffold_48	12478	12875	1.87857	1.5762	1.81276	1.92226	0.517668	1.54149
scaffold_48	12431	12443	TCF7L1	->	Xetrov90028979m.g-sia2	-	39	82	scaffold_48	12243	12477	1.29124	0.620152	1.42805	2.00801	0.497122	1.16891
scaffold_48	12255	12267	TCF7L1	->	Xetrov90028979m.g-sia2	-	39	82	scaffold_48	12243	12477	1.29124	0.620152	1.42805	2.00801	0.497122	1.16891
Chr05	80057373	80057385	TCF7L1	->	Xetrov90014139m.g-fam46a	+	39	82	Chr05	80057363	80057571	1.57167	0.961296	1.31395	0.844295	0.0177489	0.941791
Chr07	62229554	62229566	TCF7L1	->	Xetrov90018399m.g-Xetrov90018399m.g	+	39	82	Chr07	62229537	62229742	1.65926	1.21821	1.51485	2.54091	0.161938	1.41903
scaffold_42	506473	506485	TCF7L1	->	Xetrov90028735m.g-ptpn3	+	40	8	scaffold_42	505972	506591	1.10888	1.56635	1.14747	0.72628	0.265707	0.962937
scaffold_81	159961	159973	TCF7L1	->	Xetrov90030563m.g-mtss1.1	-	40	8	scaffold_81	159824	160077	2.30273	1.2301	0.890605	0.991842	0.710278	1.22511
Chr05	49443058	49443070	TCF7L1	->	Xetrov90013656m.g-entpd6-like	-	40	8	Chr05	49442950	49443159	4.33171	4.88424	1.69467	1.75675	0.360018	2.60548
Chr06	105464730	105464742	TCF7L1	->	Xetrov90016900m.g-orc5	+	40	8	Chr06	105464697	105465028	1.15103	0.456321	1.25391	0.734746	1.04519	0.928239
Chr10	16996452	16996464	TCF7L1	->	Xetrov90025081m.g-tom1l1	-	40	8	Chr10	16996421	16996725	2.77311	3.5508	1.63951	0.921188	0.26666	1.83025
Chr10	16996472	16996484	TCF7L1	->	Xetrov90025081m.g-tom1l1	-	40	8	Chr10	16996421	16996725	2.77311	3.5508	1.63951	0.921188	0.26666	1.83025
Chr01	58424544	58424556	TCF7L1	->	Xetrov90001082m.g-c4orf32	+	40	32	Chr01	58424507	58424886	2.70717	4.1625	1.51879	0.848787	0.647764	1.977
Chr01	58424859	58424871	TCF7L1	->	Xetrov90001082m.g-c4orf32	-	40	32	Chr01	58424507	58424886	2.70717	4.1625	1.51879	0.848787	0.647764	1.977
Chr10	18491775	18491787	TCF7L1	->	Xetrov90025102m.g-notum	+	40	32	Chr10	18491706	18491928	4.17885	2.96884	1.67235	1.1039	0.196727	2.02413
Chr02	53307741	53307753	TCF7L1	->	Xetrov90004844m.g-serinc2	-	40	32	Chr02	53307653	53307857	2.68666	4.08984	1.63905	0.708146	1.71249	2.16724
scaffold_78	56725	56737	TCF7L1	->	Xetrov90030431m.g-Xetrov90030431m.g	-	40	32	scaffold_78	56450	56790	2.77827	3.93911	1.23654	1.38831	1.06309	2.08106
Chr02	156737363	156737375	TCF7L1	->	Xetrov90006805m.g-kdelc2	+	40	32	Chr02	156737333	156737613	3.36633	2.60804	1.29579	1.31075	0.650383	1.84626
Chr10	3222249	3222261	TCF7L1	->	Xetrov90024695m.g-gs17	+	40	38	Chr10	3222246	3222459	2.1976	4.76496	1.3123	1.21079	0.787469	2.05462
Chr02	55200324	55200336	TCF7L1	->	Xetrov90004885m.g-grhl3	+	40	38	Chr02	55200182	55200411	3.1337	4.62759	1.20761	1.19906	0.414158	2.11642
Chr02	55200364	55200376	TCF7L1	->	Xetrov90004885m.g-grhl3	-	40	38	Chr02	55200182	55200411	3.1337	4.62759	1.20761	1.19906	0.414158	2.11642
Chr02	55200278	55200290	TCF7L1	->	Xetrov90004885m.g-grhl3	+	40	38	Chr02	55200182	55200411	3.1337	4.62759	1.20761	1.19906	0.414158	2.11642
Chr01	9376039	9376051	TCF7L1	->	Xetrov90000269m.g-cdc25b	+	40	38	Chr01	9375938	9376141	3.62852	4.38244	1.51146	1.90085	0.0827981	2.30121
Chr05	118223103	118223115	TCF7L1	->	Xetrov90014780m.g-zic1	+	40	38	Chr05	118222285	118223514	2.4138	4.14218	1.35274	1.12715	0.743026	1.95578
Chr05	118222320	118222332	TCF7L1	->	Xetrov90014780m.g-zic1	+	40	38	Chr05	118222285	118223514	2.4138	4.14218	1.35274	1.12715	0.743026	1.95578
Chr07	61724972	61724984	TCF7L1	->	Xetrov90018387m.g-capg	-	40	48	Chr07	61724903	61725515	2.11751	0.794806	1.06136	0.713777	0.0891461	0.95532
Chr07	61725107	61725119	TCF7L1	->	Xetrov90018387m.g-capg	+	40	48	Chr07	61724903	61725515	2.11751	0.794806	1.06136	0.713777	0.0891461	0.95532
Chr01	12496925	12496937	TCF7L1	->	Xetrov90000383m.g-LOC100491954	-	40	48	Chr01	12496860	12497120	1.11594	0.56565	1.09401	0.463621	0.574064	0.762656
Chr08	17304161	17304173	TCF7L1	->	Xetrov90020168m.g-Xetrov90020168m.g	-	40	48	Chr08	17304151	17304512	1.44699	1.68449	1.89786	1.67819	0.371317	1.41577
Chr08	17304185	17304197	TCF7L1	->	Xetrov90020168m.g-Xetrov90020168m.g	-	40	48	Chr08	17304151	17304512	1.44699	1.68449	1.89786	1.67819	0.371317	1.41577
Chr08	17304233	17304245	TCF7L1	->	Xetrov90020168m.g-Xetrov90020168m.g	-	40	48	Chr08	17304151	17304512	1.44699	1.68449	1.89786	1.67819	0.371317	1.41577
Chr08	17304257	17304269	TCF7L1	->	Xetrov90020168m.g-Xetrov90020168m.g	-	40	48	Chr08	17304151	17304512	1.44699	1.68449	1.89786	1.67819	0.371317	1.41577
Chr08	17304331	17304343	TCF7L1	->	Xetrov90020168m.g-Xetrov90020168m.g	-	40	48	Chr08	17304151	17304512	1.44699	1.68449	1.89786	1.67819	0.371317	1.41577
Chr08	17304475	17304487	TCF7L1	->	Xetrov90020168m.g-Xetrov90020168m.g	-	40	48	Chr08	17304151	17304512	1.44699	1.68449	1.89786	1.67819	0.371317	1.41577
Chr08	17304209	17304221	TCF7L1	->	Xetrov90020168m.g-Xetrov90020168m.g	-	40	48	Chr08	17304151	17304512	1.44699	1.68449	1.89786	1.67819	0.371317	1.41577
Chr08	17304306	17304318	TCF7L1	->	Xetrov90020168m.g-Xetrov90020168m.g	-	40	48	Chr08	17304151	17304512	1.44699	1.68449	1.89786	1.67819	0.371317	1.41577
Chr08	17304403	17304415	TCF7L1	->	Xetrov90020168m.g-Xetrov90020168m.g	-	40	48	Chr08	17304151	17304512	1.44699	1.68449	1.89786	1.67819	0.371317	1.41577
Chr08	17304499	17304511	TCF7L1	->	Xetrov90020168m.g-Xetrov90020168m.g	-	40	48	Chr08	17304151	17304512	1.44699	1.68449	1.89786	1.67819	0.371317	1.41577
Chr08	17304427	17304439	TCF7L1	->	Xetrov90020168m.g-Xetrov90020168m.g	-	40	48	Chr08	17304151	17304512	1.44699	1.68449	1.89786	1.67819	0.371317	1.41577
Chr08	17304451	17304463	TCF7L1	->	Xetrov90020168m.g-Xetrov90020168m.g	-	40	48	Chr08	17304151	17304512	1.44699	1.68449	1.89786	1.67819	0.371317	1.41577
Chr08	17304281	17304293	TCF7L1	->	Xetrov90020168m.g-Xetrov90020168m.g	-	40	48	Chr08	17304151	17304512	1.44699	1.68449	1.89786	1.67819	0.371317	1.41577
Chr01	94984915	94984927	TCF7L1	->	Xetrov90001835m.g-adh6	+	40	48	Chr01	94984794	94985063	1.92264	2.6687	1.1643	0.87645	0.441548	1.41473
Chr01	94984841	94984853	TCF7L1	->	Xetrov90001835m.g-adh6	+	40	48	Chr01	94984794	94985063	1.92264	2.6687	1.1643	0.87645	0.441548	1.41473
Chr08	44342242	44342254	TCF7L1	->	Xetrov90020602m.g-p2ry10	+	40	48	Chr08	44342069	44342332	2.50159	3.45484	0.957259	1.29641	1.08912	1.85985
Chr08	44342129	44342141	TCF7L1	->	Xetrov90020602m.g-p2ry10	+	40	48	Chr08	44342069	44342332	2.50159	3.45484	0.957259	1.29641	1.08912	1.85985
Chr07	110160136	110160148	TCF7L1	->	Xetrov90019406m.g-sult2a1	-	40	61	Chr07	110159929	110160157	1.27022	1.3302	1.02101	0.667175	0.670228	0.991767
Chr07	110160095	110160107	TCF7L1	->	Xetrov90019406m.g-sult2a1	+	40	61	Chr07	110159929	110160157	1.27022	1.3302	1.02101	0.667175	0.670228	0.991767
Chr07	106370990	106371002	TCF7L1	->	Xetrov90019322m.g-fut1	-	40	61	Chr07	106370951	106371604	1.67565	3.03185	1.18302	1.05027	0.695543	1.52727
Chr07	116582474	116582486	TCF7L1	->	Xetrov90019633m.g-fcgbp	+	40	61	Chr07	116582399	116582639	2.53868	5.18291	1.61585	0.857076	1.06811	2.25253
Chr04	39479230	39479242	TCF7L1	->	Xetrov90011085m.g-lrrc56	-	40	61	Chr04	39479112	39479326	3.41665	3.94203	1.34293	0.637054	0.661967	2.00013
Chr05	38853502	38853514	TCF7L1	->	Xetrov90013484m.g-Xetrov90013484m.g	+	40	63	Chr05	38853437	38853728	1.86703	2.16807	1.20671	1.06184	0.115687	1.28387
Chr05	38853604	38853616	TCF7L1	->	Xetrov90013484m.g-Xetrov90013484m.g	+	40	63	Chr05	38853437	38853728	1.86703	2.16807	1.20671	1.06184	0.115687	1.28387
Chr05	119905694	119905706	TCF7L1	->	Xetrov90014807m.g-slc25a36	-	40	63	Chr05	119905635	119905910	0.773938	0.538376	1.42843	0.699308	0.0264057	0.693291
Chr07	69437153	69437165	TCF7L1	->	Xetrov90018508m.g-b3galt6	+	40	63	Chr07	69437079	69437320	3.49169	4.98115	1.62519	1.75062	0.373405	2.44441
Chr03	98186794	98186806	TCF7L1	->	Xetrov90008891m.g-unc45a	+	40	63	Chr03	98186727	98186932	3.06515	3.28175	1.3811	1.18134	0.743094	1.93049
Chr04	121410764	121410776	TCF7L1	->	Xetrov90012685m.g-LOC100492789-like	-	42	60	Chr04	121410041	121412790	0.717073	0.785441	0.608745	0.345079	0.359724	0.563212
Chr04	121410134	121410146	TCF7L1	->	Xetrov90012685m.g-LOC100492789-like	-	42	60	Chr04	121410041	121412790	0.717073	0.785441	0.608745	0.345079	0.359724	0.563212
Chr07	79410155	79410167	TCF7L1	->	Xetrov90018698m.g-Xetrov90018698m.g	-	42	60	Chr07	79409569	79412232	0.868694	1.28915	0.712734	0.402856	0.313642	0.717416
Chr01	184741932	184741944	TCF7L1	->	Xetrov90003657m.g-Xetrov90003657m.g	-	42	60	Chr01	184741868	184745368	0.701944	0.674943	0.624796	0.435044	0.362271	0.5598
Chr03	53295453	53295465	TCF7L1	->	Xetrov90008077m.g-usp15	+	43	28	Chr03	53294901	53297465	0.957222	1.18023	1.01156	0.720261	0.482102	0.870276
Chr03	53296128	53296140	TCF7L1	->	Xetrov90008077m.g-usp15	-	43	28	Chr03	53294901	53297465	0.957222	1.18023	1.01156	0.720261	0.482102	0.870276
Chr03	53296637	53296649	TCF7L1	->	Xetrov90008077m.g-usp15	-	43	28	Chr03	53294901	53297465	0.957222	1.18023	1.01156	0.720261	0.482102	0.870276
Chr02	125392148	125392160	TCF7L1	->	Xetrov90006090m.g-Xetrov90006090m.g	+	43	28	Chr02	125391409	125392511	2.10677	1.59313	0.912094	0.577154	0.223794	1.08259
Chr03	54772277	54772289	TCF7L1	->	Xetrov90008097m.g-Xetrov90008097m.g	+	43	28	Chr03	54771552	54773028	1.2145	1.09211	0.99026	0.928141	0.596742	0.96435
Chr03	54772666	54772678	TCF7L1	->	Xetrov90008097m.g-Xetrov90008097m.g	+	43	28	Chr03	54771552	54773028	1.2145	1.09211	0.99026	0.928141	0.596742	0.96435
Chr03	54771584	54771596	TCF7L1	->	Xetrov90008097m.g-Xetrov90008097m.g	+	43	28	Chr03	54771552	54773028	1.2145	1.09211	0.99026	0.928141	0.596742	0.96435
Chr04	54898385	54898397	TCF7L1	->	Xetrov90011382m.g-LOC101730543	-	43	76	Chr04	54898313	54899146	1.34233	1.66689	1.04256	0.379117	0.477551	0.98169
Chr06	75076105	75076117	TCF7L1	->	Xetrov90016430m.g-tgfbr2	+	43	76	Chr06	75076025	75076445	0.786944	2.03621	1.2112	0.596171	0.209378	0.96798
Chr01	52666166	52666178	TCF7L1	->	Xetrov90001003m.g-pcdh18	-	43	76	Chr01	52666061	52666334	0.902993	0.768606	0.897282	0.448936	0.405277	0.684619
Chr01	60940384	60940396	TCF7L1	->	Xetrov90001123m.g-Xetrov90001123m.g	-	44	9	Chr01	60932074	60941987	0.706788	0.804241	0.762595	0.595218	0.275525	0.628873
Chr01	60992530	60992542	TCF7L1	->	Xetrov90001123m.g-Xetrov90001123m.g	-	44	9	Chr01	60990641	61033565	0.784447	0.83502	0.768846	0.637106	0.274297	0.659943
Chr03	114588224	114588236	TCF7L1	->	Xetrov90009212m.g-znf703	-	44	9	Chr03	114584983	114588870	0.743539	0.49984	0.658123	0.382611	0.175641	0.491951
Chr08	21663930	21663942	TCF7L1	->	Xetrov90020280m.g-LOC100494328	+	44	47	Chr08	21661035	21664155	1.11636	1.79118	0.793863	0.645214	0.226058	0.914534
Chr03	20596529	20596541	TCF7L1	->	Xetrov90007469m.g-pcdh1	-	44	47	Chr03	20595635	20601950	0.608212	0.630352	0.789629	0.734329	0.168582	0.586221
Chr01	142086189	142086201	TCF7L1	->	Xetrov90002840m.g-dgcr6	+	44	47	Chr01	142059220	142086769	0.76987	0.697658	0.744507	0.553121	0.259039	0.604839
Chr01	21443447	21443459	TCF7L1	->	Xetrov90000529m.g-dhx15	-	44	50	Chr01	21433657	21461454	0.6007	0.55908	0.712492	0.562121	0.231801	0.533239
Chr02	48165698	48165710	TCF7L1	->	Xetrov90004698m.g-LOC100135138	+	44	50	Chr02	48158399	48175239	0.815107	0.923092	0.770213	0.599247	0.27336	0.676204
Chr01	52879930	52879942	TCF7L1	->	Xetrov90001003m.g-pcdh18	-	44	76	Chr01	52868109	52898454	0.660567	0.698852	0.681541	0.576944	0.221363	0.567853
Chr07	37745815	37745827	TCF7L1	->	Xetrov90018006m.g-cxcl12	+	44	76	Chr07	37742046	37750600	0.731385	0.862616	0.769503	0.483469	0.136129	0.596621
Chr03	30065362	30065374	TCF7L1	->	Xetrov90007593m.g-LOC101733215	-	44	76	Chr03	30064014	30092720	0.655311	0.552524	0.679587	0.563172	0.206654	0.53145
Chr01	39225926	39225938	TCF7L1	->	Xetrov90000780m.g-cep44	+	44	81	Chr01	39225885	39229419	0.753662	1.0363	0.883787	0.637463	0.146369	0.691517
Chr05	79512496	79512508	TCF7L1	->	Xetrov90014129m.g-sh3bgrl2	-	44	81	Chr05	79506255	79512661	0.858275	1.50926	0.829457	0.541624	0.232855	0.794295
Chr05	79806535	79806547	TCF7L1	->	Xetrov90014138m.g-bckdhb	+	44	81	Chr05	79803850	79806775	1.01745	1.26528	0.814785	0.504394	0.267052	0.773793
Chr05	79872505	79872517	TCF7L1	->	Xetrov90014138m.g-bckdhb	+	44	81	Chr05	79871637	79879122	0.771607	0.828538	0.74302	0.608605	0.38137	0.666628
Chr05	79959143	79959155	TCF7L1	->	Xetrov90014138m.g-bckdhb	+	44	81	Chr05	79950782	79970482	0.741968	0.666382	0.750781	0.500895	0.279999	0.588005
Chr05	79955342	79955354	TCF7L1	->	Xetrov90014138m.g-bckdhb	-	44	81	Chr05	79950782	79970482	0.741968	0.666382	0.750781	0.500895	0.279999	0.588005
Chr05	79947630	79947642	TCF7L1	->	Xetrov90014138m.g-bckdhb	-	44	81	Chr05	79935951	79949663	0.69988	0.610042	0.675749	0.512896	0.177969	0.535307
Chr06	86006244	86006256	TCF7L1	->	Xetrov90016591m.g-mcur1	-	45	0	Chr06	86006172	86006378	3.94874	5.35305	3.03567	4.03524	1.76169	3.62688
Chr06	86006237	86006249	TCF7L1	->	Xetrov90016591m.g-mcur1	-	45	0	Chr06	86006172	86006378	3.94874	5.35305	3.03567	4.03524	1.76169	3.62688
Chr08	87595811	87595823	TCF7L1	->	Xetrov90021659m.g-rab15	+	45	0	Chr08	87595766	87595966	4.36524	3.65109	2.98043	3.86296	1.355	3.24294
scaffold_2850	5908	5920	TCF7L1	->	Xetrov90027826m.g-Xetrov90027826m.g	+	45	6	scaffold_2850	5875	6090	4.19126	5.66124	3.63459	3.59149	3.06772	4.02926
Chr05	87724759	87724771	TCF7L1	->	Xetrov90014265m.g-tbx18	-	45	6	Chr05	87724600	87724877	2.89145	0.962226	2.70582	2.71823	2.48644	2.35284
Chr05	87724700	87724712	TCF7L1	->	Xetrov90014265m.g-tbx18	+	45	6	Chr05	87724600	87724877	2.89145	0.962226	2.70582	2.71823	2.48644	2.35284
Chr05	128073967	128073979	TCF7L1	->	Xetrov90015052m.g-sox14	-	45	6	Chr05	128073948	128074150	2.6705	1.45392	2.77761	4.07087	3.13674	2.82193
Chr02	114965641	114965653	TCF7L1	->	Xetrov90005973m.g-efnb2	+	45	16	Chr02	114965603	114965856	4.17081	2.76286	3.07609	4.68327	1.34409	3.20743
Chr09	60032134	60032146	TCF7L1	->	Xetrov90024227m.g-hoxd1	+	45	16	Chr09	60031978	60032219	3.39601	3.25636	3.45186	4.87396	2.80456	3.55655
Chr09	60032087	60032099	TCF7L1	->	Xetrov90024227m.g-hoxd1	-	45	16	Chr09	60031978	60032219	3.39601	3.25636	3.45186	4.87396	2.80456	3.55655
Chr04	124954716	124954728	TCF7L1	->	Xetrov90012741m.g-gata2	+	45	16	Chr04	124954533	124954738	3.31322	2.78805	3.13652	4.80008	2.01903	3.21138
Chr02	114963794	114963806	TCF7L1	->	Xetrov90005973m.g-efnb2	+	45	16	Chr02	114963726	114963953	4.17041	2.93325	2.56913	4.06483	1.74308	3.09614
Chr01	47026577	47026589	TCF7L1	->	Xetrov90000911m.g-Xetrov90000911m.g	+	45	19	Chr01	47025966	47026841	4.10006	4.40863	3.51286	3.05518	1.8342	3.38218
Chr05	30042114	30042126	TCF7L1	->	Xetrov90013367m.g-meis1	+	45	19	Chr05	30041976	30042216	4.06811	2.32446	2.63223	3.79737	2.82855	3.13015
Chr05	121560413	121560425	TCF7L1	->	Xetrov90014826m.g-LOC101733909	+	45	19	Chr05	121560256	121560493	2.85237	1.29228	4.25124	4.43745	2.49644	3.06596
Chr05	121573632	121573644	TCF7L1	->	Xetrov90014826m.g-LOC101733909	+	45	19	Chr05	121573496	121573742	2.68854	1.43844	4.13504	5.8582	2.84405	3.39285
Chr05	121556864	121556876	TCF7L1	->	Xetrov90014826m.g-LOC101733909	-	45	19	Chr05	121556630	121556876	3.28032	2.51162	2.45586	4.29002	2.07306	2.92218
Chr05	121557046	121557058	TCF7L1	->	Xetrov90014826m.g-LOC101733909	+	45	19	Chr05	121556877	121557080	3.35473	2.43982	2.73171	5.00488	2.5504	3.21631
Chr10	5064908	5064920	TCF7L1	->	Xetrov90024758m.g-hoxb4	-	45	19	Chr10	5064895	5065112	2.89791	1.37978	3.50962	2.93149	1.58471	2.4607
Chr10	5064897	5064909	TCF7L1	->	Xetrov90024758m.g-hoxb4	-	45	19	Chr10	5064895	5065112	2.89791	1.37978	3.50962	2.93149	1.58471	2.4607
Chr05	121549202	121549214	TCF7L1	->	Xetrov90014826m.g-LOC101733909	+	45	19	Chr05	121548960	121549250	3.19037	2.55551	3.0689	5.31175	2.26785	3.27887
Chr05	121553464	121553476	TCF7L1	->	Xetrov90014826m.g-LOC101733909	+	45	19	Chr05	121553318	121553537	4.10753	3.83798	2.74014	4.18594	0.704071	3.11513
Chr05	105216051	105216063	TCF7L1	->	Xetrov90014523m.g-LOC100496931	+	45	40	Chr05	105215879	105216084	4.75543	4.61424	2.98081	4.08637	2.60777	3.80893
Chr05	105216377	105216389	TCF7L1	->	Xetrov90014523m.g-LOC100496931	-	45	40	Chr05	105216332	105216533	4.70027	4.95919	2.63671	3.02179	1.05671	3.27494
Chr08	97984914	97984926	TCF7L1	->	Xetrov90021863m.g-LOC100491837	-	45	40	Chr08	97984816	97985051	3.18498	2.35436	2.36491	3.57153	1.61705	2.61856
Chr08	97985109	97985121	TCF7L1	->	Xetrov90021863m.g-LOC100491837	-	45	40	Chr08	97985052	97985273	3.67689	3.06842	2.52606	4.08442	0.964277	2.86401
Chr05	105216834	105216846	TCF7L1	->	Xetrov90014523m.g-LOC100496931	-	45	40	Chr05	105216787	105216991	3.71416	4.84735	3.09359	4.55827	1.92903	3.62848
Chr01	52732361	52732373	TCF7L1	->	Xetrov90001003m.g-pcdh18	+	45	76	Chr01	52732239	52732441	4.04818	3.47637	2.98553	4.23864	2.77005	3.50375
Chr09	30997049	30997061	TCF7L1	->	Xetrov90023678m.g-emp2	+	45	76	Chr09	30997005	30997205	3.95789	2.59027	2.60803	2.54313	2.98554	2.93697
Chr01	133329156	133329168	TCF7L1	->	Xetrov90002701m.g-tbx3	+	45	76	Chr01	133329051	133329302	3.969	3.94129	4.48415	6.11536	2.92989	4.28794
Chr06	32970100	32970112	TCF7L1	->	Xetrov90015912m.g-hoxa1	-	45	76	Chr06	32969921	32970123	2.89271	1.23195	3.30302	5.00101	2.51209	2.98816
Chr06	32969897	32969909	TCF7L1	->	Xetrov90015912m.g-hoxa1	-	45	76	Chr06	32969717	32969920	4.09115	3.54796	2.93312	3.26053	1.61338	3.08923
Chr05	38784110	38784122	TCF7L1	->	Xetrov90013483m.g-mertk	+	45	76	Chr05	38783935	38784152	2.08612	1.37978	2.77098	3.93483	1.32998	2.30034
Chr08	82165803	82165815	TCF7L1	->	Xetrov90021521m.g-six1	-	45	76	Chr08	82165755	82165962	2.97219	2.13135	2.62875	4.55699	2.60734	2.97932
Chr01	52728443	52728455	TCF7L1	->	Xetrov90001003m.g-pcdh18	-	45	76	Chr01	52728337	52728542	4.09732	2.14445	2.82763	4.94021	2.27077	3.25608
Chr05	81172621	81172633	TCF7L1	->	Xetrov90014164m.g-LOC100487498	-	45	76	Chr05	81172541	81172751	3.20399	0.953914	2.57313	4.11352	1.4978	2.46847
Chr06	43548262	43548274	TCF7L1	->	Xetrov90016043m.g-twist1	+	45	76	Chr06	43548215	43548435	2.61161	0	2.85429	4.3943	1.71873	2.31579
Chr06	43548251	43548263	TCF7L1	->	Xetrov90016043m.g-twist1	+	45	76	Chr06	43548215	43548435	2.61161	0	2.85429	4.3943	1.71873	2.31579
Chr06	43555426	43555438	TCF7L1	->	Xetrov90016043m.g-twist1	-	45	76	Chr06	43555248	43555458	2.64855	0	2.93793	3.31324	2.16223	2.21239
Chr01	179562755	179562767	TCF7L1	->	Xetrov90003596m.g-fst	+	45	76	Chr01	179562728	179562956	3.22092	1.85402	3.10617	4.54509	1.59106	2.86345
Chr07	90605245	90605257	TCF7L1	->	Xetrov90018887m.g-hes3-like	+	45	76	Chr07	90605104	90605383	3.65815	1.75172	3.52618	5.2325	2.46454	3.32662
Chr01	15067611	15067623	TCF7L1	->	Xetrov90000413m.g-Xetrov90000413m.g	-	45	76	Chr01	15067429	15067699	3.1414	3.21207	2.74082	4.45949	2.19729	3.15021
scaffold_396	53477	53489	TCF7L1	->	Xetrov90028558m.g-Xetrov90028558m.g	+	45	79	scaffold_396	53422	53638	3.59736	4.60768	3.45644	2.73943	2.44506	3.36919
Chr01	83331301	83331313	TCF7L1	->	Xetrov90001552m.g-Xetrov90001552m.g	+	45	79	Chr01	83331049	83331415	4.22898	4.52203	4.04394	3.51846	1.46958	3.5566
Chr03	99321762	99321774	TCF7L1	->	Xetrov90008930m.g-Xetrov90008930m.g	+	45	79	Chr03	99321700	99321905	3.63746	1.21821	2.25627	3.22652	2.79728	2.62715
scaffold_226	24802	24814	TCF7L1	->	Xetrov90027303m.g-Xetrov90027303m.g	-	45	79	scaffold_226	24752	24965	3.7343	1.59465	3.15747	2.86805	2.3849	2.74788
Chr02	55180444	55180456	TCF7L1	->	Xetrov90004885m.g-grhl3	+	46	38	Chr02	55174140	55186528	0.841162	1.30578	0.590086	0.472808	0.128613	0.667689
Chr02	55182797	55182809	TCF7L1	->	Xetrov90004885m.g-grhl3	-	46	38	Chr02	55174140	55186528	0.841162	1.30578	0.590086	0.472808	0.128613	0.667689
Chr02	55184153	55184165	TCF7L1	->	Xetrov90004885m.g-grhl3	+	46	38	Chr02	55174140	55186528	0.841162	1.30578	0.590086	0.472808	0.128613	0.667689
Chr01	15354967	15354979	TCF7L1	->	Xetrov90000423m.g-foxi4.2	-	46	38	Chr01	15354886	15356386	0.722737	1.30311	0.478753	0.541821	0.41181	0.691646
Chr06	23712353	23712365	TCF7L1	->	Xetrov90015783m.g-cdk6	+	49	82	Chr06	23708731	23712466	0.864268	0.704057	0.759557	0.414462	0.236139	0.595697
Chr07	72334110	72334122	TCF7L1	->	Xetrov90018556m.g-Xetrov90018556m.g	+	49	82	Chr07	72332314	72334308	1.07981	0.913418	0.949468	0.492687	0.411388	0.769354
Chr03	45187581	45187593	TCF7L1	->	Xetrov90007903m.g-Xetrov90007903m.g	+	49	82	Chr03	45187186	45189368	1.07064	1.06984	0.952047	0.534866	0.444148	0.814309
Chr01	39396464	39396476	TCF7L1	->	Xetrov90000782m.g-hand2	+	49	82	Chr01	39395347	39403839	1.07815	1.13426	0.982989	0.710816	0.386727	0.858589
Chr03	121763481	121763493	TCF7L1	->	Xetrov90009491m.g-LOC100488935	-	50	41	Chr03	121763306	121763511	0.7516	0.694946	1.09859	0.477298	0.0177957	0.608046
Chr03	121763271	121763283	TCF7L1	->	Xetrov90009491m.g-LOC100488935	-	50	41	Chr03	121763098	121763305	1.20704	0.965031	1.46239	0.501217	0	0.827135
Chr03	121763246	121763258	TCF7L1	->	Xetrov90009491m.g-LOC100488935	-	50	41	Chr03	121763098	121763305	1.20704	0.965031	1.46239	0.501217	0	0.827135
Chr03	121766541	121766553	TCF7L1	->	Xetrov90009492m.g-LOC100488934	-	50	41	Chr03	121766177	121766749	1.08539	0.519998	1.27392	0.415658	0.0551414	0.670021
Chr03	121766516	121766528	TCF7L1	->	Xetrov90009492m.g-LOC100488934	-	50	41	Chr03	121766177	121766749	1.08539	0.519998	1.27392	0.415658	0.0551414	0.670021
scaffold_48	37932	37944	TCF7L1	->	Xetrov90028980m.g-sia1	-	50	41	scaffold_48	37855	38105	1.44505	1.04426	1.2653	0.806179	0.156977	0.943553
scaffold_48	37921	37933	TCF7L1	->	Xetrov90028980m.g-sia1	-	50	41	scaffold_48	37855	38105	1.44505	1.04426	1.2653	0.806179	0.156977	0.943553
Chr04	53521207	53521219	TCF7L1	->	Xetrov90011338m.g-sall1	-	50	50	Chr04	53521141	53521402	1.84054	2.71486	1.11693	0.414999	0.143546	1.24617
Chr03	118654826	118654838	TCF7L1	->	Xetrov90009337m.g-mak16	-	50	50	Chr03	118654696	118654922	1.14509	0.343415	1.26934	0.602927	0.203565	0.712866
Chr04	82641922	82641934	TCF7L1	->	Xetrov90011845m.g-klf17	+	50	50	Chr04	82641830	82642094	1.35197	2.40856	1.24435	0.562655	0.591048	1.23172
Chr03	90993791	90993803	TCF7L1	->	Xetrov90008759m.g-rsl24d1	+	50	50	Chr03	90993606	90993842	2.01872	1.81162	1.07252	0.849482	0.530823	1.25663
Chr01	21227424	21227436	TCF7L1	->	Xetrov90000529m.g-dhx15	+	50	50	Chr01	21227271	21227497	1.07721	0.343415	1.20436	0.126311	0.194263	0.589112
Chr04	53512075	53512087	TCF7L1	->	Xetrov90011338m.g-sall1	+	50	50	Chr04	53511786	53512097	1.89508	1.20774	1.28363	0.861201	0.538448	1.15722
Chr04	67870494	67870506	TCF7L1	->	Xetrov90011588m.g-fbxo31	-	50	75	Chr04	67870387	67870859	1.35242	1.73394	1.23648	1.20818	0.335006	1.1732
Chr04	110435252	110435264	TCF7L1	->	Xetrov90012407m.g-pdgfb	-	50	75	Chr04	110435034	110435306	1.70635	2.82329	1.18381	0.926905	0.484953	1.42506
Chr01	127221718	127221730	TCF7L1	->	Xetrov90002405m.g-emc9-like	+	50	75	Chr01	127221574	127221792	1.54141	1.74624	1.53072	0.883284	0.257606	1.19185
Chr02	97574918	97574930	TCF7L1	->	Xetrov90005674m.g-zzef1	+	50	75	Chr02	97574890	97575147	0.834308	0.304808	1.09487	0.61439	0.795834	0.728841
Chr03	93040457	93040469	TCF7L1	->	Xetrov90008785m.g-dmxl2	+	50	75	Chr03	93040317	93040593	0.87413	0.285165	0.843061	0.405717	0.145212	0.510657
Chr03	104689226	104689238	TCF7L1	->	Xetrov90008972m.g-arrdc4	+	50	75	Chr03	104689101	104689322	1.43758	1.14994	1.08899	0.0748494	0	0.750271
Chr03	52512276	52512288	TCF7L1	->	Xetrov90008072m.g-nav3	+	50	75	Chr03	52512142	52512415	1.17357	0.973543	1.0782	0.263583	0.291203	0.756019
Chr06	7203454	7203466	TCF7L1	->	Xetrov90015579m.g-xrcc2	+	50	75	Chr06	7203326	7203591	1.1421	2.69155	1.00355	0.293412	0.201514	1.06643
Chr04	54706210	54706222	TCF7L1	->	Xetrov90011378m.g-fbxl8	+	50	75	Chr04	54705792	54706290	1.02494	0.712144	1.042	0.318485	0.328115	0.685136
Chr05	99845984	99845996	TCF7L1	->	Xetrov90014440m.g-LOC101731913	+	50	75	Chr05	99845736	99846136	1.28418	1.24128	1.02561	0.437053	0.0271897	0.803063
Chr05	99845884	99845896	TCF7L1	->	Xetrov90014440m.g-LOC101731913	+	50	75	Chr05	99845736	99846136	1.28418	1.24128	1.02561	0.437053	0.0271897	0.803063
Chr03	104617725	104617737	TCF7L1	->	Xetrov90008972m.g-arrdc4	+	50	75	Chr03	104617520	104617749	1.09145	1.99779	0.873086	0.170015	0.11879	0.850226
Chr01	103422180	103422192	TCF7L1	->	Xetrov90002051m.g-lpar1	+	50	75	Chr01	103422137	103422463	2.76616	2.11475	1.54331	0.660055	0.685847	1.55402
Chr01	103422265	103422277	TCF7L1	->	Xetrov90002051m.g-lpar1	-	50	75	Chr01	103422137	103422463	2.76616	2.11475	1.54331	0.660055	0.685847	1.55402
Chr04	76539354	76539366	TCF7L1	->	Xetrov90011746m.g-oma1-like	+	50	75	Chr04	76539138	76539503	2.058	0.417708	1.18466	0.291776	0	0.790428
scaffold_348	56326	56338	TCF7L1	->	Xetrov90028230m.g-Xetrov90028230m.g	+	50	82	scaffold_348	56262	56472	0.974986	0.680778	1.29453	1.10145	1.19428	1.04921
Chr02	60949767	60949779	TCF7L1	->	Xetrov90004985m.g-Xetrov90004985m.g	-	50	82	Chr02	60949668	60949990	1.89697	2.6424	0.807712	0.707872	0.350434	1.28108
scaffold_48	23020	23032	TCF7L1	->	Xetrov90028979m.g-sia2	+	50	82	scaffold_48	22977	23203	1.5888	1.13019	1.1898	0.298132	0.166079	0.874599
scaffold_48	23061	23073	TCF7L1	->	Xetrov90028979m.g-sia2	+	50	82	scaffold_48	22977	23203	1.5888	1.13019	1.1898	0.298132	0.166079	0.874599
scaffold_48	23168	23180	TCF7L1	->	Xetrov90028979m.g-sia2	-	50	82	scaffold_48	22977	23203	1.5888	1.13019	1.1898	0.298132	0.166079	0.874599
scaffold_48	23032	23044	TCF7L1	->	Xetrov90028979m.g-sia2	-	50	82	scaffold_48	22977	23203	1.5888	1.13019	1.1898	0.298132	0.166079	0.874599
Chr02	60950384	60950396	TCF7L1	->	Xetrov90004985m.g-Xetrov90004985m.g	-	50	82	Chr02	60950366	60950651	1.59941	1.44577	1.068	0.758715	0	0.974377
Chr02	60950601	60950613	TCF7L1	->	Xetrov90004985m.g-Xetrov90004985m.g	-	50	82	Chr02	60950366	60950651	1.59941	1.44577	1.068	0.758715	0	0.974377
Chr03	45189498	45189510	TCF7L1	->	Xetrov90007903m.g-Xetrov90007903m.g	+	50	82	Chr03	45189369	45189576	1.90436	1.62696	1.1716	0.792886	0.509862	1.20113
Chr08	76340989	76341001	TCF7L1	->	Xetrov90021388m.g-dio3	-	50	82	Chr08	76340837	76341106	0.884078	1.50732	1.02557	0.760309	0.192665	0.873989
Chr08	76340888	76340900	TCF7L1	->	Xetrov90021388m.g-dio3	-	50	82	Chr08	76340837	76341106	0.884078	1.50732	1.02557	0.760309	0.192665	0.873989
Chr06	23748715	23748727	TCF7L1	->	Xetrov90015783m.g-cdk6	-	50	82	Chr06	23748620	23748836	0.81112	1.17042	0.981554	0.565387	0.145655	0.734827
Chr01	82140059	82140071	TCF7L1	->	Xetrov90001503m.g-Xetrov90001503m.g	+	50	82	Chr01	82139889	82140141	1.67841	1.73268	0.867344	0.73789	0.18478	1.04022
scaffold_48	17049	17061	TCF7L1	->	Xetrov90028979m.g-sia2	+	50	82	scaffold_48	16979	17181	0.925993	0	0.846545	0.0587243	0.564628	0.479178
scaffold_48	17085	17097	TCF7L1	->	Xetrov90028979m.g-sia2	+	50	82	scaffold_48	16979	17181	0.925993	0	0.846545	0.0587243	0.564628	0.479178
scaffold_48	17168	17180	TCF7L1	->	Xetrov90028979m.g-sia2	+	50	82	scaffold_48	16979	17181	0.925993	0	0.846545	0.0587243	0.564628	0.479178
scaffold_48	17007	17019	TCF7L1	->	Xetrov90028979m.g-sia2	-	50	82	scaffold_48	16979	17181	0.925993	0	0.846545	0.0587243	0.564628	0.479178
scaffold_48	17034	17046	TCF7L1	->	Xetrov90028979m.g-sia2	-	50	82	scaffold_48	16979	17181	0.925993	0	0.846545	0.0587243	0.564628	0.479178
scaffold_48	17152	17164	TCF7L1	->	Xetrov90028979m.g-sia2	-	50	82	scaffold_48	16979	17181	0.925993	0	0.846545	0.0587243	0.564628	0.479178
Chr07	72288893	72288905	TCF7L1	->	Xetrov90018556m.g-Xetrov90018556m.g	+	50	82	Chr07	72288640	72288931	1.37042	1.10441	1.42005	0.568591	0.298828	0.95246
Chr07	72288769	72288781	TCF7L1	->	Xetrov90018556m.g-Xetrov90018556m.g	-	50	82	Chr07	72288640	72288931	1.37042	1.10441	1.42005	0.568591	0.298828	0.95246
scaffold_48	17874	17886	TCF7L1	->	Xetrov90028979m.g-sia2	+	50	82	scaffold_48	17681	17949	0.465909	0.550766	1.08184	0.248106	0	0.469324
scaffold_48	17910	17922	TCF7L1	->	Xetrov90028979m.g-sia2	+	50	82	scaffold_48	17681	17949	0.465909	0.550766	1.08184	0.248106	0	0.469324
scaffold_48	17688	17700	TCF7L1	->	Xetrov90028979m.g-sia2	+	50	82	scaffold_48	17681	17949	0.465909	0.550766	1.08184	0.248106	0	0.469324
scaffold_48	17859	17871	TCF7L1	->	Xetrov90028979m.g-sia2	-	50	82	scaffold_48	17681	17949	0.465909	0.550766	1.08184	0.248106	0	0.469324
scaffold_48	19414	19426	TCF7L1	->	Xetrov90028979m.g-sia2	+	50	82	scaffold_48	19106	19435	1.15614	0	1.20089	0.392622	0.186576	0.587245
scaffold_48	19306	19318	TCF7L1	->	Xetrov90028979m.g-sia2	+	50	82	scaffold_48	19106	19435	1.15614	0	1.20089	0.392622	0.186576	0.587245
scaffold_48	19332	19344	TCF7L1	->	Xetrov90028979m.g-sia2	+	50	82	scaffold_48	19106	19435	1.15614	0	1.20089	0.392622	0.186576	0.587245
scaffold_48	19291	19303	TCF7L1	->	Xetrov90028979m.g-sia2	-	50	82	scaffold_48	19106	19435	1.15614	0	1.20089	0.392622	0.186576	0.587245
scaffold_48	19399	19411	TCF7L1	->	Xetrov90028979m.g-sia2	-	50	82	scaffold_48	19106	19435	1.15614	0	1.20089	0.392622	0.186576	0.587245
scaffold_48	20619	20631	TCF7L1	->	Xetrov90028979m.g-sia2	+	50	82	scaffold_48	20560	20897	1.88928	0.819692	1.63959	0.823738	0.569587	1.14838
scaffold_48	20758	20770	TCF7L1	->	Xetrov90028979m.g-sia2	-	50	82	scaffold_48	20560	20897	1.88928	0.819692	1.63959	0.823738	0.569587	1.14838
scaffold_48	20656	20668	TCF7L1	->	Xetrov90028979m.g-sia2	+	50	82	scaffold_48	20560	20897	1.88928	0.819692	1.63959	0.823738	0.569587	1.14838
scaffold_48	20604	20616	TCF7L1	->	Xetrov90028979m.g-sia2	-	50	82	scaffold_48	20560	20897	1.88928	0.819692	1.63959	0.823738	0.569587	1.14838
Chr06	36737486	36737498	TCF7L1	->	Xetrov90015964m.g-Xetrov90015964m.g	+	51	11	Chr06	36737326	36737558	3.67745	3.1614	2.1246	2.3465	1.33796	2.52958
Chr06	37225160	37225172	TCF7L1	->	Xetrov90015966m.g-irx1	+	51	11	Chr06	37225040	37225247	3.2807	2.65917	1.99009	3.57121	1.8492	2.67007
Chr07	17305168	17305180	TCF7L1	->	Xetrov90017618m.g-hhex	+	51	11	Chr07	17305154	17305360	2.81454	0.373989	2.90171	3.792	1.01635	2.17972
Chr04	80956053	80956065	TCF7L1	->	Xetrov90011822m.g-dmbx1	+	51	61	Chr04	80956048	80956319	2.93693	1.33967	1.70439	2.85951	1.53853	2.07581
Chr08	10892766	10892778	TCF7L1	->	Xetrov90020000m.g-LOC100487355-like	+	51	61	Chr08	10892709	10892910	2.2826	0.706716	1.67892	2.53167	1.32531	1.70504
Chr06	18942301	18942313	TCF7L1	->	Xetrov90015702m.g-skida1	-	51	74	Chr06	18942159	18942359	4.21533	2.02072	2.46595	3.341	1.77516	2.76363
Chr05	118179380	118179392	TCF7L1	->	Xetrov90014778m.g-zic4	-	51	74	Chr05	118179307	118179515	2.95938	1.20478	2.02819	1.93431	0.63257	1.75185
Chr06	18932691	18932703	TCF7L1	->	Xetrov90015702m.g-skida1	-	51	74	Chr06	18932549	18932804	4.124	1.56584	1.68723	2.96529	0.96586	2.26164
Chr05	118138938	118138950	TCF7L1	->	Xetrov90014778m.g-zic4	-	51	74	Chr05	118138783	118138985	3.995	2.69645	2.10439	4.0463	1.50003	2.86843
Chr05	118173798	118173810	TCF7L1	->	Xetrov90014778m.g-zic4	-	51	74	Chr05	118173607	118173819	3.19756	1.59995	2.08181	2.54428	1.31979	2.14868
Chr05	118187545	118187557	TCF7L1	->	Xetrov90014779m.g-Xetrov90014779m.g	-	51	82	Chr05	118187483	118187783	3.3615	2.22794	1.94617	1.58773	0.98074	2.02082
Chr03	121786510	121786522	TCF7L1	->	Xetrov90009494m.g-nodal2	-	51	82	Chr03	121786400	121786613	2.21196	2.09305	1.87722	3.43425	0.904626	2.10422
Chr04	20670338	20670350	TCF7L1	->	Xetrov90010663m.g-Xetrov90010663m.g	+	52	73	Chr04	20670112	20670555	2.12472	2.24967	1.30433	1.81932	0.0877753	1.51716
Chr04	20670117	20670129	TCF7L1	->	Xetrov90010663m.g-Xetrov90010663m.g	+	52	73	Chr04	20670112	20670555	2.12472	2.24967	1.30433	1.81932	0.0877753	1.51716
Chr04	101326941	101326953	TCF7L1	->	Xetrov90012197m.g-ptprc	-	52	73	Chr04	101326543	101326956	4.13049	4.67005	1.19781	1.84443	1.10105	2.58877
Chr06	44115043	44115055	TCF7L1	->	Xetrov90016045m.g-snx13	+	54	2	Chr06	44114873	44115075	2.93462	0.984157	2.05214	2.86251	0.998865	1.96646
Chr05	126786875	126786887	TCF7L1	->	Xetrov90015031m.g-LOC100494857	+	54	2	Chr05	126786723	126786934	2.70358	3.14415	1.95851	1.66955	0.588791	2.01292
Chr06	73074104	73074116	TCF7L1	->	Xetrov90016404m.g-pomgnt2	-	54	2	Chr06	73073819	73074141	2.35492	3.60192	1.83239	1.6121	0.844695	2.0492
Chr01	116649796	116649808	TCF7L1	->	Xetrov90002237m.g-kank1	-	54	2	Chr01	116649628	116649896	2.43146	2.38691	1.42642	2.2364	0.91852	1.87994
Chr06	68497483	68497495	TCF7L1	->	Xetrov90016327m.g-LOC100491044	-	54	3	Chr06	68497364	68497603	1.91818	1.28416	1.89125	2.09977	1.38222	1.71512
Chr05	146359627	146359639	TCF7L1	->	Xetrov90015371m.g-LOC100496183	-	54	3	Chr05	146359509	146359779	1.48463	1.79118	1.74621	1.71075	1.22561	1.59168
Chr02	92083256	92083268	TCF7L1	->	Xetrov90005599m.g-rph3al	-	54	8	Chr02	92083182	92083399	2.22848	1.16626	1.87298	2.01415	1.52659	1.76169
Chr02	8645971	8645983	TCF7L1	->	Xetrov90004029m.g-hlcs-like	+	54	8	Chr02	8645797	8646054	1.56679	1.85161	1.70166	1.89221	1.11396	1.62524
Chr03	47774953	47774965	TCF7L1	->	Xetrov90007968m.g-srgap1	-	54	13	Chr03	47774766	47775030	3.99315	2.3029	1.84956	2.36284	0.581377	2.21797
Chr02	131321613	131321625	TCF7L1	->	Xetrov90006159m.g-esd	-	54	13	Chr02	131321487	131321714	3.02534	1.33455	1.81518	2.39213	1.55237	2.02392
Chr02	131321635	131321647	TCF7L1	->	Xetrov90006159m.g-esd	-	54	13	Chr02	131321487	131321714	3.02534	1.33455	1.81518	2.39213	1.55237	2.02392
Chr01	110014745	110014757	TCF7L1	->	Xetrov90002129m.g-ift74	+	54	13	Chr01	110014654	110014879	0.995023	1.13408	1.40175	1.32772	0.491981	1.07011
Chr01	110014767	110014779	TCF7L1	->	Xetrov90002129m.g-ift74	+	54	13	Chr01	110014654	110014879	0.995023	1.13408	1.40175	1.32772	0.491981	1.07011
scaffold_21	1821826	1821838	TCF7L1	->	Xetrov90027145m.g-fbxo15	-	54	13	scaffold_21	1821674	1821875	1.39552	1.66066	1.69318	2.0905	0.901161	1.5482
Chr01	149667037	149667049	TCF7L1	->	Xetrov90003059m.g-fzd10	+	54	16	Chr01	149666976	149667256	2.3706	4.03722	2.02753	2.87346	1.13489	2.48874
Chr05	126734838	126734850	TCF7L1	->	Xetrov90015030m.g-amotl2-like	+	54	16	Chr05	126734788	126735000	2.75391	3.76416	2.09503	1.99402	1.25619	2.37266
Chr01	116835313	116835325	TCF7L1	->	Xetrov90002244m.g-foxd4l1.1	+	54	16	Chr01	116835155	116835360	3.62371	5.39556	1.76822	1.58556	0.510146	2.57664
Chr02	49802391	49802403	TCF7L1	->	Xetrov90004734m.g-lhx1	+	54	16	Chr02	49802299	49802557	2.57372	1.97985	1.81497	1.79485	0.0765369	1.64798
Chr02	49830333	49830345	TCF7L1	->	Xetrov90004734m.g-lhx1	-	54	16	Chr02	49830115	49830372	2.54879	3.73486	1.77351	2.36589	1.27419	2.33945
Chr02	115083411	115083423	TCF7L1	->	Xetrov90005973m.g-efnb2	-	54	16	Chr02	115083207	115083506	2.50104	4.43404	1.6178	1.42871	1.08177	2.21267
Chr01	125942917	125942929	TCF7L1	->	Xetrov90002379m.g-gadd45g	-	54	16	Chr01	125942633	125942972	2.09128	3.14872	1.3988	1.67194	0.651581	1.79246
Chr08	83815506	83815518	TCF7L1	->	Xetrov90021558m.g-otx2	+	54	16	Chr08	83815048	83815609	2.74792	3.40699	1.48368	2.52644	1.05873	2.24475
scaffold_37	808931	808943	TCF7L1	->	Xetrov90028377m.g-kirrel2	+	54	16	scaffold_37	808907	809108	1.13108	3.56508	1.43696	1.30847	0.859285	1.66017
Chr07	97984766	97984778	TCF7L1	->	Xetrov90019064m.g-tmem238	+	54	16	Chr07	97984658	97984890	1.41925	1.50065	1.72277	1.55217	1.36219	1.5114
Chr05	39816584	39816596	TCF7L1	->	Xetrov90013504m.g-dll1	+	54	16	Chr05	39816543	39816745	1.10959	0.984157	1.30422	1.14771	0.600511	1.02924
Chr06	36871597	36871609	TCF7L1	->	Xetrov90015965m.g-irx2	+	54	16	Chr06	36871425	36871626	1.47359	2.58279	1.49962	1.8022	0.526654	1.57697
Chr06	36871606	36871618	TCF7L1	->	Xetrov90015965m.g-irx2	+	54	16	Chr06	36871425	36871626	1.47359	2.58279	1.49962	1.8022	0.526654	1.57697
Chr02	118020979	118020991	TCF7L1	->	Xetrov90006018m.g-farp1-like	+	54	20	Chr02	118020970	118021192	1.71941	1.88723	1.98418	1.62856	1.45231	1.73434
Chr01	127689369	127689381	TCF7L1	->	Xetrov90002425m.g-thtpa	+	54	20	Chr01	127689215	127689416	1.66683	1.84476	1.7158	1.24253	1.35317	1.56462
Chr05	15086057	15086069	TCF7L1	->	Xetrov90013148m.g-Xetrov90013148m.g	-	54	20	Chr05	15085897	15086181	1.55842	1.97894	1.67748	2.14899	1.00649	1.67406
Chr07	31545908	31545920	TCF7L1	->	Xetrov90017888m.g-tll2-like.1	+	54	20	Chr07	31545683	31545923	1.71155	2.5482	1.75978	1.17598	1.21104	1.68131
Chr03	131653263	131653275	TCF7L1	->	Xetrov90009909m.g-LOC101731170	-	54	25	Chr03	131653073	131653343	3.95876	3.64827	1.83058	2.35653	1.23862	2.60655
Chr04	39747624	39747636	TCF7L1	->	Xetrov90011093m.g-LOC100496229	+	54	25	Chr04	39747441	39747688	2.55263	3.21542	1.80483	1.69194	0.234714	1.89991
Chr08	25961535	25961547	TCF7L1	->	Xetrov90020394m.g-Xetrov90020394m.g	+	54	25	Chr08	25961439	25961744	2.41451	4.09579	1.53564	1.3673	1.11129	2.10491
Chr02	91054289	91054301	TCF7L1	->	Xetrov90005582m.g-LOC100498628-like	+	54	25	Chr02	91054080	91054302	2.33895	2.66547	1.59389	1.88862	0.876082	1.8726
Chr06	89608178	89608190	TCF7L1	->	Xetrov90016641m.g-apcdd1	-	54	25	Chr06	89608166	89608421	1.90524	2.23953	1.83573	2.12107	0.602304	1.74077
Chr06	89608192	89608204	TCF7L1	->	Xetrov90016641m.g-apcdd1	-	54	25	Chr06	89608166	89608421	1.90524	2.23953	1.83573	2.12107	0.602304	1.74077
Chr06	89608372	89608384	TCF7L1	->	Xetrov90016641m.g-apcdd1	-	54	25	Chr06	89608166	89608421	1.90524	2.23953	1.83573	2.12107	0.602304	1.74077
Chr01	29056493	29056505	TCF7L1	->	Xetrov90000636m.g-gabrb1-like	-	54	30	Chr01	29056309	29056518	1.79875	2.86582	1.80809	1.8617	0.455382	1.75795
Chr07	90836393	90836405	TCF7L1	->	Xetrov90018893m.g-hes2	+	54	30	Chr07	90836250	90836492	1.6344	2.06346	1.28668	1.78285	1.38019	1.62951
Chr03	57047381	57047393	TCF7L1	->	Xetrov90008124m.g-dock4	-	54	30	Chr03	57047229	57047486	1.07528	0.571441	1.65056	1.07225	0.657632	1.00543
scaffold_22	211517	211529	TCF7L1	->	Xetrov90027238m.g-Xetrov90027238m.g	+	54	30	scaffold_22	211331	211547	2.29388	2.3505	1.4498	1.65552	1.19826	1.78959
Chr02	146169038	146169050	TCF7L1	->	Xetrov90006577m.g-LOC100492173-like	+	54	31	Chr02	146168945	146169179	1.85055	1.82203	1.99943	1.60103	1.10052	1.67471
Chr08	23018170	23018182	TCF7L1	->	Xetrov90020299m.g-LOC100496216	-	54	31	Chr08	23018019	23018263	2.79933	2.62682	1.77396	2.33041	1.19608	2.14532
Chr08	95551200	95551212	TCF7L1	->	Xetrov90021833m.g-Xetrov90021833m.g	-	54	31	Chr08	95551168	95551370	1.95323	3.02321	2.15997	1.81005	1.39631	2.06855
Chr01	140228062	140228074	TCF7L1	->	Xetrov90002813m.g-hps4	+	54	31	Chr01	140227880	140228090	3.96197	3.97598	1.68971	1.57496	0.575952	2.35571
Chr01	157654693	157654705	TCF7L1	->	Xetrov90003226m.g-znrf3	-	54	31	Chr01	157654616	157654823	2.55827	1.9761	1.58297	2.23388	1.00168	1.87058
Chr02	106847661	106847673	TCF7L1	->	Xetrov90005821m.g-tbc1d8	+	54	31	Chr02	106847660	106847933	2.99187	2.55519	1.61244	1.51347	0.866618	1.90792
Chr06	11309306	11309318	TCF7L1	->	Xetrov90015612m.g-wdr60	+	54	31	Chr06	11309251	11309457	2.03385	2.28282	1.50066	1.19221	0.659796	1.53387
Chr02	48837293	48837305	TCF7L1	->	Xetrov90004708m.g-tmem167b	-	54	32	Chr02	48837066	48837327	2.9943	4.0233	1.89294	2.18077	1.11045	2.44035
Chr02	48856193	48856205	TCF7L1	->	Xetrov90004708m.g-tmem167b	+	54	32	Chr02	48856059	48856281	3.35008	3.23438	1.65356	2.33634	0.87058	2.28899
Chr02	48856249	48856261	TCF7L1	->	Xetrov90004708m.g-tmem167b	-	54	32	Chr02	48856059	48856281	3.35008	3.23438	1.65356	2.33634	0.87058	2.28899
Chr04	459761	459773	TCF7L1	->	Xetrov90010147m.g-znf143	+	54	32	Chr04	459577	459802	1.93856	2.94737	1.50383	2.62878	0.255292	1.85477
Chr08	92522173	92522185	TCF7L1	->	Xetrov90021744m.g-prkd1	-	54	32	Chr08	92522083	92522289	2.86843	4.01068	1.3211	1.87069	0.890399	2.19226
Chr09	68389296	68389308	TCF7L1	->	Xetrov90024375m.g-dapl1	-	54	32	Chr09	68389222	68389481	1.64547	1.54864	1.5303	1.64468	0.622866	1.39839
Chr09	68389374	68389386	TCF7L1	->	Xetrov90024375m.g-dapl1	-	54	32	Chr09	68389222	68389481	1.64547	1.54864	1.5303	1.64468	0.622866	1.39839
Chr04	125955373	125955385	TCF7L1	->	Xetrov90012762m.g-Xetrov90012762m.g	+	54	32	Chr04	125955305	125955526	2.30624	3.06842	1.68167	1.74166	0.291716	1.81794
Chr06	83548859	83548871	TCF7L1	->	Xetrov90016557m.g-txndc5	-	54	36	Chr06	83548703	83548907	2.86472	2.29652	1.85317	2.44506	0.843103	2.06051
Chr08	60620439	60620451	TCF7L1	->	Xetrov90021084m.g-timm50	+	54	36	Chr08	60620335	60620558	2.41188	3.30846	2.00018	1.48032	0.499392	1.94005
Chr08	74929211	74929223	TCF7L1	->	Xetrov90021365m.g-c14orf166	-	54	36	Chr08	74929178	74929384	1.27118	0.968795	2.03539	2.12699	0.638375	1.40814
Chr08	74929042	74929054	TCF7L1	->	Xetrov90021365m.g-c14orf166	+	54	36	Chr08	74928903	74929177	1.88363	2.728	2.18844	2.14232	0.854278	1.95933
Chr08	74928944	74928956	TCF7L1	->	Xetrov90021365m.g-c14orf166	+	54	36	Chr08	74928903	74929177	1.88363	2.728	2.18844	2.14232	0.854278	1.95933
Chr08	8626901	8626913	TCF7L1	->	Xetrov90019959m.g-LOC100488795-like	-	54	36	Chr08	8626767	8627031	2.52679	3.38409	1.82804	2.2522	0.756715	2.14957
Chr08	60625666	60625678	TCF7L1	->	Xetrov90021084m.g-timm50	+	54	36	Chr08	60625512	60625718	1.45463	1.63247	1.68876	1.70824	1.11539	1.5199
Chr04	82711430	82711442	TCF7L1	->	Xetrov90011846m.g-dmap1	+	54	36	Chr04	82711343	82711585	2.30443	3.78317	1.92681	1.765	0.691721	2.09423
Chr08	60627505	60627517	TCF7L1	->	Xetrov90021084m.g-timm50	+	54	36	Chr08	60627304	60627609	1.82349	1.5159	1.52308	1.14749	0.29374	1.26074
Chr08	60627316	60627328	TCF7L1	->	Xetrov90021084m.g-timm50	+	54	36	Chr08	60627304	60627609	1.82349	1.5159	1.52308	1.14749	0.29374	1.26074
Chr02	42660989	42661001	TCF7L1	->	Xetrov90004594m.g-ift22	+	54	36	Chr02	42660811	42661013	0.728893	1.65494	1.72098	1.62583	0.415176	1.22916
Chr03	97979775	97979787	TCF7L1	->	Xetrov90008885m.g-furin	+	54	36	Chr03	97979627	97979852	1.60845	1.70883	1.32383	1.51883	0.52225	1.33644
Chr01	102066977	102066989	TCF7L1	->	Xetrov90002014m.g-tmem161a	+	54	36	Chr01	102066848	102067070	2.26869	3.68302	1.47831	1.22382	0.735196	1.87781
Chr04	115386478	115386490	TCF7L1	->	Xetrov90012535m.g-usp4	-	54	36	Chr04	115386377	115386581	2.23498	2.43267	1.34873	1.32378	0.619481	1.59193
Chr01	120212577	120212589	TCF7L1	->	Xetrov90002294m.g-gna14	+	54	44	Chr01	120212390	120212610	2.28957	2.98336	1.9138	1.24009	0.716978	1.82876
Chr04	39754769	39754781	TCF7L1	->	Xetrov90011094m.g-LOC100170590	+	54	44	Chr04	39754737	39754948	3.65318	4.31076	1.61296	1.92883	1.72545	2.64623
Chr04	87799801	87799813	TCF7L1	->	Xetrov90011954m.g-rabgap1l	+	54	44	Chr04	87799786	87799996	2.96264	1.196	1.84503	2.11329	1.02398	1.82819
Chr09	53774921	53774933	TCF7L1	->	Xetrov90024076m.g-mreg	-	54	44	Chr09	53774802	53775003	2.51301	4.11682	2.01373	2.34095	0.692488	2.3354
Chr07	104224030	104224042	TCF7L1	->	Xetrov90019248m.g-LOC100495696-like	+	54	44	Chr07	104223951	104224188	2.2871	2.77016	1.75075	1.33116	0.958737	1.81958
scaffold_232	194194	194206	TCF7L1	->	Xetrov90027354m.g-LOC101730388	-	54	44	scaffold_232	194157	194387	2.23859	1.99215	1.67305	2.11635	0.488707	1.70177
Chr04	68239841	68239853	TCF7L1	->	Xetrov90011594m.g-slc7a5	+	54	44	Chr04	68239727	68239976	2.19528	3.12535	1.36859	1.69111	0.90964	1.85799
Chr05	87055216	87055228	TCF7L1	->	Xetrov90014242m.g-akirin2	-	54	45	Chr05	87055051	87055284	2.27854	2.89182	2.14592	2.26326	0.969682	2.10984
Chr02	144939962	144939974	TCF7L1	->	Xetrov90006540m.g-krt18	-	54	45	Chr02	144939816	144940017	2.65669	4.83271	2.12595	1.60391	0.728372	2.38953
Chr08	22173794	22173806	TCF7L1	->	Xetrov90020280m.g-LOC100494328	-	54	47	Chr08	22173644	22173870	2.45552	3.12016	1.97191	2.45643	1.00909	2.20262
Chr08	22036466	22036478	TCF7L1	->	Xetrov90020280m.g-LOC100494328	-	54	47	Chr08	22036438	22036638	1.8132	1.46443	1.89967	2.01401	1.01278	1.64082
Chr04	115817441	115817453	TCF7L1	->	Xetrov90012556m.g-traip	+	54	47	Chr04	115817283	115817504	2.99773	3.2419	1.65654	1.92388	0.745096	2.11303
Chr02	65473588	65473600	TCF7L1	->	Xetrov90005102m.g-srgap2	-	54	47	Chr02	65473501	65473832	1.58273	2.52432	1.58593	1.94047	0.514814	1.62965
Chr08	89263705	89263717	TCF7L1	->	Xetrov90021696m.g-nfkbia	+	54	71	Chr08	89263584	89263852	3.21938	2.28178	1.83794	2.69344	1.20038	2.24658
Chr01	46028385	46028397	TCF7L1	->	Xetrov90000894m.g-fhdc1	-	54	71	Chr01	46028078	46028404	2.21478	2.11475	2.21087	1.60101	1.42391	1.91306
Chr01	162863209	162863221	TCF7L1	->	Xetrov90003310m.g-sema6a	-	54	71	Chr01	162863195	162863413	2.40449	1.16214	2.08697	2.08478	1.57857	1.86339
Chr05	120261641	120261653	TCF7L1	->	Xetrov90014810m.g-spsb4-like	-	54	71	Chr05	120261534	120261735	2.78024	2.3174	1.97746	2.55751	0.716208	2.06976
Chr01	46057831	46057843	TCF7L1	->	Xetrov90000894m.g-fhdc1	+	54	71	Chr01	46057751	46057951	4.08041	4.18587	1.55121	2.07296	0.513087	2.48071
Chr03	52015887	52015899	TCF7L1	->	Xetrov90008067m.g-zdhhc17	+	54	71	Chr03	52015673	52015910	3.07621	2.09117	1.82135	2.36032	1.68179	2.20617
Chr03	52015741	52015753	TCF7L1	->	Xetrov90008067m.g-zdhhc17	-	54	71	Chr03	52015673	52015910	3.07621	2.09117	1.82135	2.36032	1.68179	2.20617
scaffold_124	403814	403826	TCF7L1	->	Xetrov90026038m.g-cntrl	-	54	71	scaffold_124	403783	403991	2.08553	2.87338	1.76803	1.92107	1.21541	1.97268
Chr09	22103134	22103146	TCF7L1	->	Xetrov90023505m.g-pdgfa	-	54	71	Chr09	22103006	22103206	1.8156	3.9352	1.63843	2.15791	0.602336	2.0299
Chr09	22103142	22103154	TCF7L1	->	Xetrov90023505m.g-pdgfa	+	54	71	Chr09	22103006	22103206	1.8156	3.9352	1.63843	2.15791	0.602336	2.0299
Chr01	162615999	162616011	TCF7L1	->	Xetrov90003310m.g-sema6a	-	54	71	Chr01	162615940	162616172	1.47763	2.70354	1.37048	1.87024	0.817819	1.64794
Chr01	99718362	99718374	TCF7L1	->	Xetrov90001941m.g-use1	-	54	71	Chr01	99718100	99718460	1.22954	2.68531	1.29814	1.4463	0.290683	1.38999
Chr03	104633858	104633870	TCF7L1	->	Xetrov90008972m.g-arrdc4	-	54	75	Chr03	104633667	104633925	3.03459	3.42318	1.98015	1.79949	1.03538	2.25456
Chr03	104633701	104633713	TCF7L1	->	Xetrov90008972m.g-arrdc4	-	54	75	Chr03	104633667	104633925	3.03459	3.42318	1.98015	1.79949	1.03538	2.25456
Chr03	104633815	104633827	TCF7L1	->	Xetrov90008972m.g-arrdc4	+	54	75	Chr03	104633667	104633925	3.03459	3.42318	1.98015	1.79949	1.03538	2.25456
Chr03	104633751	104633763	TCF7L1	->	Xetrov90008972m.g-arrdc4	-	54	75	Chr03	104633667	104633925	3.03459	3.42318	1.98015	1.79949	1.03538	2.25456
Chr03	104633901	104633913	TCF7L1	->	Xetrov90008972m.g-arrdc4	+	54	75	Chr03	104633667	104633925	3.03459	3.42318	1.98015	1.79949	1.03538	2.25456
Chr03	104633676	104633688	TCF7L1	->	Xetrov90008972m.g-arrdc4	+	54	75	Chr03	104633667	104633925	3.03459	3.42318	1.98015	1.79949	1.03538	2.25456
Chr03	104633831	104633843	TCF7L1	->	Xetrov90008972m.g-arrdc4	-	54	75	Chr03	104633667	104633925	3.03459	3.42318	1.98015	1.79949	1.03538	2.25456
Chr09	41308504	41308516	TCF7L1	->	Xetrov90023853m.g-plekhm3	+	54	75	Chr09	41308386	41308590	2.27384	3.83236	1.63672	1.96744	0.561894	2.05445
Chr09	41308495	41308507	TCF7L1	->	Xetrov90023853m.g-plekhm3	+	54	75	Chr09	41308386	41308590	2.27384	3.83236	1.63672	1.96744	0.561894	2.05445
Chr09	41308428	41308440	TCF7L1	->	Xetrov90023853m.g-plekhm3	+	54	75	Chr09	41308386	41308590	2.27384	3.83236	1.63672	1.96744	0.561894	2.05445
Chr10	24994838	24994850	TCF7L1	->	Xetrov90025234m.g-cbx8	-	54	75	Chr10	24994663	24994867	0.963634	3.00731	1.71637	2.06779	0.495975	1.65022
Chr01	151623258	151623270	TCF7L1	->	Xetrov90003073m.g-scarb1	-	54	80	Chr01	151623123	151623346	1.91206	2.65864	1.61721	2.11401	0.557556	1.77189
Chr04	44371835	44371847	TCF7L1	->	Xetrov90011245m.g-rpgrip1l	+	54	80	Chr04	44371659	44371865	1.08264	0.968795	1.83081	1.30024	0.853473	1.20719
Chr06	73128289	73128301	TCF7L1	->	Xetrov90016405m.g-snrk	-	55	2	Chr06	73128145	73128427	3.36232	3.9319	1.06585	1.0167	0.37981	1.95132
Chr01	136481434	136481446	TCF7L1	->	Xetrov90002751m.g-efna5	+	55	2	Chr01	136481299	136481531	3.2338	4.87791	1.12654	0.692019	0.0955867	2.00517
Chr03	103139293	103139305	TCF7L1	->	Xetrov90008967m.g-mctp2-like	+	55	2	Chr03	103139271	103139518	3.28339	4.0225	1.26919	1.08533	0.51051	2.03418
Chr04	96107986	96107998	TCF7L1	->	Xetrov90012099m.g-Xetrov90012099m.g	-	55	2	Chr04	96107868	96108073	2.6088	3.36812	1.50752	1.36637	0.942136	1.95859
Chr04	96107978	96107990	TCF7L1	->	Xetrov90012099m.g-Xetrov90012099m.g	+	55	2	Chr04	96107868	96108073	2.6088	3.36812	1.50752	1.36637	0.942136	1.95859
Chr01	136520780	136520792	TCF7L1	->	Xetrov90002751m.g-efna5	-	55	2	Chr01	136520645	136520909	4.21756	4.87232	1.50027	0.843531	0.774378	2.44161
Chr01	136539661	136539673	TCF7L1	->	Xetrov90002751m.g-efna5	+	55	2	Chr01	136539506	136539713	3.97597	2.65917	1.48757	1.6359	0.263954	2.00451
Chr05	141766238	141766250	TCF7L1	->	Xetrov90015227m.g-LOC100489561-like	-	55	29	Chr05	141766077	141766331	3.40246	4.02291	1.05752	0.931781	0.186832	1.9203
Chr04	3629665	3629677	TCF7L1	->	Xetrov90010177m.g-Xetrov90010177m.g	+	55	29	Chr04	3629644	3629961	2.45558	3.31677	1.06056	1.08895	0.577834	1.69994
Chr05	141759404	141759416	TCF7L1	->	Xetrov90015227m.g-LOC100489561-like	+	56	29	Chr05	141758770	141759914	0.863042	1.68921	0.432142	0.532946	0.0878915	0.721047
Chr05	143526292	143526304	TCF7L1	->	Xetrov90015278m.g-Xetrov90015278m.g	-	56	29	Chr05	143524706	143526377	1.23783	1.52012	0.637194	0.585575	0.391476	0.874439
Chr05	143524933	143524945	TCF7L1	->	Xetrov90015278m.g-Xetrov90015278m.g	-	56	29	Chr05	143524706	143526377	1.23783	1.52012	0.637194	0.585575	0.391476	0.874439
Chr09	29589703	29589715	TCF7L1	->	Xetrov90023653m.g-LOC101732727	+	56	29	Chr09	29589611	29589822	2.35497	1.78543	0.599512	1.16467	0.577394	1.29639
Chr05	141791349	141791361	TCF7L1	->	Xetrov90015227m.g-LOC100489561-like	+	56	29	Chr05	141789426	141791562	1.77756	1.5915	0.676643	0.70251	0.291532	1.00795
Chr10	36811739	36811751	TCF7L1	->	Xetrov90025601m.g-Xetrov90025601m.g	-	56	29	Chr10	36811644	36814599	0.666448	1.23969	0.597978	0.338525	0.204964	0.609521
Chr01	77523894	77523906	TCF7L1	->	Xetrov90001390m.g-Xetrov90001390m.g	-	56	49	Chr01	77523703	77526009	0.628662	1.13418	0.440447	0.331743	0.150083	0.537023
scaffold_53	384503	384515	TCF7L1	->	Xetrov90029331m.g-LOC100494948	+	56	49	scaffold_53	376700	387607	0.766409	1.02281	0.585292	0.445783	0.219777	0.608014
scaffold_53	384929	384941	TCF7L1	->	Xetrov90029331m.g-LOC100494948	+	56	49	scaffold_53	376700	387607	0.766409	1.02281	0.585292	0.445783	0.219777	0.608014
Chr01	27855277	27855289	TCF7L1	->	Xetrov90000618m.g-Xetrov90000618m.g	+	56	49	Chr01	27853988	27855340	0.830176	1.43921	0.534481	0.228682	0.0829443	0.623099
Chr02	60070291	60070303	TCF7L1	->	Xetrov90004970m.g-Xetrov90004970m.g	-	56	49	Chr02	60070064	60070426	1.98648	3.20288	0.833847	0.646935	0.435568	1.42114
Chr01	158262834	158262846	TCF7L1	->	Xetrov90003251m.g-hint1	+	57	3	Chr01	158262493	158265531	0.972038	1.06778	0.810426	0.642223	0.278884	0.75427
Chr02	103601059	103601071	TCF7L1	->	Xetrov90005782m.g-tmem47	+	57	3	Chr02	103599287	103603095	0.670711	0.644039	0.615523	0.48234	0.1471	0.511943
Chr03	16663359	16663371	TCF7L1	->	Xetrov90007335m.g-h2afy	+	57	3	Chr03	16638884	16665833	0.723446	0.744186	0.705945	0.586327	0.200172	0.592015
Chr03	33987565	33987577	TCF7L1	->	Xetrov90007650m.g-crebrf-like	+	57	3	Chr03	33985778	33994387	0.714704	0.831753	0.70851	0.31797	0.221589	0.558905
Chr05	41990317	41990329	TCF7L1	->	Xetrov90013549m.g-serac1	-	57	18	Chr05	41977574	41996972	0.854734	0.752914	0.76201	0.530311	0.233259	0.626646
Chr01	172083419	172083431	TCF7L1	->	Xetrov90003462m.g-kiaa0825	+	57	18	Chr01	172081682	172087455	0.802068	0.883074	0.643934	0.49333	0.308271	0.626135
Chr06	66898341	66898353	TCF7L1	->	Xetrov90016304m.g-LOC100490876	+	57	18	Chr06	66890219	66899980	0.722247	1.17659	0.724753	0.563597	0.315313	0.700501
Chr09	49785880	49785892	TCF7L1	->	Xetrov90024009m.g-LOC100492177-like	+	57	28	Chr09	49785235	49788305	1.16332	1.15688	0.835101	0.590972	0.244551	0.798164
Chr01	45991508	45991520	TCF7L1	->	Xetrov90000890m.g-trim2	+	57	28	Chr01	45989369	45991527	0.923119	0.958186	0.744938	0.436816	0.400459	0.692703
Chr01	134504829	134504841	TCF7L1	->	Xetrov90002727m.g-ythdc2-like	-	57	28	Chr01	134494978	134515400	0.881799	1.02713	0.786955	0.682611	0.306673	0.737034
Chr08	41870365	41870377	TCF7L1	->	Xetrov90020554m.g-chml	+	57	28	Chr08	41869108	41888962	0.886249	0.646333	0.725499	0.576021	0.311652	0.629151
Chr08	41869574	41869586	TCF7L1	->	Xetrov90020554m.g-chml	+	57	28	Chr08	41869108	41888962	0.886249	0.646333	0.725499	0.576021	0.311652	0.629151
Chr08	41876758	41876770	TCF7L1	->	Xetrov90020554m.g-chml	+	57	28	Chr08	41869108	41888962	0.886249	0.646333	0.725499	0.576021	0.311652	0.629151
Chr08	41872506	41872518	TCF7L1	->	Xetrov90020554m.g-chml	-	57	28	Chr08	41869108	41888962	0.886249	0.646333	0.725499	0.576021	0.311652	0.629151
Chr03	90161084	90161096	TCF7L1	->	Xetrov90008741m.g-tcf12	+	57	37	Chr03	90157494	90162962	0.828544	0.982138	0.834545	0.771905	0.235263	0.730479
Chr03	122240652	122240664	TCF7L1	->	Xetrov90009510m.g-pcp2-like	-	57	37	Chr03	122236384	122240746	0.881243	1.33374	0.678718	0.710575	0.416154	0.804085
Chr08	66350510	66350522	TCF7L1	->	Xetrov90021224m.g-slc24a4	-	57	66	Chr08	66347015	66352154	0.736891	0.657517	0.762663	0.581985	0.232213	0.594254
Chr01	38409897	38409909	TCF7L1	->	Xetrov90000771m.g-Xetrov90000771m.g	+	57	66	Chr01	38403042	38412392	0.769557	0.545361	0.716901	0.722032	0.286348	0.60804
Chr06	38796261	38796273	TCF7L1	->	Xetrov90015987m.g-cmbl	+	57	71	Chr06	38795483	38797427	1.29233	1.61992	0.730045	0.60439	0.444588	0.938255
Chr01	174016570	174016582	TCF7L1	->	Xetrov90003501m.g-pik3r1-like	+	57	71	Chr01	174015566	174023309	1.00353	1.53137	0.763975	0.613197	0.300292	0.842472
Chr04	97467078	97467090	TCF7L1	->	Xetrov90012130m.g-vamp4	-	57	71	Chr04	97464703	97467909	1.03881	1.13415	0.806168	0.596746	0.35138	0.78545
Chr09	37749942	37749954	TCF7L1	->	Xetrov90023786m.g-itgav	+	57	71	Chr09	37747282	37755306	0.757952	0.825114	0.698854	0.710033	0.195073	0.637405
Chr02	84007608	84007620	TCF7L1	->	Xetrov90005420m.g-col9a2	-	58	15	Chr02	84007440	84007662	2.16872	0.91193	1.45446	2.41993	0.937311	1.57847
Chr01	130325347	130325359	TCF7L1	->	Xetrov90002597m.g-pnp	-	58	15	Chr01	130325324	130325530	3.83867	3.18368	2.14202	3.10533	1.51242	2.75643
Chr04	118129866	118129878	TCF7L1	->	Xetrov90012631m.g-LOC100496897	-	58	15	Chr04	118129769	118129969	4.32937	3.57372	1.56561	2.82831	1.24067	2.70754
Chr01	130305208	130305220	TCF7L1	->	Xetrov90002597m.g-pnp	+	58	15	Chr01	130305200	130305409	3.961	3.57448	1.4594	2.26033	0.208872	2.29281
Chr01	130305342	130305354	TCF7L1	->	Xetrov90002597m.g-pnp	+	58	15	Chr01	130305200	130305409	3.961	3.57448	1.4594	2.26033	0.208872	2.29281
Chr03	120529092	120529104	TCF7L1	->	Xetrov90009425m.g-nodal6	-	58	41	Chr03	120528982	120529186	2.36107	0.976415	2.6519	3.15405	1.89003	2.20669
Chr03	120529067	120529079	TCF7L1	->	Xetrov90009425m.g-nodal6	+	58	41	Chr03	120528982	120529186	2.36107	0.976415	2.6519	3.15405	1.89003	2.20669
Chr03	37582612	37582624	TCF7L1	->	Xetrov90007732m.g-Xetrov90007732m.g	+	58	41	Chr03	37582443	37582661	3.74518	3.50169	1.8859	2.75548	1.30861	2.63937
Chr09	2943217	2943229	TCF7L1	->	Xetrov90022694m.g-LOC548809	-	58	65	Chr09	2942926	2943234	2.54939	3.24945	2.00782	3.23263	0.539336	2.31573
Chr09	56801906	56801918	TCF7L1	->	Xetrov90024145m.g-LOC100487334	-	58	65	Chr09	56801752	56801975	3.16581	3.05378	1.92041	3.6307	0.554866	2.46512
Chr04	75365446	75365458	TCF7L1	->	Xetrov90011732m.g-pif1-like.1	-	58	65	Chr04	75365343	75365585	1.21354	3.00897	1.73703	2.57966	1.10133	1.92811
Chr07	75083933	75083945	TCF7L1	->	Xetrov90018618m.g-btg4	-	58	65	Chr07	75083882	75084179	3.39466	2.91582	1.78586	2.85211	1.33115	2.45592
Chr04	26501280	26501292	TCF7L1	->	Xetrov90010742m.g-znrf1	-	58	65	Chr04	26501168	26501424	1.84288	2.91892	1.96096	2.99774	1.28823	2.20175
Chr09	33977278	33977290	TCF7L1	->	Xetrov90023735m.g-LOC549932	-	58	73	Chr09	33977075	33977335	2.57073	1.38135	1.50372	2.61322	1.22892	1.85959
Chr01	91357440	91357452	TCF7L1	->	Xetrov90001778m.g-cxcl13	+	58	73	Chr01	91357396	91357651	1.74968	0.81368	1.72503	2.64831	1.32467	1.65228
Chr08	61127809	61127821	TCF7L1	->	Xetrov90021117m.g-Xetrov90021117m.g	+	58	73	Chr08	61127753	61127962	2.81968	3.41816	1.57721	2.63472	1.0688	2.30371
Chr08	61127763	61127775	TCF7L1	->	Xetrov90021117m.g-Xetrov90021117m.g	+	58	73	Chr08	61127753	61127962	2.81968	3.41816	1.57721	2.63472	1.0688	2.30371
Chr04	101329023	101329035	TCF7L1	->	Xetrov90012197m.g-ptprc	+	58	73	Chr04	101329002	101329262	2.71613	2.80931	1.57177	1.33245	1.80324	2.04658
Chr09	9355674	9355686	TCF7L1	->	Xetrov90023106m.g-Xetrov90023106m.g	+	58	73	Chr09	9355630	9355978	3.39567	3.60608	1.60737	2.51306	1.26242	2.47692
Chr09	9355899	9355911	TCF7L1	->	Xetrov90023106m.g-Xetrov90023106m.g	+	58	73	Chr09	9355630	9355978	3.39567	3.60608	1.60737	2.51306	1.26242	2.47692
Chr09	9355796	9355808	TCF7L1	->	Xetrov90023106m.g-Xetrov90023106m.g	-	58	73	Chr09	9355630	9355978	3.39567	3.60608	1.60737	2.51306	1.26242	2.47692
Chr02	167497168	167497180	TCF7L1	->	Xetrov90006972m.g-sytl2	+	58	78	Chr02	167497057	167497305	3.68845	4.89212	2.14422	3.9657	1.24978	3.18805
Chr03	17656371	17656383	TCF7L1	->	Xetrov90007356m.g-tcf7	+	58	78	Chr03	17656260	17656463	1.84988	1.22733	1.97796	3.28132	0.735535	1.8144
Chr03	17656279	17656291	TCF7L1	->	Xetrov90007356m.g-tcf7	-	58	78	Chr03	17656260	17656463	1.84988	1.22733	1.97796	3.28132	0.735535	1.8144
Chr01	171103399	171103411	TCF7L1	->	Xetrov90003456m.g-arrdc3	+	58	78	Chr01	171103244	171103459	3.76248	2.22335	2.49668	3.87257	0.604541	2.59192
Chr08	78821739	78821751	TCF7L1	->	Xetrov90021451m.g-akt1	-	58	78	Chr08	78821552	78821754	1.7136	1.83864	1.84286	1.55107	1.65501	1.72024
Chr06	27150926	27150938	TCF7L1	->	Xetrov90015828m.g-golga4-like	+	58	78	Chr06	27150827	27151027	2.83268	0.709722	1.87869	2.35095	1.1946	1.79333
Chr03	8023053	8023065	TCF7L1	->	Xetrov90007202m.g-rapgef6	+	58	78	Chr03	8022932	8023161	3.02896	3.09859	1.4345	2.59558	0.881872	2.2079
Chr01	27177445	27177457	TCF7L1	->	Xetrov90000602m.g-n4bp2	+	58	78	Chr01	27177403	27177605	3.19961	2.81103	1.59112	3.34339	0.482715	2.28557
Chr01	31689818	31689830	TCF7L1	->	Xetrov90000691m.g-lonrf1	-	58	78	Chr01	31689620	31689844	2.23807	1.87602	1.44475	2.83481	1.22447	1.92363
Chr01	178686549	178686561	TCF7L1	->	Xetrov90003572m.g-Xetrov90003572m.g	+	58	81	Chr01	178686509	178686709	3.46391	2.9356	2.1765	3.75472	1.65788	2.79772
Chr01	12519324	12519336	TCF7L1	->	Xetrov90000384m.g-LOC100124771	-	58	81	Chr01	12519274	12519478	1.35889	1.22275	1.98291	3.01543	1.80291	1.87658
Chr04	104002209	104002221	TCF7L1	->	Xetrov90012249m.g-desi1	+	58	81	Chr04	104002201	104002490	3.72532	2.64659	1.70567	3.17359	1.86737	2.62371
Chr01	178685014	178685026	TCF7L1	->	Xetrov90003572m.g-Xetrov90003572m.g	-	58	81	Chr01	178684962	178685165	2.85987	4.32865	1.66755	2.51735	0.925691	2.45982
Chr01	96341901	96341913	TCF7L1	->	Xetrov90001873m.g-akap2	-	58	81	Chr01	96341576	96341989	4.06897	4.84518	1.60352	2.2154	0.174143	2.58144
Chr01	57693875	57693887	TCF7L1	->	Xetrov90001069m.g-lef1	+	59	4	Chr01	57693813	57694013	1.49367	2.178	1.7591	2.04313	1.28134	1.75105
Chr08	88731239	88731251	TCF7L1	->	Xetrov90021679m.g-foxa1	+	59	4	Chr08	88730972	88731254	1.21467	2.84711	1.54203	1.92066	1.19405	1.7437
scaffold_228	150779	150791	TCF7L1	->	Xetrov90027318m.g-nav2	-	59	4	scaffold_228	150605	150857	2.37439	2.94401	1.69702	2.05306	0.918971	1.99749
Chr01	18931155	18931167	TCF7L1	->	Xetrov90000496m.g-msx1	-	59	4	Chr01	18931032	18931241	1.62951	1.41832	1.26159	2.26834	1.47615	1.61078
Chr01	18931181	18931193	TCF7L1	->	Xetrov90000496m.g-msx1	-	59	4	Chr01	18931032	18931241	1.62951	1.41832	1.26159	2.26834	1.47615	1.61078
Chr07	28062679	28062691	TCF7L1	->	Xetrov90017804m.g-slc16a12	-	59	4	Chr07	28062666	28062870	2.01144	2.43267	1.41013	2.15585	1.07392	1.8168
Chr03	33042421	33042433	TCF7L1	->	Xetrov90007639m.g-msx2	-	59	4	Chr03	33042370	33042602	1.81766	2.24996	1.51104	2.48831	1.24979	1.86335
Chr03	33042459	33042471	TCF7L1	->	Xetrov90007639m.g-msx2	+	59	4	Chr03	33042370	33042602	1.81766	2.24996	1.51104	2.48831	1.24979	1.86335
Chr03	33042393	33042405	TCF7L1	->	Xetrov90007639m.g-msx2	+	59	4	Chr03	33042370	33042602	1.81766	2.24996	1.51104	2.48831	1.24979	1.86335
Chr03	33042496	33042508	TCF7L1	->	Xetrov90007639m.g-msx2	-	59	4	Chr03	33042370	33042602	1.81766	2.24996	1.51104	2.48831	1.24979	1.86335
Chr07	5622676	5622688	TCF7L1	->	Xetrov90017466m.g-dkk1	+	59	4	Chr07	5622610	5622842	1.23069	1.31307	1.54294	3.16503	1.06602	1.66355
Chr01	41868026	41868038	TCF7L1	->	Xetrov90000823m.g-tll1-like.1	-	59	4	Chr01	41867870	41868070	1.88833	2.59027	2.0104	2.49325	1.57502	2.11145
Chr01	18907044	18907056	TCF7L1	->	Xetrov90000496m.g-msx1	-	59	4	Chr01	18906939	18907213	1.87127	2.35523	1.92731	3.27751	1.16383	2.11903
scaffold_228	30322	30334	TCF7L1	->	Xetrov90027318m.g-nav2	-	59	4	scaffold_228	30322	30524	1.52784	3.78025	2.14833	2.02538	1.60316	2.21699
Chr08	8233682	8233694	TCF7L1	->	Xetrov90019947m.g-fgd1-like	+	59	4	Chr08	8233526	8233742	2.11246	4.10327	2.0908	2.05085	0.916626	2.2548
Chr01	57679908	57679920	TCF7L1	->	Xetrov90001069m.g-lef1	+	59	4	Chr01	57679870	57680115	2.84606	3.87603	2.06137	2.32399	1.78079	2.57765
Chr01	57679931	57679943	TCF7L1	->	Xetrov90001069m.g-lef1	+	59	4	Chr01	57679870	57680115	2.84606	3.87603	2.06137	2.32399	1.78079	2.57765
Chr01	141380782	141380794	TCF7L1	->	Xetrov90002828m.g-mn1	+	59	4	Chr01	141380598	141380816	1.58051	1.74624	1.97092	2.30553	0.508799	1.6224
Chr03	119637662	119637674	TCF7L1	->	Xetrov90009390m.g-LOC100488554	+	59	4	Chr03	119637616	119637825	2.22536	4.16341	1.70846	2.20516	0.412451	2.14297
Chr08	93832047	93832059	TCF7L1	->	Xetrov90021775m.g-LOC100495677-like	-	59	4	Chr08	93832019	93832305	1.24063	2.19173	1.87929	2.48071	1.07273	1.77302
Chr09	73305894	73305906	TCF7L1	->	Xetrov90024447m.g-zeb2	-	59	4	Chr09	73305729	73305939	1.99665	2.96075	1.67457	2.44642	1.28446	2.07257
Chr01	18914472	18914484	TCF7L1	->	Xetrov90000496m.g-msx1	-	59	4	Chr01	18914436	18914656	1.96862	3.41003	1.82087	2.15825	1.23341	2.11824
Chr02	89815201	89815213	TCF7L1	->	Xetrov90005547m.g-acy3	+	59	4	Chr02	89815103	89815314	2.661	3.05079	1.7431	2.29677	1.02529	2.15539
Chr07	5654367	5654379	TCF7L1	->	Xetrov90017466m.g-dkk1	+	59	4	Chr07	5654295	5654499	1.4764	0	1.72489	2.01339	1.29317	1.30157
Chr08	93830045	93830057	TCF7L1	->	Xetrov90021775m.g-LOC100495677-like	-	59	4	Chr08	93830042	93830292	1.55475	2.14745	1.63346	2.8116	1.11472	1.8524
Chr07	5624433	5624445	TCF7L1	->	Xetrov90017466m.g-dkk1	-	59	4	Chr07	5624346	5624582	1.97295	3.04957	1.81024	3.16652	0.718332	2.14352
Chr02	88239121	88239133	TCF7L1	->	Xetrov90005516m.g-tbx2	-	59	4	Chr02	88238825	88239151	1.40192	2.38439	1.68851	2.41032	0.886334	1.7543
Chr05	12751603	12751615	TCF7L1	->	Xetrov90013120m.g-Xetrov90013120m.g	+	59	4	Chr05	12751577	12751801	1.79574	2.16714	1.9947	2.03862	1.1063	1.8205
Chr01	18906549	18906561	TCF7L1	->	Xetrov90000496m.g-msx1	-	59	4	Chr01	18906456	18906674	2.47635	3.17947	1.70599	2.43137	0.657079	2.09005
Chr06	32720802	32720814	TCF7L1	->	Xetrov90015898m.g-evx1	+	59	4	Chr06	32720722	32720930	1.87296	2.26931	1.65736	2.64951	0.762986	1.84242
Chr07	5636507	5636519	TCF7L1	->	Xetrov90017466m.g-dkk1	+	59	4	Chr07	5636339	5636566	1.07923	1.69844	1.63759	1.45692	0.785131	1.33146
Chr08	111047329	111047341	TCF7L1	->	Xetrov90022288m.g-crabp2	-	59	4	Chr08	111047306	111047541	1.37795	2.96924	1.55728	1.45692	1.33571	1.73942
Chr07	5579347	5579359	TCF7L1	->	Xetrov90017466m.g-dkk1	+	59	4	Chr07	5579162	5579456	1.27995	1.81577	1.59979	2.18849	0.864599	1.54972
Chr08	74502044	74502056	TCF7L1	->	Xetrov90021353m.g-gch1	+	59	4	Chr08	74501969	74502176	1.78157	1.62696	1.72258	2.01783	1.75071	1.77993
Chr04	122708674	122708686	TCF7L1	->	Xetrov90012718m.g-aldh1l1	+	59	4	Chr04	122708568	122708837	1.95267	2.04965	1.64445	3.12355	0.908903	1.93584
Chr01	41901059	41901071	TCF7L1	->	Xetrov90000823m.g-tll1-like.1	+	59	4	Chr01	41900949	41901169	2.14019	2.05019	1.80436	2.34033	1.34382	1.93578
Chr09	62982478	62982490	TCF7L1	->	Xetrov90024287m.g-sp5	+	59	4	Chr09	62982305	62982569	1.54323	1.95033	1.58985	1.93449	0.792462	1.56207
Chr04	111401368	111401380	TCF7L1	->	Xetrov90012422m.g-sgsm3	+	59	5	Chr04	111401204	111401441	2.5929	4.47756	2.13845	2.89613	1.21696	2.6644
Chr01	86622322	86622334	TCF7L1	->	Xetrov90001679m.g-hcn2	+	59	5	Chr01	86622176	86622385	2.03649	0.369059	2.10581	1.86475	1.24328	1.52388
Chr03	13484983	13484995	TCF7L1	->	Xetrov90007292m.g-tspan9	+	59	5	Chr03	13484939	13485161	1.09178	1.72465	1.85411	2.42475	0.416906	1.50244
Chr09	13892786	13892798	TCF7L1	->	Xetrov90023259m.g-prkcb	+	59	5	Chr09	13892678	13892900	0.971373	2.03829	1.58164	2.17845	1.24309	1.60257
Chr05	5800164	5800176	TCF7L1	->	Xetrov90013019m.g-tlr5-like.2	+	59	6	Chr05	5800020	5800262	2.08794	3.00897	1.75431	2.16865	0.923082	1.98859
Chr07	99100911	99100923	TCF7L1	->	Xetrov90019089m.g-Xetrov90019089m.g	-	59	6	Chr07	99100776	99101073	1.49258	3.0556	1.52217	1.3173	0.561942	1.58992
Chr02	112002588	112002600	TCF7L1	->	Xetrov90005927m.g-shox	+	59	6	Chr02	112002527	112002749	1.32756	1.14594	2.30734	2.54064	1.12883	1.69006
Chr02	112002537	112002549	TCF7L1	->	Xetrov90005927m.g-shox	+	59	6	Chr02	112002527	112002749	1.32756	1.14594	2.30734	2.54064	1.12883	1.69006
Chr08	71477022	71477034	TCF7L1	->	Xetrov90021297m.g-Xetrov90021297m.g	-	59	6	Chr08	71476833	71477092	1.38649	1.70038	1.84781	2.09164	1.48876	1.70302
Chr10	31631383	31631395	TCF7L1	->	Xetrov90025393m.g-ptprt-like	+	59	6	Chr10	31631174	31631407	1.59869	2.79661	1.63139	1.36534	0.955239	1.66945
Chr01	46240529	46240541	TCF7L1	->	Xetrov90000901m.g-Xetrov90000901m.g	+	59	6	Chr01	46240485	46240725	1.79934	2.07445	1.69362	2.51491	0.31226	1.67892
Chr04	31759053	31759065	TCF7L1	->	Xetrov90010866m.g-LOC101731473	-	59	6	Chr04	31759025	31759231	1.19806	5.80067	1.58413	1.93822	0.862809	2.27678
Chr01	139078191	139078203	TCF7L1	->	Xetrov90002800m.g-sgsm1	-	59	15	Chr01	139078095	139078347	1.47965	1.0377	1.42888	1.30761	1.07652	1.26607
scaffold_359	132208	132220	TCF7L1	->	Xetrov90028285m.g-Xetrov90028285m.g	+	59	15	scaffold_359	132091	132298	0.765213	0.372331	2.66845	2.23066	1.53194	1.51372
Chr02	115072951	115072963	TCF7L1	->	Xetrov90005973m.g-efnb2	+	59	16	Chr02	115072873	115073103	1.5333	2.81684	1.5622	1.89345	1.12221	1.7856
Chr01	111952137	111952149	TCF7L1	->	Xetrov90002179m.g-cer1	+	59	16	Chr01	111952048	111952264	1.61488	2.91582	1.43392	1.42904	1.22579	1.72389
Chr05	111472450	111472462	TCF7L1	->	Xetrov90014683m.g-chrd	-	59	16	Chr05	111472286	111472507	1.48729	1.72999	1.32315	2.09138	0.987562	1.52387
Chr05	19671686	19671698	TCF7L1	->	Xetrov90013200m.g-atp12a-like.1	-	59	16	Chr05	19671663	19671879	2.32656	3.51755	1.08329	1.96176	0.892626	1.95636
Chr05	39812984	39812996	TCF7L1	->	Xetrov90013504m.g-dll1	+	59	16	Chr05	39812953	39813161	1.50401	2.97608	1.99829	2.48778	0.829955	1.95922
Chr07	97985011	97985023	TCF7L1	->	Xetrov90019064m.g-tmem238	-	59	16	Chr07	97984891	97985152	0.806604	2.08963	1.59297	2.19044	1.60784	1.6575
Chr06	93646582	93646594	TCF7L1	->	Xetrov90016691m.g-gata6	+	59	16	Chr06	93646428	93646664	0.877819	2.09681	1.7232	2.32634	1.13713	1.63226
scaffold_113	322935	322947	TCF7L1	->	Xetrov90025909m.g-cass4	+	59	16	scaffold_113	322935	323406	2.20832	3.40642	1.51874	2.68169	0.590478	2.08113
Chr03	58398220	58398232	TCF7L1	->	Xetrov90008144m.g-tes	+	59	17	Chr03	58398150	58398350	0.818294	2.32446	1.45359	2.08391	0.866086	1.50927
Chr05	126974248	126974260	TCF7L1	->	Xetrov90015037m.g-ephb1	-	59	17	Chr05	126974121	126974359	2.62882	3.42428	2.16856	2.24291	1.31734	2.35638
scaffold_687	22998	23010	TCF7L1	->	Xetrov90030029m.g-LOC100216088	-	59	17	scaffold_687	22883	23088	2.04396	2.67393	1.94862	2.5448	0.451666	1.9326
scaffold_687	22917	22929	TCF7L1	->	Xetrov90030029m.g-LOC100216088	-	59	17	scaffold_687	22883	23088	2.04396	2.67393	1.94862	2.5448	0.451666	1.9326
Chr08	18933301	18933313	TCF7L1	->	Xetrov90020238m.g-clcn5	+	59	17	Chr08	18933286	18933493	2.28586	2.41154	1.88392	2.8337	1.00914	2.08483
Chr01	18850044	18850056	TCF7L1	->	Xetrov90000495m.g-stx18	-	59	17	Chr01	18849930	18850155	1.47064	2.64509	1.23519	1.81661	0.816104	1.59673
Chr01	18850108	18850120	TCF7L1	->	Xetrov90000495m.g-stx18	-	59	17	Chr01	18849930	18850155	1.47064	2.64509	1.23519	1.81661	0.816104	1.59673
Chr08	78942009	78942021	TCF7L1	->	Xetrov90021453m.g-LOC101735050	+	59	17	Chr08	78941948	78942158	1.22592	1.79118	2.07766	1.73616	0.75786	1.51775
Chr01	18802681	18802693	TCF7L1	->	Xetrov90000495m.g-stx18	-	59	17	Chr01	18802631	18802911	1.44484	2.69477	1.68805	2.87736	0.70613	1.88223
Chr02	43373022	43373034	TCF7L1	->	Xetrov90004610m.g-mnt	-	59	17	Chr02	43372917	43373118	1.48891	2.70405	1.42833	1.88766	0.904695	1.68273
Chr01	18761286	18761298	TCF7L1	->	Xetrov90000495m.g-stx18	-	59	17	Chr01	18761132	18761332	1.29725	2.4615	1.37265	1.58474	1.10477	1.56418
Chr07	33204211	33204223	TCF7L1	->	Xetrov90017930m.g-sec31b	-	59	17	Chr07	33204021	33204303	1.89388	2.76706	1.57164	1.94703	1.34182	1.90429
scaffold_16	1222564	1222576	TCF7L1	->	Xetrov90026634m.g-slc25a26	-	59	17	scaffold_16	1222564	1222764	1.13327	1.66642	1.85235	2.02682	1.419	1.61957
scaffold_63	487442	487454	TCF7L1	->	Xetrov90029834m.g-elp3	-	59	17	scaffold_63	487313	487580	1.30826	2.68008	1.79822	2.25824	1.10321	1.8296
Chr04	80923776	80923788	TCF7L1	->	Xetrov90011821m.g-LOC101732000	+	59	24	Chr04	80923593	80923848	1.41724	1.02801	1.59053	2.96568	0.886263	1.57755
scaffold_1114	18658	18670	TCF7L1	->	Xetrov90025879m.g-Xetrov90025879m.g	-	59	24	scaffold_1114	18504	18704	1.49762	2.4615	2.06846	1.62252	0.539491	1.63792
Chr01	10507851	10507863	TCF7L1	->	Xetrov90000316m.g-not	-	59	50	Chr01	10507759	10507962	2.71572	3.29819	1.88364	2.50317	1.46317	2.37278
Chr01	10507906	10507918	TCF7L1	->	Xetrov90000316m.g-not	-	59	50	Chr01	10507759	10507962	2.71572	3.29819	1.88364	2.50317	1.46317	2.37278
Chr09	76785349	76785361	TCF7L1	->	Xetrov90024471m.g-cxcr4	-	59	50	Chr09	76785275	76785668	2.32227	2.55306	2.02198	2.04566	1.39937	2.06847
Chr05	105824052	105824064	TCF7L1	->	Xetrov90014532m.g-rap2b	-	59	50	Chr05	105824051	105824269	1.89951	3.09068	1.84351	2.1245	1.16603	2.02485
Chr06	65203496	65203508	TCF7L1	->	Xetrov90016288m.g-sec61g	-	59	50	Chr06	65203370	65203570	1.66574	1.46443	1.49713	2.18057	0.790987	1.51977
Chr06	65203700	65203712	TCF7L1	->	Xetrov90016288m.g-sec61g	-	59	50	Chr06	65203571	65203773	2.40381	1.65494	1.89841	2.63818	0.70204	1.85947
Chr05	139321352	139321364	TCF7L1	->	Xetrov90015199m.g-rhob	+	59	50	Chr05	139321256	139321489	0.944746	1.49603	1.60345	1.94441	0.968268	1.39138
Chr04	53335282	53335294	TCF7L1	->	Xetrov90011338m.g-sall1	-	59	50	Chr04	53335274	53335484	2.10257	4.09676	1.53136	1.68555	0.634253	2.0101
Chr01	10498873	10498885	TCF7L1	->	Xetrov90000316m.g-not	+	59	50	Chr01	10498813	10499029	1.75961	3.19471	1.68335	2.76032	0.618087	2.00322
Chr04	53442425	53442437	TCF7L1	->	Xetrov90011338m.g-sall1	+	59	50	Chr04	53442263	53442482	1.40004	2.45604	1.61941	2.47622	1.27218	1.84478
Chr04	98423314	98423326	TCF7L1	->	Xetrov90012150m.g-lmx1a	-	59	52	Chr04	98423208	98423411	1.21099	1.64926	1.49126	2.28122	1.23637	1.57382
Chr08	110801605	110801617	TCF7L1	->	Xetrov90022284m.g-Xetrov90022284m.g	-	59	52	Chr08	110801397	110801628	1.14472	1.11111	1.59136	1.90715	0.556523	1.26217
Chr07	30934845	30934857	TCF7L1	->	Xetrov90017874m.g-LOC100496010	+	59	52	Chr07	30934773	30934993	2.73904	3.95326	2.1829	2.07307	1.20911	2.43148
Chr02	32513267	32513279	TCF7L1	->	Xetrov90004399m.g-grpr	+	59	52	Chr02	32513036	32513269	1.43577	2.11393	1.85413	1.96551	1.16415	1.7067
Chr02	32513267	32513279	TCF7L1	->	Xetrov90004399m.g-grpr	+	59	52	Chr02	32513270	32513482	1.48571	1.9455	1.73297	2.51833	1.41194	1.81889
Chr02	14022294	14022306	TCF7L1	->	Xetrov90004126m.g-Xetrov90004126m.g	-	59	52	Chr02	14022220	14022466	1.57821	3.50472	1.64118	2.36969	1.19093	2.05695
Chr07	30924814	30924826	TCF7L1	->	Xetrov90017874m.g-LOC100496010	+	59	52	Chr07	30924764	30924994	1.00655	2.13135	2.00838	2.68414	0.812087	1.7285
Chr01	178051655	178051667	TCF7L1	->	Xetrov90003562m.g-setd9	-	59	55	Chr01	178051472	178051674	1.5165	2.44699	1.30925	1.75079	1.03864	1.61244
Chr03	44281832	44281844	TCF7L1	->	Xetrov90007884m.g-alx1	-	59	55	Chr03	44281600	44281864	1.26959	2.07445	1.95673	2.17136	1.88163	1.87075
Chr06	6664180	6664192	TCF7L1	->	Xetrov90015565m.g-LOC100486516-like	-	59	55	Chr06	6664132	6664343	0.894612	1.95154	2.18058	2.86444	1.31428	1.84109
Chr09	14489356	14489368	TCF7L1	->	Xetrov90023278m.g-vasn	+	59	55	Chr09	14489284	14489488	2.06471	1.99497	1.80337	1.5019	1.31205	1.7354
Chr08	14263451	14263463	TCF7L1	->	Xetrov90020072m.g-LOC101730771-like	+	59	55	Chr08	14263268	14263529	1.1934	3.19771	1.92445	1.79005	0.6214	1.7454
Chr01	27580817	27580829	TCF7L1	->	Xetrov90000610m.g-apbb2	-	59	55	Chr01	27580685	27580938	1.47566	1.03445	1.6844	1.68756	1.19347	1.41511
Chr02	110870013	110870025	TCF7L1	->	Xetrov90005904m.g-oca2	+	59	55	Chr02	110869915	110870128	1.69035	1.59465	2.05085	3.07251	0.512525	1.78418
Chr07	18154279	18154291	TCF7L1	->	Xetrov90017635m.g-LOC100125092	+	59	55	Chr07	18154265	18154506	1.2638	1.78615	1.73049	2.42632	0.997799	1.64091
Chr02	31996864	31996876	TCF7L1	->	Xetrov90004390m.g-spata22	-	59	60	Chr02	31996636	31996936	1.69662	1.79118	1.64982	2.20132	1.15008	1.6978
Chr04	159721	159733	TCF7L1	->	Xetrov90010134m.g-c11orf49	+	59	60	Chr04	159693	159895	2.05145	3.8499	1.94848	2.99589	2.0322	2.57558
Chr02	119098230	119098242	TCF7L1	->	Xetrov90006035m.g-abcc4	+	59	60	Chr02	119098212	119098432	1.57968	2.78552	2.00743	3.30594	1.63581	2.26287
Chr01	56361495	56361507	TCF7L1	->	Xetrov90001030m.g-Xetrov90001030m.g	+	59	60	Chr01	56361407	56361738	1.79596	3.00974	1.71993	2.29196	1.55223	2.07397
Chr01	56361408	56361420	TCF7L1	->	Xetrov90001030m.g-Xetrov90001030m.g	+	59	60	Chr01	56361407	56361738	1.79596	3.00974	1.71993	2.29196	1.55223	2.07397
Chr02	119094690	119094702	TCF7L1	->	Xetrov90006035m.g-abcc4	+	59	60	Chr02	119094567	119094785	2.22289	2.46272	1.92602	2.31844	0.804839	1.94698
Chr05	127223543	127223555	TCF7L1	->	Xetrov90015038m.g-Xetrov90015038m.g	-	59	60	Chr05	127223427	127223638	1.43642	1.78543	1.70633	1.94197	1.64855	1.70374
Chr03	109344907	109344919	TCF7L1	->	Xetrov90009137m.g-fahd2a	+	59	60	Chr03	109344849	109345068	0.96545	1.90432	1.84877	2.80846	0.810975	1.66759
Chr06	52071706	52071718	TCF7L1	->	Xetrov90016159m.g-Xetrov90016159m.g	-	59	68	Chr06	52071540	52071788	1.80957	1.05091	1.61836	2.12014	1.04148	1.52809
Chr09	56880815	56880827	TCF7L1	->	Xetrov90024150m.g-dusp19	+	59	68	Chr09	56880663	56880922	2.04186	1.70038	1.64846	2.15892	1.24441	1.75881
Chr06	51929676	51929688	TCF7L1	->	Xetrov90016158m.g-gmds	+	59	68	Chr06	51929526	51929728	1.88647	3.21617	1.73976	1.92071	0.966797	1.94598
Chr05	55870737	55870749	TCF7L1	->	Xetrov90013768m.g-utrn-like.2	+	59	68	Chr05	55870562	55870765	2.03007	2.80331	1.69991	2.51839	0.196643	1.84966
Chr07	26726138	26726150	TCF7L1	->	Xetrov90017769m.g-hps1	+	59	68	Chr07	26726006	26726222	1.27077	2.07445	1.56181	1.93822	0.531593	1.47537
Chr09	47984526	47984538	TCF7L1	->	Xetrov90023964m.g-pard3b-like	+	59	68	Chr09	47984521	47984762	0.804193	1.27614	1.54766	1.50788	0.920523	1.21128
scaffold_389	56810	56822	TCF7L1	->	Xetrov90028483m.g-lrsam1	+	59	68	scaffold_389	56757	56983	0.435769	0	1.80084	2.10404	0.223601	0.91285
Chr01	102603137	102603149	TCF7L1	->	Xetrov90002033m.g-LOC100489262	-	59	71	Chr01	102603077	102603279	1.48039	1.23195	1.42958	2.18908	0.417368	1.34967
Chr01	162616386	162616398	TCF7L1	->	Xetrov90003310m.g-sema6a	-	59	71	Chr01	162616173	162616394	0.658136	0.651572	1.56792	2.29077	0.936328	1.22094
Chr01	162616386	162616398	TCF7L1	->	Xetrov90003310m.g-sema6a	-	59	71	Chr01	162616395	162616611	0.670535	1.75725	2.09325	2.42623	1.22413	1.63428
Chr04	52616140	52616152	TCF7L1	->	Xetrov90011336m.g-tox3	-	59	71	Chr04	52615983	52616193	2.30569	1.41338	2.01584	2.41942	0.845463	1.79996
Chr04	62167588	62167600	TCF7L1	->	Xetrov90011489m.g-sntb2	-	59	71	Chr04	62167411	62167658	1.24178	1.60147	1.61781	2.58522	0.489353	1.50713
Chr09	22111032	22111044	TCF7L1	->	Xetrov90023505m.g-pdgfa	+	59	71	Chr09	22110920	22111166	1.68718	2.04185	1.86059	2.66254	0.846529	1.81974
Chr01	163001447	163001459	TCF7L1	->	Xetrov90003310m.g-sema6a	-	59	71	Chr01	163001392	163001595	1.53009	0.98027	1.5101	1.72061	1.03528	1.35527
Chr05	118004330	118004342	TCF7L1	->	Xetrov90014778m.g-zic4	-	59	74	Chr05	118004201	118004407	1.02785	2.13787	1.46093	1.48568	1.50147	1.52276
Chr07	109492956	109492968	TCF7L1	->	Xetrov90019387m.g-Xetrov90019387m.g	-	59	74	Chr07	109492822	109493066	1.80968	2.7252	1.43496	2.38905	1.30432	1.93264
Chr07	109492879	109492891	TCF7L1	->	Xetrov90019387m.g-Xetrov90019387m.g	+	59	74	Chr07	109492822	109493066	1.80968	2.7252	1.43496	2.38905	1.30432	1.93264
Chr07	109476634	109476646	TCF7L1	->	Xetrov90019387m.g-Xetrov90019387m.g	+	59	74	Chr07	109476480	109476696	2.01751	3.28012	1.31168	2.08368	1.05828	1.95025
Chr05	122361535	122361547	TCF7L1	->	Xetrov90014862m.g-stk25	+	59	74	Chr05	122361400	122361616	2.29026	2.4762	2.25805	1.74042	1.36955	2.02689
Chr10	9098486	9098498	TCF7L1	->	Xetrov90024871m.g-crtap	+	59	74	Chr10	9098470	9098746	1.80756	2.88099	2.12982	2.42142	1.2489	2.09774
Chr02	108373589	108373601	TCF7L1	->	Xetrov90005856m.g-sowahc	-	59	74	Chr02	108373495	108373699	0.963634	1.64363	1.89896	2.78952	1.55323	1.76979
Chr02	108373541	108373553	TCF7L1	->	Xetrov90005856m.g-sowahc	-	59	74	Chr02	108373495	108373699	0.963634	1.64363	1.89896	2.78952	1.55323	1.76979
Chr02	108373330	108373342	TCF7L1	->	Xetrov90005856m.g-sowahc	+	59	74	Chr02	108373226	108373494	1.08096	2.17119	2.12764	2.58485	1.59235	1.9114
Chr02	108373323	108373335	TCF7L1	->	Xetrov90005856m.g-sowahc	+	59	74	Chr02	108373226	108373494	1.08096	2.17119	2.12764	2.58485	1.59235	1.9114
scaffold_174	57777	57789	TCF7L1	->	Xetrov90026742m.g-phox2a	+	59	74	scaffold_174	57757	57984	2.00034	2.00919	1.84499	3.70179	0.776817	2.06663
Chr07	109456085	109456097	TCF7L1	->	Xetrov90019387m.g-Xetrov90019387m.g	+	59	74	Chr07	109456060	109456278	1.54571	2.58107	1.9594	2.30582	0.351972	1.74879
Chr02	67131859	67131871	TCF7L1	->	Xetrov90005139m.g-dennd2c	+	59	74	Chr02	67131809	67132020	1.48363	1.78543	1.79747	2.37024	0.774421	1.64224
Chr02	67131874	67131886	TCF7L1	->	Xetrov90005139m.g-dennd2c	+	59	74	Chr02	67131809	67132020	1.48363	1.78543	1.79747	2.37024	0.774421	1.64224
Chr02	67131994	67132006	TCF7L1	->	Xetrov90005139m.g-dennd2c	-	59	74	Chr02	67131809	67132020	1.48363	1.78543	1.79747	2.37024	0.774421	1.64224
Chr03	104858414	104858426	TCF7L1	->	Xetrov90008976m.g-Xetrov90008976m.g	-	59	77	Chr03	104858331	104858586	2.53608	1.40119	1.67755	1.93816	1.49804	1.8102
Chr08	19474827	19474839	TCF7L1	->	Xetrov90020247m.g-LOC100498263	+	59	77	Chr08	19474790	19474991	2.03174	0.988075	1.84294	2.55302	1.87214	1.85758
Chr05	142237062	142237074	TCF7L1	->	Xetrov90015236m.g-Xetrov90015236m.g	+	59	77	Chr05	142237009	142237214	1.0979	3.19174	1.90958	2.50921	1.51488	2.04466
Chr04	13122945	13122957	TCF7L1	->	Xetrov90010475m.g-Xetrov90010475m.g	-	60	3	Chr04	13122750	13123023	3.20679	2.03027	0.594925	0.742134	0.0728619	1.3294
Chr04	13128570	13128582	TCF7L1	->	Xetrov90010475m.g-Xetrov90010475m.g	-	60	3	Chr04	13128264	13128649	1.5624	1.98653	1.16147	0.955609	0.548638	1.24293
scaffold_13	796384	796396	TCF7L1	->	Xetrov90026122m.g-neil2	+	60	3	scaffold_13	796302	796765	1.30188	1.10924	1.18737	0.530256	0.698079	0.965364
Chr04	54111038	54111050	TCF7L1	->	Xetrov90011356m.g-cetp	-	60	3	Chr04	54110831	54111153	1.39135	2.13135	1.14949	0.313778	0.382055	1.07361
Chr02	78866116	78866128	TCF7L1	->	Xetrov90005331m.g-itpr3	+	60	33	Chr02	78866055	78866302	3.88408	4.64553	1.22561	0.892536	0.0148477	2.13252
Chr02	78890766	78890778	TCF7L1	->	Xetrov90005331m.g-itpr3	+	60	33	Chr02	78890693	78891003	2.06221	2.70024	1.22212	0.988613	0.835309	1.5617
Chr03	109024137	109024149	TCF7L1	->	Xetrov90009115m.g-cnnm3-like	-	60	33	Chr03	109023855	109024726	2.6113	2.10018	1.11368	1.29834	1.15529	1.65576
Chr08	49156671	49156683	TCF7L1	->	Xetrov90020688m.g-dact3	+	61	34	Chr08	49156425	49156890	1.58016	1.49833	0.960134	0.704012	0.20961	0.99045
Chr06	72893508	72893520	TCF7L1	->	Xetrov90016398m.g-ggct	+	61	34	Chr06	72893505	72893723	1.78537	0.659284	1.19097	0.64306	0.294775	0.914691
Chr04	70949436	70949448	TCF7L1	->	Xetrov90011641m.g-Xetrov90011641m.g	-	61	60	Chr04	70948951	70949506	1.39111	0.960831	0.901082	0.548619	0.982543	0.956837
Chr06	97630620	97630632	TCF7L1	->	Xetrov90016770m.g-Xetrov90016770m.g	+	61	60	Chr06	97630511	97630759	1.39833	0.589556	1.07088	0.997077	0.535659	0.918301
Chr06	18565856	18565868	TCF7L1	->	Xetrov90015698m.g-commd3	+	61	60	Chr06	18565784	18566040	1.46034	1.39717	1.32994	0.82512	0.730401	1.1486
Chr04	112191649	112191661	TCF7L1	->	Xetrov90012452m.g-h1f0	+	61	61	Chr04	112191456	112191733	2.20973	1.62284	1.01591	0.161588	0.371595	1.07633
Chr04	112191658	112191670	TCF7L1	->	Xetrov90012452m.g-h1f0	+	61	61	Chr04	112191456	112191733	2.20973	1.62284	1.01591	0.161588	0.371595	1.07633
Chr04	53919227	53919239	TCF7L1	->	Xetrov90011349m.g-cpne2-like	-	61	61	Chr04	53919112	53919619	1.30077	1.49142	0.942712	0.710251	0.621465	1.01332
Chr04	55561228	55561240	TCF7L1	->	Xetrov90011401m.g-dynlrb2	-	62	37	Chr04	55561125	55561934	1.01929	0.465695	0.676981	0.380349	0.320291	0.572522
Chr03	6460	6472	TCF7L1	->	Xetrov90007022m.g-LOC100488813	+	62	37	Chr03	6413	6614	0.185457	0	0.908619	0.44373	0.561509	0.419863
Chr03	6600	6612	TCF7L1	->	Xetrov90007022m.g-LOC100488813	+	62	37	Chr03	6413	6614	0.185457	0	0.908619	0.44373	0.561509	0.419863
Chr02	49299824	49299836	TCF7L1	->	Xetrov90004731m.g-adipor1	-	62	37	Chr02	49299564	49299855	0.268506	0.271362	0.532951	1.05423	0.0250206	0.430413
Chr02	49299807	49299819	TCF7L1	->	Xetrov90004731m.g-adipor1	-	62	37	Chr02	49299564	49299855	0.268506	0.271362	0.532951	1.05423	0.0250206	0.430413
Chr02	49299653	49299665	TCF7L1	->	Xetrov90004731m.g-adipor1	-	62	37	Chr02	49299564	49299855	0.268506	0.271362	0.532951	1.05423	0.0250206	0.430413
scaffold_53	569833	569845	TCF7L1	->	Xetrov90029339m.g-Xetrov90029339m.g	-	63	24	scaffold_53	569833	570119	1.91023	2.57624	0.808455	0.260083	0.116739	1.13435
Chr03	99661418	99661430	TCF7L1	->	Xetrov90008934m.g-rlbp1	-	63	24	Chr03	99660653	99661497	1.07592	1.69725	0.977848	0.81468	0.489548	1.01105
Chr03	99661258	99661270	TCF7L1	->	Xetrov90008934m.g-rlbp1	-	63	24	Chr03	99660653	99661497	1.07592	1.69725	0.977848	0.81468	0.489548	1.01105
Chr03	99661069	99661081	TCF7L1	->	Xetrov90008934m.g-rlbp1	-	63	24	Chr03	99660653	99661497	1.07592	1.69725	0.977848	0.81468	0.489548	1.01105
Chr02	26837358	26837370	TCF7L1	->	Xetrov90004278m.g-proca1	-	63	32	Chr02	26837347	26837882	1.052	2.17374	1.01654	0.807122	0.108081	1.0315
Chr04	90103294	90103306	TCF7L1	->	Xetrov90011995m.g-glul-like.1	-	63	32	Chr04	90103169	90103957	1.23694	1.13352	0.963542	1.02435	0.180492	0.907769
Chr03	121794664	121794676	TCF7L1	->	Xetrov90009495m.g-nodal1	-	65	10	Chr03	121794539	121794864	2.29647	2.7026	1.36906	1.77826	1.00296	1.82987
Chr03	125589738	125589750	TCF7L1	->	Xetrov90009648m.g-LOC100497788-like	+	65	10	Chr03	125589677	125589953	3.72561	3.17568	1.07579	0.918377	1.00045	1.97918
Chr03	125574178	125574190	TCF7L1	->	Xetrov90009648m.g-LOC100497788-like	+	65	10	Chr03	125573806	125574195	3.044	5.19975	1.39375	1.28348	0.500926	2.28438
Chr10	10585251	10585263	TCF7L1	->	Xetrov90024911m.g-spaca5-like.2	-	65	10	Chr10	10585085	10585301	4.12528	7.43149	1.56089	1.3321	0.43925	2.9778
Chr06	108873536	108873548	TCF7L1	->	Xetrov90016950m.g-LOC100495020-like	+	65	25	Chr06	108873389	108873600	3.66917	4.82487	1.79572	1.66369	1.41523	2.67373
Chr05	108249952	108249964	TCF7L1	->	Xetrov90014586m.g-Xetrov90014586m.g	-	65	25	Chr05	108249849	108250049	4.20786	6.40405	1.35593	0.933059	0.410026	2.66219
Chr06	108869142	108869154	TCF7L1	->	Xetrov90016950m.g-LOC100495020-like	+	65	25	Chr06	108868909	108869176	4.13431	5.58419	1.07975	1.79945	0.783246	2.67619
Chr06	108864646	108864658	TCF7L1	->	Xetrov90016950m.g-LOC100495020-like	+	65	25	Chr06	108864470	108864676	2.4649	4.3015	1.05678	0.934594	0.726463	1.89685
Chr06	108871950	108871962	TCF7L1	->	Xetrov90016950m.g-LOC100495020-like	+	65	25	Chr06	108871786	108871996	4.03531	5.282	1.45793	2.23101	1.18042	2.83733
Chr06	108871960	108871972	TCF7L1	->	Xetrov90016950m.g-LOC100495020-like	+	65	25	Chr06	108871786	108871996	4.03531	5.282	1.45793	2.23101	1.18042	2.83733
Chr06	101422514	101422526	TCF7L1	->	Xetrov90016831m.g-Xetrov90016831m.g	+	65	75	Chr06	101422460	101422774	3.54643	4.27186	1.38214	1.87046	1.2841	2.471
Chr06	101422756	101422768	TCF7L1	->	Xetrov90016831m.g-Xetrov90016831m.g	-	65	75	Chr06	101422460	101422774	3.54643	4.27186	1.38214	1.87046	1.2841	2.471
Chr03	45010115	45010127	TCF7L1	->	Xetrov90007899m.g-Xetrov90007899m.g	-	65	75	Chr03	45010056	45010282	3.75977	3.58346	1.60401	1.10658	1.74859	2.36048
Chr08	54383683	54383695	TCF7L1	->	Xetrov90020898m.g-pbx2	+	66	1	Chr08	54383621	54383825	3.69523	5.30465	1.68824	2.92603	1.51011	3.02485
Chr02	61130486	61130498	TCF7L1	->	Xetrov90004989m.g-rpl10a	-	66	1	Chr02	61130439	61130646	3.98646	3.93873	1.63076	2.38194	1.15594	2.61877
Chr01	188279347	188279359	TCF7L1	->	Xetrov90003716m.g-sec11c	-	66	1	Chr01	188279302	188279524	2.87152	3.68302	2.24673	3.48418	2.32292	2.92167
Chr09	59233033	59233045	TCF7L1	->	Xetrov90024203m.g-rbm45-like	-	66	1	Chr09	59232969	59233326	1.85298	1.47332	1.48395	3.38046	1.27888	1.89392
Chr10	28106665	28106677	TCF7L1	->	Xetrov90025269m.g-snai1	+	66	1	Chr10	28106470	28106717	1.74588	3.05888	2.7414	3.27286	1.4276	2.44933
Chr10	28106569	28106581	TCF7L1	->	Xetrov90025269m.g-snai1	-	66	1	Chr10	28106470	28106717	1.74588	3.05888	2.7414	3.27286	1.4276	2.44933
scaffold_185	76101	76113	TCF7L1	->	Xetrov90026828m.g-Xetrov90026828m.g	-	66	1	scaffold_185	75996	76208	1.84836	1.9455	1.53448	2.95861	1.5778	1.97295
Chr05	11125495	11125507	TCF7L1	->	Xetrov90013096m.g-nek2-like.1	+	66	1	Chr05	11125253	11125511	1.86639	2.3354	2.12088	2.69415	1.60349	2.12406
Chr05	117868635	117868647	TCF7L1	->	Xetrov90014777m.g-plscr1	-	66	1	Chr05	117868620	117868844	3.26152	2.5406	1.83096	3.47924	1.24563	2.47159
Chr02	153795920	153795932	TCF7L1	->	Xetrov90006746m.g-mipep-like	+	66	1	Chr02	153795644	153795937	1.60184	2.15876	2.18313	3.28281	0.811984	2.00771
Chr10	5873279	5873291	TCF7L1	->	Xetrov90024779m.g-sdc4	+	66	1	Chr10	5873141	5873342	2.61137	3.99168	1.90278	2.98975	0.729189	2.44495
Chr03	127420872	127420884	TCF7L1	->	Xetrov90009691m.g-Xetrov90009691m.g	-	66	7	Chr03	127420731	127420966	4.3227	4.06022	2.06247	3.72333	1.63126	3.16
Chr07	104122113	104122125	TCF7L1	->	Xetrov90019242m.g-ttyh1	+	66	7	Chr07	104121974	104122185	2.6655	2.10564	1.40619	3.03996	0.987597	2.04098
scaffold_7806	2459	2471	TCF7L1	->	Xetrov90030436m.g-LOC100497669	-	66	7	scaffold_7806	2412	2621	1.13489	2.39768	1.60081	3.74822	1.0408	1.98448
Chr08	84469396	84469408	TCF7L1	->	Xetrov90021590m.g-Xetrov90021590m.g	-	66	7	Chr08	84469273	84469528	2.64483	1.71868	2.35026	3.56163	1.23733	2.30255
Chr01	51482580	51482592	TCF7L1	->	Xetrov90000979m.g-maml3-like.1	-	66	7	Chr01	51482461	51482724	2.12253	1.53183	1.85548	2.78395	1.02691	1.86414
Chr06	970170	970182	TCF7L1	->	Xetrov90015443m.g-LOC101732837	-	66	21	Chr06	970061	970300	1.85327	1.28416	2.22915	4.39398	1.36208	2.22453
Chr06	970272	970284	TCF7L1	->	Xetrov90015443m.g-LOC101732837	-	66	21	Chr06	970061	970300	1.85327	1.28416	2.22915	4.39398	1.36208	2.22453
Chr03	6647178	6647190	TCF7L1	->	Xetrov90007171m.g-clint1	-	66	21	Chr03	6647144	6647354	3.22	2.39081	1.92153	3.95907	1.6947	2.63722
Chr07	33493989	33494001	TCF7L1	->	Xetrov90017932m.g-hif1an	+	66	21	Chr07	33493970	33494171	3.71399	4.45339	2.01568	4.11029	0.632229	2.98512
Chr08	5078555	5078567	TCF7L1	->	Xetrov90019847m.g-ier5l	+	66	21	Chr08	5078450	5078685	2.68669	2.35436	2.00182	3.42008	0.854798	2.26355
Chr05	82491632	82491644	TCF7L1	->	Xetrov90014191m.g-myo6-like	-	66	21	Chr05	82491536	82491776	3.08316	2.5482	2.02312	3.38068	0.690863	2.3452
Chr07	34589883	34589895	TCF7L1	->	Xetrov90017941m.g-ppa2	+	66	21	Chr07	34589768	34590026	2.15929	1.55291	2.18406	3.32904	1.04503	2.05406
Chr02	106431631	106431643	TCF7L1	->	Xetrov90005812m.g-uxs1	-	66	21	Chr02	106431451	106431654	1.42487	2.30343	2.50462	3.76675	0.881613	2.17626
Chr06	85944913	85944925	TCF7L1	->	Xetrov90016590m.g-ranbp9	+	66	21	Chr06	85944842	85945106	2.31881	2.3029	1.81932	2.67055	1.62106	2.14653
Chr08	5066300	5066312	TCF7L1	->	Xetrov90019847m.g-ier5l	-	66	21	Chr08	5066189	5066390	2.55948	1.2366	1.9341	2.65419	0.949547	1.86678
Chr04	60684298	60684310	TCF7L1	->	Xetrov90011434m.g-nae1	+	66	21	Chr04	60684179	60684416	1.69307	0.613329	1.79452	3.22184	1.4891	1.76237
Chr05	118265326	118265338	TCF7L1	->	Xetrov90014780m.g-zic1	-	66	38	Chr05	118265233	118265435	3.60226	2.91975	2.43723	4.54421	1.80038	3.06077
Chr07	18628549	18628561	TCF7L1	->	Xetrov90017640m.g-ventx2.2	+	66	38	Chr07	18628364	18628566	3.02793	2.81103	2.68333	4.78394	1.57936	2.97712
Chr01	15329991	15330003	TCF7L1	->	Xetrov90000423m.g-foxi4.2	-	66	38	Chr01	15329834	15330096	2.92483	4.0647	1.961	3.51499	1.97008	2.88712
Chr06	75915326	75915338	TCF7L1	->	Xetrov90016435m.g-eomes	+	66	38	Chr06	75915276	75915534	3.10222	2.64005	1.8832	3.39167	1.38679	2.48079
Chr02	131685807	131685819	TCF7L1	->	Xetrov90006167m.g-lpar6	+	66	38	Chr02	131685661	131685871	3.31475	2.75068	2.16434	2.96335	1.36837	2.5123
Chr07	18660872	18660884	TCF7L1	->	Xetrov90017642m.g-ventx2.1	-	66	38	Chr07	18660857	18661070	2.06181	3.38593	2.02857	4.05114	1.40424	2.58634
Chr06	100254799	100254811	TCF7L1	->	Xetrov90016800m.g-sox17a	-	66	38	Chr06	100254552	100254833	1.61252	1.60661	2.17976	3.41009	0.811553	1.92411
Chr09	66200899	66200911	TCF7L1	->	Xetrov90024335m.g-fign-like	+	66	39	Chr09	66200840	66201046	3.2325	2.28282	2.25226	3.9014	0.670067	2.46781
Chr07	75045973	75045985	TCF7L1	->	Xetrov90018617m.g-layn	-	66	39	Chr07	75045796	75046038	2.26043	1.45566	2.18794	4.05252	1.5356	2.29843
Chr08	59907329	59907341	TCF7L1	->	Xetrov90021068m.g-lrfn1	+	66	39	Chr08	59907300	59907516	2.75393	1.75725	2.25626	4.30542	0.232866	2.26115
Chr08	19144745	19144757	TCF7L1	->	Xetrov90020240m.g-mid2	-	66	39	Chr08	19144525	19144793	1.61462	1.66066	2.11229	3.38475	1.30447	2.01536
Chr01	138576364	138576376	TCF7L1	->	Xetrov90002790m.g-Xetrov90002790m.g	-	66	39	Chr01	138576201	138576469	1.6261	1.17713	2.04245	3.20603	1.3096	1.87226
Chr07	93958680	93958692	TCF7L1	->	Xetrov90018936m.g-Xetrov90018936m.g	+	66	48	Chr07	93958651	93958869	2.68635	1.16214	2.17246	3.43733	1.88576	2.26881
Chr01	190935600	190935612	TCF7L1	->	Xetrov90003756m.g-Xetrov90003756m.g	-	66	48	Chr01	190935553	190935755	2.80877	4.22588	2.54795	4.09124	0.954208	2.92561
Chr08	112144959	112144971	TCF7L1	->	Xetrov90022314m.g-kirrel	+	66	48	Chr08	112144740	112144996	1.41836	1.71406	2.39512	3.24638	1.83717	2.12222
Chr10	39462180	39462192	TCF7L1	->	Xetrov90025693m.g-Xetrov90025693m.g	+	66	48	Chr10	39462094	39462294	1.99647	2.4615	1.83277	3.05862	1.40545	2.15096
Chr03	72892122	72892134	TCF7L1	->	Xetrov90008369m.g-ptpn22-like.2	-	66	48	Chr03	72891994	72892207	1.79636	0.943053	2.12976	3.77814	2.0893	2.14732
Chr02	157403035	157403047	TCF7L1	->	Xetrov90006819m.g-gucy1a2	-	66	48	Chr02	157402993	157403251	1.85777	2.90656	2.32057	3.11797	1.18401	2.27738
Chr09	68297902	68297914	TCF7L1	->	Xetrov90024373m.g-wdsub1	-	66	55	Chr09	68297749	68297981	3.61705	3.67195	1.93791	3.65693	1.89222	2.95521
Chr02	24375004	24375016	TCF7L1	->	Xetrov90004227m.g-efcab5	+	66	55	Chr02	24374858	24375091	3.72857	2.89182	2.08056	4.45964	2.48487	3.12909
Chr03	72022241	72022253	TCF7L1	->	Xetrov90008344m.g-frmd4a	+	66	55	Chr03	72022186	72022388	3.19861	4.73458	2.01363	2.75676	0.528364	2.64639
Chr05	109804559	109804571	TCF7L1	->	Xetrov90014630m.g-tnk2	-	66	55	Chr05	109804444	109804654	2.85785	2.51764	1.80068	2.8266	1.27573	2.2557
Chr01	19761054	19761066	TCF7L1	->	Xetrov90000509m.g-afap1	-	66	55	Chr01	19760956	19761167	1.9698	1.19166	2.22982	3.30288	2.26997	2.19283
Chr03	70191362	70191374	TCF7L1	->	Xetrov90008325m.g-cacna2d1	-	66	55	Chr03	70191345	70191574	2.32656	1.68819	1.90343	3.41609	1.62283	2.19142
Chr09	64044141	64044153	TCF7L1	->	Xetrov90024319m.g-cers6	+	66	55	Chr09	64043935	64044195	1.63076	2.89432	2.50987	3.70528	0.846198	2.31729
Chr09	12706403	12706415	TCF7L1	->	Xetrov90023207m.g-Xetrov90023207m.g	-	66	55	Chr09	12706240	12706494	1.59337	2.00006	2.06879	2.88519	1.64322	2.03813
Chr01	19768855	19768867	TCF7L1	->	Xetrov90000509m.g-afap1	-	66	55	Chr01	19768789	19768993	1.86537	1.22275	1.83357	3.04668	1.58136	1.90995
Chr02	24381838	24381850	TCF7L1	->	Xetrov90004227m.g-efcab5	-	66	55	Chr02	24381720	24381944	2.21167	1.87602	2.00842	2.38829	1.06106	1.90909
Chr01	138161341	138161353	TCF7L1	->	Xetrov90002780m.g-acacb	-	66	62	Chr01	138161165	138161385	4.28759	4.38582	2.29591	4.53188	1.9892	3.49808
Chr01	22908958	22908970	TCF7L1	->	Xetrov90000537m.g-slit2	-	66	62	Chr01	22908744	22908975	4.7933	4.69343	1.90404	4.59553	2.54915	3.70709
Chr02	114022133	114022145	TCF7L1	->	Xetrov90005966m.g-LOC100498409-like	-	66	62	Chr02	114021952	114022156	3.76531	2.68139	2.08779	2.99408	2.28038	2.76179
Chr07	73653850	73653862	TCF7L1	->	Xetrov90018575m.g-zbtb16	+	66	62	Chr07	73653719	73653935	2.639	2.3505	2.08086	2.5844	1.75402	2.28176
Chr01	22833574	22833586	TCF7L1	->	Xetrov90000537m.g-slit2	-	66	62	Chr01	22833368	22833625	1.67117	1.2155	1.60676	2.61136	1.62691	1.74634
Chr06	116898137	116898149	TCF7L1	->	Xetrov90017084m.g-angpt1	-	66	62	Chr06	116898091	116898339	1.96593	1.42998	2.12884	2.57425	1.12275	1.84435
Chr08	13960574	13960586	TCF7L1	->	Xetrov90020064m.g-Xetrov90020064m.g	+	66	77	Chr08	13960389	13960594	2.8118	1.98863	1.87251	2.39652	0.915329	1.99696
Chr07	12932728	12932740	TCF7L1	->	Xetrov90017583m.g-jakmip3	+	66	77	Chr07	12932650	12932853	1.98941	1.83256	2.31544	3.68895	0.444813	2.05423
Chr08	13971590	13971602	TCF7L1	->	Xetrov90020064m.g-Xetrov90020064m.g	-	66	77	Chr08	13971452	13971697	1.7465	0.318672	2.29696	3.36283	1.12793	1.77058
Chr02	97923153	97923165	TCF7L1	->	Xetrov90005679m.g-camkk1-like.1	-	66	77	Chr02	97923014	97923240	2.59216	2.15506	2.10277	2.78431	0.911708	2.1092
Chr08	75035432	75035444	TCF7L1	->	Xetrov90021366m.g-gng2	+	66	77	Chr08	75035338	75035545	1.63523	1.9761	2.14657	3.08415	0.574072	1.88323
Chr06	4371408	4371420	TCF7L1	->	Xetrov90015507m.g-Xetrov90015507m.g	-	68	7	Chr06	4370532	4372253	0.700778	0.479941	0.870452	1.0042	0.428331	0.69674
Chr06	4370542	4370554	TCF7L1	->	Xetrov90015507m.g-Xetrov90015507m.g	+	68	7	Chr06	4370532	4372253	0.700778	0.479941	0.870452	1.0042	0.428331	0.69674
Chr06	4371107	4371119	TCF7L1	->	Xetrov90015507m.g-Xetrov90015507m.g	-	68	7	Chr06	4370532	4372253	0.700778	0.479941	0.870452	1.0042	0.428331	0.69674
Chr03	127449923	127449935	TCF7L1	->	Xetrov90009695m.g-Xetrov90009695m.g	-	68	7	Chr03	127449063	127450297	1.65396	2.16493	1.11523	0.928974	0.711422	1.3149
scaffold_269	172594	172606	TCF7L1	->	Xetrov90027651m.g-LOC101732952	-	68	8	scaffold_269	172540	172782	1.1532	1.45566	0.985793	0.430546	0.450358	0.895111
Chr08	47471934	47471946	TCF7L1	->	Xetrov90020650m.g-LOC100135222	+	68	8	Chr08	47471745	47472015	0.6207	0.547168	0.633121	1.11486	0.0384992	0.590869
scaffold_269	167426	167438	TCF7L1	->	Xetrov90027651m.g-LOC101732952	-	68	8	scaffold_269	167253	167548	1.51778	2.25124	1.13645	1.8071	0.809172	1.50435
Chr03	99661764	99661776	TCF7L1	->	Xetrov90008934m.g-rlbp1	-	68	24	Chr03	99661498	99662726	0.957592	1.40495	0.840789	1.10276	0.315643	0.924346
Chr03	99662566	99662578	TCF7L1	->	Xetrov90008934m.g-rlbp1	+	68	24	Chr03	99661498	99662726	0.957592	1.40495	0.840789	1.10276	0.315643	0.924346
Chr03	99661600	99661612	TCF7L1	->	Xetrov90008934m.g-rlbp1	-	68	24	Chr03	99661498	99662726	0.957592	1.40495	0.840789	1.10276	0.315643	0.924346
Chr03	99662358	99662370	TCF7L1	->	Xetrov90008934m.g-rlbp1	-	68	24	Chr03	99661498	99662726	0.957592	1.40495	0.840789	1.10276	0.315643	0.924346
Chr03	99662142	99662154	TCF7L1	->	Xetrov90008934m.g-rlbp1	-	68	24	Chr03	99661498	99662726	0.957592	1.40495	0.840789	1.10276	0.315643	0.924346
Chr03	99661774	99661786	TCF7L1	->	Xetrov90008934m.g-rlbp1	+	68	24	Chr03	99661498	99662726	0.957592	1.40495	0.840789	1.10276	0.315643	0.924346
scaffold_53	564611	564623	TCF7L1	->	Xetrov90029339m.g-Xetrov90029339m.g	-	68	24	scaffold_53	564005	564633	1.63605	1.73645	0.882347	0.971181	0.48856	1.14292
Chr02	8575410	8575422	TCF7L1	->	Xetrov90004024m.g-Xetrov90004024m.g	+	68	56	Chr02	8575396	8575656	1.088	1.69586	0.838675	1.26835	0.314276	1.04103
Chr02	8589228	8589240	TCF7L1	->	Xetrov90004024m.g-Xetrov90004024m.g	-	68	56	Chr02	8589195	8589412	0.996616	1.75172	0.920312	1.29995	0.134793	1.02068
Chr02	130114552	130114564	TCF7L1	->	Xetrov90006134m.g-Xetrov90006134m.g	-	68	56	Chr02	130114066	130114908	1.61574	1.70003	1.0025	1.12	0.407552	1.16916
Chr02	8562507	8562519	TCF7L1	->	Xetrov90004024m.g-Xetrov90004024m.g	+	68	56	Chr02	8562051	8563395	0.909724	1.44543	1.01857	1.1774	0.399236	0.990072
Chr02	10631198	10631210	TCF7L1	->	Xetrov90004073m.g-il10rb	+	68	56	Chr02	10630797	10631593	1.0941	1.12467	0.899607	0.726996	0.258884	0.820852
Chr02	10630820	10630832	TCF7L1	->	Xetrov90004073m.g-il10rb	+	68	56	Chr02	10630797	10631593	1.0941	1.12467	0.899607	0.726996	0.258884	0.820852
Chr09	10598397	10598409	TCF7L1	->	Xetrov90023159m.g-Xetrov90023159m.g	+	68	56	Chr09	10597757	10598737	1.15562	1.98037	1.1183	1.14121	0.398407	1.15878
Chr06	84815908	84815920	TCF7L1	->	Xetrov90016576m.g-nedd9	-	68	74	Chr06	84815777	84817696	1.35784	2.15647	1.05571	0.611551	0.525151	1.14135
Chr01	132492688	132492700	TCF7L1	->	Xetrov90002682m.g-gas2l1-like	+	68	74	Chr01	132491849	132492971	1.54669	2.71317	1.06755	1.33464	0.6878	1.46997
scaffold_1893	4288	4300	TCF7L1	->	Xetrov90026859m.g-Xetrov90026859m.g	-	68	74	scaffold_1893	4233	4499	0.936844	0.554413	1.02704	1.39721	0.610975	0.905297
Chr09	54962065	54962077	TCF7L1	->	Xetrov90024096m.g-ackr3	+	68	74	Chr09	54962009	54962288	1.58558	3.47608	1.20896	0.490372	0.888598	1.52992
Chr09	54961466	54961478	TCF7L1	->	Xetrov90024096m.g-ackr3	+	68	74	Chr09	54961346	54961560	2.09998	4.12022	0.986293	1.05214	1.21325	1.89438
Chr01	114940107	114940119	TCF7L1	->	Xetrov90002207m.g-rflb	+	69	66	Chr01	114939969	114940562	0.137967	0.13748	0.266905	0.0572482	0.0303797	0.125996
scaffold_42	1048315	1048327	TCF7L1	->	Xetrov90028740m.g-Xetrov90028740m.g	+	69	66	scaffold_42	1046875	1048744	0.471426	0.445635	0.420337	0.292718	0.0359121	0.333206
Chr03	46778906	46778918	TCF7L1	->	Xetrov90007936m.g-socs2	+	69	66	Chr03	46778829	46779490	0.965938	1.07711	0.533139	0.481633	0.0786594	0.627296
Chr01	76478849	76478861	TCF7L1	->	Xetrov90001372m.g-prdm8	-	69	66	Chr01	76475455	76481152	0.597507	0.451268	0.523093	0.278483	0.17604	0.405278
scaffold_561	41134	41146	TCF7L1	->	Xetrov90029590m.g-jmjd3	-	69	69	scaffold_561	41062	45131	0.409218	0.496278	0.427086	0.222976	0.148047	0.340721
Chr05	143749854	143749866	TCF7L1	->	Xetrov90015279m.g-supt3h	+	69	69	Chr05	143729878	143753961	0.529431	0.474546	0.604794	0.47194	0.283912	0.472924
Chr03	477187	477199	TCF7L1	->	Xetrov90007045m.g-nup205	+	69	69	Chr03	477027	477295	0.651354	1.51134	0.470685	0.213868	0.643899	0.698229
Chr08	11174372	11174384	TCF7L1	->	Xetrov90020003m.g-strbp	+	69	69	Chr08	11173008	11178297	1.03586	1.05765	0.767905	0.401573	0.276887	0.707974
Chr04	20480473	20480485	TCF7L1	->	Xetrov90010661m.g-pepd	-	69	69	Chr04	20480252	20480772	0.853027	0.156089	0.504506	0.127349	0.182152	0.364625
Chr01	148272399	148272411	TCF7L1	->	Xetrov90003045m.g-mmp17	-	70	74	Chr01	148272199	148272434	3.48631	1.65821	1.71276	1.9514	2.03753	2.16924
Chr05	118182015	118182027	TCF7L1	->	Xetrov90014778m.g-zic4	-	70	74	Chr05	118181706	118182118	4.52836	2.35176	1.6093	2.23232	1.33353	2.41105
Chr05	118145366	118145378	TCF7L1	->	Xetrov90014778m.g-zic4	-	70	74	Chr05	118145213	118145430	3.34501	2.06832	1.37437	3.26094	1.24003	2.25773
Chr05	118175060	118175072	TCF7L1	->	Xetrov90014778m.g-zic4	+	70	74	Chr05	118174937	118175156	3.42507	1.74079	2.15167	3.42752	1.82273	2.51356
Chr03	101116057	101116069	TCF7L1	->	Xetrov90008950m.g-LOC101733854	-	71	11	Chr03	101116051	101116301	3.47893	3.78364	1.61592	3.01202	1.15724	2.60955
Chr05	129668899	129668911	TCF7L1	->	Xetrov90015073m.g-fam110c	-	71	11	Chr05	129668818	129669037	3.838	3.08322	2.30051	3.35327	1.33569	2.78214
Chr02	167100080	167100092	TCF7L1	->	Xetrov90006960m.g-p2ry2	-	71	11	Chr02	167099886	167100095	3.12997	3.98458	1.77445	3.62503	1.62565	2.82794
Chr06	37039674	37039686	TCF7L1	->	Xetrov90015966m.g-irx1	-	71	11	Chr06	37039492	37039715	3.95013	4.71951	2.59894	3.65752	0.379938	3.06121
Chr02	123323901	123323913	TCF7L1	->	Xetrov90006076m.g-Xetrov90006076m.g	-	71	48	Chr02	123323735	123323961	2.89425	3.51291	1.70555	2.60721	0.839153	2.31182
scaffold_27	93220	93232	TCF7L1	->	Xetrov90027659m.g-Xetrov90027659m.g	-	71	48	scaffold_27	93092	93314	3.01067	4.8091	1.72913	2.5357	0.782524	2.57342
Chr04	58344227	58344239	TCF7L1	->	Xetrov90011415m.g-Xetrov90011415m.g	+	71	48	Chr04	58344137	58344342	2.14524	2.14445	2.18859	2.40414	0.497853	1.87605
Chr04	58347078	58347090	TCF7L1	->	Xetrov90011415m.g-Xetrov90011415m.g	+	71	48	Chr04	58346949	58347222	2.55118	2.03027	2.0473	2.58507	0.346824	1.91213
Chr02	109502162	109502174	TCF7L1	->	Xetrov90005888m.g-inpp4a	+	71	51	Chr02	109502146	109502439	2.00212	2.05169	1.44725	2.0842	1.17487	1.75203
Chr07	71138527	71138539	TCF7L1	->	Xetrov90018548m.g-nadk	+	71	51	Chr07	71138294	71138551	2.74582	1.98486	1.96001	1.76846	1.40376	1.97258
Chr10	18813139	18813151	TCF7L1	->	Xetrov90025104m.g-baiap2	-	71	51	Chr10	18812969	18813195	2.57526	2.74383	2.15551	2.3985	0.507762	2.07617
Chr01	168060182	168060194	TCF7L1	->	Xetrov90003420m.g-ssbp2	+	71	63	Chr01	168059952	168060238	4.14573	4.84467	1.789	1.05824	0.629819	2.49349
Chr08	52582836	52582848	TCF7L1	->	Xetrov90020820m.g-ddr1	+	71	63	Chr08	52582615	52583027	2.73158	1.81458	1.81888	0.862681	0.60817	1.56718
Chr08	52582728	52582740	TCF7L1	->	Xetrov90020820m.g-ddr1	-	71	63	Chr08	52582615	52583027	2.73158	1.81458	1.81888	0.862681	0.60817	1.56718
Chr06	23653276	23653288	TCF7L1	->	Xetrov90015782m.g-fam133b	+	71	63	Chr06	23653061	23653315	2.65691	2.24497	2.35495	3.26871	1.55547	2.4162
Chr07	110022128	110022140	TCF7L1	->	Xetrov90019402m.g-ap2a1	-	71	63	Chr07	110021972	110022235	2.73484	1.36972	2.35083	2.62458	0.740664	1.96413
Chr08	78781895	78781907	TCF7L1	->	Xetrov90021448m.g-siva1	+	71	65	Chr08	78781806	78782043	4.15362	5.44129	2.03043	2.51924	0.274531	2.88382
Chr07	80877317	80877329	TCF7L1	->	Xetrov90018723m.g-spsb1	+	71	65	Chr07	80877079	80877447	2.31421	2.44412	1.66923	1.91108	0.966376	1.861
Chr01	137846457	137846469	TCF7L1	->	Xetrov90002768m.g-LOC100145473	+	71	77	Chr01	137846352	137846614	3.23208	2.41954	1.81008	2.68553	0.482312	2.12591
Chr01	137846583	137846595	TCF7L1	->	Xetrov90002768m.g-LOC100145473	+	71	77	Chr01	137846352	137846614	3.23208	2.41954	1.81008	2.68553	0.482312	2.12591
Chr01	137846496	137846508	TCF7L1	->	Xetrov90002768m.g-LOC100145473	+	71	77	Chr01	137846352	137846614	3.23208	2.41954	1.81008	2.68553	0.482312	2.12591
Chr02	98256085	98256097	TCF7L1	->	Xetrov90005692m.g-nfkbiz	+	71	77	Chr02	98255909	98256130	2.76353	1.14994	2.61835	4.0425	1.51164	2.41719
Chr02	98255994	98256006	TCF7L1	->	Xetrov90005692m.g-nfkbiz	+	71	77	Chr02	98255909	98256130	2.76353	1.14994	2.61835	4.0425	1.51164	2.41719
Chr09	2943624	2943636	TCF7L1	->	Xetrov90022694m.g-LOC548809	-	72	65	Chr09	2943470	2943895	1.52506	2.6767	0.896677	0.491723	0.580362	1.2341
Chr09	2943660	2943672	TCF7L1	->	Xetrov90022694m.g-LOC548809	-	72	65	Chr09	2943470	2943895	1.52506	2.6767	0.896677	0.491723	0.580362	1.2341
Chr08	70154445	70154457	TCF7L1	->	Xetrov90021293m.g-fbxo33	-	72	65	Chr08	70154255	70154631	0.501492	0.900057	0.710643	0.529398	0.443241	0.616966
Chr03	48615097	48615109	TCF7L1	->	Xetrov90007992m.g-rassf3	-	72	65	Chr03	48615040	48615262	0.79676	0.349121	0.995483	0.458723	0.625252	0.645068
Chr04	72609838	72609850	TCF7L1	->	Xetrov90011661m.g-kif2c	-	72	65	Chr04	72609767	72610041	1.38683	0.540111	1.01283	0.641438	0.131466	0.742537
Chr03	61360406	61360418	TCF7L1	->	Xetrov90008190m.g-LOC100497088-like	-	72	77	Chr03	61359660	61360839	0.967228	0.449167	0.859708	0.421501	0.336507	0.606822
Chr03	61360740	61360752	TCF7L1	->	Xetrov90008190m.g-LOC100497088-like	-	72	77	Chr03	61359660	61360839	0.967228	0.449167	0.859708	0.421501	0.336507	0.606822
Chr04	79150804	79150816	TCF7L1	->	Xetrov90011784m.g-ak4	-	72	77	Chr04	79150596	79150889	1.10048	1.4169	1.05867	0.999319	0.421766	0.999428
Chr06	106843377	106843389	TCF7L1	->	Xetrov90016925m.g-crispld1	+	73	6	Chr06	106843170	106843478	1.48707	0.257251	1.13753	0.398703	1.31117	0.918345
Chr06	114115932	114115944	TCF7L1	->	Xetrov90017044m.g-kcns2	-	73	6	Chr06	114115852	114116758	1.32274	0.26206	0.919117	0.53186	0.377851	0.682726
Chr08	38188363	38188375	TCF7L1	->	Xetrov90020515m.g-Xetrov90020515m.g	-	73	6	Chr08	38188077	38188455	0.845895	0.581363	0.711902	0.407581	0.540429	0.617434
Chr02	111859768	111859780	TCF7L1	->	Xetrov90005927m.g-shox	+	73	6	Chr02	111859704	111860176	1.35328	0.329932	0.879623	1.09138	0.333271	0.797497
Chr10	31659164	31659176	TCF7L1	->	Xetrov90025393m.g-ptprt-like	-	73	6	Chr10	31658925	31659180	0.420691	0.307034	0.394515	0.212342	0.0659062	0.280098
Chr04	117585463	117585475	TCF7L1	->	Xetrov90012602m.g-grm2-like	-	73	6	Chr04	117584883	117585556	1.11585	0.643213	0.824057	0.197587	0.412306	0.638603
Chr03	108073905	108073917	TCF7L1	->	Xetrov90009067m.g-LOC101734133-like	-	73	6	Chr03	108073845	108074058	0.951237	1.18307	0.596815	0.619542	0.563285	0.782789
Chr02	63804763	63804775	TCF7L1	->	Xetrov90005053m.g-kcnc4-like	-	73	6	Chr02	63804369	63805253	1.17445	1.20478	0.955884	0.804633	0.196293	0.867208
Chr03	33518406	33518418	TCF7L1	->	Xetrov90007641m.g-hmp19	-	73	6	Chr03	33518338	33518890	1.42156	0.965031	0.521685	0.295462	0.15372	0.671491
scaffold_48	771828	771840	TCF7L1	->	Xetrov90029019m.g-Xetrov90029019m.g	+	73	6	scaffold_48	771233	772640	0.659158	0.172394	0.450847	0.888063	0.293636	0.49282
Chr02	138332462	138332474	TCF7L1	->	Xetrov90006353m.g-LOC100496997-like	+	73	6	Chr02	138331873	138332679	1.81053	1.92801	1.01278	0.807078	0.977061	1.30709
Chr02	138332417	138332429	TCF7L1	->	Xetrov90006353m.g-LOC100496997-like	+	73	6	Chr02	138331873	138332679	1.81053	1.92801	1.01278	0.807078	0.977061	1.30709
Chr01	27082584	27082596	TCF7L1	->	Xetrov90000596m.g-Xetrov90000596m.g	-	73	6	Chr01	27082439	27082848	2.03776	2.42913	1.27508	1.0536	0.535968	1.46631
Chr04	57146098	57146110	TCF7L1	->	Xetrov90011411m.g-vat1l	+	73	6	Chr04	57145786	57146810	1.34325	1.48092	0.699086	1.3025	0.764926	1.11814
Chr01	116537585	116537597	TCF7L1	->	Xetrov90002235m.g-dmrt1	-	73	6	Chr01	116537436	116537687	1.34456	1.41749	0.893178	0.418822	1.05917	1.02664
Chr01	62178694	62178706	TCF7L1	->	Xetrov90001141m.g-qrfpr	+	73	8	Chr01	62178322	62178847	1.27598	1.00458	0.741858	0.643234	0.38718	0.810567
Chr01	62178670	62178682	TCF7L1	->	Xetrov90001141m.g-qrfpr	+	73	8	Chr01	62178322	62178847	1.27598	1.00458	0.741858	0.643234	0.38718	0.810567
Chr06	72238779	72238791	TCF7L1	->	Xetrov90016381m.g-aste1	+	73	8	Chr06	72238742	72243293	1.26872	1.57532	0.930565	1.00681	0.379296	1.03214
Chr06	72242629	72242641	TCF7L1	->	Xetrov90016381m.g-aste1	-	73	8	Chr06	72238742	72243293	1.26872	1.57532	0.930565	1.00681	0.379296	1.03214
Chr01	65629228	65629240	TCF7L1	->	Xetrov90001207m.g-tspan5	-	73	8	Chr01	65629008	65629268	1.44484	0.800631	0.988396	1.3861	0.473997	1.01879
scaffold_269	167552	167564	TCF7L1	->	Xetrov90027651m.g-LOC101732952	-	73	8	scaffold_269	167549	167768	0.926289	0.92207	0.611757	0.468622	0.0477199	0.595292
Chr08	87051604	87051616	TCF7L1	->	Xetrov90021649m.g-slc8a3-like	+	73	48	Chr08	87050927	87052605	1.51336	1.63541	1.02553	0.736014	0.582275	1.09852
Chr07	94101105	94101117	TCF7L1	->	Xetrov90018936m.g-Xetrov90018936m.g	+	73	48	Chr07	94099262	94101730	0.72321	0.458733	0.84704	0.678698	0.278615	0.597259
Chr01	77052046	77052058	TCF7L1	->	Xetrov90001378m.g-Xetrov90001378m.g	-	73	48	Chr01	77051701	77052779	0.393998	0.776972	0.458478	0.168375	0.076106	0.374786
Chr10	39495136	39495148	TCF7L1	->	Xetrov90025693m.g-Xetrov90025693m.g	+	73	48	Chr10	39494926	39495178	1.45936	1.41338	0.926905	0.944008	0.346652	1.01806
Chr05	33327893	33327905	TCF7L1	->	Xetrov90013402m.g-ndufaf5	+	74	8	Chr05	33327771	33328193	0.618542	1.19166	0.500983	0.690363	0.0673327	0.613776
scaffold_269	172800	172812	TCF7L1	->	Xetrov90027651m.g-LOC101732952	+	74	8	scaffold_269	172783	173133	0.0575645	0.794264	0.263243	0.324787	0.194841	0.32694
scaffold_655	62982	62994	TCF7L1	->	Xetrov90029913m.g-sik1	-	74	8	scaffold_655	62877	63394	0.233932	0.43997	0.343243	0.213805	0.433528	0.332896
scaffold_655	63064	63076	TCF7L1	->	Xetrov90029913m.g-sik1	-	74	8	scaffold_655	62877	63394	0.233932	0.43997	0.343243	0.213805	0.433528	0.332896
Chr04	54110141	54110153	TCF7L1	->	Xetrov90011356m.g-cetp	-	75	3	Chr04	54110124	54110381	0.926641	1.2155	0.559247	0.546281	0.295815	0.708697
Chr04	13133207	13133219	TCF7L1	->	Xetrov90010475m.g-Xetrov90010475m.g	+	75	3	Chr04	13133091	13133321	0.425293	1.32158	0.543308	0.281962	0.152354	0.544899
Chr09	50203	50215	TCF7L1	->	Xetrov90022514m.g-Xetrov90022514m.g	-	75	24	Chr09	49966	50262	0.279371	1.80749	0.207675	0.229505	0.538807	0.61257
Chr09	195502	195514	TCF7L1	->	Xetrov90022530m.g-LOC101732132	-	75	24	Chr09	195280	195554	1.40901	2.35523	0.589164	1.39164	0.182186	1.18545
Chr03	67900529	67900541	TCF7L1	->	Xetrov90008293m.g-reln	+	75	35	Chr03	67899665	67900562	1.22803	0.777939	0.96489	0.983222	0.217146	0.834245
Chr03	67902279	67902291	TCF7L1	->	Xetrov90008293m.g-reln	-	75	35	Chr03	67902132	67902337	1.20222	2.14445	1.05587	0.546816	0.357466	1.06137
Chr08	56819391	56819403	TCF7L1	->	Xetrov90020962m.g-esrrgr	+	75	35	Chr08	56819358	56819589	0.878128	0.336537	0.82346	0.256343	0.314755	0.521845
Chr06	100173372	100173384	TCF7L1	->	Xetrov90016799m.g-mrpl15	-	75	63	Chr06	100173172	100173452	0.352001	1.46443	0.570418	0.596769	0.314351	0.659594
Chr08	75710219	75710231	TCF7L1	->	Xetrov90021378m.g-degs2	+	75	63	Chr08	75710118	75710403	2.15017	0.741261	0.870388	0.173502	0.164156	0.819894
Chr06	100180144	100180156	TCF7L1	->	Xetrov90016799m.g-mrpl15	+	75	63	Chr06	100179953	100180165	0.377343	1.18735	0.620839	0.313963	0.987184	0.697335
Chr06	51071051	51071063	TCF7L1	->	Xetrov90016147m.g-ripk1	-	75	76	Chr06	51070911	51071337	1.6091	1.77404	0.920253	1.4439	0.948179	1.3391
Chr10	3555226	3555238	TCF7L1	->	Xetrov90024708m.g-dkkx	-	75	76	Chr10	3554799	3555579	1.21035	0.94403	1.10713	0.562749	0.47128	0.859109
Chr06	68419982	68419994	TCF7L1	->	Xetrov90016327m.g-LOC100491044	+	77	3	Chr06	68419967	68420179	3.80276	2.8434	3.04129	5.12446	2.15575	3.39353
Chr08	64693757	64693769	TCF7L1	->	Xetrov90021179m.g-galc	+	77	3	Chr08	64693607	64693839	2.85013	2.89863	2.53238	4.545	1.50555	2.86634
Chr08	64693774	64693786	TCF7L1	->	Xetrov90021179m.g-galc	+	77	3	Chr08	64693607	64693839	2.85013	2.89863	2.53238	4.545	1.50555	2.86634
Chr08	23806940	23806952	TCF7L1	->	Xetrov90020331m.g-gdpd2-like.1	-	77	3	Chr08	23806840	23807064	4.34322	3.13475	3.24234	5.40895	2.33656	3.69316
Chr08	23806696	23806708	TCF7L1	->	Xetrov90020331m.g-gdpd2-like.1	-	77	3	Chr08	23806635	23806839	3.57687	2.43267	2.70837	4.43472	2.49352	3.12923
Chr08	23806880	23806892	TCF7L1	->	Xetrov90020331m.g-gdpd2-like.1	-	77	3	Chr08	23806840	23807064	4.34322	3.13475	3.24234	5.40895	2.33656	3.69316
Chr08	46557262	46557274	TCF7L1	->	Xetrov90020636m.g-Xetrov90020636m.g	+	77	3	Chr08	46557128	46557336	2.73946	0.686375	2.45948	3.73309	2.92834	2.50935
Chr01	87179440	87179452	TCF7L1	->	Xetrov90001692m.g-Xetrov90001692m.g	-	77	3	Chr01	87179428	87179633	1.56297	2.14445	2.9129	4.24599	1.27636	2.42853
Chr02	117496340	117496352	TCF7L1	->	Xetrov90006006m.g-clybl	-	77	3	Chr02	117496306	117496534	3.26002	3.76654	2.70383	3.86428	1.64915	3.04876
Chr02	117506995	117507007	TCF7L1	->	Xetrov90006006m.g-clybl	-	77	3	Chr02	117506862	117507081	2.75377	3.90061	3.07325	4.62388	1.45176	3.16065
Chr01	126758964	126758976	TCF7L1	->	Xetrov90002387m.g-ror2	+	77	4	Chr01	126758908	126759129	3.44724	4.27725	2.11294	3.28417	1.82714	2.98975
Chr01	126759212	126759224	TCF7L1	->	Xetrov90002387m.g-ror2	-	77	4	Chr01	126759130	126759352	4.73636	5.80696	2.07174	3.24284	2.14942	3.60146
scaffold_87	110773	110785	TCF7L1	->	Xetrov90030766m.g-hesx1	-	77	4	scaffold_87	110733	110966	2.72273	3.07036	2.81206	4.55538	1.71232	2.97457
scaffold_87	111116	111128	TCF7L1	->	Xetrov90030766m.g-hesx1	-	77	4	scaffold_87	110967	111190	2.26734	2.96164	3.16365	5.73112	2.82869	3.39049
Chr03	65063532	65063544	TCF7L1	->	Xetrov90008234m.g-Xetrov90008234m.g	-	77	4	Chr03	65063451	65063652	3.16002	2.70405	2.71383	4.25579	2.62707	3.09215
Chr01	160315649	160315661	TCF7L1	->	Xetrov90003276m.g-znf608	+	77	4	Chr01	160315444	160315674	4.50155	5.26584	2.59119	4.07603	2.26912	3.74075
Chr01	57658690	57658702	TCF7L1	->	Xetrov90001069m.g-lef1	-	77	4	Chr01	57658550	57658759	2.74643	2.64457	3.81919	5.52009	2.88004	3.52206
Chr01	18949922	18949934	TCF7L1	->	Xetrov90000496m.g-msx1	-	77	4	Chr01	18949805	18950025	0.994792	0	4.00083	5.82808	3.20997	2.80673
scaffold_87	79186	79198	TCF7L1	->	Xetrov90030766m.g-hesx1	+	77	4	scaffold_87	79134	79341	2.86917	2.41154	3.00448	4.15785	2.10565	2.90974
Chr01	41877438	41877450	TCF7L1	->	Xetrov90000823m.g-tll1-like.1	-	77	4	Chr01	41877416	41877622	3.6567	4.18989	3.81481	6.59688	2.66818	4.18529
Chr08	25858654	25858666	TCF7L1	->	Xetrov90020390m.g-cdx4	+	77	4	Chr08	25858627	25858828	3.70671	3.13001	3.82622	4.90442	2.30707	3.57489
Chr06	42814350	42814362	TCF7L1	->	Xetrov90016033m.g-sp8	-	77	4	Chr06	42814186	42814420	2.67457	1.82203	2.9587	4.99478	3.47397	3.18481
Chr03	33087511	33087523	TCF7L1	->	Xetrov90007639m.g-msx2	-	77	4	Chr03	33087261	33087554	3.04191	4.50691	2.89795	5.09557	2.98145	3.70476
Chr05	34537206	34537218	TCF7L1	->	Xetrov90013419m.g-myb	-	77	4	Chr05	34537031	34537236	4.01129	3.60804	2.3396	3.73253	2.61809	3.26191
Chr07	5562746	5562758	TCF7L1	->	Xetrov90017466m.g-dkk1	+	77	4	Chr07	5562643	5562862	2.31804	1.15804	2.80253	3.89993	1.10118	2.25594
Chr01	88536321	88536333	TCF7L1	->	Xetrov90001717m.g-rasgef1b	-	77	4	Chr01	88536301	88536506	4.41748	0.97259	3.13301	5.50951	1.57802	3.12212
Chr02	30405662	30405674	TCF7L1	->	Xetrov90004331m.g-LOC100493838-like	-	77	4	Chr02	30405471	30405680	2.76421	2.39768	3.82913	6.25468	2.34597	3.51833
Chr03	33032478	33032490	TCF7L1	->	Xetrov90007639m.g-msx2	-	77	4	Chr03	33032393	33032595	3.64914	2.91975	3.34562	4.95186	2.39205	3.45168
Chr03	86521249	86521261	TCF7L1	->	Xetrov90008680m.g-foxb1	-	77	4	Chr03	86521136	86521361	2.61254	3.0393	4.00403	5.95504	2.43778	3.60974
Chr04	78339570	78339582	TCF7L1	->	Xetrov90011768m.g-foxd3	+	77	4	Chr04	78339522	78339723	3.81507	3.56508	2.96207	4.38242	2.91563	3.52806
Chr07	5560878	5560890	TCF7L1	->	Xetrov90017466m.g-dkk1	+	77	4	Chr07	5560734	5560958	2.53366	1.87602	3.01947	4.71915	0.937	2.61706
Chr01	126707875	126707887	TCF7L1	->	Xetrov90002387m.g-ror2	+	77	4	Chr01	126707689	126707895	3.79173	4.0721	3.54851	5.8554	3.20345	4.09424
Chr02	152156389	152156401	TCF7L1	->	Xetrov90006715m.g-cdx2	+	77	4	Chr02	152156187	152156461	3.12263	1.77341	3.45839	5.63787	3.41099	3.48066
Chr09	62978527	62978539	TCF7L1	->	Xetrov90024287m.g-sp5	+	77	4	Chr09	62978399	62978622	1.6992	0	3.1975	4.73188	3.08651	2.54302
Chr09	62978748	62978760	TCF7L1	->	Xetrov90024287m.g-sp5	-	77	4	Chr09	62978623	62978824	3.23898	3.03123	4.24653	6.33439	3.30671	4.03157
Chr09	62978552	62978564	TCF7L1	->	Xetrov90024287m.g-sp5	-	77	4	Chr09	62978399	62978622	1.6992	0	3.1975	4.73188	3.08651	2.54302
Chr10	36508372	36508384	TCF7L1	->	Xetrov90025580m.g-foxj1	+	77	4	Chr10	36508175	36508386	3.09748	3.14415	2.82167	5.6833	2.69777	3.48887
Chr01	101027218	101027230	TCF7L1	->	Xetrov90001986m.g-trabd2a	+	77	4	Chr01	101027120	101027321	2.92615	2.01422	3.30303	5.53915	2.50012	3.25653
Chr03	33044088	33044100	TCF7L1	->	Xetrov90007639m.g-msx2	+	77	4	Chr03	33044061	33044342	3.93793	3.84159	2.3625	4.52293	1.70589	3.27417
Chr05	24682850	24682862	TCF7L1	->	Xetrov90013286m.g-insm1	-	77	4	Chr05	24682676	24682878	3.32865	2.57537	3.333	4.6904	2.73858	3.3332
Chr07	5623895	5623907	TCF7L1	->	Xetrov90017466m.g-dkk1	+	77	4	Chr07	5623796	5624025	1.36804	1.11866	4.04787	5.00557	2.39834	2.7877
Chr02	152148847	152148859	TCF7L1	->	Xetrov90006715m.g-cdx2	+	77	4	Chr02	152148676	152148895	2.74576	1.74079	3.30904	5.04485	2.53148	3.07438
Chr03	99058627	99058639	TCF7L1	->	Xetrov90008919m.g-mespa	+	77	4	Chr03	99058559	99058761	2.95482	1.45392	3.57584	5.43512	1.96027	3.07599
Chr01	18947092	18947104	TCF7L1	->	Xetrov90000496m.g-msx1	+	77	4	Chr01	18946862	18947137	2.41114	2.63522	3.38811	5.20762	2.75112	3.27864
Chr08	25860415	25860427	TCF7L1	->	Xetrov90020390m.g-cdx4	-	77	4	Chr08	25860402	25860609	3.23202	2.65917	3.28887	5.11919	2.75519	3.41089
Chr08	25860244	25860256	TCF7L1	->	Xetrov90020390m.g-cdx4	-	77	4	Chr08	25860172	25860401	2.37586	1.11866	3.145	5.20311	2.5826	2.88505
Chr03	7370633	7370645	TCF7L1	->	Xetrov90007180m.g-cdx1	-	77	4	Chr03	7370625	7370849	3.75846	4.09308	2.70238	4.85885	0.874736	3.2575
Chr02	48890564	48890576	TCF7L1	->	Xetrov90004709m.g-hnf1b	-	77	4	Chr02	48890337	48890581	2.60041	2.30112	3.16169	4.62776	2.23029	2.98426
Chr05	137881048	137881060	TCF7L1	->	Xetrov90015181m.g-msgn1	-	77	4	Chr05	137880959	137881160	0.903161	0.706716	3.31339	4.90062	1.62411	2.2896
Chr05	137888092	137888104	TCF7L1	->	Xetrov90015181m.g-msgn1	+	77	4	Chr05	137887966	137888208	1.30472	2.63927	3.16891	4.41746	2.38803	2.78368
Chr03	86531500	86531512	TCF7L1	->	Xetrov90008680m.g-foxb1	-	77	4	Chr03	86531393	86531598	2.25649	4.14069	3.57259	4.71358	1.52801	3.24227
Chr01	160287239	160287251	TCF7L1	->	Xetrov90003276m.g-znf608	+	77	4	Chr01	160287125	160287342	4.55244	5.58714	2.80364	3.67202	1.72956	3.66896
Chr06	42717260	42717272	TCF7L1	->	Xetrov90016033m.g-sp8	+	77	4	Chr06	42717134	42717346	2.55567	3.47329	2.63599	4.61234	2.57595	3.17065
Chr01	160351558	160351570	TCF7L1	->	Xetrov90003276m.g-znf608	-	77	4	Chr01	160351544	160351751	3.03975	3.26551	2.67733	4.52619	2.46073	3.1939
Chr01	18903404	18903416	TCF7L1	->	Xetrov90000496m.g-msx1	+	77	4	Chr01	18903226	18903469	2.39434	3.16547	3.04372	3.95156	1.90585	2.89219
Chr06	31910558	31910570	TCF7L1	->	Xetrov90015888m.g-tril	-	77	4	Chr06	31910533	31910748	2.69066	3.44924	3.1186	3.31888	2.32073	2.97962
Chr01	86613969	86613981	TCF7L1	->	Xetrov90001679m.g-hcn2	-	77	5	Chr01	86613929	86614132	2.64294	2.56799	2.24874	4.18303	1.66737	2.66202
Chr01	29342110	29342122	TCF7L1	->	Xetrov90000640m.g-commd8	-	77	5	Chr01	29342088	29342303	4.85917	4.57101	2.90911	5.00268	2.59139	3.98667
Chr01	35791900	35791912	TCF7L1	->	Xetrov90000755m.g-stox2-like	-	77	5	Chr01	35791737	35791940	2.82469	3.38474	2.7358	5.61381	2.95292	3.50239
Chr09	29756943	29756955	TCF7L1	->	Xetrov90023664m.g-Xetrov90023664m.g	+	77	5	Chr09	29756866	29757099	3.38357	3.96609	2.72203	3.46655	2.27121	3.16189
Chr07	90974340	90974352	TCF7L1	->	Xetrov90018896m.g-espn-like.2	-	77	5	Chr07	90974239	90974443	3.82362	2.79566	3.05652	5.03369	2.25748	3.39339
Chr03	131296703	131296715	TCF7L1	->	Xetrov90009890m.g-Xetrov90009890m.g	+	77	5	Chr03	131296570	131296821	1.80387	2.68186	3.20787	5.11243	2.1048	2.98216
Chr04	78497239	78497251	TCF7L1	->	Xetrov90011771m.g-itgb3bp-like	+	77	5	Chr04	78497234	78497516	1.78995	2.59734	3.03426	4.22422	1.84663	2.69848
Chr08	22610986	22610998	TCF7L1	->	Xetrov90020285m.g-wnt11-like.1	-	77	9	Chr08	22610937	22611149	3.50726	2.50366	2.35574	3.80091	1.74148	2.78181
Chr08	22611373	22611385	TCF7L1	->	Xetrov90020285m.g-wnt11-like.1	-	77	9	Chr08	22611360	22611574	2.62592	1.5894	3.22667	4.93684	1.71148	2.81806
Chr07	10938994	10939006	TCF7L1	->	Xetrov90017544m.g-fgfr2	+	77	9	Chr07	10938791	10939024	3.79983	4.07574	2.81594	4.34421	2.16042	3.43923
Chr07	10947181	10947193	TCF7L1	->	Xetrov90017544m.g-fgfr2	+	77	9	Chr07	10946991	10947202	3.17448	1.78543	2.80512	5.12921	2.67756	3.11436
Chr08	58927003	58927015	TCF7L1	->	Xetrov90021030m.g-meis3	-	77	9	Chr08	58926818	58927116	2.37762	1.54123	4.45884	6.46753	3.35677	3.6404
Chr08	58930787	58930799	TCF7L1	->	Xetrov90021030m.g-meis3	-	77	9	Chr08	58930606	58930807	4.46972	3.13001	2.14222	3.83907	2.02718	3.12164
Chr03	92414143	92414155	TCF7L1	->	Xetrov90008775m.g-tmod3	+	77	9	Chr03	92413982	92414195	4.75741	5.07913	2.29848	4.06129	2.18248	3.67576
Chr09	12617641	12617653	TCF7L1	->	Xetrov90023203m.g-epn1	-	77	9	Chr09	12617500	12617713	3.25587	5.86441	2.08965	3.76787	2.70249	3.53606
Chr01	56205516	56205528	TCF7L1	->	Xetrov90001029m.g-spry1	-	77	9	Chr01	56205513	56205734	4.52975	7.27395	2.63746	4.75033	2.89075	4.41645
Chr01	56205303	56205315	TCF7L1	->	Xetrov90001029m.g-spry1	-	77	9	Chr01	56205071	56205304	3.22111	3.31292	3.19774	5.18972	2.31407	3.44711
Chr01	56205303	56205315	TCF7L1	->	Xetrov90001029m.g-spry1	-	77	9	Chr01	56205305	56205512	2.41414	3.17568	3.72946	6.18672	3.19749	3.7407
Chr03	45501986	45501998	TCF7L1	->	Xetrov90007907m.g-dusp6	-	77	9	Chr03	45501879	45502101	1.59307	2.17935	2.73092	4.59364	2.98707	2.81681
Chr02	130677985	130677997	TCF7L1	->	Xetrov90006145m.g-slc25a30	+	77	9	Chr02	130677960	130678225	3.80813	3.17257	2.44001	4.32121	2.47652	3.24369
Chr02	123816032	123816044	TCF7L1	->	Xetrov90006082m.g-klf5	-	77	9	Chr02	123815890	123816103	3.9016	3.0355	2.1224	3.84007	1.53256	2.88643
Chr01	122936893	122936905	TCF7L1	->	Xetrov90002323m.g-gas1	-	77	9	Chr01	122936821	122937032	4.12943	4.94595	3.43046	4.73677	1.64205	3.77693
scaffold_22	1305334	1305346	TCF7L1	->	Xetrov90027246m.g-nr6a1	-	77	9	scaffold_22	1305222	1305489	3.73762	4.07754	2.52497	4.57775	2.29056	3.44169
scaffold_39	643699	643711	TCF7L1	->	Xetrov90028499m.g-rara	+	77	9	scaffold_39	643562	643763	1.2294	0.382504	3.33394	4.97495	2.20658	2.42547
scaffold_39	649008	649020	TCF7L1	->	Xetrov90028499m.g-rara	+	77	9	scaffold_39	648886	649086	2.02629	2.7117	3.72814	5.35911	2.18555	3.20216
Chr03	114951266	114951278	TCF7L1	->	Xetrov90009212m.g-znf703	+	77	9	Chr03	114951077	114951298	3.67593	2.56066	2.75374	3.50674	3.44396	3.18821
Chr01	56261495	56261507	TCF7L1	->	Xetrov90001029m.g-spry1	-	77	9	Chr01	56261372	56261586	5.08583	5.34373	2.70719	4.86652	1.73451	3.94755
Chr01	10062234	10062246	TCF7L1	->	Xetrov90000295m.g-adam33	-	77	9	Chr01	10062069	10062269	4.31236	4.92743	2.49782	3.42865	1.40737	3.31473
Chr01	132856767	132856779	TCF7L1	->	Xetrov90002695m.g-sart3	+	77	9	Chr01	132856751	132856984	3.32099	3.53069	2.41267	3.96861	0.863167	2.81922
Chr03	83835182	83835194	TCF7L1	->	Xetrov90008604m.g-anxa2	+	77	9	Chr03	83835086	83835286	4.0313	3.0393	2.89808	4.21439	2.32568	3.30175
Chr03	92429759	92429771	TCF7L1	->	Xetrov90008775m.g-tmod3	+	77	9	Chr03	92429604	92429814	3.99363	4.15467	2.81871	5.22122	2.80363	3.79837
Chr05	35033705	35033717	TCF7L1	->	Xetrov90013424m.g-sgk1	+	77	9	Chr05	35033637	35033839	2.50235	3.63372	3.42383	5.00711	1.39037	3.19148
Chr01	56204801	56204813	TCF7L1	->	Xetrov90001029m.g-spry1	+	77	9	Chr01	56204652	56204861	4.07771	4.32839	3.68477	5.5477	2.84107	4.09593
Chr07	109539976	109539988	TCF7L1	->	Xetrov90019388m.g-cdknx	-	77	9	Chr07	109539956	109540172	3.40651	4.51589	2.99199	3.57999	2.67507	3.43389
Chr08	58919145	58919157	TCF7L1	->	Xetrov90021030m.g-meis3	-	77	9	Chr08	58919027	58919231	3.62546	4.57573	2.95385	4.95093	1.00523	3.42224
Chr03	45505966	45505978	TCF7L1	->	Xetrov90007907m.g-dusp6	+	77	9	Chr03	45505802	45506009	4.11369	2.65917	3.38155	6.09925	2.42563	3.73586
Chr07	96511314	96511326	TCF7L1	->	Xetrov90019026m.g-LOC100493944-like	+	77	9	Chr07	96511134	96511348	3.94204	3.45721	3.13865	4.58233	2.17511	3.45907
Chr05	35035520	35035532	TCF7L1	->	Xetrov90013424m.g-sgk1	-	77	9	Chr05	35035319	35035538	4.05808	4.95132	3.8798	5.23173	2.75958	4.1761
Chr03	64984432	64984444	TCF7L1	->	Xetrov90008233m.g-celsr1	+	77	9	Chr03	64984294	64984515	3.41014	1.72999	2.47078	5.00445	2.04371	2.93181
Chr01	56240020	56240032	TCF7L1	->	Xetrov90001029m.g-spry1	-	77	9	Chr01	56239972	56240196	3.42088	3.5989	3.46377	5.82424	1.5803	3.57762
Chr01	56240037	56240049	TCF7L1	->	Xetrov90001029m.g-spry1	+	77	9	Chr01	56239972	56240196	3.42088	3.5989	3.46377	5.82424	1.5803	3.57762
Chr01	30829772	30829784	TCF7L1	->	Xetrov90000668m.g-LOC100124862	+	77	9	Chr01	30829537	30829803	2.50534	2.59402	2.8262	4.53958	1.37803	2.76863
Chr03	114873465	114873477	TCF7L1	->	Xetrov90009212m.g-znf703	-	77	9	Chr03	114873302	114873505	3.82813	4.53613	3.17068	4.75056	2.06077	3.66925
Chr03	114872763	114872775	TCF7L1	->	Xetrov90009212m.g-znf703	+	77	9	Chr03	114872589	114872833	4.7567	6.18153	2.70642	4.54443	2.02317	4.04245
Chr02	165129389	165129401	TCF7L1	->	Xetrov90006932m.g-fzd4	+	77	9	Chr02	165129355	165129568	2.12354	1.18307	3.99805	6.1984	2.93699	3.28801
Chr07	91367487	91367499	TCF7L1	->	Xetrov90018906m.g-LOC100495414	-	77	9	Chr07	91367343	91367546	3.76503	3.77151	3.82058	6.00365	2.30657	3.93347
Chr07	91368074	91368086	TCF7L1	->	Xetrov90018906m.g-LOC100495414	-	77	9	Chr07	91367983	91368190	3.2613	4.18101	4.23511	6.60956	2.88131	4.23366
Chr07	91373902	91373914	TCF7L1	->	Xetrov90018906m.g-LOC100495414	-	77	9	Chr07	91373821	91374042	3.62676	3.47822	4.69958	6.61344	2.6017	4.20394
Chr07	91373950	91373962	TCF7L1	->	Xetrov90018906m.g-LOC100495414	+	77	9	Chr07	91373821	91374042	3.62676	3.47822	4.69958	6.61344	2.6017	4.20394
Chr07	109557799	109557811	TCF7L1	->	Xetrov90019388m.g-cdknx	+	77	9	Chr07	109557732	109557935	3.19123	1.64926	2.79609	4.83269	2.39709	2.97327
Chr07	10927556	10927568	TCF7L1	->	Xetrov90017544m.g-fgfr2	+	77	9	Chr07	10927434	10927639	3.82214	3.09775	4.24506	6.08741	3.31639	4.11375
Chr07	10927459	10927471	TCF7L1	->	Xetrov90017544m.g-fgfr2	-	77	9	Chr07	10927434	10927639	3.82214	3.09775	4.24506	6.08741	3.31639	4.11375
Chr07	10940276	10940288	TCF7L1	->	Xetrov90017544m.g-fgfr2	-	77	9	Chr07	10940127	10940335	3.38198	2.87338	3.44418	5.04025	2.1927	3.3865
Chr07	91366735	91366747	TCF7L1	->	Xetrov90018906m.g-LOC100495414	-	77	9	Chr07	91366624	91366828	4.74588	4.5269	2.89992	4.52843	1.78642	3.69751
Chr07	91366566	91366578	TCF7L1	->	Xetrov90018906m.g-LOC100495414	-	77	9	Chr07	91366416	91366623	3.26121	1.9761	4.09908	4.85295	2.02875	3.24362
Chr07	91375143	91375155	TCF7L1	->	Xetrov90018906m.g-LOC100495414	-	77	9	Chr07	91375113	91375328	2.84451	2.0806	4.23787	6.09035	2.16254	3.48318
Chr07	91375191	91375203	TCF7L1	->	Xetrov90018906m.g-LOC100495414	+	77	9	Chr07	91375113	91375328	2.84451	2.0806	4.23787	6.09035	2.16254	3.48318
Chr08	58886010	58886022	TCF7L1	->	Xetrov90021030m.g-meis3	+	77	9	Chr08	58885985	58886185	2.78492	2.59027	3.20947	5.34259	2.54591	3.29463
Chr03	114856189	114856201	TCF7L1	->	Xetrov90009212m.g-znf703	-	77	9	Chr03	114856099	114856309	3.72611	4.37179	2.42887	4.47523	2.14769	3.42994
Chr03	114856513	114856525	TCF7L1	->	Xetrov90009212m.g-znf703	-	77	9	Chr03	114856310	114856570	2.59894	2.97608	3.25075	5.10878	2.97496	3.3819
Chr03	114876173	114876185	TCF7L1	->	Xetrov90009212m.g-znf703	+	77	9	Chr03	114876138	114876348	2.78287	3.0585	2.97697	4.70533	2.30176	3.16508
Chr03	114908011	114908023	TCF7L1	->	Xetrov90009212m.g-znf703	+	77	9	Chr03	114907871	114908118	2.40679	1.90113	3.60085	5.99658	3.22586	3.42625
Chr06	73875197	73875209	TCF7L1	->	Xetrov90016415m.g-Xetrov90016415m.g	-	77	9	Chr06	73875174	73875379	2.75994	3.36812	3.60741	5.59291	2.91098	3.64787
Chr07	91378160	91378172	TCF7L1	->	Xetrov90018907m.g-LOC733709	-	77	9	Chr07	91377884	91378177	3.00697	1.26365	3.63468	4.97347	1.52165	2.88008
Chr01	30832343	30832355	TCF7L1	->	Xetrov90000668m.g-LOC100124862	+	77	9	Chr01	30832199	30832403	3.24037	2.56066	3.12265	5.41752	1.41209	3.15066
Chr01	10023969	10023981	TCF7L1	->	Xetrov90000295m.g-adam33	-	77	9	Chr01	10023929	10024170	2.76861	1.07488	2.60667	4.59129	2.31118	2.67052
Chr02	165125645	165125657	TCF7L1	->	Xetrov90006932m.g-fzd4	+	77	9	Chr02	165125636	165125844	3.9937	3.16773	2.87166	4.74386	2.54508	3.46441
Chr01	122891309	122891321	TCF7L1	->	Xetrov90002323m.g-gas1	+	77	9	Chr01	122890992	122891333	3.15373	4.15601	3.01106	5.29985	2.0307	3.53027
Chr01	122891198	122891210	TCF7L1	->	Xetrov90002323m.g-gas1	-	77	9	Chr01	122890992	122891333	3.15373	4.15601	3.01106	5.29985	2.0307	3.53027
Chr08	58914294	58914306	TCF7L1	->	Xetrov90021030m.g-meis3	+	77	9	Chr08	58914205	58914435	3.0411	2.50152	3.08627	4.05016	2.6485	3.06551
Chr01	56216451	56216463	TCF7L1	->	Xetrov90001029m.g-spry1	-	77	9	Chr01	56216428	56216696	4.92671	4.24934	2.67732	4.21608	1.58449	3.53079
Chr01	9361160	9361172	TCF7L1	->	Xetrov90000268m.g-Xetrov90000268m.g	-	77	11	Chr01	9361029	9361238	2.36754	2.96839	2.6806	4.55272	2.48491	3.01083
Chr09	4618883	4618895	TCF7L1	->	Xetrov90022794m.g-LOC100487159-like	+	77	11	Chr09	4618864	4619070	4.11811	5.1439	2.649	4.5509	2.29019	3.75042
Chr05	4399779	4399791	TCF7L1	->	Xetrov90012982m.g-Xetrov90012982m.g	-	77	11	Chr05	4399553	4399818	2.3615	2.69155	4.11188	4.83581	2.3314	3.26643
Chr04	44420746	44420758	TCF7L1	->	Xetrov90011248m.g-irx3	+	77	11	Chr04	44420744	44420955	1.90156	0.678016	3.02137	3.7482	0.669493	2.00373
Chr04	44519952	44519964	TCF7L1	->	Xetrov90011248m.g-irx3	+	77	11	Chr04	44519846	44520088	2.57304	1.78114	4.07971	5.75768	1.39865	3.11804
Chr10	18001081	18001093	TCF7L1	->	Xetrov90025090m.g-nog	-	77	11	Chr10	18000943	18001144	2.50907	0.706716	4.57801	5.92556	2.29741	3.20335
Chr06	37144628	37144640	TCF7L1	->	Xetrov90015966m.g-irx1	-	77	11	Chr06	37144441	37144647	3.62819	2.78048	3.30181	4.67792	1.96245	3.27017
Chr04	44574882	44574894	TCF7L1	->	Xetrov90011248m.g-irx3	-	77	11	Chr04	44574879	44575117	4.31481	3.81272	3.62229	5.19392	2.44553	3.87785
Chr04	44574665	44574677	TCF7L1	->	Xetrov90011248m.g-irx3	-	77	11	Chr04	44574665	44574878	3.45444	1.59465	2.86849	4.74442	2.49985	3.03237
Chr04	44511452	44511464	TCF7L1	->	Xetrov90011248m.g-irx3	-	77	11	Chr04	44511408	44511653	2.4895	0.595853	3.97827	5.88237	2.09465	3.00813
Chr04	44572143	44572155	TCF7L1	->	Xetrov90011248m.g-irx3	+	77	11	Chr04	44572061	44572269	3.05878	2.40459	3.29781	3.97837	1.56165	2.86024
Chr07	18596271	18596283	TCF7L1	->	Xetrov90017637m.g-ventx3.2	+	77	11	Chr07	18596152	18596359	3.05814	2.65917	2.93338	3.94475	2.183	2.95569
Chr10	17999532	17999544	TCF7L1	->	Xetrov90025090m.g-nog	-	77	11	Chr10	17999466	17999684	2.78252	1.37512	2.74764	4.01198	0.771889	2.33783
Chr03	62139358	62139370	TCF7L1	->	Xetrov90008197m.g-szl	+	77	11	Chr03	62139122	62139373	2.93288	2.37461	2.60818	4.44123	1.88197	2.84777
Chr02	150058857	150058869	TCF7L1	->	Xetrov90006674m.g-stard13	+	77	11	Chr02	150058843	150059049	3.20521	2.28282	2.71625	3.69171	1.47364	2.67392
Chr02	147256274	147256286	TCF7L1	->	Xetrov90006614m.g-nek3	+	77	20	Chr02	147256100	147256314	4.3628	4.95766	3.07534	4.4478	2.00083	3.76888
Chr07	66964776	66964788	TCF7L1	->	Xetrov90018447m.g-arhgap32-like	-	77	20	Chr07	66964586	66964833	3.56104	5.06459	2.51865	3.16198	3.03881	3.46901
Chr01	116761172	116761184	TCF7L1	->	Xetrov90002240m.g-cbwd2	-	77	20	Chr01	116760948	116761208	4.57868	4.17218	2.22322	2.62275	2.34374	3.18811
Chr03	124285532	124285544	TCF7L1	->	Xetrov90009568m.g-pkn1-like	+	77	20	Chr03	124285515	124285718	3.54344	2.56799	2.74036	4.4739	2.16948	3.09903
Chr07	64747741	64747753	TCF7L1	->	Xetrov90018418m.g-robo3	-	77	20	Chr07	64747697	64747900	4.1622	4.09878	2.82213	4.22743	2.24252	3.51061
Chr05	28624287	28624299	TCF7L1	->	Xetrov90013342m.g-wdpcp	-	77	20	Chr05	28624253	28624461	3.98083	4.11419	2.54366	4.18773	2.35819	3.43692
Chr03	60739166	60739178	TCF7L1	->	Xetrov90008179m.g-ndufa5	+	77	20	Chr03	60739120	60739332	2.42099	1.40361	3.16989	3.88091	1.56381	2.48784
Chr09	50728568	50728580	TCF7L1	->	Xetrov90024029m.g-pofut2	-	77	20	Chr09	50728559	50728834	3.68299	3.37887	2.62018	4.03302	1.35889	3.01479
Chr05	25178276	25178288	TCF7L1	->	Xetrov90013296m.g-Xetrov90013296m.g	+	77	20	Chr05	25178134	25178396	2.41031	1.82786	2.99726	3.81668	2.71505	2.75343
Chr08	7078083	7078095	TCF7L1	->	Xetrov90019896m.g-ak8	+	77	20	Chr08	7077826	7078127	2.43957	0.496876	3.4654	4.93543	2.14654	2.69677
Chr01	116779367	116779379	TCF7L1	->	Xetrov90002240m.g-cbwd2	+	77	20	Chr01	116779329	116779546	2.73388	2.58796	3.64093	5.69421	2.61539	3.45448
Chr10	4983889	4983901	TCF7L1	->	Xetrov90024754m.g-skap1	-	77	20	Chr10	4983699	4983999	2.63792	1.90904	3.56976	4.5606	1.93771	2.923
Chr01	20503423	20503435	TCF7L1	->	Xetrov90000516m.g-LOC100489920-like	+	77	20	Chr01	20503383	20503595	3.78675	4.50347	2.52915	4.19483	2.01925	3.40669
Chr01	40654882	40654894	TCF7L1	->	Xetrov90000800m.g-mfap3l-like	+	77	20	Chr01	40654748	40654968	1.51015	2.19173	2.64143	4.20889	1.91091	2.49262
Chr10	4977639	4977651	TCF7L1	->	Xetrov90024754m.g-skap1	+	77	20	Chr10	4977529	4977745	2.90198	3.44131	2.84383	4.29596	2.14991	3.1266
Chr05	62321531	62321543	TCF7L1	->	Xetrov90013889m.g-LOC100496743	+	77	22	Chr05	62321508	62321731	5.02181	5.64315	2.32023	4.02931	0.883566	3.57961
scaffold_29	1094237	1094249	TCF7L1	->	Xetrov90027861m.g-Xetrov90027861m.g	-	77	22	scaffold_29	1094051	1094265	4.05403	5.10626	3.03384	4.15195	2.41529	3.75227
Chr09	56539757	56539769	TCF7L1	->	Xetrov90024142m.g-Xetrov90024142m.g	-	77	22	Chr09	56539657	56539859	3.80715	3.30648	2.66079	4.29484	2.43167	3.30019
Chr03	121718485	121718497	TCF7L1	->	Xetrov90009487m.g-tacc1-like	-	77	22	Chr03	121718377	121718577	2.68123	3.1382	3.06698	5.0009	3.03586	3.38463
Chr03	108531336	108531348	TCF7L1	->	Xetrov90009095m.g-LOC100495513-like	+	77	22	Chr03	108531189	108531427	3.97586	3.49413	3.14155	4.69438	1.362	3.33359
Chr05	97048359	97048371	TCF7L1	->	Xetrov90014389m.g-hes1	+	77	22	Chr05	97048169	97048446	3.20443	3.09983	4.89389	5.82369	2.31174	3.86671
Chr05	119072392	119072404	TCF7L1	->	Xetrov90014800m.g-wwtr1	+	77	22	Chr05	119072235	119072470	3.3946	3.71322	3.03016	5.25154	2.17548	3.513
scaffold_337	81940	81952	TCF7L1	->	Xetrov90028167m.g-LOC101732513-like	-	77	22	scaffold_337	81944	82181	3.22424	2.95568	3.20526	5.11381	2.21124	3.34205
scaffold_337	81940	81952	TCF7L1	->	Xetrov90028167m.g-LOC101732513-like	-	77	22	scaffold_337	81740	81943	3.59975	4.67947	2.42333	4.15907	1.51847	3.27602
Chr07	27117016	27117028	TCF7L1	->	Xetrov90017777m.g-slc25a28	-	77	22	Chr07	27116865	27117111	2.94056	4.22729	3.09132	4.87554	2.29612	3.48616
Chr01	81516713	81516725	TCF7L1	->	Xetrov90001480m.g-Xetrov90001480m.g	+	77	22	Chr01	81516661	81516900	2.90403	3.27029	2.94824	4.48528	1.41747	3.00506
Chr02	76708470	76708482	TCF7L1	->	Xetrov90005291m.g-celsr2	+	77	22	Chr02	76708344	76708560	3.58384	4.15943	2.44741	4.34033	2.10028	3.32626
Chr02	129018109	129018121	TCF7L1	->	Xetrov90006115m.g-elf1	+	77	22	Chr02	129018061	129018306	2.33358	1.91137	2.47553	4.75964	2.99765	2.89555
Chr08	61834673	61834685	TCF7L1	->	Xetrov90021154m.g-ism2	+	77	22	Chr08	61834645	61834847	2.73075	3.30648	2.89431	4.2707	2.2481	3.09007
scaffold_53	566910	566922	TCF7L1	->	Xetrov90029339m.g-Xetrov90029339m.g	+	77	24	scaffold_53	566851	567054	3.48752	2.9119	3.3771	5.41253	2.63556	3.56492
scaffold_53	566935	566947	TCF7L1	->	Xetrov90029339m.g-Xetrov90029339m.g	+	77	24	scaffold_53	566851	567054	3.48752	2.9119	3.3771	5.41253	2.63556	3.56492
Chr08	56092318	56092330	TCF7L1	->	Xetrov90020938m.g-LOC100488372	-	77	24	Chr08	56092225	56092425	3.78654	2.178	2.88781	4.29584	1.40085	2.90981
Chr03	131658214	131658226	TCF7L1	->	Xetrov90009909m.g-LOC101731170	+	77	25	Chr03	131658100	131658313	2.08999	3.68682	2.90384	4.51359	2.25124	3.0891
Chr06	108876103	108876115	TCF7L1	->	Xetrov90016950m.g-LOC100495020-like	+	77	25	Chr06	108875912	108876124	4.22486	4.89728	2.79413	3.7981	1.52544	3.44796
Chr06	108870362	108870374	TCF7L1	->	Xetrov90016950m.g-LOC100495020-like	-	77	25	Chr06	108870233	108870437	2.60883	2.90411	4.66101	7.28983	3.41826	4.17641
Chr01	34286437	34286449	TCF7L1	->	Xetrov90000718m.g-Xetrov90000718m.g	-	77	25	Chr01	34286244	34286462	3.78013	6.10121	2.39776	3.37863	2.65194	3.66193
Chr03	131647185	131647197	TCF7L1	->	Xetrov90009909m.g-LOC101731170	+	77	25	Chr03	131647071	131647281	2.89071	0.680778	4.18498	6.43326	2.4681	3.33157
Chr03	131648917	131648929	TCF7L1	->	Xetrov90009909m.g-LOC101731170	+	77	25	Chr03	131648808	131649015	3.7219	2.41154	4.17832	5.98057	2.01122	3.66071
Chr03	131656009	131656021	TCF7L1	->	Xetrov90009909m.g-LOC101731170	-	77	25	Chr03	131655927	131656255	1.92859	2.10655	4.63621	7.02486	2.44136	3.62751
Chr08	25951813	25951825	TCF7L1	->	Xetrov90020394m.g-Xetrov90020394m.g	-	77	25	Chr08	25951801	25952038	2.67407	3.12634	4.36198	6.45589	3.18883	3.96142
Chr05	86006875	86006887	TCF7L1	->	Xetrov90014230m.g-pou3f2	-	77	25	Chr05	86006748	86006975	3.35142	1.85947	3.04954	4.91881	2.67754	3.17136
Chr08	25954405	25954417	TCF7L1	->	Xetrov90020394m.g-Xetrov90020394m.g	-	77	25	Chr08	25954385	25954691	3.2479	2.79566	3.13117	5.45184	3.16914	3.55914
Chr02	91049692	91049704	TCF7L1	->	Xetrov90005582m.g-LOC100498628-like	-	77	25	Chr02	91049444	91049749	3.45539	3.01258	3.40788	4.37043	2.00463	3.25018
Chr02	54036109	54036121	TCF7L1	->	Xetrov90004864m.g-pou3f1	+	77	25	Chr02	54035948	54036164	1.87412	2.81412	2.80276	4.33967	0.916967	2.54953
Chr09	25678590	25678602	TCF7L1	->	Xetrov90023584m.g-Xetrov90023584m.g	+	77	27	Chr09	25678539	25678890	4.26441	4.45738	2.18634	4.66773	2.27855	3.57088
Chr05	121422641	121422653	TCF7L1	->	Xetrov90014825m.g-LOC100491450	-	77	27	Chr05	121422595	121422825	2.40114	2.61189	3.01387	4.84423	1.62022	2.89827
Chr03	28005793	28005805	TCF7L1	->	Xetrov90007552m.g-Xetrov90007552m.g	-	77	27	Chr03	28005712	28005956	3.52931	3.23574	3.88841	5.63383	2.12683	3.68282
Chr03	114856189	114856201	TCF7L1	->	Xetrov90009211m.g-unc5d-like.1	-	77	27	Chr03	114856099	114856309	3.72611	4.37179	2.42887	4.47523	2.14769	3.42994
Chr03	114856513	114856525	TCF7L1	->	Xetrov90009211m.g-unc5d-like.1	-	77	27	Chr03	114856310	114856570	2.59894	2.97608	3.25075	5.10878	2.97496	3.3819
Chr03	114908011	114908023	TCF7L1	->	Xetrov90009211m.g-unc5d-like.1	+	77	27	Chr03	114907871	114908118	2.40679	1.90113	3.60085	5.99658	3.22586	3.42625
Chr01	172104653	172104665	TCF7L1	->	Xetrov90003464m.g-ankrd32	-	77	28	Chr01	172104634	172104836	2.79964	1.45392	2.71277	3.69881	1.61352	2.45573
Chr01	172104684	172104696	TCF7L1	->	Xetrov90003464m.g-ankrd32	-	77	28	Chr01	172104634	172104836	2.79964	1.45392	2.71277	3.69881	1.61352	2.45573
Chr05	22743626	22743638	TCF7L1	->	Xetrov90013253m.g-slx4ip	+	77	28	Chr05	22743611	22743843	3.01224	3.32016	2.81074	4.18563	2.56905	3.17956
Chr01	45967788	45967800	TCF7L1	->	Xetrov90000890m.g-trim2	+	77	28	Chr01	45967563	45967803	3.13299	2.5482	3.20734	4.97425	1.78925	3.13041
Chr02	118124839	118124851	TCF7L1	->	Xetrov90006020m.g-Xetrov90006020m.g	+	77	30	Chr02	118124768	118124988	4.04214	5.41405	2.81517	3.24883	2.64639	3.63332
Chr06	13404051	13404063	TCF7L1	->	Xetrov90015624m.g-crem	-	77	30	Chr06	13403871	13404091	3.71984	2.98336	2.53828	3.66146	3.02198	3.18498
Chr02	44007779	44007791	TCF7L1	->	Xetrov90004622m.g-LOC100495015	+	77	30	Chr02	44007648	44007875	3.24777	3.64405	3.35582	5.81136	2.52317	3.71643
Chr02	44008248	44008260	TCF7L1	->	Xetrov90004622m.g-LOC100495015	+	77	30	Chr02	44008083	44008286	4.4186	5.27967	2.66803	4.4085	1.7969	3.71434
Chr03	58016379	58016391	TCF7L1	->	Xetrov90008142m.g-Xetrov90008142m.g	+	77	30	Chr03	58016190	58016408	3.12034	1.91009	3.08923	4.38268	0.875208	2.67551
Chr02	116583069	116583081	TCF7L1	->	Xetrov90005992m.g-fgf14	-	77	30	Chr02	116582953	116583153	2.84456	2.82658	2.62485	4.85671	1.90872	3.01229
Chr02	116583011	116583023	TCF7L1	->	Xetrov90005992m.g-fgf14	+	77	30	Chr02	116582953	116583153	2.84456	2.82658	2.62485	4.85671	1.90872	3.01229
Chr07	90245673	90245685	TCF7L1	->	Xetrov90018882m.g-kcnab2-like	+	77	30	Chr07	90245626	90245934	1.95784	1.87602	3.16173	4.45366	1.98982	2.68781
Chr04	111763316	111763328	TCF7L1	->	Xetrov90012435m.g-micall1	+	77	31	Chr04	111763221	111763423	3.1381	2.57537	3.7546	4.93236	2.0432	3.28872
Chr07	108710859	108710871	TCF7L1	->	Xetrov90019363m.g-Xetrov90019363m.g	-	77	31	Chr07	108710727	108710927	1.80935	5.47658	2.46805	3.85271	2.07083	3.1355
Chr03	96897975	96897987	TCF7L1	->	Xetrov90008858m.g-crtc3	-	77	31	Chr03	96897753	96897998	3.83276	5.26266	2.48081	4.5145	3.10642	3.83943
Chr03	84510984	84510996	TCF7L1	->	Xetrov90008616m.g-csk	-	77	31	Chr03	84510808	84511013	3.9774	4.19881	2.42613	3.99369	3.34808	3.58882
Chr01	140226425	140226437	TCF7L1	->	Xetrov90002813m.g-hps4	-	77	31	Chr01	140226299	140226527	3.75691	3.10574	3.06953	4.87837	1.962	3.35451
Chr07	108711233	108711245	TCF7L1	->	Xetrov90019363m.g-Xetrov90019363m.g	-	77	31	Chr07	108711133	108711333	2.02317	2.178	2.86988	5.22643	2.73353	3.0062
Chr07	108711170	108711182	TCF7L1	->	Xetrov90019363m.g-Xetrov90019363m.g	+	77	31	Chr07	108711133	108711333	2.02317	2.178	2.86988	5.22643	2.73353	3.0062
Chr07	108711220	108711232	TCF7L1	->	Xetrov90019363m.g-Xetrov90019363m.g	+	77	31	Chr07	108711133	108711333	2.02317	2.178	2.86988	5.22643	2.73353	3.0062
Chr07	23526377	23526389	TCF7L1	->	Xetrov90017730m.g-Xetrov90017730m.g	-	77	31	Chr07	23526357	23526586	4.22256	3.82098	2.88717	5.07714	2.0926	3.62009
Chr01	157688296	157688308	TCF7L1	->	Xetrov90003226m.g-znrf3	-	77	31	Chr01	157688239	157688471	4.22182	3.85816	2.7448	4.66007	2.28932	3.55483
Chr02	88940619	88940631	TCF7L1	->	Xetrov90005521m.g-usp32	-	77	31	Chr02	88940532	88940735	3.20637	2.15773	3.40913	4.99062	2.55162	3.2631
Chr01	164146812	164146824	TCF7L1	->	Xetrov90003341m.g-lhfpl2-like	+	77	31	Chr01	164146640	164146969	2.3042	1.6816	3.40746	3.98561	2.39336	2.75445
Chr04	81805451	81805463	TCF7L1	->	Xetrov90011835m.g-pik3r3	+	77	31	Chr04	81805448	81805650	3.78249	2.91975	3.08827	4.89463	1.80832	3.29869
Chr01	140226977	140226989	TCF7L1	->	Xetrov90002813m.g-hps4	-	77	31	Chr01	140226939	140227154	3.6735	3.2024	2.99845	4.70866	2.63423	3.44345
Chr06	17768990	17769002	TCF7L1	->	Xetrov90015685m.g-kiaa1217-like	-	77	31	Chr06	17768669	17769014	2.62786	2.61189	3.82024	5.0058	2.61719	3.3366
Chr07	108731309	108731321	TCF7L1	->	Xetrov90019363m.g-Xetrov90019363m.g	+	77	31	Chr07	108731082	108731413	3.1487	2.52432	3.5552	5.74056	2.69125	3.53201
Chr10	28410768	28410780	TCF7L1	->	Xetrov90025274m.g-b4galt6	-	77	31	Chr10	28410620	28410823	3.08658	2.00134	3.29075	4.63544	1.93742	2.99031
Chr06	11305561	11305573	TCF7L1	->	Xetrov90015612m.g-wdr60	-	77	31	Chr06	11305545	11305755	3.21253	4.15467	3.38949	4.58215	2.42138	3.55204
Chr07	108723546	108723558	TCF7L1	->	Xetrov90019363m.g-Xetrov90019363m.g	-	77	31	Chr07	108723431	108723642	4.10472	4.02862	2.60222	4.09312	1.83529	3.33279
Chr07	108723520	108723532	TCF7L1	->	Xetrov90019363m.g-Xetrov90019363m.g	-	77	31	Chr07	108723431	108723642	4.10472	4.02862	2.60222	4.09312	1.83529	3.33279
Chr03	70788016	70788028	TCF7L1	->	Xetrov90008328m.g-sema3a	+	77	31	Chr03	70787896	70788123	2.63224	3.11293	3.34427	5.03766	2.19184	3.26379
Chr03	70788062	70788074	TCF7L1	->	Xetrov90008328m.g-sema3a	-	77	31	Chr03	70787896	70788123	2.63224	3.11293	3.34427	5.03766	2.19184	3.26379
Chr05	137066028	137066040	TCF7L1	->	Xetrov90015169m.g-mycn	-	77	31	Chr05	137065979	137066191	3.18144	3.62368	2.47089	4.28915	2.27982	3.169
Chr07	108757935	108757947	TCF7L1	->	Xetrov90019363m.g-Xetrov90019363m.g	+	77	31	Chr07	108757875	108758076	2.56354	1.66066	2.70061	4.53081	2.43485	2.77809
Chr07	108757889	108757901	TCF7L1	->	Xetrov90019363m.g-Xetrov90019363m.g	+	77	31	Chr07	108757875	108758076	2.56354	1.66066	2.70061	4.53081	2.43485	2.77809
Chr01	29705996	29706008	TCF7L1	->	Xetrov90000647m.g-LOC100491488-like	-	77	31	Chr01	29705965	29706166	3.62054	2.81878	3.01512	4.61557	2.2846	3.27092
Chr08	12291559	12291571	TCF7L1	->	Xetrov90020046m.g-irak1	-	77	31	Chr08	12291529	12291736	2.02173	1.9761	3.29702	4.67874	2.46699	2.88812
Chr08	12291640	12291652	TCF7L1	->	Xetrov90020046m.g-irak1	-	77	31	Chr08	12291529	12291736	2.02173	1.9761	3.29702	4.67874	2.46699	2.88812
Chr05	136905015	136905027	TCF7L1	->	Xetrov90015169m.g-mycn	-	77	31	Chr05	136905000	136905204	1.74368	2.15107	3.5034	4.81327	2.08748	2.85978
Chr05	71205179	71205191	TCF7L1	->	Xetrov90014024m.g-man1a1	+	77	31	Chr05	71204983	71205211	3.75854	3.948	2.65933	4.41013	2.55032	3.46526
Chr07	108720620	108720632	TCF7L1	->	Xetrov90019363m.g-Xetrov90019363m.g	-	77	31	Chr07	108720579	108720788	4.45308	4.71456	2.45786	4.06783	1.92265	3.5232
Chr07	108720545	108720557	TCF7L1	->	Xetrov90019363m.g-Xetrov90019363m.g	+	77	31	Chr07	108720339	108720578	3.31154	4.46185	2.52471	4.21576	2.40847	3.38447
scaffold_195	80089	80101	TCF7L1	->	Xetrov90026967m.g-Xetrov90026967m.g	-	77	31	scaffold_195	80002	80219	2.02913	3.27239	3.12805	3.47848	1.55578	2.69277
Chr03	70781891	70781903	TCF7L1	->	Xetrov90008328m.g-sema3a	+	77	31	Chr03	70781730	70781941	1.75465	2.63016	3.12966	4.58349	1.1634	2.65227
Chr04	9247226	9247238	TCF7L1	->	Xetrov90010380m.g-hipk3	+	77	31	Chr04	9247121	9247324	2.79221	3.11378	2.57077	4.62065	1.80665	2.98081
Chr02	138960815	138960827	TCF7L1	->	Xetrov90006376m.g-Xetrov90006376m.g	+	77	42	Chr02	138960725	138960933	4.02772	3.07406	2.84534	5.46178	2.3592	3.55362
Chr02	89631844	89631856	TCF7L1	->	Xetrov90005540m.g-mmp28	-	77	42	Chr02	89631844	89632045	3.50751	3.56508	2.61725	4.89293	2.4458	3.40571
scaffold_113	254441	254453	TCF7L1	->	Xetrov90025908m.g-gcnt7	-	77	42	scaffold_113	254381	254615	3.38132	3.78267	2.76253	4.8359	1.85795	3.32407
scaffold_113	252665	252677	TCF7L1	->	Xetrov90025908m.g-gcnt7	+	77	42	scaffold_113	252605	252812	3.02313	2.65917	3.51922	5.97524	2.62183	3.55972
Chr03	116915330	116915342	TCF7L1	->	Xetrov90009276m.g-Xetrov90009276m.g	-	77	42	Chr03	116915200	116915438	3.25728	3.11944	3.43045	5.93298	3.13251	3.77453
Chr01	184501807	184501819	TCF7L1	->	Xetrov90003655m.g-gdnf	+	77	42	Chr01	184501754	184501958	3.05962	2.29652	2.99628	3.76955	1.71274	2.76694
Chr03	57819950	57819962	TCF7L1	->	Xetrov90008137m.g-foxp2	-	77	42	Chr03	57819944	57820146	3.94948	2.00775	2.92811	4.26641	1.67995	2.96634
Chr08	57576725	57576737	TCF7L1	->	Xetrov90020985m.g-LOC100496861	+	77	42	Chr08	57576636	57576842	3.96506	1.63247	3.46329	5.84846	1.77719	3.33729
Chr03	99050663	99050675	TCF7L1	->	Xetrov90008918m.g-LOC101732842	+	77	42	Chr03	99050461	99050806	3.53901	3.66536	4.02581	5.93881	2.99179	4.03216
Chr05	125947690	125947702	TCF7L1	->	Xetrov90015002m.g-grk7	-	77	42	Chr05	125947523	125947731	2.22151	2.5318	3.60745	5.31639	2.40584	3.2166
Chr05	125947344	125947356	TCF7L1	->	Xetrov90015002m.g-grk7	+	77	42	Chr05	125947301	125947522	2.12537	1.89289	3.65236	5.18592	2.13228	2.99776
Chr05	125947715	125947727	TCF7L1	->	Xetrov90015002m.g-grk7	-	77	42	Chr05	125947523	125947731	2.22151	2.5318	3.60745	5.31639	2.40584	3.2166
Chr01	119963705	119963717	TCF7L1	->	Xetrov90002292m.g-foxb2	+	77	42	Chr01	119963573	119963927	3.24802	2.90232	2.79376	4.21914	2.08967	3.05058
Chr04	84327859	84327871	TCF7L1	->	Xetrov90011876m.g-trabd2b	+	77	42	Chr04	84327790	84328004	2.22825	2.08681	2.74622	4.45328	2.71093	2.8451
Chr04	84327647	84327659	TCF7L1	->	Xetrov90011876m.g-trabd2b	-	77	42	Chr04	84327582	84327789	2.86271	2.65917	3.53021	5.03726	2.90595	3.39906
Chr04	4842285	4842297	TCF7L1	->	Xetrov90010208m.g-fgf4	+	77	42	Chr04	4842261	4842469	3.13419	1.8028	3.3676	5.08594	1.7753	3.03317
Chr02	71804859	71804871	TCF7L1	->	Xetrov90005222m.g-Xetrov90005222m.g	-	77	56	Chr02	71804788	71804992	3.56228	3.19983	3.44956	3.80682	2.00313	3.20433
Chr08	7266020	7266032	TCF7L1	->	Xetrov90019908m.g-Xetrov90019908m.g	-	77	56	Chr08	7265863	7266083	1.95019	0.918665	2.86261	4.81799	1.87329	2.48455
scaffold_384	112977	112989	TCF7L1	->	Xetrov90028452m.g-LOC100495764	+	77	56	scaffold_384	112880	113084	2.97693	3.45949	2.74031	4.19593	1.14497	2.90353
Chr03	67764499	67764511	TCF7L1	->	Xetrov90008289m.g-kmt2e-like	+	77	57	Chr03	67764381	67764621	4.14952	2.5482	2.27683	3.86639	2.22654	3.0135
Chr02	95135031	95135043	TCF7L1	->	Xetrov90005644m.g-Xetrov90005644m.g	-	77	57	Chr02	95134901	95135110	3.44258	3.57448	3.70561	5.37081	3.08399	3.83549
Chr02	62733566	62733578	TCF7L1	->	Xetrov90005031m.g-foxp4	-	77	57	Chr02	62733515	62733720	2.27331	2.67393	4.63111	6.13266	2.31631	3.60547
Chr02	62733535	62733547	TCF7L1	->	Xetrov90005031m.g-foxp4	+	77	57	Chr02	62733515	62733720	2.27331	2.67393	4.63111	6.13266	2.31631	3.60547
Chr02	62748824	62748836	TCF7L1	->	Xetrov90005031m.g-foxp4	-	77	57	Chr02	62748674	62748890	2.83544	3.51755	2.39085	3.98404	2.18867	2.98331
Chr09	71778189	71778201	TCF7L1	->	Xetrov90024433m.g-lypd6	-	77	57	Chr09	71778167	71778425	3.379	3.72802	3.56875	5.81374	2.68097	3.8341
Chr09	14653848	14653860	TCF7L1	->	Xetrov90023285m.g-Xetrov90023285m.g	+	77	57	Chr09	14653809	14654042	2.45742	2.98296	3.62434	5.04134	2.05853	3.23292
Chr04	26183261	26183273	TCF7L1	->	Xetrov90010733m.g-lrrc36	-	77	57	Chr04	26183085	26183295	2.93712	1.79118	2.79808	5.06967	2.47532	3.01427
Chr04	63083646	63083658	TCF7L1	->	Xetrov90011505m.g-zfhx3	+	77	57	Chr04	63083609	63083889	2.76973	2.42324	3.04952	5.09658	2.53729	3.17527
Chr04	13248377	13248389	TCF7L1	->	Xetrov90010480m.g-LOC100489083-like.1	-	77	60	Chr04	13248250	13248468	2.62629	2.69321	2.67554	3.87701	2.1222	2.79885
Chr01	56326524	56326536	TCF7L1	->	Xetrov90001030m.g-Xetrov90001030m.g	+	77	60	Chr01	56326465	56326673	2.38545	2.76549	4.24672	5.5187	1.55711	3.2947
Chr10	31312780	31312792	TCF7L1	->	Xetrov90025378m.g-dlgap4	-	77	61	Chr10	31312593	31312795	3.95609	2.91975	2.50063	4.18542	2.16326	3.14503
Chr04	39482126	39482138	TCF7L1	->	Xetrov90011085m.g-lrrc56	-	77	61	Chr04	39481990	39482215	4.33744	4.48567	3.71744	6.11281	2.30566	4.1918
Chr07	116585432	116585444	TCF7L1	->	Xetrov90019633m.g-fcgbp	+	77	61	Chr07	116585266	116585598	3.12474	3.34763	3.4689	5.94304	2.90355	3.75757
Chr10	39024648	39024660	TCF7L1	->	Xetrov90025677m.g-wdr16	-	77	61	Chr10	39024533	39024740	2.91135	4.34621	2.78223	4.59577	1.73133	3.27338
Chr02	52583718	52583730	TCF7L1	->	Xetrov90004817m.g-Xetrov90004817m.g	+	77	61	Chr02	52583496	52583759	3.87742	4.40914	2.9203	4.21229	2.06351	3.49653
Chr07	76628793	76628805	TCF7L1	->	Xetrov90018649m.g-LOC100488469	+	77	61	Chr07	76628628	76628875	2.91313	2.16383	3.1856	5.62463	2.91146	3.35973
Chr08	540487	540499	TCF7L1	->	Xetrov90019682m.g-Xetrov90019682m.g	+	77	61	Chr08	540364	540568	1.29192	3.69094	2.898	5.11177	2.98454	3.19543
Chr01	46110401	46110413	TCF7L1	->	Xetrov90000895m.g-Xetrov90000895m.g	+	77	61	Chr01	46110258	46110530	2.30209	2.82329	3.11318	4.62173	2.12869	2.99779
Chr01	165360764	165360776	TCF7L1	->	Xetrov90003358m.g-sv2c	+	77	64	Chr01	165360670	165360891	2.37724	2.77847	3.03578	4.80901	2.02182	3.00447
scaffold_66	44051	44063	TCF7L1	->	Xetrov90029927m.g-sox6	+	77	64	scaffold_66	44027	44237	4.04117	4.66091	2.83078	4.89953	2.12078	3.71063
Chr06	4230222	4230234	TCF7L1	->	Xetrov90015502m.g-Xetrov90015502m.g	-	77	66	Chr06	4230194	4230526	3.98762	5.45194	2.19184	3.76052	1.1372	3.30582
Chr06	4229862	4229874	TCF7L1	->	Xetrov90015502m.g-Xetrov90015502m.g	+	77	66	Chr06	4229773	4229978	2.53237	1.43844	3.21597	4.58599	1.74488	2.70353
Chr03	46801022	46801034	TCF7L1	->	Xetrov90007936m.g-socs2	+	77	66	Chr03	46800923	46801139	2.73046	1.75725	3.12401	4.57868	0.544018	2.54688
Chr05	32923969	32923981	TCF7L1	->	Xetrov90013396m.g-Xetrov90013396m.g	-	77	66	Chr05	32923909	32924142	2.94671	3.53069	2.76305	4.1924	1.86396	3.05936
Chr05	32924079	32924091	TCF7L1	->	Xetrov90013396m.g-Xetrov90013396m.g	+	77	66	Chr05	32923909	32924142	2.94671	3.53069	2.76305	4.1924	1.86396	3.05936
Chr04	116197634	116197646	TCF7L1	->	Xetrov90012563m.g-camkv	-	77	66	Chr04	116197498	116197713	3.46283	3.44924	3.04342	4.36066	2.5549	3.37421
Chr01	85651692	85651704	TCF7L1	->	Xetrov90001611m.g-LOC100493989	+	77	77	Chr01	85651539	85651773	3.57162	2.36044	2.57224	4.26884	2.05651	2.96593
Chr01	85651623	85651635	TCF7L1	->	Xetrov90001611m.g-LOC100493989	+	77	77	Chr01	85651539	85651773	3.57162	2.36044	2.57224	4.26884	2.05651	2.96593
Chr08	13948040	13948052	TCF7L1	->	Xetrov90020064m.g-Xetrov90020064m.g	+	77	77	Chr08	13947963	13948173	3.54092	2.51764	3.53154	5.39126	2.88364	3.573
Chr08	13947960	13947972	TCF7L1	->	Xetrov90020064m.g-Xetrov90020064m.g	+	77	77	Chr08	13947762	13947962	3.04431	2.82658	2.52203	3.95717	2.51695	2.97341
Chr08	13947960	13947972	TCF7L1	->	Xetrov90020064m.g-Xetrov90020064m.g	+	77	77	Chr08	13947963	13948173	3.54092	2.51764	3.53154	5.39126	2.88364	3.573
Chr08	13947925	13947937	TCF7L1	->	Xetrov90020064m.g-Xetrov90020064m.g	-	77	77	Chr08	13947762	13947962	3.04431	2.82658	2.52203	3.95717	2.51695	2.97341
Chr08	13947836	13947848	TCF7L1	->	Xetrov90020064m.g-Xetrov90020064m.g	+	77	77	Chr08	13947762	13947962	3.04431	2.82658	2.52203	3.95717	2.51695	2.97341
Chr08	13947885	13947897	TCF7L1	->	Xetrov90020064m.g-Xetrov90020064m.g	-	77	77	Chr08	13947762	13947962	3.04431	2.82658	2.52203	3.95717	2.51695	2.97341
Chr02	97922979	97922991	TCF7L1	->	Xetrov90005679m.g-camkk1-like.1	-	77	77	Chr02	97922804	97923013	2.43298	2.26261	3.29856	4.52782	2.35836	2.97607
Chr02	97922990	97923002	TCF7L1	->	Xetrov90005679m.g-camkk1-like.1	+	77	77	Chr02	97922804	97923013	2.43298	2.26261	3.29856	4.52782	2.35836	2.97607
Chr05	77213287	77213299	TCF7L1	->	Xetrov90014107m.g-Xetrov90014107m.g	-	77	79	Chr05	77213221	77213422	3.41424	1.84476	2.89414	4.28692	1.89591	2.86719
Chr03	96343101	96343113	TCF7L1	->	Xetrov90008847m.g-Xetrov90008847m.g	-	77	79	Chr03	96343079	96343284	4.79493	4.92131	3.25972	5.4257	2.21937	4.12421
Chr03	96344968	96344980	TCF7L1	->	Xetrov90008847m.g-Xetrov90008847m.g	-	77	79	Chr03	96344862	96345077	3.50594	3.2024	3.3148	6.11636	2.56838	3.74158
Chr08	18117952	18117964	TCF7L1	->	Xetrov90020206m.g-Xetrov90020206m.g	+	77	79	Chr08	18117823	18118025	3.39573	4.39162	2.90886	4.94889	2.63526	3.65607
Chr07	69394271	69394283	TCF7L1	->	Xetrov90018507m.g-Xetrov90018507m.g	-	77	79	Chr07	69394178	69394398	2.14329	0.352048	2.83302	4.44962	2.37987	2.43157
Chr09	29684142	29684154	TCF7L1	->	Xetrov90023661m.g-Xetrov90023661m.g	-	78	29	Chr09	29682268	29685791	0.825309	1.02413	0.603056	0.54373	0.20066	0.639377
Chr05	143616181	143616193	TCF7L1	->	Xetrov90015278m.g-Xetrov90015278m.g	+	78	29	Chr05	143591384	143616821	0.559771	0.604226	0.641012	0.491104	0.25871	0.510965
Chr05	143597261	143597273	TCF7L1	->	Xetrov90015278m.g-Xetrov90015278m.g	+	78	29	Chr05	143591384	143616821	0.559771	0.604226	0.641012	0.491104	0.25871	0.510965
Chr06	88992942	88992954	TCF7L1	->	Xetrov90016629m.g-Xetrov90016629m.g	+	78	62	Chr06	88992658	88994984	0.890281	0.901698	0.786155	0.823173	0.347632	0.749788
Chr06	89053289	89053301	TCF7L1	->	Xetrov90016629m.g-Xetrov90016629m.g	+	78	62	Chr06	89046543	89057954	0.72804	0.644673	0.762824	0.718474	0.30215	0.631232
Chr04	102265131	102265143	TCF7L1	->	Xetrov90012219m.g-henmt1	-	78	62	Chr04	102264989	102274947	0.928903	1.41732	0.68108	0.686901	0.312966	0.805434
Chr05	50294206	50294218	TCF7L1	->	Xetrov90013669m.g-bcl2l11	-	78	62	Chr05	50292007	50326755	0.765491	0.903114	0.72613	0.699677	0.284359	0.675754
Chr05	111034978	111034990	TCF7L1	->	Xetrov90014664m.g-ccdc150	-	78	62	Chr05	111017741	111038587	0.839759	1.03798	0.641643	0.575903	0.277172	0.674491
Chr02	116295688	116295700	TCF7L1	->	Xetrov90005991m.g-Xetrov90005991m.g	+	78	62	Chr02	116293116	116311652	0.697187	0.69875	0.641709	0.529002	0.225517	0.558433
Chr06	31867935	31867947	TCF7L1	->	Xetrov90015887m.g-cpvl	+	79	3	Chr06	31867704	31868054	1.48659	1.92535	1.51192	1.31138	0.309559	1.30896
Chr02	103814682	103814694	TCF7L1	->	Xetrov90005782m.g-tmem47	-	79	3	Chr02	103814610	103814827	1.13788	2.06832	1.17567	1.90247	0.809241	1.41872
Chr02	117488966	117488978	TCF7L1	->	Xetrov90006006m.g-clybl	+	79	3	Chr02	117488854	117489058	1.52884	2.15107	1.66082	2.30758	0.0180852	1.53328
Chr01	146340118	146340130	TCF7L1	->	Xetrov90003013m.g-txnrd2	+	79	3	Chr01	146340042	146340344	2.68536	2.21876	1.41238	1.52803	0.708864	1.71068
scaffold_510	41329	41341	TCF7L1	->	Xetrov90029266m.g-Xetrov90029266m.g	-	79	10	scaffold_510	41146	41377	1.05408	1.50531	1.57714	1.47744	0.162336	1.15526
Chr07	91745162	91745174	TCF7L1	->	Xetrov90018917m.g-Xetrov90018917m.g	+	79	10	Chr07	91745022	91745265	1.73112	1.45131	1.55013	1.38473	1.20537	1.46453
Chr03	51754118	51754130	TCF7L1	->	Xetrov90008052m.g-phlda1	-	79	10	Chr03	51754009	51754388	1.42257	2.0069	1.23935	1.41305	0.469633	1.3103
Chr05	99437595	99437607	TCF7L1	->	Xetrov90014436m.g-gmnc-like	+	79	10	Chr05	99437333	99437849	1.29052	0.569497	1.4138	2.23734	0.723596	1.24695
Chr02	119227934	119227946	TCF7L1	->	Xetrov90006036m.g-sox21-like.2	+	79	11	Chr02	119227710	119227956	1.92224	2.04185	1.37033	2.20949	0.122052	1.53319
Chr04	44496458	44496470	TCF7L1	->	Xetrov90011248m.g-irx3	-	79	11	Chr04	44496302	44496503	2.76161	2.58279	1.63129	1.62446	0.167717	1.75357
Chr08	18654383	18654395	TCF7L1	->	Xetrov90020235m.g-LOC101732882	+	79	11	Chr08	18654354	18654610	2.33031	1.21912	1.52182	1.22074	0.470006	1.3524
Chr05	58698168	58698180	TCF7L1	->	Xetrov90013798m.g-prr18	+	79	11	Chr05	58698111	58698488	2.89309	3.03069	1.58336	1.49554	0.155947	1.83172
Chr06	74882812	74882824	TCF7L1	->	Xetrov90016428m.g-Xetrov90016428m.g	-	79	28	Chr06	74882695	74882901	0.960345	0	1.22474	1.52024	0.358179	0.8127
Chr04	26095765	26095777	TCF7L1	->	Xetrov90010731m.g-Xetrov90010731m.g	+	79	28	Chr04	26095416	26096134	1.94502	2.72252	1.41297	1.55692	0.51849	1.63118
Chr09	24939467	24939479	TCF7L1	->	Xetrov90023568m.g-Xetrov90023568m.g	-	79	44	Chr09	24939209	24939545	1.29435	1.97754	1.03231	1.57278	0.221761	1.21975
Chr01	31894490	31894502	TCF7L1	->	Xetrov90000693m.g-dlc1	-	79	44	Chr01	31894443	31894645	1.27551	2.81103	1.21282	1.73252	0.414478	1.48927
Chr06	99920923	99920935	TCF7L1	->	Xetrov90016795m.g-atp6v1h	+	79	44	Chr06	99920790	99921018	1.1558	1.12248	1.36381	2.03475	0.264763	1.18832
Chr01	31864742	31864754	TCF7L1	->	Xetrov90000693m.g-dlc1	-	79	44	Chr01	31864616	31864925	1.92606	2.78048	1.8345	1.95579	0.198469	1.73906
Chr02	60089631	60089643	TCF7L1	->	Xetrov90004970m.g-Xetrov90004970m.g	+	79	49	Chr02	60089387	60089705	1.79343	2.87801	1.17427	1.8579	1.05581	1.75188
Chr04	95197367	95197379	TCF7L1	->	Xetrov90012087m.g-Xetrov90012087m.g	-	79	49	Chr04	95197342	95197611	0.991882	1.17376	1.54128	1.94147	0.482714	1.22622
Chr09	47402793	47402805	TCF7L1	->	Xetrov90023962m.g-Xetrov90023962m.g	+	79	51	Chr09	47402741	47403055	1.69893	0.478447	1.23433	1.21064	0.116137	0.947698
Chr06	9847031	9847043	TCF7L1	->	Xetrov90015600m.g-Xetrov90015600m.g	+	79	51	Chr06	9846884	9847091	1.87847	2.53894	1.82297	2.11641	0.721021	1.81556
Chr02	140993200	140993212	TCF7L1	->	Xetrov90006420m.g-hdac7	+	79	51	Chr02	140992988	140993219	1.56539	2.49513	1.09213	1.13407	0.858519	1.42905
Chr02	140993060	140993072	TCF7L1	->	Xetrov90006420m.g-hdac7	+	79	51	Chr02	140992988	140993219	1.56539	2.49513	1.09213	1.13407	0.858519	1.42905
Chr05	127332616	127332628	TCF7L1	->	Xetrov90015038m.g-Xetrov90015038m.g	-	79	60	Chr05	127332437	127332736	1.00097	1.53757	1.74095	1.49029	0.264651	1.20688
Chr05	127332576	127332588	TCF7L1	->	Xetrov90015038m.g-Xetrov90015038m.g	-	79	60	Chr05	127332437	127332736	1.00097	1.53757	1.74095	1.49029	0.264651	1.20688
Chr02	119081426	119081438	TCF7L1	->	Xetrov90006035m.g-abcc4	-	79	60	Chr02	119081296	119081506	2.23325	1.61063	1.35667	1.64628	0.0337615	1.37612
scaffold_2092	1729	1741	TCF7L1	->	Xetrov90027120m.g-LOC101732569	-	79	60	scaffold_2092	1687	2005	2.34811	3.62368	1.65461	1.75284	0.406963	1.95724
Chr02	121451166	121451178	TCF7L1	->	Xetrov90006048m.g-slitrk1	+	79	66	Chr02	121451034	121451299	0.657417	1.9455	1.45259	1.51942	0.165643	1.14811
Chr05	25220928	25220940	TCF7L1	->	Xetrov90013298m.g-nkx2-2	+	79	66	Chr05	25220907	25221164	0.970203	1.02165	1.53831	1.60153	0	1.02634
Chr05	32737918	32737930	TCF7L1	->	Xetrov90013396m.g-Xetrov90013396m.g	+	79	66	Chr05	32737790	32738015	0.995023	1.34335	1.33683	2.32794	0	1.20063
Chr02	124516675	124516687	TCF7L1	->	Xetrov90006089m.g-pcdh9	-	79	66	Chr02	124516523	124516778	0.840451	0.57537	1.22984	1.56828	0.394508	0.92169
Chr05	32732150	32732162	TCF7L1	->	Xetrov90013396m.g-Xetrov90013396m.g	+	79	66	Chr05	32731904	32732156	1.51671	1.73268	1.66604	1.72501	0.563976	1.44088
Chr05	32732150	32732162	TCF7L1	->	Xetrov90013396m.g-Xetrov90013396m.g	+	79	66	Chr05	32732157	32732459	1.33805	3.02855	1.61576	1.99694	0.677316	1.73132
Chr01	76514517	76514529	TCF7L1	->	Xetrov90001372m.g-prdm8	+	79	66	Chr01	76514330	76514531	1.65928	1.66066	1.58733	1.45328	1.02359	1.47683
Chr05	32794719	32794731	TCF7L1	->	Xetrov90013396m.g-Xetrov90013396m.g	-	79	66	Chr05	32794397	32795063	1.67399	2.87244	1.39548	1.76768	0.633426	1.6686
Chr05	32794846	32794858	TCF7L1	->	Xetrov90013396m.g-Xetrov90013396m.g	+	79	66	Chr05	32794397	32795063	1.67399	2.87244	1.39548	1.76768	0.633426	1.6686
Chr06	18818298	18818310	TCF7L1	->	Xetrov90015700m.g-mllt10-like	-	79	81	Chr06	18817807	18818321	1.85481	2.17031	0.987546	1.54169	0.31414	1.3737
Chr01	178673796	178673808	TCF7L1	->	Xetrov90003572m.g-Xetrov90003572m.g	-	79	81	Chr01	178673662	178673897	1.25076	2.78331	1.37088	1.97269	0.469725	1.56947
scaffold_169	74580	74592	TCF7L1	->	Xetrov90026705m.g-fam204a-like	-	79	81	scaffold_169	74359	74632	0.810185	1.63943	1.47919	2.19688	0.129258	1.25099
scaffold_169	77980	77992	TCF7L1	->	Xetrov90026705m.g-fam204a-like	+	79	81	scaffold_169	77877	78205	0.977813	0.657555	1.23988	1.61539	0.184297	0.934986
Chr06	18823320	18823332	TCF7L1	->	Xetrov90015700m.g-mllt10-like	+	79	81	Chr06	18823180	18823647	1.15298	1.74661	1.27878	1.45448	0.175407	1.16165
Chr06	14796809	14796821	TCF7L1	->	Xetrov90015640m.g-arhgap12-like	+	79	81	Chr06	14796705	14796993	2.26744	1.96096	1.23253	1.71224	1.19172	1.67298
Chr04	98239039	98239051	TCF7L1	->	Xetrov90012149m.g-pbx1	+	79	81	Chr04	98238938	98239159	2.26416	2.31804	1.742	1.85204	0.697134	1.77467
Chr06	18874389	18874401	TCF7L1	->	Xetrov90015700m.g-mllt10-like	+	79	81	Chr06	18874271	18874510	2.34193	3.11257	1.58124	1.63357	1.01625	1.93711
Chr04	21525690	21525702	TCF7L1	->	Xetrov90010682m.g-dpy19l3	-	80	8	Chr04	21524560	21527008	1.6239	1.67522	0.929431	0.757961	0.427399	1.08278
Chr09	79023486	79023498	TCF7L1	->	Xetrov90024552m.g-zranb3-like.2	-	80	8	Chr09	79023450	79023979	1.71115	0.998514	1.07109	0.589443	0.706314	1.0153
Chr08	65989937	65989949	TCF7L1	->	Xetrov90021206m.g-gpr68	+	80	40	Chr08	65989386	65990628	1.11749	1.4966	1.03596	0.698847	0.574739	0.984727
Chr08	66013229	66013241	TCF7L1	->	Xetrov90021206m.g-gpr68	-	80	40	Chr08	66012585	66014138	1.08549	1.23947	0.999075	0.807179	0.479949	0.922232
Chr01	131213581	131213593	TCF7L1	->	Xetrov90002638m.g-LOC100495683	-	80	40	Chr01	131213557	131214000	1.27107	1.81024	1.06743	0.452051	0.779397	1.07604
Chr02	125212098	125212110	TCF7L1	->	Xetrov90006090m.g-Xetrov90006090m.g	-	81	28	Chr02	125211879	125212122	1.4752	2.05801	1.36684	1.19169	0.277981	1.27394
Chr01	45960807	45960819	TCF7L1	->	Xetrov90000890m.g-trim2	-	81	28	Chr01	45960558	45961047	2.27134	1.35555	1.18812	0.497349	0.207417	1.10396
Chr09	49782007	49782019	TCF7L1	->	Xetrov90024009m.g-LOC100492177-like	-	81	28	Chr09	49781910	49782395	1.95894	1.53955	0.949966	0.956279	0.102339	1.10141
Chr08	58463028	58463040	TCF7L1	->	Xetrov90021016m.g-Xetrov90021016m.g	-	81	29	Chr08	58462976	58463306	2.15795	3.91292	1.47978	0.732919	0.628356	1.78239
Chr08	58463206	58463218	TCF7L1	->	Xetrov90021016m.g-Xetrov90021016m.g	-	81	29	Chr08	58462976	58463306	2.15795	3.91292	1.47978	0.732919	0.628356	1.78239
Chr08	58464250	58464262	TCF7L1	->	Xetrov90021016m.g-Xetrov90021016m.g	+	81	29	Chr08	58464222	58464472	3.25103	4.66091	1.49865	1.0616	0.380664	2.17057
Chr09	29578481	29578493	TCF7L1	->	Xetrov90023653m.g-LOC101732727	-	81	29	Chr09	29578402	29578732	1.53604	2.28113	1.53807	1.02558	0.401973	1.35656
Chr03	121771608	121771620	TCF7L1	->	Xetrov90009493m.g-LOC101732995	-	81	41	Chr03	121771456	121771715	1.52589	1.54864	0.961887	0.590157	0.589941	1.0433
Chr03	121771633	121771645	TCF7L1	->	Xetrov90009493m.g-LOC101732995	-	81	41	Chr03	121771456	121771715	1.52589	1.54864	0.961887	0.590157	0.589941	1.0433
Chr01	156841264	156841276	TCF7L1	->	Xetrov90003216m.g-Xetrov90003216m.g	-	81	41	Chr01	156840999	156841277	1.06317	1.14434	1.1003	0.477235	0	0.757008
Chr01	156841209	156841221	TCF7L1	->	Xetrov90003216m.g-Xetrov90003216m.g	-	81	41	Chr01	156840999	156841277	1.06317	1.14434	1.1003	0.477235	0	0.757008
Chr03	67865000	67865012	TCF7L1	->	Xetrov90008292m.g-Xetrov90008292m.g	-	81	73	Chr03	67864966	67865207	0.859845	1.27614	1.27499	0.486182	0.134257	0.806282
Chr01	18567330	18567342	TCF7L1	->	Xetrov90000489m.g-LOC100493887	+	81	73	Chr01	18567252	18567495	1.1699	1.61992	1.31535	0.645484	0.0563775	0.961406
Chr01	39368238	39368250	TCF7L1	->	Xetrov90000782m.g-hand2	-	81	82	Chr01	39368173	39368397	1.08482	0.905295	1.01971	0.267121	0.01652	0.658693
scaffold_348	137543	137555	TCF7L1	->	Xetrov90028230m.g-Xetrov90028230m.g	+	81	82	scaffold_348	137389	137670	1.09195	2.21596	1.23016	0.573715	0.717089	1.16577
Chr07	72376137	72376149	TCF7L1	->	Xetrov90018556m.g-Xetrov90018556m.g	-	81	82	Chr07	72376080	72376336	2.89212	2.83356	1.50889	1.18251	0.76438	1.83629
Chr05	111718375	111718387	TCF7L1	->	Xetrov90014689m.g-ephb3	+	82	54	Chr05	111718344	111718655	2.94808	3.17303	1.52942	1.57405	1.17788	2.08049
Chr02	138992557	138992569	TCF7L1	->	Xetrov90006377m.g-tfcp2	+	82	54	Chr02	138992365	138992630	1.77341	2.86423	1.34697	0.945721	0.926354	1.57134
Chr03	55257388	55257400	TCF7L1	->	Xetrov90008104m.g-prickle1	+	82	54	Chr03	55257320	55257520	2.24084	2.59027	1.65211	1.78685	0.315552	1.71712
Chr06	4235605	4235617	TCF7L1	->	Xetrov90015502m.g-Xetrov90015502m.g	-	82	66	Chr06	4235546	4235767	1.83701	3.55151	1.96353	1.64185	1.11657	2.02209
Chr06	4235169	4235181	TCF7L1	->	Xetrov90015502m.g-Xetrov90015502m.g	+	82	66	Chr06	4235045	4235337	1.9467	3.62069	1.24582	1.53999	0.9418	1.859
Chr07	104247300	104247312	TCF7L1	->	Xetrov90019250m.g-Xetrov90019250m.g	+	82	66	Chr07	104247192	104247436	1.43166	1.77122	1.2631	0.706995	0.827765	1.20015
scaffold_288	67594	67606	TCF7L1	->	Xetrov90027837m.g-LOC100487119	+	82	71	scaffold_288	67320	68394	1.87339	1.92881	1.10929	0.876012	0.538171	1.26513
Chr05	107704679	107704691	TCF7L1	->	Xetrov90014571m.g-skil	-	82	71	Chr05	107704552	107704808	3.66139	3.22982	1.76461	2.09501	1.6304	2.47625
Chr03	120667610	120667622	TCF7L1	->	Xetrov90009429m.g-Xetrov90009429m.g	+	82	79	Chr03	120667607	120667890	2.01338	3.39192	1.8783	1.74489	1.3158	2.06886
Chr07	79858840	79858852	TCF7L1	->	Xetrov90018703m.g-LOC101732869-like	-	82	79	Chr07	79858808	79859060	1.57024	1.579	1.75168	1.65636	0.784731	1.4684
Chr02	82352019	82352031	TCF7L1	->	Xetrov90005387m.g-LOC100216114	+	84	15	Chr02	82351793	82352121	0.415206	0.838285	0.841999	0.209032	0.396101	0.540125
scaffold_359	135059	135071	TCF7L1	->	Xetrov90028285m.g-Xetrov90028285m.g	-	84	15	scaffold_359	134914	135720	0.537897	0.549562	1.00281	0.417761	0.638329	0.629271
Chr09	72069772	72069784	TCF7L1	->	Xetrov90024442m.g-orc4	+	84	21	Chr09	72069097	72070563	0.781195	1.263	0.769266	0.433076	0.182826	0.685872
Chr10	3817613	3817625	TCF7L1	->	Xetrov90024715m.g-cwc25	-	84	21	Chr10	3816406	3817870	0.958668	0.843957	0.887421	0.741317	0.392575	0.764788
Chr03	83783746	83783758	TCF7L1	->	Xetrov90008603m.g-sin3a	+	84	21	Chr03	83783695	83783907	1.28951	0.675274	0.843192	0.60828	0.539972	0.791246
Chr06	922644	922656	TCF7L1	->	Xetrov90015443m.g-LOC101732837	+	84	21	Chr06	922426	923908	1.43179	1.25268	0.751034	0.758612	0.142041	0.867233
Chr06	922905	922917	TCF7L1	->	Xetrov90015443m.g-LOC101732837	+	84	21	Chr06	922426	923908	1.43179	1.25268	0.751034	0.758612	0.142041	0.867233
Chr05	17125955	17125967	TCF7L1	->	Xetrov90013175m.g-msh6	-	84	21	Chr05	17125724	17125971	0.326565	0.316274	0.466741	0.0494147	0.0794787	0.247695
Chr02	130364625	130364637	TCF7L1	->	Xetrov90006136m.g-serp2	-	84	26	Chr02	130364431	130364676	1.42441	2.29537	0.725431	0.821368	0.0554495	1.06441
Chr10	3890305	3890317	TCF7L1	->	Xetrov90024719m.g-tbkbp1-like	-	84	26	Chr10	3890255	3890565	0.551874	2.18288	0.630821	0.383201	0.185586	0.786873
Chr04	90100927	90100939	TCF7L1	->	Xetrov90011995m.g-glul-like.1	+	84	32	Chr04	90100782	90101167	0.820736	1.50531	0.569006	0.247354	0.0140892	0.631299
Chr08	48150749	48150761	TCF7L1	->	Xetrov90020673m.g-LOC100489507	-	84	32	Chr08	48150729	48151085	0.374298	0.940912	0.558581	0.353033	0	0.445365
Chr03	101173344	101173356	TCF7L1	->	Xetrov90008950m.g-LOC101733854	-	85	11	Chr03	101166631	101181846	0.80537	1.10959	0.718207	0.53114	0.316357	0.696133
Chr09	9891380	9891392	TCF7L1	->	Xetrov90023121m.g-rasd1	-	85	11	Chr09	9888292	9891943	0.77982	1.0525	0.667884	0.434096	0.257874	0.638435
Chr10	17954128	17954140	TCF7L1	->	Xetrov90025090m.g-nog	-	85	11	Chr10	17945685	17958172	0.711667	0.827879	0.721168	0.573668	0.286594	0.624195
Chr06	13148538	13148550	TCF7L1	->	Xetrov90015621m.g-fzd8	-	85	11	Chr06	13144721	13152056	0.791825	1.08358	0.648912	0.755016	0.324194	0.720705
Chr03	101193472	101193484	TCF7L1	->	Xetrov90008950m.g-LOC101733854	-	85	11	Chr03	101193373	101193591	0.805109	2.20426	0.796887	0.368584	0.409684	0.916905
Chr02	157694566	157694578	TCF7L1	->	Xetrov90006824m.g-Xetrov90006824m.g	-	85	82	Chr02	157692586	157697834	0.66501	0.548731	0.64122	0.458908	0.251927	0.513159
Chr02	879465	879477	TCF7L1	->	Xetrov90003879m.g-Xetrov90003879m.g	+	85	82	Chr02	878958	880707	0.744977	0.657663	0.628879	0.517422	0.27748	0.565284
Chr02	4347994	4348006	TCF7L1	->	Xetrov90003943m.g-Xetrov90003943m.g	+	85	82	Chr02	4341586	4350172	0.677773	0.800165	0.716757	0.523762	0.333159	0.610323
Chr07	5670437	5670449	TCF7L1	->	Xetrov90017466m.g-dkk1	-	86	4	Chr07	5670342	5670639	1.89282	1.25077	0.877693	1.22221	0.0602215	1.06074
Chr01	141125775	141125787	TCF7L1	->	Xetrov90002828m.g-mn1	-	86	4	Chr01	141124122	141126160	0.892021	1.12846	0.966805	0.533429	0.425363	0.789217
Chr05	89838054	89838066	TCF7L1	->	Xetrov90014299m.g-Xetrov90014299m.g	+	86	4	Chr05	89837945	89838268	1.23939	2.39768	1.23107	0.370243	0.492123	1.1461
Chr05	58530298	58530310	TCF7L1	->	Xetrov90013793m.g-t2	+	86	4	Chr05	58529100	58531003	1.09485	1.18974	1.04245	0.604347	0.129705	0.812217
Chr05	58530108	58530120	TCF7L1	->	Xetrov90013793m.g-t2	+	86	4	Chr05	58529100	58531003	1.09485	1.18974	1.04245	0.604347	0.129705	0.812217
Chr05	58529607	58529619	TCF7L1	->	Xetrov90013793m.g-t2	-	86	4	Chr05	58529100	58531003	1.09485	1.18974	1.04245	0.604347	0.129705	0.812217
Chr08	93800951	93800963	TCF7L1	->	Xetrov90021775m.g-LOC100495677-like	+	86	4	Chr08	93800890	93801153	1.18681	0	1.1127	0.399087	0.0524893	0.550218
Chr07	59439586	59439598	TCF7L1	->	Xetrov90018345m.g-LOC101732270	+	86	4	Chr07	59439084	59441093	1.2217	1.41698	0.940038	0.6258	0.168067	0.874518
Chr08	57809857	57809869	TCF7L1	->	Xetrov90020995m.g-LOC100145695	+	86	4	Chr08	57809714	57809945	1.14483	3.40265	0.99274	0.136367	0.0468879	1.14469
[truncated: 199,380+ more rows]

## Sheet: Table S1B RNA GO terms
1	proteasomal ubiquitin-independent protein catabolic process	9.5883e-05	Xetrov83001457m.g,Xetrov83022451m.g,Xetrov83026481m.g,Xetrov83028820m.g	GO:0010499
1	nucleoside triphosphate metabolic process	0.000100281	Xetrov83000047m.g,Xetrov83006484m.g,Xetrov83008467m.g,Xetrov83024028m.g,Xetrov83028700m.g,Xetrov83031110m.g,Xetrov83031168m.g	GO:0009141
1	organonitrogen compound metabolic process	0.000164693	Xetrov83000047m.g,Xetrov83000165m.g,Xetrov83002427m.g,Xetrov83004147m.g,Xetrov83005662m.g,Xetrov83006484m.g,Xetrov83008467m.g,Xetrov83008537m.g,Xetrov83009621m.g,Xetrov83012560m.g,Xetrov83012804m.g,Xetrov83015216m.g,Xetrov83018332m.g,Xetrov83018526m.g,Xetrov83018742m.g,Xetrov83019527m.g,Xetrov83020040m.g,Xetrov83022064m.g,Xetrov83024028m.g,Xetrov83028700m.g,Xetrov83029408m.g,Xetrov83031110m.g,Xet…	GO:1901564
1	regulation of protein complex assembly	0.000323891	Xetrov83000634m.g,Xetrov83022122m.g,Xetrov83025824m.g,Xetrov83026313m.g,Xetrov83027156m.g,Xetrov83028780m.g	GO:0043254
1	purine nucleoside triphosphate metabolic process	0.000357724	Xetrov83000047m.g,Xetrov83006484m.g,Xetrov83008467m.g,Xetrov83024028m.g,Xetrov83031110m.g,Xetrov83031168m.g	GO:0009144
1	purine ribonucleoside triphosphate metabolic process	0.000357724	Xetrov83000047m.g,Xetrov83006484m.g,Xetrov83008467m.g,Xetrov83024028m.g,Xetrov83031110m.g,Xetrov83031168m.g	GO:0009205
1	nitrogen compound metabolic process	0.000386197	Xetrov83000047m.g,Xetrov83000165m.g,Xetrov83000311m.g,Xetrov83000693m.g,Xetrov83001794m.g,Xetrov83001873m.g,Xetrov83002003m.g,Xetrov83002409m.g,Xetrov83002427m.g,Xetrov83002434m.g,Xetrov83004147m.g,Xetrov83004850m.g,Xetrov83005539m.g,Xetrov83005662m.g,Xetrov83006207m.g,Xetrov83006337m.g,Xetrov83006484m.g,Xetrov83007693m.g,Xetrov83008467m.g,Xetrov83008537m.g,Xetrov83009621m.g,Xetrov83009758m.g,Xet…	GO:0006807
1	ribonucleoside triphosphate metabolic process	0.000476057	Xetrov83000047m.g,Xetrov83006484m.g,Xetrov83008467m.g,Xetrov83024028m.g,Xetrov83031110m.g,Xetrov83031168m.g	GO:0009199
1	organic substance metabolic process	0.000526148	Xetrov83000047m.g,Xetrov83000165m.g,Xetrov83000311m.g,Xetrov83000693m.g,Xetrov83000992m.g,Xetrov83001050m.g,Xetrov83001241m.g,Xetrov83001457m.g,Xetrov83001476m.g,Xetrov83001794m.g,Xetrov83001873m.g,Xetrov83002003m.g,Xetrov83002409m.g,Xetrov83002427m.g,Xetrov83002434m.g,Xetrov83003210m.g,Xetrov83003265m.g,Xetrov83003451m.g,Xetrov83004147m.g,Xetrov83004850m.g,Xetrov83005452m.g,Xetrov83005485m.g,Xet…	GO:0071704
1	cellular metabolic process	0.000577319	Xetrov83000047m.g,Xetrov83000165m.g,Xetrov83000311m.g,Xetrov83000349m.g,Xetrov83000693m.g,Xetrov83000992m.g,Xetrov83001457m.g,Xetrov83001476m.g,Xetrov83001794m.g,Xetrov83001873m.g,Xetrov83002003m.g,Xetrov83002409m.g,Xetrov83002427m.g,Xetrov83002434m.g,Xetrov83003210m.g,Xetrov83003265m.g,Xetrov83003451m.g,Xetrov83004147m.g,Xetrov83004850m.g,Xetrov83005161m.g,Xetrov83005452m.g,Xetrov83005485m.g,Xet…	GO:0044237
1	cellular nitrogen compound metabolic process	0.000611165	Xetrov83000047m.g,Xetrov83000165m.g,Xetrov83000311m.g,Xetrov83000693m.g,Xetrov83001794m.g,Xetrov83001873m.g,Xetrov83002003m.g,Xetrov83002409m.g,Xetrov83002427m.g,Xetrov83002434m.g,Xetrov83004147m.g,Xetrov83004850m.g,Xetrov83005539m.g,Xetrov83005662m.g,Xetrov83006207m.g,Xetrov83006337m.g,Xetrov83006484m.g,Xetrov83007693m.g,Xetrov83008467m.g,Xetrov83008537m.g,Xetrov83009621m.g,Xetrov83009758m.g,Xet…	GO:0034641
1	embryo development ending in birth or egg hatching	0.000663193	Xetrov83000349m.g,Xetrov83001572m.g,Xetrov83003451m.g,Xetrov83005161m.g,Xetrov83005662m.g,Xetrov83011424m.g,Xetrov83020040m.g,Xetrov83021448m.g,Xetrov83022064m.g,Xetrov83023805m.g,Xetrov83028568m.g,Xetrov83029809m.g,Xetrov83030909m.g	GO:0009792
1	chordate embryonic development	0.000663193	Xetrov83000349m.g,Xetrov83001572m.g,Xetrov83003451m.g,Xetrov83005161m.g,Xetrov83005662m.g,Xetrov83011424m.g,Xetrov83020040m.g,Xetrov83021448m.g,Xetrov83022064m.g,Xetrov83023805m.g,Xetrov83028568m.g,Xetrov83029809m.g,Xetrov83030909m.g	GO:0043009
1	primary metabolic process	0.000828476	Xetrov83000047m.g,Xetrov83000165m.g,Xetrov83000311m.g,Xetrov83000693m.g,Xetrov83001050m.g,Xetrov83001241m.g,Xetrov83001457m.g,Xetrov83001476m.g,Xetrov83001794m.g,Xetrov83001873m.g,Xetrov83002003m.g,Xetrov83002409m.g,Xetrov83002427m.g,Xetrov83002434m.g,Xetrov83003210m.g,Xetrov83003265m.g,Xetrov83003451m.g,Xetrov83004147m.g,Xetrov83004850m.g,Xetrov83005452m.g,Xetrov83005539m.g,Xetrov83005662m.g,Xet…	GO:0044238
1	ribosome biogenesis	0.000842223	Xetrov83005662m.g,Xetrov83009771m.g,Xetrov83012560m.g,Xetrov83012804m.g,Xetrov83020040m.g,Xetrov83026586m.g,Xetrov83033858m.g,Xetrov83033947m.g	GO:0042254
1	purine ribonucleoside metabolic process	0.00089134	Xetrov83000047m.g,Xetrov83006484m.g,Xetrov83008467m.g,Xetrov83008537m.g,Xetrov83024028m.g,Xetrov83031110m.g,Xetrov83031168m.g	GO:0046128
1	purine nucleoside metabolic process	0.00101421	Xetrov83000047m.g,Xetrov83006484m.g,Xetrov83008467m.g,Xetrov83008537m.g,Xetrov83024028m.g,Xetrov83031110m.g,Xetrov83031168m.g	GO:0042278
1	purine nucleoside monophosphate metabolic process	0.00110174	Xetrov83000047m.g,Xetrov83006484m.g,Xetrov83008467m.g,Xetrov83008537m.g,Xetrov83024028m.g,Xetrov83031110m.g	GO:0009126
1	purine ribonucleoside monophosphate metabolic process	0.00110174	Xetrov83000047m.g,Xetrov83006484m.g,Xetrov83008467m.g,Xetrov83008537m.g,Xetrov83024028m.g,Xetrov83031110m.g	GO:0009167
1	metabolic process	0.0012901	Xetrov83000047m.g,Xetrov83000165m.g,Xetrov83000311m.g,Xetrov83000349m.g,Xetrov83000693m.g,Xetrov83000992m.g,Xetrov83001050m.g,Xetrov83001241m.g,Xetrov83001457m.g,Xetrov83001476m.g,Xetrov83001794m.g,Xetrov83001873m.g,Xetrov83002003m.g,Xetrov83002352m.g,Xetrov83002409m.g,Xetrov83002427m.g,Xetrov83002434m.g,Xetrov83003106m.g,Xetrov83003210m.g,Xetrov83003265m.g,Xetrov83003451m.g,Xetrov83004147m.g,Xet…	GO:0008152
1	purine nucleotide metabolic process	0.001296	Xetrov83000047m.g,Xetrov83006484m.g,Xetrov83008467m.g,Xetrov83008537m.g,Xetrov83024028m.g,Xetrov83028700m.g,Xetrov83031110m.g,Xetrov83031168m.g	GO:0006163
1	ATP metabolic process	0.00154183	Xetrov83000047m.g,Xetrov83006484m.g,Xetrov83008467m.g,Xetrov83024028m.g,Xetrov83031110m.g	GO:0046034
1	ribonucleoside metabolic process	0.00155248	Xetrov83000047m.g,Xetrov83006484m.g,Xetrov83008467m.g,Xetrov83008537m.g,Xetrov83024028m.g,Xetrov83031110m.g,Xetrov83031168m.g	GO:0009119
1	macromolecule metabolic process	0.00155845	Xetrov83000165m.g,Xetrov83000311m.g,Xetrov83000693m.g,Xetrov83001050m.g,Xetrov83001241m.g,Xetrov83001457m.g,Xetrov83001794m.g,Xetrov83001873m.g,Xetrov83002003m.g,Xetrov83002409m.g,Xetrov83002427m.g,Xetrov83002434m.g,Xetrov83003210m.g,Xetrov83003265m.g,Xetrov83004147m.g,Xetrov83004850m.g,Xetrov83005452m.g,Xetrov83005539m.g,Xetrov83005662m.g,Xetrov83006207m.g,Xetrov83006337m.g,Xetrov83006739m.g,Xet…	GO:0043170
1	nucleoside triphosphate biosynthetic process	0.00157808	Xetrov83000047m.g,Xetrov83006484m.g,Xetrov83028700m.g,Xetrov83031168m.g	GO:0009142
1	hydrogen ion transmembrane transport	0.00184045	Xetrov83000047m.g,Xetrov83006484m.g,Xetrov83009815m.g,Xetrov83009904m.g,Xetrov83016130m.g	GO:1902600
1	ribonucleoside monophosphate metabolic process	0.00194954	Xetrov83000047m.g,Xetrov83006484m.g,Xetrov83008467m.g,Xetrov83008537m.g,Xetrov83024028m.g,Xetrov83031110m.g	GO:0009161
1	embryo development	0.00208533	Xetrov83000349m.g,Xetrov83000809m.g,Xetrov83001476m.g,Xetrov83001572m.g,Xetrov83003451m.g,Xetrov83005161m.g,Xetrov83005662m.g,Xetrov83009621m.g,Xetrov83011424m.g,Xetrov83013647m.g,Xetrov83020040m.g,Xetrov83021448m.g,Xetrov83022064m.g,Xetrov83023255m.g,Xetrov83023805m.g,Xetrov83028568m.g,Xetrov83029299m.g,Xetrov83029809m.g,Xetrov83030909m.g,Xetrov83032667m.g,	GO:0009790
1	organonitrogen compound biosynthetic process	0.00212561	Xetrov83000047m.g,Xetrov83002427m.g,Xetrov83004147m.g,Xetrov83005662m.g,Xetrov83006484m.g,Xetrov83008537m.g,Xetrov83012560m.g,Xetrov83012804m.g,Xetrov83015216m.g,Xetrov83018332m.g,Xetrov83018742m.g,Xetrov83019527m.g,Xetrov83020040m.g,Xetrov83022064m.g,Xetrov83029408m.g,Xetrov83031168m.g,Xetrov83032543m.g,Xetrov83032667m.g	GO:1901566
1	nucleoside monophosphate metabolic process	0.00222296	Xetrov83000047m.g,Xetrov83006484m.g,Xetrov83008467m.g,Xetrov83008537m.g,Xetrov83024028m.g,Xetrov83031110m.g	GO:0009123
1	nucleoside metabolic process	0.00229134	Xetrov83000047m.g,Xetrov83006484m.g,Xetrov83008467m.g,Xetrov83008537m.g,Xetrov83024028m.g,Xetrov83031110m.g,Xetrov83031168m.g	GO:0009116
1	positive regulation of protein complex assembly	0.00253331	Xetrov83000634m.g,Xetrov83022122m.g,Xetrov83026313m.g,Xetrov83027156m.g	GO:0031334
1	glycosyl compound metabolic process	0.00268057	Xetrov83000047m.g,Xetrov83006484m.g,Xetrov83008467m.g,Xetrov83008537m.g,Xetrov83024028m.g,Xetrov83031110m.g,Xetrov83031168m.g	GO:1901657
1	regulation of RNA polymerase II transcriptional preinitiation complex assembly	0.00279581	Xetrov83022122m.g,Xetrov83026313m.g	GO:0045898
1	positive regulation of RNA polymerase II transcriptional preinitiation complex assembly	0.00279581	Xetrov83022122m.g,Xetrov83026313m.g	GO:0045899
1	barbed-end actin filament capping	0.00279581	Xetrov83027156m.g,Xetrov83028780m.g	GO:0051016
1	regulation of cellular component biogenesis	0.00285555	Xetrov83000634m.g,Xetrov83022122m.g,Xetrov83025824m.g,Xetrov83026313m.g,Xetrov83027156m.g,Xetrov83028780m.g	GO:0044087
1	RNA processing	0.00286154	Xetrov83001873m.g,Xetrov83002003m.g,Xetrov83002434m.g,Xetrov83004850m.g,Xetrov83006207m.g,Xetrov83012476m.g,Xetrov83012804m.g,Xetrov83015446m.g,Xetrov83020824m.g,Xetrov83026586m.g,Xetrov83033858m.g,Xetrov83033947m.g	GO:0006396
1	purine-containing compound metabolic process	0.00344253	Xetrov83000047m.g,Xetrov83006484m.g,Xetrov83008467m.g,Xetrov83008537m.g,Xetrov83024028m.g,Xetrov83028700m.g,Xetrov83031110m.g,Xetrov83031168m.g	GO:0072521
1	protein catabolic process	0.00355439	Xetrov83001457m.g,Xetrov83001794m.g,Xetrov83003265m.g,Xetrov83013880m.g,Xetrov83013899m.g,Xetrov83022122m.g,Xetrov83022451m.g,Xetrov83026313m.g,Xetrov83026481m.g,Xetrov83028820m.g	GO:0030163
1	apoptotic mitochondrial changes	0.00414684	Xetrov83005161m.g,Xetrov83024028m.g	GO:0008637
1	regulation of myeloid cell differentiation	0.00414684	Xetrov83020040m.g,Xetrov83028568m.g	GO:0045637
1	regulation of transcription initiation from RNA polymerase II promoter	0.00414684	Xetrov83022122m.g,Xetrov83026313m.g	GO:0060260
1	positive regulation of transcription initiation from RNA polymerase II promoter	0.00414684	Xetrov83022122m.g,Xetrov83026313m.g	GO:0060261
1	regulation of DNA-templated transcription, initiation	0.00414684	Xetrov83022122m.g,Xetrov83026313m.g	GO:2000142
1	positive regulation of DNA-templated transcription, initiation	0.00414684	Xetrov83022122m.g,Xetrov83026313m.g	GO:2000144
1	peptide metabolic process	0.00416871	Xetrov83000165m.g,Xetrov83002427m.g,Xetrov83005662m.g,Xetrov83009621m.g,Xetrov83012560m.g,Xetrov83012804m.g,Xetrov83015216m.g,Xetrov83018332m.g,Xetrov83019527m.g,Xetrov83020040m.g,Xetrov83022064m.g,Xetrov83029408m.g	GO:0006518
1	purine ribonucleotide metabolic process	0.00476655	Xetrov83000047m.g,Xetrov83006484m.g,Xetrov83008467m.g,Xetrov83008537m.g,Xetrov83024028m.g,Xetrov83031110m.g,Xetrov83031168m.g	GO:0009150
1	ribonucleoprotein complex biogenesis	0.00513946	Xetrov83005662m.g,Xetrov83009771m.g,Xetrov83012560m.g,Xetrov83012804m.g,Xetrov83020040m.g,Xetrov83026586m.g,Xetrov83033858m.g,Xetrov83033947m.g	GO:0022613
1	purine nucleoside triphosphate biosynthetic process	0.00516607	Xetrov83000047m.g,Xetrov83006484m.g,Xetrov83031168m.g	GO:0009145
1	purine ribonucleoside triphosphate biosynthetic process	0.00516607	Xetrov83000047m.g,Xetrov83006484m.g,Xetrov83031168m.g	GO:0009206
1	proteasomal protein catabolic process	0.00520829	Xetrov83001457m.g,Xetrov83001794m.g,Xetrov83022122m.g,Xetrov83022451m.g,Xetrov83026313m.g,Xetrov83026481m.g,Xetrov83028820m.g	GO:0010498
1	proteasome-mediated ubiquitin-dependent protein catabolic process	0.00520829	Xetrov83001457m.g,Xetrov83001794m.g,Xetrov83022122m.g,Xetrov83022451m.g,Xetrov83026313m.g,Xetrov83026481m.g,Xetrov83028820m.g	GO:0043161
1	homeostatic process	0.00555425	Xetrov83000349m.g,Xetrov83000809m.g,Xetrov83001241m.g,Xetrov83020040m.g,Xetrov83021541m.g,Xetrov83022064m.g,Xetrov83023805m.g,Xetrov83025824m.g,Xetrov83029809m.g,Xetrov83029950m.g,Xetrov83030076m.g	GO:0042592
1	RNA polymerase II transcriptional preinitiation complex assembly	0.00574079	Xetrov83022122m.g,Xetrov83026313m.g	GO:0051123
1	myeloid cell development	0.00590784	Xetrov83020040m.g,Xetrov83022064m.g,Xetrov83025824m.g	GO:0061515
1	positive regulation of cellular component biogenesis	0.00598947	Xetrov83000634m.g,Xetrov83022122m.g,Xetrov83026313m.g,Xetrov83027156m.g	GO:0044089
1	protein metabolic process	0.00618982	Xetrov83000165m.g,Xetrov83001050m.g,Xetrov83001241m.g,Xetrov83001457m.g,Xetrov83001794m.g,Xetrov83002427m.g,Xetrov83003265m.g,Xetrov83004147m.g,Xetrov83005452m.g,Xetrov83005662m.g,Xetrov83006739m.g,Xetrov83007693m.g,Xetrov83009621m.g,Xetrov83011316m.g,Xetrov83011654m.g,Xetrov83012560m.g,Xetrov83012804m.g,Xetrov83013880m.g,Xetrov83013899m.g,Xetrov83015061m.g,Xetrov83015216m.g,Xetrov83018332m.g,Xet…	GO:0019538
1	ribonucleotide metabolic process	0.00644712	Xetrov83000047m.g,Xetrov83006484m.g,Xetrov83008467m.g,Xetrov83008537m.g,Xetrov83024028m.g,Xetrov83031110m.g,Xetrov83031168m.g	GO:0009259
1	energy coupled proton transmembrane transport, against electrochemical gradient	0.00671011	Xetrov83000047m.g,Xetrov83006484m.g,Xetrov83009815m.g	GO:0015988
1	ATP hydrolysis coupled proton transport	0.00671011	Xetrov83000047m.g,Xetrov83006484m.g,Xetrov83009815m.g	GO:0015991
1	positive regulation of cellular component organization	0.00671343	Xetrov83000634m.g,Xetrov83022122m.g,Xetrov83026313m.g,Xetrov83027156m.g,Xetrov83028568m.g	GO:0051130
1	hydrogen transport	0.00755399	Xetrov83000047m.g,Xetrov83006484m.g,Xetrov83009815m.g,Xetrov83009904m.g,Xetrov83016130m.g	GO:0006818
1	proton transport	0.00755399	Xetrov83000047m.g,Xetrov83006484m.g,Xetrov83009815m.g,Xetrov83009904m.g,Xetrov83016130m.g	GO:0015992
1	DNA-templated transcriptional preinitiation complex assembly	0.00756908	Xetrov83022122m.g,Xetrov83026313m.g	GO:0070897
1	renal filtration	0.00756908	Xetrov83003451m.g,Xetrov83021448m.g	GO:0097205
1	ribonucleoside triphosphate biosynthetic process	0.00757407	Xetrov83000047m.g,Xetrov83006484m.g,Xetrov83031168m.g	GO:0009201
1	cellular macromolecule metabolic process	0.00764184	Xetrov83000165m.g,Xetrov83000311m.g,Xetrov83000693m.g,Xetrov83001457m.g,Xetrov83001794m.g,Xetrov83001873m.g,Xetrov83002003m.g,Xetrov83002409m.g,Xetrov83002427m.g,Xetrov83002434m.g,Xetrov83003210m.g,Xetrov83003265m.g,Xetrov83004147m.g,Xetrov83004850m.g,Xetrov83005452m.g,Xetrov83005539m.g,Xetrov83005662m.g,Xetrov83006207m.g,Xetrov83006337m.g,Xetrov83007693m.g,Xetrov83009758m.g,Xetrov83011316m.g,Xet…	GO:0044260
1	ribose phosphate metabolic process	0.0088693	Xetrov83000047m.g,Xetrov83006484m.g,Xetrov83008467m.g,Xetrov83008537m.g,Xetrov83024028m.g,Xetrov83031110m.g,Xetrov83031168m.g	GO:0019693
1	cellular component biogenesis	0.00890175	Xetrov83000634m.g,Xetrov83001241m.g,Xetrov83002003m.g,Xetrov83005161m.g,Xetrov83005662m.g,Xetrov83006336m.g,Xetrov83009771m.g,Xetrov83012560m.g,Xetrov83012804m.g,Xetrov83020040m.g,Xetrov83021448m.g,Xetrov83022122m.g,Xetrov83025824m.g,Xetrov83026313m.g,Xetrov83026586m.g,Xetrov83027156m.g,Xetrov83028780m.g,Xetrov83033858m.g,Xetrov83033947m.g,	GO:0044085
1	macromolecule catabolic process	0.00894537	Xetrov83000311m.g,Xetrov83001457m.g,Xetrov83001794m.g,Xetrov83003265m.g,Xetrov83013880m.g,Xetrov83013899m.g,Xetrov83022122m.g,Xetrov83022451m.g,Xetrov83026313m.g,Xetrov83026481m.g,Xetrov83028820m.g	GO:0009057
1	nucleotide metabolic process	0.00910332	Xetrov83000047m.g,Xetrov83006484m.g,Xetrov83008467m.g,Xetrov83008537m.g,Xetrov83024028m.g,Xetrov83028700m.g,Xetrov83031110m.g,Xetrov83031168m.g	GO:0009117
1	ribosome assembly	0.0094912	Xetrov83005662m.g,Xetrov83012560m.g,Xetrov83020040m.g	GO:0042255
1	purine nucleoside biosynthetic process	0.00950653	Xetrov83000047m.g,Xetrov83006484m.g,Xetrov83008537m.g,Xetrov83031168m.g	GO:0042451
1	purine ribonucleoside biosynthetic process	0.00950653	Xetrov83000047m.g,Xetrov83006484m.g,Xetrov83008537m.g,Xetrov83031168m.g	GO:0046129
1	guanosine-containing compound biosynthetic process	0.00962337	Xetrov83008537m.g,Xetrov83031168m.g	GO:1901070
1	ubiquitin-dependent protein catabolic process	0.0100485	Xetrov83001457m.g,Xetrov83001794m.g,Xetrov83003265m.g,Xetrov83022122m.g,Xetrov83022451m.g,Xetrov83026313m.g,Xetrov83026481m.g,Xetrov83028820m.g	GO:0006511
1	nucleoside phosphate metabolic process	0.0100485	Xetrov83000047m.g,Xetrov83006484m.g,Xetrov83008467m.g,Xetrov83008537m.g,Xetrov83024028m.g,Xetrov83028700m.g,Xetrov83031110m.g,Xetrov83031168m.g	GO:0006753
1	modification-dependent protein catabolic process	0.010718	Xetrov83001457m.g,Xetrov83001794m.g,Xetrov83003265m.g,Xetrov83022122m.g,Xetrov83022451m.g,Xetrov83026313m.g,Xetrov83026481m.g,Xetrov83028820m.g	GO:0019941
1	modification-dependent macromolecule catabolic process	0.0110649	Xetrov83001457m.g,Xetrov83001794m.g,Xetrov83003265m.g,Xetrov83022122m.g,Xetrov83022451m.g,Xetrov83026313m.g,Xetrov83026481m.g,Xetrov83028820m.g	GO:0043632
1	protein peptidyl-prolyl isomerization	0.0116664	Xetrov83005452m.g,Xetrov83011654m.g,Xetrov83025264m.g	GO:0000413
1	apoptotic process	0.0125515	Xetrov83000992m.g,Xetrov83001050m.g,Xetrov83001572m.g,Xetrov83005161m.g,Xetrov83006196m.g,Xetrov83020040m.g,Xetrov83022064m.g,Xetrov83024028m.g,Xetrov83025824m.g,Xetrov83028700m.g,Xetrov83031168m.g	GO:0006915
1	programmed cell death	0.0128462	Xetrov83000992m.g,Xetrov83001050m.g,Xetrov83001572m.g,Xetrov83005161m.g,Xetrov83006196m.g,Xetrov83020040m.g,Xetrov83022064m.g,Xetrov83024028m.g,Xetrov83025824m.g,Xetrov83028700m.g,Xetrov83031168m.g	GO:0012501
1	ribosomal large subunit biogenesis	0.0128527	Xetrov83005662m.g,Xetrov83009771m.g,Xetrov83012560m.g	GO:0042273
1	organic cyclic compound metabolic process	0.0140049	Xetrov83000047m.g,Xetrov83000311m.g,Xetrov83000693m.g,Xetrov83000992m.g,Xetrov83001794m.g,Xetrov83001873m.g,Xetrov83002003m.g,Xetrov83002409m.g,Xetrov83002434m.g,Xetrov83004147m.g,Xetrov83004850m.g,Xetrov83005539m.g,Xetrov83006207m.g,Xetrov83006337m.g,Xetrov83006484m.g,Xetrov83007693m.g,Xetrov83008467m.g,Xetrov83008537m.g,Xetrov83009758m.g,Xetrov83011343m.g,Xetrov83012476m.g,Xetrov83012804m.g,Xet…	GO:1901360
1	vacuole organization	0.0141508	Xetrov83005161m.g,Xetrov83017009m.g,Xetrov83029809m.g,Xetrov83030076m.g	GO:0007033
1	renal system process	0.0143776	Xetrov83003451m.g,Xetrov83021448m.g	GO:0003014
1	endoplasmic reticulum organization	0.0143776	Xetrov83002386m.g,Xetrov83028271m.g	GO:0007029
1	ATP synthesis coupled electron transport	0.0143776	Xetrov83024028m.g,Xetrov83031110m.g	GO:0042773
1	intrinsic apoptotic signaling pathway by p53 class mediator	0.0143776	Xetrov83020040m.g,Xetrov83022064m.g	GO:0072332
1	regulation of hemopoiesis	0.0143776	Xetrov83020040m.g,Xetrov83028568m.g,	GO:1903706
1	intrinsic apoptotic signaling pathway	0.0154251	Xetrov83020040m.g,Xetrov83022064m.g,Xetrov83025824m.g	GO:0097193
1	cellular aromatic compound metabolic process	0.0155783	Xetrov83000047m.g,Xetrov83000311m.g,Xetrov83000693m.g,Xetrov83000992m.g,Xetrov83001794m.g,Xetrov83001873m.g,Xetrov83002003m.g,Xetrov83002409m.g,Xetrov83002434m.g,Xetrov83004147m.g,Xetrov83004850m.g,Xetrov83005539m.g,Xetrov83006207m.g,Xetrov83006337m.g,Xetrov83006484m.g,Xetrov83007693m.g,Xetrov83008467m.g,Xetrov83008537m.g,Xetrov83009758m.g,Xetrov83011343m.g,Xetrov83012476m.g,Xetrov83012804m.g,Xet…	GO:0006725
1	nucleoside biosynthetic process	0.0159685	Xetrov83000047m.g,Xetrov83006484m.g,Xetrov83008537m.g,Xetrov83031168m.g	GO:0009163
1	ribonucleoside biosynthetic process	0.0159685	Xetrov83000047m.g,Xetrov83006484m.g,Xetrov83008537m.g,Xetrov83031168m.g	GO:0042455
1	glycosyl compound biosynthetic process	0.0159685	Xetrov83000047m.g,Xetrov83006484m.g,Xetrov83008537m.g,Xetrov83031168m.g	GO:1901659
1	organic substance catabolic process	0.0162801	Xetrov83000311m.g,Xetrov83001457m.g,Xetrov83001794m.g,Xetrov83003210m.g,Xetrov83003265m.g,Xetrov83008467m.g,Xetrov83009621m.g,Xetrov83013880m.g,Xetrov83013899m.g,Xetrov83022122m.g,Xetrov83022451m.g,Xetrov83026313m.g,Xetrov83026481m.g,Xetrov83028820m.g,	GO:1901575
1	gene expression	0.0164478	Xetrov83000165m.g,Xetrov83000693m.g,Xetrov83001241m.g,Xetrov83001873m.g,Xetrov83002003m.g,Xetrov83002409m.g,Xetrov83002427m.g,Xetrov83002434m.g,Xetrov83004850m.g,Xetrov83005539m.g,Xetrov83005662m.g,Xetrov83006207m.g,Xetrov83007693m.g,Xetrov83011343m.g,Xetrov83012476m.g,Xetrov83012560m.g,Xetrov83012804m.g,Xetrov83015216m.g,Xetrov83015446m.g,Xetrov83016140m.g,Xetrov83018332m.g,Xetrov83019527m.g,Xet…	GO:0010467
1	translation	0.0167681	Xetrov83002427m.g,Xetrov83005662m.g,Xetrov83012560m.g,Xetrov83012804m.g,Xetrov83015216m.g,Xetrov83018332m.g,Xetrov83019527m.g,Xetrov83020040m.g,Xetrov83022064m.g,Xetrov83029408m.g	GO:0006412
1	ribosomal small subunit biogenesis	0.0168122	Xetrov83020040m.g,Xetrov83026586m.g,Xetrov83033947m.g	GO:0042274
1	proteolysis involved in cellular protein catabolic process	0.0168396	Xetrov83001457m.g,Xetrov83001794m.g,Xetrov83003265m.g,Xetrov83022122m.g,Xetrov83022451m.g,Xetrov83026313m.g,Xetrov83026481m.g,Xetrov83028820m.g	GO:0051603
1	oxidative phosphorylation	0.0170619	Xetrov83024028m.g,Xetrov83031110m.g	GO:0006119
1	ER-associated ubiquitin-dependent protein catabolic process	0.0170619	Xetrov83022122m.g,Xetrov83026313m.g	GO:0030433
1	cysteine biosynthetic process from serine	0.0170644	Xetrov83032543m.g	GO:0006535
1	tetracycline transport	0.0170644	Xetrov83002085m.g	GO:0015904
1	cysteine biosynthetic process via cystathionine	0.0170644	Xetrov83032543m.g	GO:0019343
1	cysteine biosynthetic process	0.0170644	Xetrov83032543m.g	GO:0019344
1	endosome localization	0.0170644	Xetrov83029809m.g	GO:0032439
1	gamma-tubulin complex localization	0.0170644	Xetrov83005949m.g	GO:0033566
1	sterol import	0.0170644	Xetrov83029809m.g	GO:0035376
1	sterol transmembrane transport	0.0170644	Xetrov83029809m.g	GO:0035382
1	osteoclast development	0.0170644	Xetrov83025824m.g	GO:0036035
1	mitochondrial fragmentation involved in apoptotic process	0.0170644	Xetrov83005161m.g	GO:0043653
1	bone resorption	0.0170644	Xetrov83025824m.g	GO:0045453
1	regulation of erythrocyte differentiation	0.0170644	Xetrov83020040m.g	GO:0045646
1	progesterone receptor signaling pathway	0.0170644	Xetrov83025824m.g	GO:0050847
1	negative regulation of filopodium assembly	0.0170644	Xetrov83028780m.g	GO:0051490
1	regulation of histone H3-K4 methylation	0.0170644	Xetrov83028568m.g	GO:0051569
1	regulation of cholesterol import	0.0170644	Xetrov83029809m.g	GO:0060620
1	cholesterol import	0.0170644	Xetrov83029809m.g	GO:0070508
1	regulation of podosome assembly	0.0170644	Xetrov83025824m.g	GO:0071801
1	protein maturation by iron-sulfur cluster transfer	0.0170644	Xetrov83001241m.g	GO:0097428
1	bone cell development	0.0170644	Xetrov83025824m.g	GO:0098751
1	regulation of sterol import	0.0170644	Xetrov83029809m.g	GO:2000909
1	regulation of histone H3-K79 methylation	0.0170644	Xetrov83028568m.g	GO:2001160
1	positive regulation of histone H3-K79 methylation	0.0170644	Xetrov83028568m.g	GO:2001162
1	cellular amide metabolic process	0.0171758	Xetrov83000165m.g,Xetrov83002427m.g,Xetrov83005662m.g,Xetrov83009621m.g,Xetrov83012560m.g,Xetrov83012804m.g,Xetrov83015216m.g,Xetrov83018332m.g,Xetrov83019527m.g,Xetrov83020040m.g,Xetrov83022064m.g,Xetrov83029408m.g	GO:0043603
1	cellular protein catabolic process	0.0178144	Xetrov83001457m.g,Xetrov83001794m.g,Xetrov83003265m.g,Xetrov83022122m.g,Xetrov83022451m.g,Xetrov83026313m.g,Xetrov83026481m.g,Xetrov83028820m.g	GO:0044257
1	cell death	0.0179286	Xetrov83000992m.g,Xetrov83001050m.g,Xetrov83001572m.g,Xetrov83005161m.g,Xetrov83006196m.g,Xetrov83020040m.g,Xetrov83022064m.g,Xetrov83024028m.g,Xetrov83025824m.g,Xetrov83028700m.g,Xetrov83031168m.g	GO:0008219
1	death	0.0179286	Xetrov83000992m.g,Xetrov83001050m.g,Xetrov83001572m.g,Xetrov83005161m.g,Xetrov83006196m.g,Xetrov83020040m.g,Xetrov83022064m.g,Xetrov83024028m.g,Xetrov83025824m.g,Xetrov83028700m.g,Xetrov83031168m.g	GO:0016265
1	RNA secondary structure unwinding	0.0182669	Xetrov83006207m.g,Xetrov83009758m.g,Xetrov83021978m.g	GO:0010501
1	peptide biosynthetic process	0.0190185	Xetrov83002427m.g,Xetrov83005662m.g,Xetrov83012560m.g,Xetrov83012804m.g,Xetrov83015216m.g,Xetrov83018332m.g,Xetrov83019527m.g,Xetrov83020040m.g,Xetrov83022064m.g,Xetrov83029408m.g	GO:0043043
1	catabolic process	0.0197836	Xetrov83000311m.g,Xetrov83000349m.g,Xetrov83001457m.g,Xetrov83001794m.g,Xetrov83003210m.g,Xetrov83003265m.g,Xetrov83005161m.g,Xetrov83008467m.g,Xetrov83009621m.g,Xetrov83013880m.g,Xetrov83013899m.g,Xetrov83022122m.g,Xetrov83022451m.g,Xetrov83026313m.g,Xetrov83026481m.g,Xetrov83028820m.g,	GO:0009056
1	purine nucleoside monophosphate biosynthetic process	0.0197895	Xetrov83000047m.g,Xetrov83006484m.g,Xetrov83008537m.g	GO:0009127
1	purine ribonucleoside monophosphate biosynthetic process	0.0197895	Xetrov83000047m.g,Xetrov83006484m.g,Xetrov83008537m.g	GO:0009168
1	peptidyl-proline modification	0.0197895	Xetrov83005452m.g,Xetrov83011654m.g,Xetrov83025264m.g	GO:0018208
1	regulation of actin filament depolymerization	0.0199408	Xetrov83027156m.g,Xetrov83028780m.g	GO:0030834
1	negative regulation of actin filament depolymerization	0.0199408	Xetrov83027156m.g,Xetrov83028780m.g	GO:0030835
1	ERAD pathway	0.0199408	Xetrov83022122m.g,Xetrov83026313m.g	GO:0036503
1	actin filament capping	0.0199408	Xetrov83027156m.g,Xetrov83028780m.g	GO:0051693
1	regulation of cellular component size	0.0202863	Xetrov83000634m.g,Xetrov83000809m.g,Xetrov83027156m.g,Xetrov83028780m.g,Xetrov83032667m.g	GO:0032535
1	nucleobase-containing small molecule metabolic process	0.022122	Xetrov83000047m.g,Xetrov83006484m.g,Xetrov83008467m.g,Xetrov83008537m.g,Xetrov83024028m.g,Xetrov83028700m.g,Xetrov83031110m.g,Xetrov83031168m.g	GO:0055086
1	lysosome organization	0.0230071	Xetrov83029809m.g,Xetrov83030076m.g	GO:0007040
1	energy coupled proton transport, down electrochemical gradient	0.0230071	Xetrov83000047m.g,Xetrov83006484m.g	GO:0015985
1	ATP synthesis coupled proton transport	0.0230071	Xetrov83000047m.g,Xetrov83006484m.g	GO:0015986
1	negative regulation of protein complex disassembly	0.0230071	Xetrov83027156m.g,Xetrov83028780m.g	GO:0043242
1	lytic vacuole organization	0.0230071	Xetrov83029809m.g,Xetrov83030076m.g	GO:0080171
1	guanosine-containing compound metabolic process	0.0230071	Xetrov83008537m.g,Xetrov83031168m.g	GO:1901068
1	negative regulation of protein depolymerization	0.0230071	Xetrov83027156m.g,Xetrov83028780m.g	GO:1901880
1	heterocycle metabolic process	0.0231143	Xetrov83000047m.g,Xetrov83000311m.g,Xetrov83000693m.g,Xetrov83001794m.g,Xetrov83001873m.g,Xetrov83002003m.g,Xetrov83002409m.g,Xetrov83002434m.g,Xetrov83004147m.g,Xetrov83004850m.g,Xetrov83005539m.g,Xetrov83006207m.g,Xetrov83006337m.g,Xetrov83006484m.g,Xetrov83007693m.g,Xetrov83008467m.g,Xetrov83008537m.g,Xetrov83009758m.g,Xetrov83011343m.g,Xetrov83012476m.g,Xetrov83012804m.g,Xetrov83015446m.g,Xet…	GO:0046483
1	nucleobase-containing compound metabolic process	0.0245308	Xetrov83000047m.g,Xetrov83000311m.g,Xetrov83000693m.g,Xetrov83001794m.g,Xetrov83001873m.g,Xetrov83002003m.g,Xetrov83002409m.g,Xetrov83002434m.g,Xetrov83004850m.g,Xetrov83005539m.g,Xetrov83006207m.g,Xetrov83006337m.g,Xetrov83006484m.g,Xetrov83007693m.g,Xetrov83008467m.g,Xetrov83008537m.g,Xetrov83009758m.g,Xetrov83011343m.g,Xetrov83012476m.g,Xetrov83012804m.g,Xetrov83015446m.g,Xetrov83016140m.g,Xet…	GO:0006139
1	ribosomal large subunit assembly	0.0262537	Xetrov83005662m.g,Xetrov83012560m.g	GO:0000027
1	respiratory electron transport chain	0.0262537	Xetrov83024028m.g,Xetrov83031110m.g	GO:0022904
1	negative regulation of actin filament polymerization	0.0262537	Xetrov83027156m.g,Xetrov83028780m.g	GO:0030837
1	hematopoietic stem cell differentiation	0.0262537	Xetrov83004850m.g,Xetrov83022064m.g,	GO:0060218
1	regulation of protein depolymerization	0.0262537	Xetrov83027156m.g,Xetrov83028780m.g	GO:1901879
1	hemopoiesis	0.0284208	Xetrov83004850m.g,Xetrov83019527m.g,Xetrov83020040m.g,Xetrov83021852m.g,Xetrov83022064m.g,Xetrov83025824m.g,Xetrov83028568m.g,	GO:0030097
1	protein maturation	0.0284234	Xetrov83000165m.g,Xetrov83001241m.g,Xetrov83023189m.g	GO:0051604
1	cellular macromolecule catabolic process	0.0289501	Xetrov83000311m.g,Xetrov83001457m.g,Xetrov83001794m.g,Xetrov83003265m.g,Xetrov83022122m.g,Xetrov83022451m.g,Xetrov83026313m.g,Xetrov83026481m.g,Xetrov83028820m.g	GO:0044265
1	proteolysis	0.0292382	Xetrov83000165m.g,Xetrov83001050m.g,Xetrov83001457m.g,Xetrov83001794m.g,Xetrov83003265m.g,Xetrov83006739m.g,Xetrov83009621m.g,Xetrov83015061m.g,Xetrov83022122m.g,Xetrov83022451m.g,Xetrov83023189m.g,Xetrov83026169m.g,Xetrov83026313m.g,Xetrov83026481m.g,Xetrov83028438m.g,Xetrov83028820m.g	GO:0006508
1	ATP biosynthetic process	0.0296735	Xetrov83000047m.g,Xetrov83006484m.g	GO:0006754
1	negative regulation of protein polymerization	0.0296735	Xetrov83027156m.g,Xetrov83028780m.g	GO:0032272
1	rRNA processing	0.0313215	Xetrov83012804m.g,Xetrov83026586m.g,Xetrov83033858m.g,Xetrov83033947m.g	GO:0006364
1	amide biosynthetic process	0.0315764	Xetrov83002427m.g,Xetrov83005662m.g,Xetrov83012560m.g,Xetrov83012804m.g,Xetrov83015216m.g,Xetrov83018332m.g,Xetrov83019527m.g,Xetrov83020040m.g,Xetrov83022064m.g,Xetrov83029408m.g	GO:0043604
1	organelle assembly	0.0321002	Xetrov83002003m.g,Xetrov83005161m.g,Xetrov83005662m.g,Xetrov83006336m.g,Xetrov83012560m.g,Xetrov83020040m.g,Xetrov83021448m.g,Xetrov83025824m.g	GO:0070925
1	regulation of actin filament polymerization	0.0323519	Xetrov83000634m.g,Xetrov83027156m.g,Xetrov83028780m.g	GO:0030833
1	chemical homeostasis	0.0324075	Xetrov83000809m.g,Xetrov83001241m.g,Xetrov83021541m.g,Xetrov83029809m.g,Xetrov83029950m.g,Xetrov83030076m.g	GO:0048878
1	rRNA metabolic process	0.0327661	Xetrov83012804m.g,Xetrov83026586m.g,Xetrov83033858m.g,Xetrov83033947m.g	GO:0016072
1	maturation of SSU-rRNA from tricistronic rRNA transcript (SSU-rRNA, 5.8S rRNA, LSU-rRNA)	0.0332598	Xetrov83026586m.g,Xetrov83033947m.g	GO:0000462
1	hematopoietic progenitor cell differentiation	0.0332598	Xetrov83004850m.g,Xetrov83022064m.g,	GO:0002244
1	glucose metabolic process	0.0332598	Xetrov83001476m.g,Xetrov83003210m.g	GO:0006006
1	transcription initiation from RNA polymerase II promoter	0.0332598	Xetrov83022122m.g,Xetrov83026313m.g	GO:0006367
1	electron transport chain	0.0332598	Xetrov83024028m.g,Xetrov83031110m.g	GO:0022900
1	actin filament depolymerization	0.0332598	Xetrov83027156m.g,Xetrov83028780m.g	GO:0030042
1	negative regulation of protein complex assembly	0.0332598	Xetrov83027156m.g,Xetrov83028780m.g	GO:0031333
1	regulation of protein complex disassembly	0.0332598	Xetrov83027156m.g,Xetrov83028780m.g	GO:0043244
1	erythrocyte development	0.0332598	Xetrov83020040m.g,Xetrov83022064m.g	GO:0048821
1	endonucleolytic cleavage in ITS1 to separate SSU-rRNA from 5.8S rRNA and LSU-rRNA from tricistronic rRNA transcript (SSU-rRNA, 5.8S rRNA, LSU-rRNA)	0.0338397	Xetrov83026586m.g	GO:0000447
1	endonucleolytic cleavage to generate mature 3'-end of SSU-rRNA from (SSU-rRNA, 5.8S rRNA, LSU-rRNA)	0.0338397	Xetrov83026586m.g	GO:0000461
1	regulation of receptor recycling	0.0338397	Xetrov83029809m.g	GO:0001919
1	DNA replication, synthesis of RNA primer	0.0338397	Xetrov83006337m.g	GO:0006269
1	cysteine metabolic process	0.0338397	Xetrov83032543m.g	GO:0006534
1	spermidine biosynthetic process	0.0338397	Xetrov83018742m.g	GO:0008295
1	hexose catabolic process	0.0338397	Xetrov83003210m.g	GO:0019320
1	galactose catabolic process	0.0338397	Xetrov83003210m.g	GO:0019388
1	forebrain neuron development	0.0338397	Xetrov83023805m.g	GO:0021884
1	protein repair	0.0338397	Xetrov83024802m.g	GO:0030091
1	positive regulation of histone methylation	0.0338397	Xetrov83028568m.g	GO:0031062
1	histone H3-K79 methylation	0.0338397	Xetrov83028568m.g	GO:0034729
1	antibiotic transport	0.0338397	Xetrov83002085m.g	GO:0042891
1	[2Fe-2S] cluster assembly	0.0338397	Xetrov83001241m.g	GO:0044571
1	negative regulation of myeloid cell differentiation	0.0338397	Xetrov83028568m.g	GO:0045638
1	actin filament severing	0.0338397	Xetrov83027156m.g	GO:0051014
1	regulation of cell-cell adhesion involved in gastrulation	0.0338397	Xetrov83001476m.g	GO:0070587
1	podosome assembly	0.0338397	Xetrov83025824m.g	GO:0071800
1	response to monoamine	0.0338397	Xetrov83003451m.g	GO:0071867
1	response to catecholamine	0.0338397	Xetrov83003451m.g	GO:0071869
1	response to epinephrine	0.0338397	Xetrov83003451m.g	GO:0071871
1	assembly of large subunit precursor of preribosome	0.0338397	Xetrov83005662m.g	GO:1902626
1	generation of precursor metabolites and energy	0.0342491	Xetrov83003210m.g,Xetrov83008467m.g,Xetrov83024028m.g,Xetrov83031110m.g	GO:0006091
1	cellular macromolecular complex assembly	0.0344145	Xetrov83000634m.g,Xetrov83005662m.g,Xetrov83012560m.g,Xetrov83020040m.g,Xetrov83022122m.g,Xetrov83026313m.g,Xetrov83027156m.g,Xetrov83028780m.g	GO:0034622
1	ribonucleoside monophosphate biosynthetic process	0.0344171	Xetrov83000047m.g,Xetrov83006484m.g,Xetrov83008537m.g	GO:0009156
1	actin filament polymerization	0.0344171	Xetrov83000634m.g,Xetrov83027156m.g,Xetrov83028780m.g	GO:0030041
1	anatomical structure homeostasis	0.0344171	Xetrov83000349m.g,Xetrov83023805m.g,Xetrov83025824m.g	GO:0060249
1	regulation of actin polymerization or depolymerization	0.0365492	Xetrov83000634m.g,Xetrov83027156m.g,Xetrov83028780m.g	GO:0008064
1	regulation of actin filament length	0.0365492	Xetrov83000634m.g,Xetrov83027156m.g,Xetrov83028780m.g	GO:0030832
1	regulation of protein polymerization	0.0365492	Xetrov83000634m.g,Xetrov83027156m.g,Xetrov83028780m.g	GO:0032271
1	peptidyl-amino acid modification	0.0365654	Xetrov83005452m.g,Xetrov83007693m.g,Xetrov83011654m.g,Xetrov83025264m.g,Xetrov83025824m.g,Xetrov83028315m.g,Xetrov83028568m.g,Xetrov83030313m.g,Xetrov83030725m.g	GO:0018193
1	hematopoietic or lymphoid organ development	0.0369229	Xetrov83004850m.g,Xetrov83019527m.g,Xetrov83020040m.g,Xetrov83021852m.g,Xetrov83022064m.g,Xetrov83025824m.g,Xetrov83028568m.g,	GO:0048534
1	response to yeast	0.037006	Xetrov83020634m.g,Xetrov83025824m.g	GO:0001878
1	central nervous system neuron development	0.037006	Xetrov83021852m.g,Xetrov83023805m.g	GO:0021954
1	somite development	0.0373311	Xetrov83001572m.g,Xetrov83013647m.g,Xetrov83023255m.g,Xetrov83028568m.g	GO:0061053
1	nucleoside monophosphate biosynthetic process	0.0387478	Xetrov83000047m.g,Xetrov83006484m.g,Xetrov83008537m.g	GO:0009124
1	pyrimidine nucleotide metabolic process	0.0409056	Xetrov83028700m.g,Xetrov83031168m.g	GO:0006220
1	response to fungus	0.0409056	Xetrov83020634m.g,Xetrov83025824m.g	GO:0009620
1	actin nucleation	0.0409056	Xetrov83000634m.g,Xetrov83027156m.g	GO:0045010
1	transition metal ion homeostasis	0.0409056	Xetrov83001241m.g,Xetrov83021541m.g	GO:0055076
1	signal transduction by p53 class mediator	0.0409056	Xetrov83020040m.g,Xetrov83022064m.g	GO:0072331
1	positive regulation of proteasomal protein catabolic process	0.0409056	Xetrov83022122m.g,Xetrov83026313m.g	GO:1901800
1	apoptotic signaling pathway	0.0410123	Xetrov83020040m.g,Xetrov83022064m.g,Xetrov83025824m.g	GO:0097190
1	regulation of protein catabolic process	0.0422444	Xetrov83013880m.g,Xetrov83013899m.g,Xetrov83022122m.g,Xetrov83026313m.g	GO:0042176
1	immune system development	0.0437831	Xetrov83004850m.g,Xetrov83019527m.g,Xetrov83020040m.g,Xetrov83021852m.g,Xetrov83022064m.g,Xetrov83025824m.g,Xetrov83028568m.g,	GO:0002520
1	negative regulation of cytoskeleton organization	0.0449525	Xetrov83027156m.g,Xetrov83028780m.g	GO:0051494
1	striated muscle cell development	0.0475065	Xetrov83000349m.g,Xetrov83002003m.g,Xetrov83006336m.g,Xetrov83007693m.g	GO:0055002
1	cellular component organization or biogenesis	0.0480579	Xetrov83000349m.g,Xetrov83000634m.g,Xetrov83000809m.g,Xetrov83001241m.g,Xetrov83002003m.g,Xetrov83002386m.g,Xetrov83003451m.g,Xetrov83005161m.g,Xetrov83005662m.g,Xetrov83006336m.g,Xetrov83007693m.g,Xetrov83009771m.g,Xetrov83012560m.g,Xetrov83012804m.g,Xetrov83013833m.g,Xetrov83017009m.g,Xetrov83020040m.g,Xetrov83021448m.g,Xetrov83022122m.g,Xetrov83024028m.g,Xetrov83025824m.g,Xetrov83026240m.g,Xet…	GO:0071840
1	cytoplasmic translation	0.0491406	Xetrov83002427m.g,Xetrov83019527m.g	GO:0002181
1	maturation of SSU-rRNA	0.0491406	Xetrov83026586m.g,Xetrov83033947m.g	GO:0030490
1	RNA phosphodiester bond hydrolysis, endonucleolytic	0.0491406	Xetrov83026586m.g,Xetrov83027782m.g	GO:0090502
1	positive regulation of proteolysis involved in cellular protein catabolic process	0.0491406	Xetrov83022122m.g,Xetrov83026313m.g	GO:1903052
1	endomembrane system organization	0.049338	Xetrov83002386m.g,Xetrov83013833m.g,Xetrov83028271m.g,Xetrov83029809m.g	GO:0010256
1	cation homeostasis	0.049338	Xetrov83000809m.g,Xetrov83001241m.g,Xetrov83021541m.g,Xetrov83030076m.g	GO:0055080
4	anatomical structure formation involved in morphogenesis	4.93615e-07	Xetrov83002757m.g,Xetrov83005073m.g,Xetrov83008808m.g,Xetrov83009080m.g,Xetrov83009590m.g,Xetrov83009918m.g,Xetrov83010270m.g,Xetrov83010349m.g,Xetrov83012037m.g,Xetrov83012269m.g,Xetrov83013422m.g,Xetrov83013430m.g,Xetrov83015011m.g,Xetrov83021057m.g,Xetrov83022435m.g,Xetrov83023570m.g,Xetrov83026386m.g,Xetrov83029014m.g,Xetrov83034010m.g,	GO:0048646
4	otic vesicle formation	1.03604e-06	Xetrov83005073m.g,Xetrov83009080m.g,Xetrov83010349m.g,Xetrov83022435m.g,Xetrov83026386m.g	GO:0030916
4	formation of primary germ layer	1.74952e-06	Xetrov83002757m.g,Xetrov83005073m.g,Xetrov83010270m.g,Xetrov83013422m.g,Xetrov83013430m.g,Xetrov83015011m.g,	GO:0001704
4	otic vesicle morphogenesis	4.88184e-06	Xetrov83005073m.g,Xetrov83009080m.g,Xetrov83010349m.g,Xetrov83022435m.g,Xetrov83026386m.g	GO:0071600
4	columnar/cuboidal epithelial cell differentiation	9.17329e-06	Xetrov83002757m.g,Xetrov83005073m.g,Xetrov83012269m.g,Xetrov83015011m.g,Xetrov83022435m.g,Xetrov83026386m.g	GO:0002065
4	otic vesicle development	1.09078e-05	Xetrov83005073m.g,Xetrov83009080m.g,Xetrov83010349m.g,Xetrov83022435m.g,Xetrov83026386m.g	GO:0071599
4	embryo development	1.2344e-05	Xetrov83001501m.g,Xetrov83002757m.g,Xetrov83003511m.g,Xetrov83005073m.g,Xetrov83008808m.g,Xetrov83009080m.g,Xetrov83010270m.g,Xetrov83010349m.g,Xetrov83012269m.g,Xetrov83013422m.g,Xetrov83013430m.g,Xetrov83014671m.g,Xetrov83015011m.g,Xetrov83021057m.g,Xetrov83021699m.g,Xetrov83022435m.g,Xetrov83023570m.g,Xetrov83026386m.g,Xetrov83029014m.g,	GO:0009790
4	embryonic morphogenesis	1.41515e-05	Xetrov83001501m.g,Xetrov83002757m.g,Xetrov83003511m.g,Xetrov83005073m.g,Xetrov83009080m.g,Xetrov83010270m.g,Xetrov83010349m.g,Xetrov83013422m.g,Xetrov83013430m.g,Xetrov83015011m.g,Xetrov83021057m.g,Xetrov83022435m.g,Xetrov83023570m.g,Xetrov83026386m.g,Xetrov83029014m.g,	GO:0048598
4	epithelial cell differentiation	1.79159e-05	Xetrov83002757m.g,Xetrov83005073m.g,Xetrov83010270m.g,Xetrov83012269m.g,Xetrov83013422m.g,Xetrov83015011m.g,Xetrov83022435m.g,Xetrov83026386m.g,	GO:0030855
4	mesoderm development	2.62514e-05	Xetrov83002757m.g,Xetrov83012037m.g,Xetrov83013422m.g,Xetrov83013430m.g,Xetrov83022435m.g,Xetrov83023724m.g,	GO:0007498
4	endoderm formation	2.77991e-05	Xetrov83005073m.g,Xetrov83010270m.g,Xetrov83013422m.g,Xetrov83015011m.g	GO:0001706
4	otic placode formation	2.77991e-05	Xetrov83005073m.g,Xetrov83009080m.g,Xetrov83022435m.g,Xetrov83026386m.g	GO:0043049
4	epithelium development	4.16381e-05	Xetrov83001501m.g,Xetrov83002757m.g,Xetrov83005073m.g,Xetrov83008808m.g,Xetrov83009080m.g,Xetrov83010270m.g,Xetrov83010349m.g,Xetrov83012269m.g,Xetrov83013422m.g,Xetrov83015011m.g,Xetrov83021057m.g,Xetrov83022435m.g,Xetrov83023570m.g,Xetrov83026386m.g,Xetrov83029014m.g,	GO:0060429
4	gastrulation	7.0366e-05	Xetrov83001501m.g,Xetrov83002757m.g,Xetrov83003511m.g,Xetrov83005073m.g,Xetrov83010270m.g,Xetrov83013422m.g,Xetrov83013430m.g,Xetrov83015011m.g,Xetrov83023570m.g,	GO:0007369
4	tube development	7.64982e-05	Xetrov83002757m.g,Xetrov83005073m.g,Xetrov83008808m.g,Xetrov83009590m.g,Xetrov83010270m.g,Xetrov83010349m.g,Xetrov83013422m.g,Xetrov83021057m.g,Xetrov83023570m.g,Xetrov83029014m.g	GO:0035295
4	tissue development	7.9287e-05	Xetrov83001501m.g,Xetrov83002757m.g,Xetrov83005073m.g,Xetrov83008808m.g,Xetrov83009080m.g,Xetrov83009590m.g,Xetrov83009918m.g,Xetrov83010270m.g,Xetrov83010349m.g,Xetrov83012037m.g,Xetrov83012269m.g,Xetrov83013422m.g,Xetrov83013430m.g,Xetrov83015011m.g,Xetrov83021057m.g,Xetrov83022435m.g,Xetrov83023570m.g,Xetrov83023724m.g,Xetrov83026386m.g,Xetrov83029014m.g,	GO:0009888
4	ectodermal placode formation	0.000117101	Xetrov83005073m.g,Xetrov83009080m.g,Xetrov83022435m.g,Xetrov83026386m.g	GO:0060788
4	anatomical structure morphogenesis	0.000118901	Xetrov83001501m.g,Xetrov83002757m.g,Xetrov83003511m.g,Xetrov83005073m.g,Xetrov83008808m.g,Xetrov83009080m.g,Xetrov83009590m.g,Xetrov83009918m.g,Xetrov83010270m.g,Xetrov83010349m.g,Xetrov83012037m.g,Xetrov83012269m.g,Xetrov83013422m.g,Xetrov83013430m.g,Xetrov83014671m.g,Xetrov83015011m.g,Xetrov83017238m.g,Xetrov83021057m.g,Xetrov83022435m.g,Xetrov83023570m.g,Xetrov83023724m.g,Xetrov83026386m.g,Xet…	GO:0009653
4	inner ear morphogenesis	0.000144715	Xetrov83005073m.g,Xetrov83009080m.g,Xetrov83010349m.g,Xetrov83022435m.g,Xetrov83026386m.g	GO:0042472
4	ear morphogenesis	0.000160169	Xetrov83005073m.g,Xetrov83009080m.g,Xetrov83010349m.g,Xetrov83022435m.g,Xetrov83026386m.g	GO:0042471
4	mesoderm morphogenesis	0.00016204	Xetrov83002757m.g,Xetrov83013430m.g,Xetrov83022435m.g,Xetrov83023724m.g,	GO:0048332
4	ectodermal placode morphogenesis	0.00018865	Xetrov83005073m.g,Xetrov83009080m.g,Xetrov83022435m.g,Xetrov83026386m.g	GO:0071697
4	regulation of transcription, DNA-templated	0.000209402	Xetrov83002757m.g,Xetrov83005073m.g,Xetrov83005473m.g,Xetrov83006714m.g,Xetrov83008808m.g,Xetrov83009590m.g,Xetrov83009830m.g,Xetrov83010270m.g,Xetrov83012037m.g,Xetrov83012269m.g,Xetrov83013430m.g,Xetrov83015011m.g,Xetrov83015155m.g,Xetrov83015398m.g,Xetrov83017238m.g,Xetrov83019551m.g,Xetrov83022435m.g,Xetrov83023021m.g,Xetrov83026386m.g,Xetrov83026641m.g,Xetrov83029014m.g,Xetrov83029291m.g,Xet…	GO:0006355
4	regulation of nucleic acid-templated transcription	0.000240166	Xetrov83002757m.g,Xetrov83005073m.g,Xetrov83005473m.g,Xetrov83006714m.g,Xetrov83008808m.g,Xetrov83009590m.g,Xetrov83009830m.g,Xetrov83010270m.g,Xetrov83012037m.g,Xetrov83012269m.g,Xetrov83013430m.g,Xetrov83015011m.g,Xetrov83015155m.g,Xetrov83015398m.g,Xetrov83017238m.g,Xetrov83019551m.g,Xetrov83022435m.g,Xetrov83023021m.g,Xetrov83026386m.g,Xetrov83026641m.g,Xetrov83029014m.g,Xetrov83029291m.g,Xet…	GO:1903506
4	regulation of RNA biosynthetic process	0.00024382	Xetrov83002757m.g,Xetrov83005073m.g,Xetrov83005473m.g,Xetrov83006714m.g,Xetrov83008808m.g,Xetrov83009590m.g,Xetrov83009830m.g,Xetrov83010270m.g,Xetrov83012037m.g,Xetrov83012269m.g,Xetrov83013430m.g,Xetrov83015011m.g,Xetrov83015155m.g,Xetrov83015398m.g,Xetrov83017238m.g,Xetrov83019551m.g,Xetrov83022435m.g,Xetrov83023021m.g,Xetrov83026386m.g,Xetrov83026641m.g,Xetrov83029014m.g,Xetrov83029291m.g,Xet…	GO:2001141
4	endoderm development	0.000287346	Xetrov83005073m.g,Xetrov83010270m.g,Xetrov83013422m.g,Xetrov83015011m.g	GO:0007492
4	ectodermal placode development	0.000287346	Xetrov83005073m.g,Xetrov83009080m.g,Xetrov83022435m.g,Xetrov83026386m.g	GO:0071696
4	regulation of RNA metabolic process	0.00034274	Xetrov83002757m.g,Xetrov83005073m.g,Xetrov83005473m.g,Xetrov83006714m.g,Xetrov83008808m.g,Xetrov83009590m.g,Xetrov83009830m.g,Xetrov83010270m.g,Xetrov83012037m.g,Xetrov83012269m.g,Xetrov83013430m.g,Xetrov83015011m.g,Xetrov83015155m.g,Xetrov83015398m.g,Xetrov83017238m.g,Xetrov83019551m.g,Xetrov83022435m.g,Xetrov83023021m.g,Xetrov83026386m.g,Xetrov83026641m.g,Xetrov83029014m.g,Xetrov83029291m.g,Xet…	GO:0051252
4	paraxial mesoderm morphogenesis	0.000347442	Xetrov83002757m.g,Xetrov83013430m.g	GO:0048340
4	paraxial mesoderm formation	0.000347442	Xetrov83002757m.g,Xetrov83013430m.g	GO:0048341
4	transcription, DNA-templated	0.000357966	Xetrov83002757m.g,Xetrov83005073m.g,Xetrov83005473m.g,Xetrov83006714m.g,Xetrov83008808m.g,Xetrov83009590m.g,Xetrov83009830m.g,Xetrov83010270m.g,Xetrov83012037m.g,Xetrov83012269m.g,Xetrov83013430m.g,Xetrov83015011m.g,Xetrov83015155m.g,Xetrov83015398m.g,Xetrov83017238m.g,Xetrov83019551m.g,Xetrov83022435m.g,Xetrov83023021m.g,Xetrov83026386m.g,Xetrov83026641m.g,Xetrov83029014m.g,Xetrov83029291m.g,Xet…	GO:0006351
4	inner ear development	0.00039166	Xetrov83005073m.g,Xetrov83006779m.g,Xetrov83009080m.g,Xetrov83010349m.g,Xetrov83022435m.g,Xetrov83026386m.g	GO:0048839
4	nucleic acid-templated transcription	0.000395848	Xetrov83002757m.g,Xetrov83005073m.g,Xetrov83005473m.g,Xetrov83006714m.g,Xetrov83008808m.g,Xetrov83009590m.g,Xetrov83009830m.g,Xetrov83010270m.g,Xetrov83012037m.g,Xetrov83012269m.g,Xetrov83013430m.g,Xetrov83015011m.g,Xetrov83015155m.g,Xetrov83015398m.g,Xetrov83017238m.g,Xetrov83019551m.g,Xetrov83022435m.g,Xetrov83023021m.g,Xetrov83026386m.g,Xetrov83026641m.g,Xetrov83029014m.g,Xetrov83029291m.g,Xet…	GO:0097659
4	RNA biosynthetic process	0.00041314	Xetrov83002757m.g,Xetrov83005073m.g,Xetrov83005473m.g,Xetrov83006714m.g,Xetrov83008808m.g,Xetrov83009590m.g,Xetrov83009830m.g,Xetrov83010270m.g,Xetrov83012037m.g,Xetrov83012269m.g,Xetrov83013430m.g,Xetrov83015011m.g,Xetrov83015155m.g,Xetrov83015398m.g,Xetrov83017238m.g,Xetrov83019551m.g,Xetrov83022435m.g,Xetrov83023021m.g,Xetrov83026386m.g,Xetrov83026641m.g,Xetrov83029014m.g,Xetrov83029291m.g,Xet…	GO:0032774
4	ear development	0.000441535	Xetrov83005073m.g,Xetrov83006779m.g,Xetrov83009080m.g,Xetrov83010349m.g,Xetrov83022435m.g,Xetrov83026386m.g	GO:0043583
4	neuroepithelial cell differentiation	0.00052673	Xetrov83002757m.g,Xetrov83012269m.g,Xetrov83022435m.g,Xetrov83026386m.g	GO:0060563
4	cell differentiation	0.000593311	Xetrov83002757m.g,Xetrov83005073m.g,Xetrov83007670m.g,Xetrov83008808m.g,Xetrov83009080m.g,Xetrov83009590m.g,Xetrov83009918m.g,Xetrov83010270m.g,Xetrov83010349m.g,Xetrov83012037m.g,Xetrov83012269m.g,Xetrov83013422m.g,Xetrov83013430m.g,Xetrov83015011m.g,Xetrov83021699m.g,Xetrov83022435m.g,Xetrov83023570m.g,Xetrov83026386m.g,Xetrov83029014m.g,Xetrov83029291m.g,Xetrov83034010m.g,	GO:0030154
4	regulation of cellular metabolic process	0.000597555	Xetrov83002757m.g,Xetrov83005073m.g,Xetrov83005473m.g,Xetrov83006714m.g,Xetrov83008808m.g,Xetrov83009590m.g,Xetrov83009830m.g,Xetrov83009918m.g,Xetrov83010270m.g,Xetrov83011017m.g,Xetrov83012037m.g,Xetrov83012269m.g,Xetrov83013430m.g,Xetrov83015011m.g,Xetrov83015155m.g,Xetrov83015398m.g,Xetrov83017238m.g,Xetrov83019551m.g,Xetrov83019944m.g,Xetrov83021987m.g,Xetrov83022435m.g,Xetrov83023021m.g,Xet…	GO:0031323
4	regulation of cellular macromolecule biosynthetic process	0.000697505	Xetrov83002757m.g,Xetrov83005073m.g,Xetrov83005473m.g,Xetrov83006714m.g,Xetrov83008808m.g,Xetrov83009590m.g,Xetrov83009830m.g,Xetrov83010270m.g,Xetrov83012037m.g,Xetrov83012269m.g,Xetrov83013430m.g,Xetrov83015011m.g,Xetrov83015155m.g,Xetrov83015398m.g,Xetrov83017238m.g,Xetrov83019551m.g,Xetrov83022435m.g,Xetrov83023021m.g,Xetrov83026386m.g,Xetrov83026641m.g,Xetrov83029014m.g,Xetrov83029291m.g,Xet…	GO:2000112
4	regulation of nucleobase-containing compound metabolic process	0.000735659	Xetrov83002757m.g,Xetrov83005073m.g,Xetrov83005473m.g,Xetrov83006714m.g,Xetrov83008808m.g,Xetrov83009590m.g,Xetrov83009830m.g,Xetrov83010270m.g,Xetrov83012037m.g,Xetrov83012269m.g,Xetrov83013430m.g,Xetrov83015011m.g,Xetrov83015155m.g,Xetrov83015398m.g,Xetrov83017238m.g,Xetrov83019551m.g,Xetrov83022435m.g,Xetrov83023021m.g,Xetrov83026386m.g,Xetrov83026641m.g,Xetrov83029014m.g,Xetrov83029291m.g,Xet…	GO:0019219
4	mesenchyme development	0.000810893	Xetrov83002757m.g,Xetrov83012269m.g,Xetrov83013422m.g,Xetrov83013430m.g,Xetrov83022435m.g,Xetrov83023570m.g	GO:0060485
4	regulation of macromolecule biosynthetic process	0.000828266	Xetrov83002757m.g,Xetrov83005073m.g,Xetrov83005473m.g,Xetrov83006714m.g,Xetrov83008808m.g,Xetrov83009590m.g,Xetrov83009830m.g,Xetrov83010270m.g,Xetrov83012037m.g,Xetrov83012269m.g,Xetrov83013430m.g,Xetrov83015011m.g,Xetrov83015155m.g,Xetrov83015398m.g,Xetrov83017238m.g,Xetrov83019551m.g,Xetrov83022435m.g,Xetrov83023021m.g,Xetrov83026386m.g,Xetrov83026641m.g,Xetrov83029014m.g,Xetrov83029291m.g,Xet…	GO:0010556
4	tissue morphogenesis	0.000843585	Xetrov83001501m.g,Xetrov83002757m.g,Xetrov83005073m.g,Xetrov83009080m.g,Xetrov83010349m.g,Xetrov83013430m.g,Xetrov83022435m.g,Xetrov83023570m.g,Xetrov83023724m.g,Xetrov83026386m.g,Xetrov83029014m.g,	GO:0048729
4	regulation of transcription from RNA polymerase II promoter	0.000897305	Xetrov83002757m.g,Xetrov83008808m.g,Xetrov83009590m.g,Xetrov83012037m.g,Xetrov83012269m.g,Xetrov83013430m.g,Xetrov83015011m.g,Xetrov83015398m.g,Xetrov83022435m.g,Xetrov83029014m.g,Xetrov83029291m.g,Xetrov83034010m.g,	GO:0006357
4	pancreas development	0.00106677	Xetrov83005073m.g,Xetrov83010270m.g,Xetrov83015011m.g,Xetrov83021057m.g,Xetrov83022435m.g	GO:0031016
4	transcription from RNA polymerase II promoter	0.00109654	Xetrov83002757m.g,Xetrov83008808m.g,Xetrov83009590m.g,Xetrov83012037m.g,Xetrov83012269m.g,Xetrov83013430m.g,Xetrov83015011m.g,Xetrov83015398m.g,Xetrov83022435m.g,Xetrov83029014m.g,Xetrov83029291m.g,Xetrov83034010m.g	GO:0006366
4	organic cyclic compound biosynthetic process	0.00115336	Xetrov83002757m.g,Xetrov83005073m.g,Xetrov83005473m.g,Xetrov83006714m.g,Xetrov83008753m.g,Xetrov83008808m.g,Xetrov83009590m.g,Xetrov83009830m.g,Xetrov83010270m.g,Xetrov83012037m.g,Xetrov83012269m.g,Xetrov83013430m.g,Xetrov83015011m.g,Xetrov83015155m.g,Xetrov83015398m.g,Xetrov83017238m.g,Xetrov83019551m.g,Xetrov83022089m.g,Xetrov83022435m.g,Xetrov83023021m.g,Xetrov83026386m.g,Xetrov83026641m.g,Xet…	GO:1901362
4	regulation of gene expression	0.00119966	Xetrov83002757m.g,Xetrov83005073m.g,Xetrov83005473m.g,Xetrov83006714m.g,Xetrov83008808m.g,Xetrov83009590m.g,Xetrov83009830m.g,Xetrov83010270m.g,Xetrov83012037m.g,Xetrov83012269m.g,Xetrov83013430m.g,Xetrov83015011m.g,Xetrov83015155m.g,Xetrov83015398m.g,Xetrov83017238m.g,Xetrov83019551m.g,Xetrov83022435m.g,Xetrov83023021m.g,Xetrov83026386m.g,Xetrov83026641m.g,Xetrov83029014m.g,Xetrov83029291m.g,Xet…	GO:0010468
4	anion transport	0.00125469	Xetrov83001474m.g,Xetrov83004535m.g,Xetrov83008753m.g,Xetrov83010768m.g,Xetrov83012617m.g,Xetrov83012784m.g,Xetrov83018486m.g,Xetrov83020420m.g	GO:0006820
4	cellular developmental process	0.00130068	Xetrov83002757m.g,Xetrov83005073m.g,Xetrov83007670m.g,Xetrov83008808m.g,Xetrov83009080m.g,Xetrov83009590m.g,Xetrov83009918m.g,Xetrov83010270m.g,Xetrov83010349m.g,Xetrov83012037m.g,Xetrov83012269m.g,Xetrov83013422m.g,Xetrov83013430m.g,Xetrov83014671m.g,Xetrov83015011m.g,Xetrov83021699m.g,Xetrov83022435m.g,Xetrov83023570m.g,Xetrov83026386m.g,Xetrov83029014m.g,Xetrov83029291m.g,Xetrov83034010m.g,	GO:0048869
4	regulation of cellular biosynthetic process	0.0013085	Xetrov83002757m.g,Xetrov83005073m.g,Xetrov83005473m.g,Xetrov83006714m.g,Xetrov83008808m.g,Xetrov83009590m.g,Xetrov83009830m.g,Xetrov83010270m.g,Xetrov83012037m.g,Xetrov83012269m.g,Xetrov83013430m.g,Xetrov83015011m.g,Xetrov83015155m.g,Xetrov83015398m.g,Xetrov83017238m.g,Xetrov83019551m.g,Xetrov83022435m.g,Xetrov83023021m.g,Xetrov83026386m.g,Xetrov83026641m.g,Xetrov83029014m.g,Xetrov83029291m.g,Xet…	GO:0031326
4	regulation of biosynthetic process	0.00137447	Xetrov83002757m.g,Xetrov83005073m.g,Xetrov83005473m.g,Xetrov83006714m.g,Xetrov83008808m.g,Xetrov83009590m.g,Xetrov83009830m.g,Xetrov83010270m.g,Xetrov83012037m.g,Xetrov83012269m.g,Xetrov83013430m.g,Xetrov83015011m.g,Xetrov83015155m.g,Xetrov83015398m.g,Xetrov83017238m.g,Xetrov83019551m.g,Xetrov83022435m.g,Xetrov83023021m.g,Xetrov83026386m.g,Xetrov83026641m.g,Xetrov83029014m.g,Xetrov83029291m.g,Xet…	GO:0009889
4	organic acid transmembrane transport	0.00162492	Xetrov83001474m.g,Xetrov83004535m.g,Xetrov83018486m.g,Xetrov83020420m.g	GO:1903825
4	regulation of nitrogen compound metabolic process	0.00168809	Xetrov83002757m.g,Xetrov83005073m.g,Xetrov83005473m.g,Xetrov83006714m.g,Xetrov83008808m.g,Xetrov83009590m.g,Xetrov83009830m.g,Xetrov83010270m.g,Xetrov83012037m.g,Xetrov83012269m.g,Xetrov83013430m.g,Xetrov83015011m.g,Xetrov83015155m.g,Xetrov83015398m.g,Xetrov83017238m.g,Xetrov83019551m.g,Xetrov83022435m.g,Xetrov83023021m.g,Xetrov83026386m.g,Xetrov83026641m.g,Xetrov83029014m.g,Xetrov83029291m.g,Xet…	GO:0051171
4	iridophore differentiation	0.00170062	Xetrov83012269m.g,Xetrov83022435m.g	GO:0050935
4	mesenchyme morphogenesis	0.00170062	Xetrov83002757m.g,Xetrov83013430m.g	GO:0072132
4	regulation of metabolic process	0.0018196	Xetrov83002452m.g,Xetrov83002757m.g,Xetrov83005073m.g,Xetrov83005473m.g,Xetrov83006714m.g,Xetrov83008808m.g,Xetrov83009590m.g,Xetrov83009830m.g,Xetrov83009918m.g,Xetrov83010270m.g,Xetrov83011017m.g,Xetrov83011067m.g,Xetrov83012037m.g,Xetrov83012269m.g,Xetrov83013430m.g,Xetrov83015011m.g,Xetrov83015155m.g,Xetrov83015398m.g,Xetrov83017238m.g,Xetrov83019551m.g,Xetrov83019944m.g,Xetrov83021987m.g,Xet…	GO:0019222
4	aromatic compound biosynthetic process	0.00184865	Xetrov83002757m.g,Xetrov83005073m.g,Xetrov83005473m.g,Xetrov83006714m.g,Xetrov83008808m.g,Xetrov83009590m.g,Xetrov83009830m.g,Xetrov83010270m.g,Xetrov83012037m.g,Xetrov83012269m.g,Xetrov83013430m.g,Xetrov83015011m.g,Xetrov83015155m.g,Xetrov83015398m.g,Xetrov83017238m.g,Xetrov83019551m.g,Xetrov83022089m.g,Xetrov83022435m.g,Xetrov83023021m.g,Xetrov83026386m.g,Xetrov83026641m.g,Xetrov83029014m.g,Xet…	GO:0019438
4	morphogenesis of an epithelium	0.00187075	Xetrov83001501m.g,Xetrov83002757m.g,Xetrov83005073m.g,Xetrov83009080m.g,Xetrov83010349m.g,Xetrov83022435m.g,Xetrov83023570m.g,Xetrov83026386m.g,Xetrov83029014m.g	GO:0002009
4	anion transmembrane transport	0.00188262	Xetrov83001474m.g,Xetrov83004535m.g,Xetrov83010768m.g,Xetrov83012784m.g,Xetrov83018486m.g,Xetrov83020420m.g	GO:0098656
4	heterocycle biosynthetic process	0.00191298	Xetrov83002757m.g,Xetrov83005073m.g,Xetrov83005473m.g,Xetrov83006714m.g,Xetrov83008808m.g,Xetrov83009590m.g,Xetrov83009830m.g,Xetrov83010270m.g,Xetrov83012037m.g,Xetrov83012269m.g,Xetrov83013430m.g,Xetrov83015011m.g,Xetrov83015155m.g,Xetrov83015398m.g,Xetrov83017238m.g,Xetrov83019551m.g,Xetrov83022089m.g,Xetrov83022435m.g,Xetrov83023021m.g,Xetrov83026386m.g,Xetrov83026641m.g,Xetrov83029014m.g,Xet…	GO:0018130
4	regulation of macromolecule metabolic process	0.00198971	Xetrov83002757m.g,Xetrov83005073m.g,Xetrov83005473m.g,Xetrov83006714m.g,Xetrov83008808m.g,Xetrov83009590m.g,Xetrov83009830m.g,Xetrov83009918m.g,Xetrov83010270m.g,Xetrov83012037m.g,Xetrov83012269m.g,Xetrov83013430m.g,Xetrov83015011m.g,Xetrov83015155m.g,Xetrov83015398m.g,Xetrov83017238m.g,Xetrov83019551m.g,Xetrov83021987m.g,Xetrov83022435m.g,Xetrov83023021m.g,Xetrov83026019m.g,Xetrov83026386m.g,Xet…	GO:0060255
4	regulation of primary metabolic process	0.00232357	Xetrov83002757m.g,Xetrov83005073m.g,Xetrov83005473m.g,Xetrov83006714m.g,Xetrov83008808m.g,Xetrov83009590m.g,Xetrov83009830m.g,Xetrov83009918m.g,Xetrov83010270m.g,Xetrov83012037m.g,Xetrov83012269m.g,Xetrov83013430m.g,Xetrov83015011m.g,Xetrov83015155m.g,Xetrov83015398m.g,Xetrov83017238m.g,Xetrov83019551m.g,Xetrov83021987m.g,Xetrov83022435m.g,Xetrov83023021m.g,Xetrov83026019m.g,Xetrov83026386m.g,Xet…	GO:0080090
4	rhombomere morphogenesis	0.00236406	Xetrov83005073m.g,Xetrov83009918m.g	GO:0021593
4	tetrahydrofolate metabolic process	0.00236406	Xetrov83022089m.g,Xetrov83026809m.g	GO:0046653
4	paraxial mesoderm development	0.00236406	Xetrov83002757m.g,Xetrov83013430m.g	GO:0048339
4	embryo development ending in birth or egg hatching	0.0024859	Xetrov83002757m.g,Xetrov83008808m.g,Xetrov83009080m.g,Xetrov83010349m.g,Xetrov83012269m.g,Xetrov83014671m.g,Xetrov83021057m.g,Xetrov83023570m.g,Xetrov83026386m.g	GO:0009792
4	chordate embryonic development	0.0024859	Xetrov83002757m.g,Xetrov83008808m.g,Xetrov83009080m.g,Xetrov83010349m.g,Xetrov83012269m.g,Xetrov83014671m.g,Xetrov83021057m.g,Xetrov83023570m.g,Xetrov83026386m.g	GO:0043009
4	epithelial to mesenchymal transition	0.00268811	Xetrov83002757m.g,Xetrov83012269m.g,Xetrov83023570m.g	GO:0001837
4	organic anion transport	0.00292932	Xetrov83001474m.g,Xetrov83004535m.g,Xetrov83008753m.g,Xetrov83012617m.g,Xetrov83018486m.g,Xetrov83020420m.g	GO:0015711
4	nucleobase-containing compound biosynthetic process	0.00299366	Xetrov83002757m.g,Xetrov83005073m.g,Xetrov83005473m.g,Xetrov83006714m.g,Xetrov83008808m.g,Xetrov83009590m.g,Xetrov83009830m.g,Xetrov83010270m.g,Xetrov83012037m.g,Xetrov83012269m.g,Xetrov83013430m.g,Xetrov83015011m.g,Xetrov83015155m.g,Xetrov83015398m.g,Xetrov83017238m.g,Xetrov83019551m.g,Xetrov83022435m.g,Xetrov83023021m.g,Xetrov83026386m.g,Xetrov83026641m.g,Xetrov83029014m.g,Xetrov83029291m.g,Xet…	GO:0034654
4	multicellular organismal development	0.00303987	Xetrov83001501m.g,Xetrov83002757m.g,Xetrov83003511m.g,Xetrov83005073m.g,Xetrov83005194m.g,Xetrov83006779m.g,Xetrov83007670m.g,Xetrov83008808m.g,Xetrov83009080m.g,Xetrov83009590m.g,Xetrov83009918m.g,Xetrov83010270m.g,Xetrov83010349m.g,Xetrov83012037m.g,Xetrov83012269m.g,Xetrov83013091m.g,Xetrov83013422m.g,Xetrov83013430m.g,Xetrov83014671m.g,Xetrov83015011m.g,Xetrov83017238m.g,Xetrov83018179m.g,Xet…	GO:0007275
4	appendage development	0.00310693	Xetrov83002757m.g,Xetrov83013422m.g,Xetrov83017238m.g,Xetrov83022435m.g,	GO:0048736
4	regulation of cellular process	0.00312441	Xetrov83000252m.g,Xetrov83001501m.g,Xetrov83001905m.g,Xetrov83002452m.g,Xetrov83002757m.g,Xetrov83003511m.g,Xetrov83004317m.g,Xetrov83005073m.g,Xetrov83005112m.g,Xetrov83005473m.g,Xetrov83006307m.g,Xetrov83006646m.g,Xetrov83006714m.g,Xetrov83008808m.g,Xetrov83009080m.g,Xetrov83009590m.g,Xetrov83009830m.g,Xetrov83009918m.g,Xetrov83010270m.g,Xetrov83010349m.g,Xetrov83010836m.g,Xetrov83011017m.g,Xet…	GO:0050794
4	respiratory system development	0.00312985	Xetrov83002757m.g,Xetrov83026386m.g	GO:0060541
4	organic acid transport	0.00316425	Xetrov83001474m.g,Xetrov83004535m.g,Xetrov83008753m.g,Xetrov83018486m.g,Xetrov83020420m.g	GO:0015849
4	carboxylic acid transport	0.00316425	Xetrov83001474m.g,Xetrov83004535m.g,Xetrov83008753m.g,Xetrov83018486m.g,Xetrov83020420m.g	GO:0046942
4	somitogenesis	0.00331404	Xetrov83002757m.g,Xetrov83008808m.g,Xetrov83021057m.g,Xetrov83023570m.g	GO:0001756
4	tube morphogenesis	0.00365794	Xetrov83002757m.g,Xetrov83005073m.g,Xetrov83010270m.g,Xetrov83010349m.g,Xetrov83021057m.g,Xetrov83029014m.g	GO:0035239
4	negative regulation of cellular process	0.00375996	Xetrov83001905m.g,Xetrov83002757m.g,Xetrov83003511m.g,Xetrov83008808m.g,Xetrov83009918m.g,Xetrov83012269m.g,Xetrov83013091m.g,Xetrov83015011m.g,Xetrov83018179m.g,Xetrov83021699m.g,Xetrov83021987m.g,Xetrov83026019m.g,Xetrov83032610m.g,Xetrov83034010m.g,	GO:0048523
4	digestive tract development	0.00399147	Xetrov83005073m.g,Xetrov83009590m.g,Xetrov83010270m.g,Xetrov83021057m.g	GO:0048565
4	type B pancreatic cell differentiation	0.00399573	Xetrov83005073m.g,Xetrov83015011m.g	GO:0003309
4	rhombomere development	0.00399573	Xetrov83005073m.g,Xetrov83009918m.g	GO:0021546
4	positive regulation of cell development	0.00406827	Xetrov83009080m.g,Xetrov83009590m.g,Xetrov83012269m.g	GO:0010720
4	single-organism developmental process	0.00409332	Xetrov83001501m.g,Xetrov83001905m.g,Xetrov83002757m.g,Xetrov83003511m.g,Xetrov83005073m.g,Xetrov83005194m.g,Xetrov83006779m.g,Xetrov83007670m.g,Xetrov83008808m.g,Xetrov83009080m.g,Xetrov83009590m.g,Xetrov83009918m.g,Xetrov83010270m.g,Xetrov83010349m.g,Xetrov83012037m.g,Xetrov83012269m.g,Xetrov83013091m.g,Xetrov83013422m.g,Xetrov83013430m.g,Xetrov83014671m.g,Xetrov83015011m.g,Xetrov83017238m.g,Xet…	GO:0044767
4	organ development	0.00434311	Xetrov83002757m.g,Xetrov83005073m.g,Xetrov83006779m.g,Xetrov83008808m.g,Xetrov83009080m.g,Xetrov83009590m.g,Xetrov83009918m.g,Xetrov83010270m.g,Xetrov83010349m.g,Xetrov83012269m.g,Xetrov83013422m.g,Xetrov83013430m.g,Xetrov83014671m.g,Xetrov83015011m.g,Xetrov83021057m.g,Xetrov83021699m.g,Xetrov83022435m.g,Xetrov83023570m.g,Xetrov83026386m.g,Xetrov83029014m.g,Xetrov83034010m.g,	GO:0048513
4	enzyme linked receptor protein signaling pathway	0.00453447	Xetrov83001501m.g,Xetrov83002757m.g,Xetrov83009080m.g,Xetrov83009918m.g,Xetrov83012037m.g,Xetrov83013422m.g,Xetrov83026019m.g,Xetrov83029291m.g,	GO:0007167
4	developmental process	0.00471559	Xetrov83001501m.g,Xetrov83001905m.g,Xetrov83002757m.g,Xetrov83003511m.g,Xetrov83005073m.g,Xetrov83005194m.g,Xetrov83006779m.g,Xetrov83007670m.g,Xetrov83008808m.g,Xetrov83009080m.g,Xetrov83009590m.g,Xetrov83009918m.g,Xetrov83010270m.g,Xetrov83010349m.g,Xetrov83012037m.g,Xetrov83012269m.g,Xetrov83013091m.g,Xetrov83013422m.g,Xetrov83013430m.g,Xetrov83014671m.g,Xetrov83015011m.g,Xetrov83017238m.g,Xet…	GO:0032502
4	cellular nitrogen compound biosynthetic process	0.00491816	Xetrov83002757m.g,Xetrov83005073m.g,Xetrov83005473m.g,Xetrov83006714m.g,Xetrov83008808m.g,Xetrov83009590m.g,Xetrov83009669m.g,Xetrov83009830m.g,Xetrov83010270m.g,Xetrov83012037m.g,Xetrov83012269m.g,Xetrov83013430m.g,Xetrov83015011m.g,Xetrov83015155m.g,Xetrov83015398m.g,Xetrov83017238m.g,Xetrov83019551m.g,Xetrov83021407m.g,Xetrov83022089m.g,Xetrov83022435m.g,Xetrov83023021m.g,Xetrov83026386m.g,Xet…	GO:0044271
4	glandular epithelial cell differentiation	0.00495949	Xetrov83005073m.g,Xetrov83015011m.g	GO:0002067
4	intrahepatic bile duct development	0.00495949	Xetrov83005073m.g,Xetrov83023570m.g	GO:0035622
4	enteroendocrine cell differentiation	0.00495949	Xetrov83005073m.g,Xetrov83015011m.g	GO:0035883
4	semicircular canal morphogenesis	0.00495949	Xetrov83005073m.g,Xetrov83010349m.g	GO:0048752
4	digestive tract morphogenesis	0.00534051	Xetrov83005073m.g,Xetrov83010270m.g,Xetrov83021057m.g	GO:0048546
4	cell surface receptor signaling pathway	0.00570461	Xetrov83001501m.g,Xetrov83001905m.g,Xetrov83002757m.g,Xetrov83005112m.g,Xetrov83009080m.g,Xetrov83009590m.g,Xetrov83009918m.g,Xetrov83012037m.g,Xetrov83013091m.g,Xetrov83013422m.g,Xetrov83018179m.g,Xetrov83021699m.g,Xetrov83026019m.g,Xetrov83029291m.g,	GO:0007166
4	neural crest cell migration	0.00581181	Xetrov83002757m.g,Xetrov83012269m.g,Xetrov83023570m.g	GO:0001755
4	negative regulation of signal transduction	0.00587424	Xetrov83001905m.g,Xetrov83009918m.g,Xetrov83013091m.g,Xetrov83018179m.g,Xetrov83021699m.g,Xetrov83026019m.g	GO:0009968
4	regulation of biological process	0.00599226	Xetrov83000252m.g,Xetrov83001501m.g,Xetrov83001905m.g,Xetrov83002452m.g,Xetrov83002757m.g,Xetrov83003511m.g,Xetrov83004317m.g,Xetrov83005073m.g,Xetrov83005112m.g,Xetrov83005473m.g,Xetrov83006307m.g,Xetrov83006646m.g,Xetrov83006714m.g,Xetrov83008808m.g,Xetrov83009080m.g,Xetrov83009590m.g,Xetrov83009830m.g,Xetrov83009918m.g,Xetrov83010270m.g,Xetrov83010349m.g,Xetrov83010836m.g,Xetrov83011017m.g,Xet…	GO:0050789
4	otolith morphogenesis	0.00601895	Xetrov83005073m.g,Xetrov83010349m.g	GO:0032474
4	common bile duct development	0.00601895	Xetrov83005073m.g,Xetrov83023570m.g	GO:0061009
4	negative regulation of cell communication	0.00625673	Xetrov83001905m.g,Xetrov83009918m.g,Xetrov83013091m.g,Xetrov83018179m.g,Xetrov83021699m.g,Xetrov83026019m.g	GO:0010648
4	negative regulation of signaling	0.00625673	Xetrov83001905m.g,Xetrov83009918m.g,Xetrov83013091m.g,Xetrov83018179m.g,Xetrov83021699m.g,Xetrov83026019m.g	GO:0023057
4	appendage morphogenesis	0.00682724	Xetrov83002757m.g,Xetrov83017238m.g,Xetrov83022435m.g,	GO:0035107
4	segmentation	0.00691389	Xetrov83002757m.g,Xetrov83008808m.g,Xetrov83021057m.g,Xetrov83023570m.g	GO:0035282
4	regulation of striated muscle tissue development	0.00717196	Xetrov83002757m.g,Xetrov83009590m.g	GO:0016202
4	limbic system development	0.00717196	Xetrov83002757m.g,Xetrov83008808m.g	GO:0021761
4	hypothalamus development	0.00717196	Xetrov83002757m.g,Xetrov83008808m.g	GO:0021854
4	endodermal cell differentiation	0.00717196	Xetrov83013422m.g,Xetrov83015011m.g	GO:0035987
4	retinoic acid receptor signaling pathway	0.00717196	Xetrov83021057m.g,Xetrov83023166m.g	GO:0048384
4	semicircular canal development	0.00717196	Xetrov83005073m.g,Xetrov83010349m.g	GO:0060872
4	regulation of muscle tissue development	0.00717196	Xetrov83002757m.g,Xetrov83009590m.g	GO:1901861
4	negative regulation of biological process	0.00743827	Xetrov83001905m.g,Xetrov83002757m.g,Xetrov83003511m.g,Xetrov83008808m.g,Xetrov83009918m.g,Xetrov83012269m.g,Xetrov83013091m.g,Xetrov83015011m.g,Xetrov83018179m.g,Xetrov83021699m.g,Xetrov83021987m.g,Xetrov83026019m.g,Xetrov83032610m.g,Xetrov83034010m.g,	GO:0048519
4	anatomical structure development	0.00792737	Xetrov83001501m.g,Xetrov83001905m.g,Xetrov83002757m.g,Xetrov83003511m.g,Xetrov83005073m.g,Xetrov83005194m.g,Xetrov83006779m.g,Xetrov83007670m.g,Xetrov83008808m.g,Xetrov83009080m.g,Xetrov83009590m.g,Xetrov83009918m.g,Xetrov83010270m.g,Xetrov83010349m.g,Xetrov83012037m.g,Xetrov83012269m.g,Xetrov83013422m.g,Xetrov83013430m.g,Xetrov83014671m.g,Xetrov83015011m.g,Xetrov83017238m.g,Xetrov83021057m.g,Xet…	GO:0048856
4	mesenchymal cell differentiation	0.00800819	Xetrov83002757m.g,Xetrov83012269m.g,Xetrov83013422m.g,Xetrov83023570m.g	GO:0048762
4	anterior/posterior pattern specification	0.0081313	Xetrov83002757m.g,Xetrov83005073m.g,Xetrov83008808m.g,Xetrov83021057m.g,Xetrov83023570m.g	GO:0009952
4	somite development	0.0083968	Xetrov83002757m.g,Xetrov83008808m.g,Xetrov83021057m.g,Xetrov83023570m.g	GO:0061053
4	positive regulation of cell differentiation	0.00853689	Xetrov83009080m.g,Xetrov83009590m.g,Xetrov83012269m.g	GO:0045597
4	cartilage development	0.00879759	Xetrov83010349m.g,Xetrov83012269m.g,Xetrov83022435m.g,Xetrov83026386m.g	GO:0051216
4	amino acid transmembrane transport	0.00915755	Xetrov83001474m.g,Xetrov83004535m.g,Xetrov83020420m.g	GO:0003333
4	negative regulation of Wnt signaling pathway	0.00915755	Xetrov83001905m.g,Xetrov83013091m.g,Xetrov83018179m.g	GO:0030178
4	digestive system development	0.0092107	Xetrov83005073m.g,Xetrov83009590m.g,Xetrov83010270m.g,Xetrov83021057m.g	GO:0055123
4	connective tissue development	0.00963629	Xetrov83010349m.g,Xetrov83012269m.g,Xetrov83022435m.g,Xetrov83026386m.g	GO:0061448
4	folic acid-containing compound metabolic process	0.00975022	Xetrov83022089m.g,Xetrov83026809m.g	GO:0006760
4	negative regulation of response to stimulus	0.00999924	Xetrov83001905m.g,Xetrov83009918m.g,Xetrov83013091m.g,Xetrov83018179m.g,Xetrov83021699m.g,Xetrov83026019m.g	GO:0048585
4	cellular response to chemical stimulus	0.0104411	Xetrov83000247m.g,Xetrov83002757m.g,Xetrov83009080m.g,Xetrov83009918m.g,Xetrov83012037m.g,Xetrov83012269m.g,Xetrov83012617m.g,Xetrov83021721m.g,Xetrov83026019m.g,Xetrov83029291m.g,	GO:0070887
4	muscle fiber development	0.0104764	Xetrov83002757m.g,Xetrov83009590m.g,Xetrov83009918m.g	GO:0048747
4	regulation of transcription from RNA polymerase III promoter	0.0108592	Xetrov83023021m.g	GO:0006359
4	associative learning	0.0108592	Xetrov83008808m.g	GO:0008306
4	visual learning	0.0108592	Xetrov83008808m.g	GO:0008542
4	deoxyribonucleotide catabolic process	0.0108592	Xetrov83024849m.g	GO:0009264
4	mRNA transcription	0.0108592	Xetrov83013430m.g	GO:0009299
4	regulation of hydrogen peroxide metabolic process	0.0108592	Xetrov83011017m.g	GO:0010310
4	dentate gyrus development	0.0108592	Xetrov83002757m.g	GO:0021542
4	rhombomere 5 morphogenesis	0.0108592	Xetrov83005073m.g	GO:0021664
4	rhombomere 6 morphogenesis	0.0108592	Xetrov83005073m.g	GO:0021667
4	hippocampus development	0.0108592	Xetrov83002757m.g	GO:0021766
4	hypothalamus cell migration	0.0108592	Xetrov83008808m.g	GO:0021855
4	forebrain radial glial cell differentiation	0.0108592	Xetrov83002757m.g	GO:0021861
4	forebrain neuroblast division	0.0108592	Xetrov83002757m.g	GO:0021873
4	hindbrain-spinal cord boundary formation	0.0108592	Xetrov83021057m.g	GO:0021906
4	hindbrain radial glia guided cell migration	0.0108592	Xetrov83002757m.g	GO:0021932
4	formation of radial glial scaffolds	0.0108592	Xetrov83002757m.g	GO:0021943
4	telencephalon cell migration	0.0108592	Xetrov83008808m.g	GO:0022029
4	mammary gland development	0.0108592	Xetrov83002757m.g	GO:0030879
4	interleukin-13 production	0.0108592	Xetrov83002757m.g	GO:0032616
4	interleukin-4 production	0.0108592	Xetrov83002757m.g	GO:0032633
4	interleukin-5 production	0.0108592	Xetrov83002757m.g	GO:0032634
4	regulation of interleukin-13 production	0.0108592	Xetrov83002757m.g	GO:0032656
4	regulation of interleukin-4 production	0.0108592	Xetrov83002757m.g	GO:0032673
4	regulation of interleukin-5 production	0.0108592	Xetrov83002757m.g	GO:0032674
4	negative regulation of interleukin-13 production	0.0108592	Xetrov83002757m.g	GO:0032696
4	negative regulation of interleukin-4 production	0.0108592	Xetrov83002757m.g	GO:0032713
4	negative regulation of interleukin-5 production	0.0108592	Xetrov83002757m.g	GO:0032714
4	neuronal stem cell division	0.0108592	Xetrov83002757m.g	GO:0036445
4	auditory receptor cell fate specification	0.0108592	Xetrov83026386m.g	GO:0042667
4	luteinizing hormone signaling pathway	0.0108592	Xetrov83004317m.g	GO:0042700
4	mRNA transcription from RNA polymerase II promoter	0.0108592	Xetrov83013430m.g	GO:0042789
4	alpha-beta T cell differentiation	0.0108592	Xetrov83002757m.g	GO:0046632
4	embryonic foregut morphogenesis	0.0108592	Xetrov83021057m.g	GO:0048617
4	neuroblast division	0.0108592	Xetrov83002757m.g	GO:0055057
4	transdifferentiation	0.0108592	Xetrov83015011m.g	GO:0060290
4	regulation of cilium movement involved in cell motility	0.0108592	Xetrov83029014m.g	GO:0060295
4	regulation of cilium beat frequency involved in ciliary motility	0.0108592	Xetrov83029014m.g	GO:0060296
4	apoptotic process involved in morphogenesis	0.0108592	Xetrov83002757m.g	GO:0060561
4	visceral serous pericardium development	0.0108592	Xetrov83022435m.g	GO:0061032
4	trachea submucosa development	0.0108592	Xetrov83002757m.g	GO:0061152
4	trachea gland development	0.0108592	Xetrov83002757m.g	GO:0061153
4	mammillary axonal complex development	0.0108592	Xetrov83008808m.g	GO:0061373
4	mammillothalamic axonal tract development	0.0108592	Xetrov83008808m.g	GO:0061374
4	inferior colliculus development	0.0108592	Xetrov83008808m.g	GO:0061379
4	cell migration in diencephalon	0.0108592	Xetrov83008808m.g	GO:0061381
4	cellular response to inorganic substance	0.0108592	Xetrov83012617m.g	GO:0071241
4	cellular response to metal ion	0.0108592	Xetrov83012617m.g	GO:0071248
4	cellular response to calcium ion	0.0108592	Xetrov83012617m.g	GO:0071277
4	cell proliferation in bone marrow	0.0108592	Xetrov83002757m.g	GO:0071838
4	apoptotic process in bone marrow	0.0108592	Xetrov83002757m.g	GO:0071839
4	regulation of cell proliferation in bone marrow	0.0108592	Xetrov83002757m.g	GO:0071863
4	positive regulation of cell proliferation in bone marrow	0.0108592	Xetrov83002757m.g	GO:0071864
4	regulation of apoptotic process in bone marrow	0.0108592	Xetrov83002757m.g	GO:0071865
4	negative regulation of apoptotic process in bone marrow	0.0108592	Xetrov83002757m.g	GO:0071866
4	odontoblast differentiation	0.0108592	Xetrov83002757m.g	GO:0071895
4	regulation of cilium-dependent cell motility	0.0108592	Xetrov83029014m.g	GO:1902019
4	regulation of reactive oxygen species metabolic process	0.0108592	Xetrov83011017m.g	GO:2000377
4	hemopoiesis	0.0111413	Xetrov83002757m.g,Xetrov83009918m.g,Xetrov83010349m.g,Xetrov83014671m.g,Xetrov83021057m.g,Xetrov83021699m.g,	GO:0030097
4	pteridine-containing compound metabolic process	0.0111714	Xetrov83022089m.g,Xetrov83026809m.g	GO:0042558
4	developmental pigmentation	0.011175	Xetrov83002757m.g,Xetrov83012269m.g,Xetrov83022435m.g	GO:0048066
4	hepaticobiliary system development	0.0124594	Xetrov83005073m.g,Xetrov83010270m.g,Xetrov83022435m.g,Xetrov83023570m.g	GO:0061008
4	cellular response to endogenous stimulus	0.0125817	Xetrov83000247m.g,Xetrov83002757m.g,Xetrov83009080m.g,Xetrov83009918m.g,Xetrov83012037m.g,Xetrov83026019m.g,Xetrov83029291m.g,	GO:0071495
4	neural crest formation	0.0126778	Xetrov83012269m.g,Xetrov83023570m.g	GO:0014029
4	regulation of muscle organ development	0.0126778	Xetrov83002757m.g,Xetrov83009590m.g	GO:0048634
4	organ morphogenesis	0.0141153	Xetrov83002757m.g,Xetrov83005073m.g,Xetrov83009080m.g,Xetrov83010349m.g,Xetrov83012269m.g,Xetrov83013430m.g,Xetrov83022435m.g,Xetrov83026386m.g,Xetrov83029014m.g	GO:0009887
4	neural crest cell development	0.0142342	Xetrov83002757m.g,Xetrov83012269m.g,Xetrov83023570m.g	GO:0014032
4	long-chain fatty acid metabolic process	0.0142676	Xetrov83008753m.g,Xetrov83021721m.g	GO:0001676
4	telencephalon development	0.0142676	Xetrov83002757m.g,Xetrov83008808m.g	GO:0021537
4	negative regulation of cellular metabolic process	0.0142746	Xetrov83002757m.g,Xetrov83009918m.g,Xetrov83012269m.g,Xetrov83015011m.g,Xetrov83021987m.g,Xetrov83026019m.g,Xetrov83032610m.g,Xetrov83034010m.g,	GO:0031324
4	hematopoietic or lymphoid organ development	0.0143969	Xetrov83002757m.g,Xetrov83009918m.g,Xetrov83010349m.g,Xetrov83014671m.g,Xetrov83021057m.g,Xetrov83021699m.g,	GO:0048534
4	gland development	0.0146357	Xetrov83002757m.g,Xetrov83005073m.g,Xetrov83010270m.g,Xetrov83015011m.g,Xetrov83023570m.g	GO:0048732
4	negative regulation of macromolecule metabolic process	0.0150959	Xetrov83002757m.g,Xetrov83009918m.g,Xetrov83012269m.g,Xetrov83015011m.g,Xetrov83021987m.g,Xetrov83026019m.g,Xetrov83032610m.g,Xetrov83034010m.g,	GO:0010605
4	negative regulation of cellular protein metabolic process	0.0155249	Xetrov83002757m.g,Xetrov83009918m.g,Xetrov83021987m.g,Xetrov83026019m.g,Xetrov83032610m.g,	GO:0032269
4	negative regulation of protein metabolic process	0.0155249	Xetrov83002757m.g,Xetrov83009918m.g,Xetrov83021987m.g,Xetrov83026019m.g,Xetrov83032610m.g,	GO:0051248
4	sensory organ development	0.0159513	Xetrov83005073m.g,Xetrov83006779m.g,Xetrov83009080m.g,Xetrov83009590m.g,Xetrov83010349m.g,Xetrov83014671m.g,Xetrov83022435m.g,Xetrov83026386m.g	GO:0007423
4	Wnt signaling pathway	0.0164496	Xetrov83001905m.g,Xetrov83002757m.g,Xetrov83009590m.g,Xetrov83013091m.g,Xetrov83018179m.g	GO:0016055
4	system development	0.0167882	Xetrov83002757m.g,Xetrov83005073m.g,Xetrov83005194m.g,Xetrov83006779m.g,Xetrov83007670m.g,Xetrov83008808m.g,Xetrov83009080m.g,Xetrov83009590m.g,Xetrov83009918m.g,Xetrov83010270m.g,Xetrov83010349m.g,Xetrov83012037m.g,Xetrov83012269m.g,Xetrov83013422m.g,Xetrov83013430m.g,Xetrov83014671m.g,Xetrov83015011m.g,Xetrov83021057m.g,Xetrov83021699m.g,Xetrov83022435m.g,Xetrov83023570m.g,Xetrov83026386m.g,Xet…	GO:0048731
4	immune system development	0.0170379	Xetrov83002757m.g,Xetrov83009918m.g,Xetrov83010349m.g,Xetrov83014671m.g,Xetrov83021057m.g,Xetrov83021699m.g,	GO:0002520
4	cell motility	0.0176072	Xetrov83002757m.g,Xetrov83008808m.g,Xetrov83009080m.g,Xetrov83012269m.g,Xetrov83014671m.g,Xetrov83023570m.g,Xetrov83029014m.g	GO:0048870
4	localization of cell	0.0176072	Xetrov83002757m.g,Xetrov83008808m.g,Xetrov83009080m.g,Xetrov83012269m.g,Xetrov83014671m.g,Xetrov83023570m.g,Xetrov83029014m.g	GO:0051674
4	L-alpha-amino acid transmembrane transport	0.0176894	Xetrov83001474m.g,Xetrov83004535m.g	GO:1902475
4	amino acid transport	0.0186637	Xetrov83001474m.g,Xetrov83004535m.g,Xetrov83020420m.g	GO:0006865
4	embryonic appendage morphogenesis	0.0195176	Xetrov83002757m.g,Xetrov83022435m.g,	GO:0035113
4	negative regulation of endopeptidase activity	0.0196312	Xetrov83002757m.g,Xetrov83021987m.g,Xetrov83032610m.g,	GO:0010951
4	fin development	0.0196312	Xetrov83013422m.g,Xetrov83017238m.g,Xetrov83022435m.g,	GO:0033333
4	stem cell differentiation	0.0202614	Xetrov83002757m.g,Xetrov83012269m.g,Xetrov83013422m.g,Xetrov83023570m.g	GO:0048863
4	RNA metabolic process	0.0203135	Xetrov83002757m.g,Xetrov83005073m.g,Xetrov83005473m.g,Xetrov83006714m.g,Xetrov83008808m.g,Xetrov83009590m.g,Xetrov83009830m.g,Xetrov83010270m.g,Xetrov83012037m.g,Xetrov83012269m.g,Xetrov83013430m.g,Xetrov83015011m.g,Xetrov83015155m.g,Xetrov83015398m.g,Xetrov83017238m.g,Xetrov83019551m.g,Xetrov83022435m.g,Xetrov83023021m.g,Xetrov83026386m.g,Xetrov83026641m.g,Xetrov83029014m.g,Xetrov83029291m.g,Xet…	GO:0016070
4	neural crest cell differentiation	0.020626	Xetrov83002757m.g,Xetrov83012269m.g,Xetrov83023570m.g	GO:0014033
4	transmembrane receptor protein tyrosine kinase signaling pathway	0.0210653	Xetrov83001501m.g,Xetrov83009080m.g,Xetrov83009918m.g,Xetrov83012037m.g,Xetrov83026019m.g	GO:0007169
4	mesoderm formation	0.0214215	Xetrov83002757m.g,Xetrov83013430m.g,	GO:0001707
4	extraocular skeletal muscle development	0.0216017	Xetrov83009590m.g	GO:0002074
4	regulation of cilium movement	0.0216017	Xetrov83029014m.g	GO:0003352
4	sphinganine metabolic process	0.0216017	Xetrov83021407m.g	GO:0006667
4	bile acid biosynthetic process	0.0216017	Xetrov83008753m.g	GO:0006699
4	neuroblast proliferation	0.0216017	Xetrov83002757m.g	GO:0007405
4	coenzyme catabolic process	0.0216017	Xetrov83026809m.g	GO:0009109
4	10-formyltetrahydrofolate metabolic process	0.0216017	Xetrov83026809m.g	GO:0009256
4	10-formyltetrahydrofolate catabolic process	0.0216017	Xetrov83026809m.g	GO:0009258
4	folic acid-containing compound catabolic process	0.0216017	Xetrov83026809m.g	GO:0009397
4	auditory receptor cell fate commitment	0.0216017	Xetrov83026386m.g	GO:0009912
4	developmental programmed cell death	0.0216017	Xetrov83002757m.g	GO:0010623
4	purine nucleotide transport	0.0216017	Xetrov83012617m.g	GO:0015865
4	ATP transport	0.0216017	Xetrov83012617m.g	GO:0015867
4	purine ribonucleotide transport	0.0216017	Xetrov83012617m.g	GO:0015868
4	creatine transport	0.0216017	Xetrov83020420m.g	GO:0015881
4	protein oxidation	0.0216017	Xetrov83001905m.g	GO:0018158
4	trigeminal nerve development	0.0216017	Xetrov83026386m.g	GO:0021559
4	mammillary body development	0.0216017	Xetrov83008808m.g	GO:0021767
4	forebrain cell migration	0.0216017	Xetrov83008808m.g	GO:0021885
4	diol metabolic process	0.0216017	Xetrov83021407m.g	GO:0034311
4	hematopoietic stem cell migration	0.0216017	Xetrov83014671m.g	GO:0035701
4	pronephric distal tubule development	0.0216017	Xetrov83013422m.g	GO:0035777
4	pteridine-containing compound catabolic process	0.0216017	Xetrov83026809m.g	GO:0042560
4	sphingoid metabolic process	0.0216017	Xetrov83021407m.g	GO:0046519
4	alpha-beta T cell activation	0.0216017	Xetrov83002757m.g	GO:0046631
4	tetrahydrofolate biosynthetic process	0.0216017	Xetrov83022089m.g	GO:0046654
4	somatic stem cell division	0.0216017	Xetrov83002757m.g	GO:0048103
4	paraxial mesodermal cell differentiation	0.0216017	Xetrov83013430m.g	GO:0048342
4	intermediate mesoderm development	0.0216017	Xetrov83013422m.g	GO:0048389
4	adenine nucleotide transport	0.0216017	Xetrov83012617m.g	GO:0051503
4	radial glial cell differentiation	0.0216017	Xetrov83002757m.g	GO:0060019
4	inner ear receptor cell fate commitment	0.0216017	Xetrov83026386m.g	GO:0060120
4	trachea development	0.0216017	Xetrov83002757m.g	GO:0060438
4	regulation of microtubule-based movement	0.0216017	Xetrov83029014m.g	GO:0060632
4	corpora quadrigemina development	0.0216017	Xetrov83008808m.g	GO:0061378
4	creatine transmembrane transport	0.0216017	Xetrov83020420m.g	GO:1902598
4	apoptotic process involved in development	0.0216017	Xetrov83002757m.g	GO:1902742
4	regulation of neuron migration	0.0216017	Xetrov83009080m.g	GO:2001222
4	positive regulation of neuron migration	0.0216017	Xetrov83009080m.g	GO:2001224
4	endocrine system development	0.0226977	Xetrov83005073m.g,Xetrov83015011m.g,Xetrov83026386m.g	GO:0035270
4	response to endogenous stimulus	0.02348	Xetrov83000247m.g,Xetrov83002757m.g,Xetrov83009080m.g,Xetrov83009918m.g,Xetrov83012037m.g,Xetrov83026019m.g,Xetrov83029291m.g,	GO:0009719
4	negative regulation of peptidase activity	0.0237745	Xetrov83002757m.g,Xetrov83021987m.g,Xetrov83032610m.g,	GO:0010466
4	cellular macromolecule biosynthetic process	0.0243407	Xetrov83002757m.g,Xetrov83005073m.g,Xetrov83005473m.g,Xetrov83006714m.g,Xetrov83008808m.g,Xetrov83009590m.g,Xetrov83009669m.g,Xetrov83009830m.g,Xetrov83010270m.g,Xetrov83012037m.g,Xetrov83012269m.g,Xetrov83013430m.g,Xetrov83015011m.g,Xetrov83015155m.g,Xetrov83015398m.g,Xetrov83017238m.g,Xetrov83019551m.g,Xetrov83022435m.g,Xetrov83023021m.g,Xetrov83026386m.g,Xetrov83026641m.g,Xetrov83029014m.g,Xet…	GO:0034645
4	positive regulation of transcription, DNA-templated	0.0245712	Xetrov83005073m.g,Xetrov83009590m.g,Xetrov83010270m.g,Xetrov83012037m.g,Xetrov83015398m.g	GO:0045893
4	positive regulation of RNA biosynthetic process	0.0245712	Xetrov83005073m.g,Xetrov83009590m.g,Xetrov83010270m.g,Xetrov83012037m.g,Xetrov83015398m.g	GO:1902680
4	positive regulation of nucleic acid-templated transcription	0.0245712	Xetrov83005073m.g,Xetrov83009590m.g,Xetrov83010270m.g,Xetrov83012037m.g,Xetrov83015398m.g	GO:1903508
4	sensory organ morphogenesis	0.0251899	Xetrov83005073m.g,Xetrov83009080m.g,Xetrov83010349m.g,Xetrov83022435m.g,Xetrov83026386m.g	GO:0090596
4	negative regulation of metabolic process	0.0253017	Xetrov83002757m.g,Xetrov83009918m.g,Xetrov83012269m.g,Xetrov83015011m.g,Xetrov83021987m.g,Xetrov83026019m.g,Xetrov83032610m.g,Xetrov83034010m.g,	GO:0009892
4	insulin receptor signaling pathway	0.0254494	Xetrov83012037m.g,Xetrov83026019m.g	GO:0008286
4	biological regulation	0.0256057	Xetrov83000252m.g,Xetrov83001501m.g,Xetrov83001905m.g,Xetrov83002452m.g,Xetrov83002757m.g,Xetrov83003511m.g,Xetrov83004317m.g,Xetrov83005073m.g,Xetrov83005112m.g,Xetrov83005473m.g,Xetrov83006307m.g,Xetrov83006646m.g,Xetrov83006714m.g,Xetrov83008808m.g,Xetrov83009080m.g,Xetrov83009590m.g,Xetrov83009830m.g,Xetrov83009918m.g,Xetrov83010270m.g,Xetrov83010349m.g,Xetrov83010836m.g,Xetrov83011017m.g,Xet…	GO:0065007
4	macromolecule biosynthetic process	0.0271837	Xetrov83002757m.g,Xetrov83005073m.g,Xetrov83005473m.g,Xetrov83006714m.g,Xetrov83008808m.g,Xetrov83009590m.g,Xetrov83009669m.g,Xetrov83009830m.g,Xetrov83010270m.g,Xetrov83012037m.g,Xetrov83012269m.g,Xetrov83013430m.g,Xetrov83015011m.g,Xetrov83015155m.g,Xetrov83015398m.g,Xetrov83017238m.g,Xetrov83019551m.g,Xetrov83022435m.g,Xetrov83023021m.g,Xetrov83026386m.g,Xetrov83026641m.g,Xetrov83029014m.g,Xet…	GO:0009059
4	embryonic organ morphogenesis	0.0274793	Xetrov83005073m.g,Xetrov83009080m.g,Xetrov83010349m.g,Xetrov83022435m.g,Xetrov83026386m.g,Xetrov83029014m.g	GO:0048562
4	one-carbon metabolic process	0.0275697	Xetrov83023188m.g,Xetrov83026809m.g	GO:0006730
4	myotube cell development	0.0275697	Xetrov83009590m.g,Xetrov83009918m.g	GO:0014904
4	skeletal muscle fiber development	0.0275697	Xetrov83009590m.g,Xetrov83009918m.g	GO:0048741
4	positive regulation of neurogenesis	0.0275697	Xetrov83009080m.g,Xetrov83012269m.g	GO:0050769
4	single-multicellular organism process	0.027669	Xetrov83001501m.g,Xetrov83002757m.g,Xetrov83003511m.g,Xetrov83005073m.g,Xetrov83005194m.g,Xetrov83006779m.g,Xetrov83007670m.g,Xetrov83008808m.g,Xetrov83009080m.g,Xetrov83009590m.g,Xetrov83009918m.g,Xetrov83010270m.g,Xetrov83010349m.g,Xetrov83010836m.g,Xetrov83011066m.g,Xetrov83012037m.g,Xetrov83012269m.g,Xetrov83013091m.g,Xetrov83013422m.g,Xetrov83013430m.g,Xetrov83014671m.g,Xetrov83015011m.g,Xet…	GO:0044707
4	hindbrain development	0.0283554	Xetrov83002757m.g,Xetrov83005073m.g,Xetrov83009918m.g	GO:0030902
4	positive regulation of developmental process	0.0283554	Xetrov83009080m.g,Xetrov83009590m.g,Xetrov83012269m.g	GO:0051094
4	cranial nerve development	0.0297587	Xetrov83012269m.g,Xetrov83026386m.g	GO:0021545
4	response to insulin	0.0297587	Xetrov83012037m.g,Xetrov83026019m.g	GO:0032868
4	cellular response to insulin stimulus	0.0297587	Xetrov83012037m.g,Xetrov83026019m.g	GO:0032869
4	skeletal system development	0.0298028	Xetrov83009080m.g,Xetrov83010349m.g,Xetrov83012269m.g,Xetrov83022435m.g,Xetrov83026386m.g	GO:0001501
4	embryonic organ development	0.0300766	Xetrov83005073m.g,Xetrov83009080m.g,Xetrov83010349m.g,Xetrov83021699m.g,Xetrov83022435m.g,Xetrov83026386m.g,Xetrov83029014m.g,	GO:0048568
4	multicellular organismal process	0.0308752	Xetrov83001501m.g,Xetrov83002757m.g,Xetrov83003511m.g,Xetrov83005073m.g,Xetrov83005194m.g,Xetrov83006779m.g,Xetrov83007670m.g,Xetrov83008808m.g,Xetrov83009080m.g,Xetrov83009590m.g,Xetrov83009918m.g,Xetrov83010270m.g,Xetrov83010349m.g,Xetrov83010836m.g,Xetrov83011066m.g,Xetrov83012037m.g,Xetrov83012269m.g,Xetrov83013091m.g,Xetrov83013422m.g,Xetrov83013430m.g,Xetrov83014671m.g,Xetrov83015011m.g,Xet…	GO:0032501
4	positive regulation of RNA metabolic process	0.0312126	Xetrov83005073m.g,Xetrov83009590m.g,Xetrov83010270m.g,Xetrov83012037m.g,Xetrov83015398m.g	GO:0051254
4	regulation of cell development	0.031435	Xetrov83009080m.g,Xetrov83009590m.g,Xetrov83012269m.g,Xetrov83034010m.g	GO:0060284
4	regulation of cell differentiation	0.0319331	Xetrov83009080m.g,Xetrov83009590m.g,Xetrov83012269m.g,Xetrov83013422m.g,Xetrov83034010m.g	GO:0045595
4	melanocyte differentiation	0.0320146	Xetrov83012269m.g,Xetrov83022435m.g	GO:0030318
4	negative regulation of cytokine production	0.0322289	Xetrov83002757m.g	GO:0001818
4	type B pancreatic cell development	0.0322289	Xetrov83005073m.g	GO:0003323
4	tetrahydrobiopterin biosynthetic process	0.0322289	Xetrov83022089m.g	GO:0006729
4	foregut morphogenesis	0.0322289	Xetrov83021057m.g	GO:0007440
4	bile acid metabolic process	0.0322289	Xetrov83008753m.g	GO:0008206
4	pallium development	0.0322289	Xetrov83002757m.g	GO:0021543
4	rhombomere 5 development	0.0322289	Xetrov83005073m.g	GO:0021571
4	rhombomere 6 development	0.0322289	Xetrov83005073m.g	GO:0021572
4	embryonic limb morphogenesis	0.0322289	Xetrov83002757m.g	GO:0030326
4	olfactory placode formation	0.0322289	Xetrov83026386m.g	GO:0030910
4	regulation of activin receptor signaling pathway	0.0322289	Xetrov83013422m.g	GO:0032925
4	pronephric proximal tubule development	0.0322289	Xetrov83013422m.g	GO:0035776
4	pronephric nephron tubule epithelial cell differentiation	0.0322289	Xetrov83013422m.g	GO:0035778
4	angioblast cell differentiation	0.0322289	Xetrov83013422m.g	GO:0035779
4	cell differentiation involved in pronephros development	0.0322289	Xetrov83013422m.g	GO:0039014
4	negative regulation of fibroblast growth factor receptor signaling pathway	0.0322289	Xetrov83009918m.g	GO:0040037
4	pharyngeal muscle development	0.0322289	Xetrov83009590m.g	GO:0043282
4	dicarboxylic acid catabolic process	0.0322289	Xetrov83026809m.g	GO:0043649
4	tetrahydrobiopterin metabolic process	0.0322289	Xetrov83022089m.g	GO:0046146
4	mesendoderm development	0.0322289	Xetrov83013422m.g	GO:0048382
4	cofactor catabolic process	0.0322289	Xetrov83026809m.g	GO:0051187
4	cilium movement involved in cell motility	0.0322289	Xetrov83029014m.g	GO:0060294
4	distal tubule development	0.0322289	Xetrov83013422m.g	GO:0072017
4	nephron tubule epithelial cell differentiation	0.0322289	Xetrov83013422m.g	GO:0072160
4	regulation of nodal signaling pathway	0.0322289	Xetrov83013422m.g	GO:1900107
4	negative regulation of proteolysis	0.0333719	Xetrov83002757m.g,Xetrov83021987m.g,Xetrov83032610m.g,	GO:0045861
4	regulation of endopeptidase activity	0.0333719	Xetrov83002757m.g,Xetrov83021987m.g,Xetrov83032610m.g,	GO:0052548
4	cell development	0.0336778	Xetrov83002757m.g,Xetrov83005073m.g,Xetrov83008808m.g,Xetrov83009080m.g,Xetrov83009590m.g,Xetrov83009918m.g,Xetrov83012269m.g,Xetrov83023570m.g,Xetrov83026386m.g,Xetrov83029291m.g,Xetrov83034010m.g,	GO:0048468
4	cellular response to growth factor stimulus	0.0342192	Xetrov83002757m.g,Xetrov83009080m.g,Xetrov83009918m.g,Xetrov83029291m.g,	GO:0071363
4	positive regulation of nervous system development	0.0343357	Xetrov83009080m.g,Xetrov83012269m.g	GO:0051962
4	mesenchymal cell development	0.0346936	Xetrov83002757m.g,Xetrov83012269m.g,Xetrov83023570m.g	GO:0014031
4	stem cell development	0.0346936	Xetrov83002757m.g,Xetrov83012269m.g,Xetrov83023570m.g	GO:0048864
4	positive regulation of macromolecule biosynthetic process	0.0349191	Xetrov83005073m.g,Xetrov83009590m.g,Xetrov83010270m.g,Xetrov83012037m.g,Xetrov83015398m.g	GO:0010557
4	response to growth factor	0.0351783	Xetrov83002757m.g,Xetrov83009080m.g,Xetrov83009918m.g,Xetrov83029291m.g,	GO:0070848
4	negative regulation of hydrolase activity	0.0360422	Xetrov83002757m.g,Xetrov83021987m.g,Xetrov83032610m.g,	GO:0051346
4	monocarboxylic acid transport	0.0367204	Xetrov83008753m.g,Xetrov83018486m.g	GO:0015718
4	cell-type specific apoptotic process	0.0367204	Xetrov83002757m.g,Xetrov83008808m.g	GO:0097285
4	gene expression	0.0380545	Xetrov83002757m.g,Xetrov83005073m.g,Xetrov83005473m.g,Xetrov83006714m.g,Xetrov83008808m.g,Xetrov83009590m.g,Xetrov83009669m.g,Xetrov83009830m.g,Xetrov83010270m.g,Xetrov83012037m.g,Xetrov83012269m.g,Xetrov83013430m.g,Xetrov83015011m.g,Xetrov83015155m.g,Xetrov83015398m.g,Xetrov83017238m.g,Xetrov83019551m.g,Xetrov83022435m.g,Xetrov83023021m.g,Xetrov83026386m.g,Xetrov83026641m.g,Xetrov83029014m.g,Xet…	GO:0010467
4	regulation of peptidase activity	0.0388196	Xetrov83002757m.g,Xetrov83021987m.g,Xetrov83032610m.g,	GO:0052547
4	fibroblast growth factor receptor signaling pathway	0.0391671	Xetrov83009080m.g,Xetrov83009918m.g	GO:0008543
4	L-amino acid transport	0.0391671	Xetrov83001474m.g,Xetrov83004535m.g	GO:0015807
4	cellular response to fibroblast growth factor stimulus	0.0391671	Xetrov83009080m.g,Xetrov83009918m.g	GO:0044344
4	response to fibroblast growth factor	0.0391671	Xetrov83009080m.g,Xetrov83009918m.g	GO:0071774
4	proteolysis	0.0398355	Xetrov83001905m.g,Xetrov83002321m.g,Xetrov83002430m.g,Xetrov83002757m.g,Xetrov83002782m.g,Xetrov83018249m.g,Xetrov83021987m.g,Xetrov83025290m.g,Xetrov83027369m.g,Xetrov83029014m.g,Xetrov83032610m.g,,,	GO:0006508
4	cell migration	0.0414968	Xetrov83002757m.g,Xetrov83008808m.g,Xetrov83009080m.g,Xetrov83012269m.g,Xetrov83014671m.g,Xetrov83023570m.g	GO:0016477
4	positive regulation of cell proliferation	0.0416742	Xetrov83002757m.g,Xetrov83009080m.g	GO:0008284
4	response to inorganic substance	0.0416742	Xetrov83012617m.g,Xetrov83017335m.g	GO:0010035
4	nerve development	0.0416742	Xetrov83012269m.g,Xetrov83026386m.g	GO:0021675
4	endocrine pancreas development	0.0416742	Xetrov83005073m.g,Xetrov83015011m.g	GO:0031018
4	positive regulation of multicellular organismal process	0.0417033	Xetrov83009080m.g,Xetrov83009590m.g,Xetrov83012269m.g	GO:0051240
4	positive regulation of gene expression	0.0422562	Xetrov83005073m.g,Xetrov83009590m.g,Xetrov83010270m.g,Xetrov83012037m.g,Xetrov83015398m.g	GO:0010628
4	glandular epithelial cell development	0.0427419	Xetrov83005073m.g	GO:0002068
4	transcription initiation from RNA polymerase III promoter	0.0427419	Xetrov83023021m.g	GO:0006384
4	axon target recognition	0.0427419	Xetrov83008808m.g	GO:0007412
4	learning	0.0427419	Xetrov83008808m.g	GO:0007612
4	nucleotide catabolic process	0.0427419	Xetrov83024849m.g	GO:0009166
4	photoperiodism	0.0427419	Xetrov83017335m.g	GO:0009648
4	positive regulation of myotube differentiation	0.0427419	Xetrov83009590m.g	GO:0010831
4	stem cell division	0.0427419	Xetrov83002757m.g	GO:0017145
4	B cell proliferation	0.0427419	Xetrov83002757m.g	GO:0042100
4	cellular modified amino acid catabolic process	0.0427419	Xetrov83026809m.g	GO:0042219
4	response to hydrogen peroxide	0.0427419	Xetrov83017335m.g	GO:0042542
4	nose development	0.0427419	Xetrov83026386m.g	GO:0043584
4	positive regulation of myoblast differentiation	0.0427419	Xetrov83009590m.g	GO:0045663
4	negative regulation of Notch signaling pathway	0.0427419	Xetrov83021699m.g	GO:0045746
4	positive regulation of striated muscle tissue development	0.0427419	Xetrov83009590m.g	GO:0045844
4	positive regulation of muscle organ development	0.0427419	Xetrov83009590m.g	GO:0048636
4	positive regulation of skeletal muscle tissue development	0.0427419	Xetrov83009590m.g	GO:0048643
4	positive regulation of skeletal muscle fiber development	0.0427419	Xetrov83009590m.g	GO:0048743
4	response to calcium ion	0.0427419	Xetrov83012617m.g	GO:0051592
4	pericardium development	0.0427419	Xetrov83022435m.g	GO:0060039
4	positive regulation of syncytium formation by plasma membrane fusion	0.0427419	Xetrov83009590m.g	GO:0060143
4	primitive erythrocyte differentiation	0.0427419	Xetrov83021699m.g	GO:0060319
4	pharynx development	0.0427419	Xetrov83009590m.g	GO:0060465
4	cardiac muscle tissue regeneration	0.0427419	Xetrov83009080m.g	GO:0061026
4	negative regulation of ERK1 and ERK2 cascade	0.0427419	Xetrov83009918m.g	GO:0070373
4	nucleoside phosphate catabolic process	0.0427419	Xetrov83024849m.g	GO:1901292
4	positive regulation of myoblast fusion	0.0427419	Xetrov83009590m.g	GO:1901741
4	positive regulation of muscle tissue development	0.0427419	Xetrov83009590m.g	GO:1901863
4	regulation of Wnt signaling pathway	0.0431846	Xetrov83001905m.g,Xetrov83013091m.g,Xetrov83018179m.g	GO:0030111
4	biosynthetic process	0.0434932	Xetrov83002757m.g,Xetrov83005073m.g,Xetrov83005473m.g,Xetrov83006714m.g,Xetrov83008753m.g,Xetrov83008808m.g,Xetrov83009590m.g,Xetrov83009669m.g,Xetrov83009830m.g,Xetrov83010270m.g,Xetrov83012037m.g,Xetrov83012269m.g,Xetrov83013430m.g,Xetrov83015011m.g,Xetrov83015155m.g,Xetrov83015398m.g,Xetrov83017238m.g,Xetrov83019551m.g,Xetrov83021407m.g,Xetrov83022089m.g,Xetrov83022435m.g,Xetrov83023021m.g,Xet…	GO:0009058
4	organic cyclic compound metabolic process	0.0434932	Xetrov83002757m.g,Xetrov83005073m.g,Xetrov83005473m.g,Xetrov83006714m.g,Xetrov83008753m.g,Xetrov83008808m.g,Xetrov83009590m.g,Xetrov83009830m.g,Xetrov83010270m.g,Xetrov83012037m.g,Xetrov83012269m.g,Xetrov83013430m.g,Xetrov83015011m.g,Xetrov83015155m.g,Xetrov83015398m.g,Xetrov83017238m.g,Xetrov83017335m.g,Xetrov83019551m.g,Xetrov83022089m.g,Xetrov83022435m.g,Xetrov83023021m.g,Xetrov83024849m.g,Xet…	GO:1901360
4	regulation of cell adhesion	0.04424	Xetrov83002757m.g,Xetrov83003511m.g	GO:0030155
4	otolith development	0.04424	Xetrov83005073m.g,Xetrov83010349m.g	GO:0048840
4	cellular biosynthetic process	0.0453084	Xetrov83002757m.g,Xetrov83005073m.g,Xetrov83005473m.g,Xetrov83006714m.g,Xetrov83008753m.g,Xetrov83008808m.g,Xetrov83009590m.g,Xetrov83009669m.g,Xetrov83009830m.g,Xetrov83010270m.g,Xetrov83012037m.g,Xetrov83012269m.g,Xetrov83013430m.g,Xetrov83015011m.g,Xetrov83015155m.g,Xetrov83015398m.g,Xetrov83017238m.g,Xetrov83019551m.g,Xetrov83021407m.g,Xetrov83022089m.g,Xetrov83022435m.g,Xetrov83023021m.g,Xet…	GO:0044249
4	regulation of multicellular organismal development	0.0459838	Xetrov83002757m.g,Xetrov83009080m.g,Xetrov83009590m.g,Xetrov83012269m.g,Xetrov83013422m.g,Xetrov83034010m.g	GO:2000026
4	head development	0.0467601	Xetrov83001905m.g,Xetrov83002757m.g,Xetrov83005073m.g,Xetrov83008808m.g,Xetrov83009918m.g,Xetrov83034010m.g	GO:0060322
4	myotube differentiation	0.0468632	Xetrov83009590m.g,Xetrov83009918m.g	GO:0014902
4	forebrain development	0.0477853	Xetrov83002757m.g,Xetrov83008808m.g,Xetrov83034010m.g	GO:0030900
4	pattern specification process	0.0488978	Xetrov83002757m.g,Xetrov83005073m.g,Xetrov83008808m.g,Xetrov83021057m.g,Xetrov83021699m.g,Xetrov83023570m.g,Xetrov83029014m.g,	GO:0007389
4	pigment cell differentiation	0.0495421	Xetrov83012269m.g,Xetrov83022435m.g	GO:0050931
10	regulation of calcium ion transport into cytosol	0.0026253	Xetrov83013394m.g	GO:0010522
10	negative regulation of calcium ion transport into cytosol	0.0026253	Xetrov83013394m.g	GO:0010523
10	early neuron differentiation in forebrain	0.0026253	Xetrov83009704m.g	GO:0021862
10	regulation of release of sequestered calcium ion into cytosol	0.0026253	Xetrov83013394m.g	GO:0051279
10	negative regulation of release of sequestered calcium ion into cytosol	0.0026253	Xetrov83013394m.g	GO:0051280
10	negative regulation of calcium ion transport	0.0026253	Xetrov83013394m.g	GO:0051926
10	establishment of endothelial blood-brain barrier	0.00524402	Xetrov83013367m.g	GO:0014045
10	negative regulation of intracellular transport	0.00524402	Xetrov83013394m.g	GO:0032387
10	embryonic heart tube left/right pattern formation	0.00524402	Xetrov83002775m.g	GO:0060971
10	establishment of endothelial barrier	0.00524402	Xetrov83013367m.g	GO:0061028
10	negative regulation of cytoplasmic transport	0.00524402	Xetrov83013394m.g	GO:1903650
10	prechordal plate formation	0.00785617	Xetrov83002775m.g	GO:0021501
10	regulation of vascular permeability	0.00785617	Xetrov83002775m.g	GO:0043114
10	negative regulation of ion transport	0.00785617	Xetrov83013394m.g	GO:0043271
10	mesendoderm development	0.00785617	Xetrov83002775m.g	GO:0048382
10	establishment of blood-brain barrier	0.00785617	Xetrov83013367m.g	GO:0060856
10	endothelial cell development	0.0104618	Xetrov83013367m.g	GO:0001885
10	N-acetylglucosamine metabolic process	0.0104618	Xetrov83003250m.g	GO:0006044
10	determination of left/right asymmetry in diencephalon	0.0104618	Xetrov83002775m.g	GO:0035462
10	determination of left/right asymmetry in nervous system	0.0104618	Xetrov83002775m.g	GO:0035545
10	membrane tubulation	0.0104618	Xetrov83029412m.g	GO:0097320
10	regulation of cytoplasmic transport	0.0104618	Xetrov83013394m.g	GO:1903649
10	habenula development	0.0130609	Xetrov83002775m.g	GO:0021986
10	release of sequestered calcium ion into cytosol	0.0156534	Xetrov83013394m.g	GO:0051209
10	regulation of sequestering of calcium ion	0.0156534	Xetrov83013394m.g	GO:0051282
10	negative regulation of sequestering of calcium ion	0.0156534	Xetrov83013394m.g	GO:0051283
10	cytosolic calcium ion transport	0.0156534	Xetrov83013394m.g	GO:0060401
10	calcium ion transport into cytosol	0.0156534	Xetrov83013394m.g	GO:0060402
10	closure of optic fissure	0.0156534	Xetrov83002775m.g	GO:0061386
10	determination of digestive tract left/right asymmetry	0.0156534	Xetrov83002775m.g	GO:0071907
10	forebrain development	0.0162622	Xetrov83002775m.g,Xetrov83009704m.g	GO:0030900
10	mitochondrial fission	0.0182395	Xetrov83029835m.g	GO:0000266
10	optic cup morphogenesis involved in camera-type eye development	0.0182395	Xetrov83002775m.g	GO:0002072
10	negative regulation of transport	0.0182395	Xetrov83013394m.g	GO:0051051
10	positive regulation of cytosolic calcium ion concentration	0.020819	Xetrov83013394m.g	GO:0007204
10	epithalamus development	0.020819	Xetrov83002775m.g	GO:0021538
10	regulation of intracellular transport	0.020819	Xetrov83013394m.g	GO:0032386
10	negative regulation of homeostatic process	0.020819	Xetrov83013394m.g	GO:0032845
10	regulation of ion homeostasis	0.020819	Xetrov83013394m.g	GO:2000021
10	small GTPase mediated signal transduction	0.0231284	Xetrov83012077m.g,Xetrov83020390m.g,Xetrov83020965m.g	GO:0007264
10	retrograde vesicle-mediated transport, Golgi to ER	0.0233921	Xetrov83020965m.g	GO:0006890
10	central nervous system projection neuron axonogenesis	0.0233921	Xetrov83009704m.g	GO:0021952
10	face morphogenesis	0.0233921	Xetrov83002775m.g	GO:0060325
10	forebrain generation of neurons	0.0259588	Xetrov83009704m.g	GO:0021872
10	forebrain neuron differentiation	0.0259588	Xetrov83009704m.g	GO:0021879
10	head morphogenesis	0.0259588	Xetrov83002775m.g	GO:0060323
10	glucosamine-containing compound metabolic process	0.0259588	Xetrov83003250m.g	GO:1901071
10	ionotropic glutamate receptor signaling pathway	0.028519	Xetrov83025675m.g	GO:0035235
10	regulation of calcium ion transport	0.028519	Xetrov83013394m.g	GO:0051924
10	face development	0.028519	Xetrov83002775m.g	GO:0060324
10	embryonic camera-type eye formation	0.028519	Xetrov83002775m.g	GO:0060900
10	epithelial cell differentiation	0.0310568	Xetrov83004820m.g,Xetrov83013367m.g	GO:0030855
10	central nervous system neuron axonogenesis	0.0310728	Xetrov83009704m.g	GO:0021955
10	endothelial cell differentiation	0.0310728	Xetrov83013367m.g	GO:0045446
10	retinoic acid receptor signaling pathway	0.0310728	Xetrov83002775m.g	GO:0048384
10	left/right pattern formation	0.0310728	Xetrov83002775m.g	GO:0060972
10	DNA catabolic process	0.0336201	Xetrov83016002m.g	GO:0006308
10	aromatic amino acid family metabolic process	0.0336201	Xetrov83021870m.g	GO:0009072
10	cytosolic calcium ion homeostasis	0.0361611	Xetrov83013394m.g	GO:0051480
10	regulation of endocytosis	0.0386957	Xetrov83029412m.g	GO:0030100
10	sterol metabolic process	0.0412239	Xetrov83006571m.g	GO:0016125
10	chaperone-mediated protein folding	0.0412239	Xetrov83013394m.g	GO:0061077
10	endothelium development	0.0437458	Xetrov83013367m.g	GO:0003158
10	telencephalon development	0.0437458	Xetrov83009704m.g	GO:0021537
10	central nervous system development	0.0458924	Xetrov83002775m.g,Xetrov83009704m.g,Xetrov83013367m.g	GO:0007417
10	amino sugar metabolic process	0.0462614	Xetrov83003250m.g	GO:0006040
10	intra-Golgi vesicle-mediated transport	0.0462614	Xetrov83020965m.g	GO:0006891
10	central nervous system neuron development	0.0462614	Xetrov83009704m.g	GO:0021954
10	regulation of homeostatic process	0.0462614	Xetrov83013394m.g	GO:0032844
10	retrograde transport, endosome to Golgi	0.0462614	Xetrov83020965m.g	GO:0042147
10	embryonic camera-type eye morphogenesis	0.0462614	Xetrov83002775m.g	GO:0048596
10	body morphogenesis	0.0487706	Xetrov83002775m.g	GO:0010171
10	synaptic transmission, glutamatergic	0.0487706	Xetrov83025675m.g	GO:0035249
11	dorsal/ventral pattern formation	2.18664e-06	Xetrov83002155m.g,Xetrov83009264m.g,Xetrov83009965m.g,Xetrov83016746m.g,Xetrov83021988m.g	GO:0009953
11	determination of dorsal/ventral asymmetry	2.32615e-05	Xetrov83002155m.g,Xetrov83009264m.g,Xetrov83009965m.g	GO:0048262
11	Spemann organizer formation	0.000107374	Xetrov83002155m.g,Xetrov83016746m.g	GO:0060061
11	developmental induction	0.000150073	Xetrov83002155m.g,Xetrov83016746m.g	GO:0031128
11	cell-cell signaling involved in cell fate commitment	0.000150073	Xetrov83002155m.g,Xetrov83016746m.g	GO:0045168
11	regionalization	0.00016263	Xetrov83002155m.g,Xetrov83009264m.g,Xetrov83009965m.g,Xetrov83016746m.g,Xetrov83021988m.g	GO:0003002
11	regulation of biological process	0.000212746	Xetrov83002155m.g,Xetrov83006672m.g,Xetrov83009264m.g,Xetrov83009965m.g,Xetrov83012244m.g,Xetrov83012479m.g,Xetrov83015636m.g,Xetrov83016746m.g,Xetrov83017569m.g,Xetrov83018341m.g,Xetrov83018359m.g,Xetrov83018361m.g,Xetrov83018439m.g,Xetrov83019963m.g,Xetrov83021988m.g,Xetrov83023396m.g,Xetrov83024851m.g,Xetrov83029202m.g,Xetrov83033990m.g,	GO:0050789
11	negative regulation of BMP signaling pathway	0.00039043	Xetrov83009264m.g,Xetrov83016746m.g	GO:0030514
11	regulation of cellular process	0.000506569	Xetrov83002155m.g,Xetrov83006672m.g,Xetrov83009264m.g,Xetrov83009965m.g,Xetrov83012244m.g,Xetrov83015636m.g,Xetrov83016746m.g,Xetrov83017569m.g,Xetrov83018341m.g,Xetrov83018359m.g,Xetrov83018361m.g,Xetrov83018439m.g,Xetrov83019963m.g,Xetrov83021988m.g,Xetrov83023396m.g,Xetrov83024851m.g,Xetrov83029202m.g,Xetrov83033990m.g,	GO:0050794
11	determination of ventral identity	0.000551854	Xetrov83002155m.g,Xetrov83009965m.g	GO:0048264
11	biological regulation	0.00058344	Xetrov83002155m.g,Xetrov83006672m.g,Xetrov83009264m.g,Xetrov83009965m.g,Xetrov83012244m.g,Xetrov83012479m.g,Xetrov83015636m.g,Xetrov83016746m.g,Xetrov83017569m.g,Xetrov83018341m.g,Xetrov83018359m.g,Xetrov83018361m.g,Xetrov83018439m.g,Xetrov83019963m.g,Xetrov83021988m.g,Xetrov83023396m.g,Xetrov83024851m.g,Xetrov83029202m.g,Xetrov83033990m.g,	GO:0065007
11	regulation of transcription, DNA-templated	0.000658479	Xetrov83009264m.g,Xetrov83009965m.g,Xetrov83015636m.g,Xetrov83016746m.g,Xetrov83018341m.g,Xetrov83018359m.g,Xetrov83018361m.g,Xetrov83021988m.g,Xetrov83029202m.g,	GO:0006355
11	regulation of nucleic acid-templated transcription	0.000705128	Xetrov83009264m.g,Xetrov83009965m.g,Xetrov83015636m.g,Xetrov83016746m.g,Xetrov83018341m.g,Xetrov83018359m.g,Xetrov83018361m.g,Xetrov83021988m.g,Xetrov83029202m.g,	GO:1903506
11	regulation of RNA biosynthetic process	0.000710477	Xetrov83009264m.g,Xetrov83009965m.g,Xetrov83015636m.g,Xetrov83016746m.g,Xetrov83018341m.g,Xetrov83018359m.g,Xetrov83018361m.g,Xetrov83021988m.g,Xetrov83029202m.g,	GO:2001141
11	regulation of transmembrane receptor protein serine/threonine kinase signaling pathway	0.000738384	Xetrov83002155m.g,Xetrov83009264m.g,Xetrov83016746m.g	GO:0090092
11	regulation of RNA metabolic process	0.00084315	Xetrov83009264m.g,Xetrov83009965m.g,Xetrov83015636m.g,Xetrov83016746m.g,Xetrov83018341m.g,Xetrov83018359m.g,Xetrov83018361m.g,Xetrov83021988m.g,Xetrov83029202m.g,	GO:0051252
11	negative regulation of transmembrane receptor protein serine/threonine kinase signaling pathway	0.000844763	Xetrov83009264m.g,Xetrov83016746m.g	GO:0090101
11	cell surface receptor signaling pathway	0.000906126	Xetrov83002155m.g,Xetrov83009264m.g,Xetrov83012244m.g,Xetrov83016746m.g,Xetrov83017569m.g,Xetrov83018439m.g,Xetrov83033990m.g	GO:0007166
11	negative regulation of cellular response to growth factor stimulus	0.000955801	Xetrov83009264m.g,Xetrov83016746m.g	GO:0090288
11	regulation of cellular macromolecule biosynthetic process	0.00121177	Xetrov83009264m.g,Xetrov83009965m.g,Xetrov83015636m.g,Xetrov83016746m.g,Xetrov83018341m.g,Xetrov83018359m.g,Xetrov83018361m.g,Xetrov83021988m.g,Xetrov83029202m.g,	GO:2000112
11	regulation of nucleobase-containing compound metabolic process	0.00124557	Xetrov83009264m.g,Xetrov83009965m.g,Xetrov83015636m.g,Xetrov83016746m.g,Xetrov83018341m.g,Xetrov83018359m.g,Xetrov83018361m.g,Xetrov83021988m.g,Xetrov83029202m.g,	GO:0019219
11	pattern specification process	0.00124714	Xetrov83002155m.g,Xetrov83009264m.g,Xetrov83009965m.g,Xetrov83016746m.g,Xetrov83021988m.g	GO:0007389
11	regulation of macromolecule biosynthetic process	0.00132446	Xetrov83009264m.g,Xetrov83009965m.g,Xetrov83015636m.g,Xetrov83016746m.g,Xetrov83018341m.g,Xetrov83018359m.g,Xetrov83018361m.g,Xetrov83021988m.g,Xetrov83029202m.g,	GO:0010556
11	regulation of gene expression	0.00160719	Xetrov83009264m.g,Xetrov83009965m.g,Xetrov83015636m.g,Xetrov83016746m.g,Xetrov83018341m.g,Xetrov83018359m.g,Xetrov83018361m.g,Xetrov83021988m.g,Xetrov83029202m.g,	GO:0010468
11	regulation of cellular biosynthetic process	0.00168238	Xetrov83009264m.g,Xetrov83009965m.g,Xetrov83015636m.g,Xetrov83016746m.g,Xetrov83018341m.g,Xetrov83018359m.g,Xetrov83018361m.g,Xetrov83021988m.g,Xetrov83029202m.g,	GO:0031326
11	regulation of biosynthetic process	0.00172662	Xetrov83009264m.g,Xetrov83009965m.g,Xetrov83015636m.g,Xetrov83016746m.g,Xetrov83018341m.g,Xetrov83018359m.g,Xetrov83018361m.g,Xetrov83021988m.g,Xetrov83029202m.g,	GO:0009889
11	regulation of nitrogen compound metabolic process	0.00192546	Xetrov83009264m.g,Xetrov83009965m.g,Xetrov83015636m.g,Xetrov83016746m.g,Xetrov83018341m.g,Xetrov83018359m.g,Xetrov83018361m.g,Xetrov83021988m.g,Xetrov83029202m.g,	GO:0051171
11	transmembrane receptor protein serine/threonine kinase signaling pathway	0.00205729	Xetrov83002155m.g,Xetrov83009264m.g,Xetrov83016746m.g	GO:0007178
11	regulation of BMP signaling pathway	0.00225004	Xetrov83009264m.g,Xetrov83016746m.g	GO:0030510
11	regulation of macromolecule metabolic process	0.00271814	Xetrov83002155m.g,Xetrov83009264m.g,Xetrov83009965m.g,Xetrov83015636m.g,Xetrov83016746m.g,Xetrov83018341m.g,Xetrov83018359m.g,Xetrov83018361m.g,Xetrov83021988m.g,Xetrov83029202m.g,	GO:0060255
11	transepithelial chloride transport	0.00274463	Xetrov83033990m.g	GO:0030321
11	secretion by tissue	0.00274463	Xetrov83033990m.g	GO:0032941
11	specification of pronephric tubule identity	0.00274463	Xetrov83016746m.g	GO:0039005
11	pronephric nephron morphogenesis	0.00274463	Xetrov83016746m.g	GO:0039007
11	pronephric nephron tubule morphogenesis	0.00274463	Xetrov83016746m.g	GO:0039008
11	maintenance of organ identity	0.00274463	Xetrov83016746m.g	GO:0048496
11	Spemann organizer formation at the dorsal lip of the blastopore	0.00274463	Xetrov83016746m.g	GO:0060062
11	Spemann organizer formation at the embryonic shield	0.00274463	Xetrov83002155m.g	GO:0060063
11	mucus secretion	0.00274463	Xetrov83033990m.g	GO:0070254
11	regulation of mucus secretion	0.00274463	Xetrov83033990m.g	GO:0070255
11	positive regulation of mucus secretion	0.00274463	Xetrov83033990m.g	GO:0070257
11	transepithelial transport	0.00274463	Xetrov83033990m.g	GO:0070633
11	maintenance of kidney identity	0.00274463	Xetrov83016746m.g	GO:0072005
11	regulation of primary metabolic process	0.00294494	Xetrov83002155m.g,Xetrov83009264m.g,Xetrov83009965m.g,Xetrov83015636m.g,Xetrov83016746m.g,Xetrov83018341m.g,Xetrov83018359m.g,Xetrov83018361m.g,Xetrov83021988m.g,Xetrov83029202m.g,	GO:0080090
11	regulation of metabolic process	0.00313668	Xetrov83002155m.g,Xetrov83009264m.g,Xetrov83009965m.g,Xetrov83012479m.g,Xetrov83015636m.g,Xetrov83016746m.g,Xetrov83018341m.g,Xetrov83018359m.g,Xetrov83018361m.g,Xetrov83021988m.g,Xetrov83029202m.g,	GO:0019222
11	non-canonical Wnt signaling pathway	0.00319256	Xetrov83009264m.g,Xetrov83017569m.g	GO:0035567
11	regulation of cellular metabolic process	0.00332279	Xetrov83002155m.g,Xetrov83009264m.g,Xetrov83009965m.g,Xetrov83015636m.g,Xetrov83016746m.g,Xetrov83018341m.g,Xetrov83018359m.g,Xetrov83018361m.g,Xetrov83021988m.g,Xetrov83029202m.g,	GO:0031323
11	cellular response to growth factor stimulus	0.00347352	Xetrov83009264m.g,Xetrov83016746m.g,Xetrov83018439m.g	GO:0071363
11	response to growth factor	0.00356103	Xetrov83009264m.g,Xetrov83016746m.g,Xetrov83018439m.g	GO:0070848
11	enzyme linked receptor protein signaling pathway	0.00384005	Xetrov83002155m.g,Xetrov83009264m.g,Xetrov83016746m.g,Xetrov83018439m.g	GO:0007167
11	transcription, DNA-templated	0.00396763	Xetrov83009965m.g,Xetrov83015636m.g,Xetrov83016746m.g,Xetrov83018341m.g,Xetrov83018359m.g,Xetrov83018361m.g,Xetrov83021988m.g,Xetrov83029202m.g,	GO:0006351
11	nucleic acid-templated transcription	0.0041436	Xetrov83009965m.g,Xetrov83015636m.g,Xetrov83016746m.g,Xetrov83018341m.g,Xetrov83018359m.g,Xetrov83018361m.g,Xetrov83021988m.g,Xetrov83029202m.g,	GO:0097659
[truncated: 1,877 more rows]
