# Supplementary material for: Uncovering the mesendoderm gene regulatory network through multi-omic data integration
Source: Cell Rep. Author manuscript; Available in PMC 2022 Mar 12. (PMC8917868; doi:10.1016/j.celrep.2022.110364)
Supplement: 3 [file NIHMS1781190-supplement-3.xlsx]

## Sheet: Table S2A DNA Metaclusters
Chr01:0-27748	83
Chr01:27749-40165	11
Chr01:40166-46168	69
Chr01:46169-46465	29
Chr01:46466-65792	11
Chr01:65793-102475	83
Chr01:102476-147554	11
Chr01:147555-157965	83
Chr01:157966-177872	2
Chr01:177873-178081	39
Chr01:178082-194166	9
Chr01:194167-194398	12
Chr01:194399-214114	2
Chr01:214115-223681	83
Chr01:223682-223950	13
Chr01:223951-243800	83
Chr01:243801-306203	2
Chr01:306204-308257	2
Chr01:308258-308507	39
Chr01:308508-319955	2
Chr01:319956-320176	62
Chr01:320177-321037	9
Chr01:321038-322828	11
Chr01:322829-323189	62
Chr01:323190-324581	83
Chr01:324582-324792	81
Chr01:324793-329988	11
Chr01:329989-330288	19
Chr01:330289-330744	69
Chr01:330745-331024	69
Chr01:331025-331315	11
Chr01:331316-331799	19
Chr01:331800-370338	9
Chr01:370339-377005	2
Chr01:377006-385960	9
Chr01:385961-386201	62
Chr01:386202-428351	9
Chr01:428352-433146	2
Chr01:433147-451622	83
Chr01:451623-451850	50
Chr01:451851-459998	11
Chr01:459999-462239	69
Chr01:462240-462464	62
Chr01:462465-517314	2
Chr01:517315-523950	83
Chr01:523951-524410	69
Chr01:524411-524815	69
Chr01:524816-525067	20
Chr01:525068-525365	39
Chr01:525366-525861	29
Chr01:525862-526212	9
Chr01:526213-526624	29
Chr01:526625-527297	69
Chr01:527298-527581	69
Chr01:527582-528039	83
Chr01:528040-528494	20
Chr01:528495-528746	69
Chr01:528747-529067	69
Chr01:529068-529297	62
Chr01:529298-529548	20
Chr01:529549-580755	2
Chr01:580756-586019	83
Chr01:586020-586325	19
Chr01:586326-611387	83
Chr01:611388-613256	49
Chr01:613257-613552	29
Chr01:613553-614204	69
Chr01:614205-614424	19
Chr01:614425-616276	78
Chr01:616277-616739	40
Chr01:616740-620197	49
Chr01:620198-620530	52
Chr01:620531-621749	69
Chr01:621750-622119	22
Chr01:622120-622331	36
Chr01:622332-622567	39
Chr01:622568-622874	81
Chr01:622875-623938	11
Chr01:623939-624200	31
Chr01:624201-624472	22
Chr01:624473-624676	22
Chr01:624677-624908	31
Chr01:624909-625175	22
Chr01:625176-625433	22
Chr01:625434-625674	22
Chr01:625675-626281	30
Chr01:626282-626482	48
Chr01:626483-626880	22
Chr01:626881-627091	2
Chr01:627092-627385	22
Chr01:627386-627643	34
Chr01:627644-628213	2
Chr01:628214-628441	22
Chr01:628442-628655	63
Chr01:628656-629085	68
Chr01:629086-629291	68
Chr01:629292-629493	34
Chr01:629494-635822	9
Chr01:635823-636063	13
Chr01:636064-644081	9
Chr01:644082-644294	64
Chr01:644295-644548	64
Chr01:644549-644860	21
Chr01:644861-645090	0
Chr01:645091-651206	9
Chr01:651207-651445	34
Chr01:651446-651649	34
Chr01:651650-652151	34
Chr01:652152-652598	63
Chr01:652599-652836	9
Chr01:652837-653153	22
Chr01:653154-653788	9
Chr01:653789-654513	63
Chr01:654514-654784	60
Chr01:654785-655011	84
Chr01:655012-655275	63
Chr01:655276-655586	60
Chr01:655587-655923	80
Chr01:655924-749116	2
Chr01:749117-785984	9
Chr01:785985-849639	2
Chr01:849640-853867	83
Chr01:853868-875510	2
Chr01:875511-879106	83
Chr01:879107-879392	69
Chr01:879393-890529	83
Chr01:890530-892136	83
Chr01:892137-908298	83
Chr01:908299-908550	32
Chr01:908551-932273	2
Chr01:932274-932490	81
Chr01:932491-938647	83
Chr01:938648-939032	7
Chr01:939033-940248	11
Chr01:940249-994500	2
Chr01:994501-1049662	2
Chr01:1049663-1049863	8
Chr01:1049864-1069125	11
Chr01:1069126-1069336	73
Chr01:1069337-1126907	2
Chr01:1126908-1127175	20
Chr01:1127176-1132387	2
Chr01:1132388-1139617	83
Chr01:1139618-1145150	49
Chr01:1145151-1161000	11
Chr01:1161001-1161226	29
Chr01:1161227-1161521	19
Chr01:1161522-1169824	83
Chr01:1169825-1170031	52
Chr01:1170032-1171721	49
Chr01:1171722-1171941	81
Chr01:1171942-1175466	83
Chr01:1175467-1175834	50
Chr01:1175835-1176071	39
Chr01:1176072-1185563	2
Chr01:1185564-1186127	7
Chr01:1186128-1186732	83
Chr01:1186733-1207460	83
Chr01:1207461-1255766	2
Chr01:1255767-1275403	2
Chr01:1275404-1275646	75
Chr01:1275647-1276009	75
Chr01:1276010-1276274	13
Chr01:1276275-1276477	53
Chr01:1276478-1276689	28
Chr01:1276690-1276950	76
Chr01:1276951-1277378	76
Chr01:1277379-1277600	76
Chr01:1277601-1277804	76
Chr01:1277805-1278025	76
Chr01:1278026-1278271	69
Chr01:1278272-1278591	69
Chr01:1278592-1278967	73
Chr01:1278968-1279402	72
Chr01:1279403-1279702	73
Chr01:1279703-1280306	13
Chr01:1280307-1280819	13
Chr01:1280820-1286462	2
Chr01:1286463-1294384	9
Chr01:1294385-1294592	50
Chr01:1294593-1295573	85
Chr01:1295574-1296292	46
Chr01:1296293-1304624	11
Chr01:1304625-1304958	72
Chr01:1304959-1305173	81
Chr01:1305174-1305386	62
Chr01:1305387-1340559	2
Chr01:1340560-1359369	2
Chr01:1359370-1368694	9
Chr01:1368695-1368898	17
Chr01:1368899-1375341	2
Chr01:1375342-1378042	69
Chr01:1378043-1378355	72
Chr01:1378356-1378848	69
Chr01:1378849-1408142	2
Chr01:1408143-1409623	2
Chr01:1409624-1409839	14
Chr01:1409840-1415251	9
Chr01:1415252-1418628	2
Chr01:1418629-1418957	72
Chr01:1418958-1419212	72
Chr01:1419213-1427219	2
Chr01:1427220-1427420	29
Chr01:1427421-1535446	2
Chr01:1535447-1566375	11
Chr01:1566376-1566758	39
Chr01:1566759-1567701	52
Chr01:1567702-1568122	39
Chr01:1568123-1573220	49
Chr01:1573221-1573517	20
Chr01:1573518-1584810	11
Chr01:1584811-1595572	11
Chr01:1595573-1596689	29
Chr01:1596690-1597100	69
Chr01:1597101-1617185	83
Chr01:1617186-1647672	83
Chr01:1647673-1656465	2
Chr01:1656466-1665417	83
Chr01:1665418-1709944	2
Chr01:1709945-1710155	86
Chr01:1710156-1731065	11
Chr01:1731066-1733160	11
Chr01:1733161-1733504	39
Chr01:1733505-1733839	7
Chr01:1733840-1744749	49
Chr01:1744750-1744999	81
Chr01:1745000-1764844	11
Chr01:1764845-1785716	9
Chr01:1785717-1823649	2
Chr01:1823650-1851867	2
Chr01:1851868-1874697	2
Chr01:1874698-1887692	2
Chr01:1887693-1904607	2
Chr01:1904608-1905515	29
Chr01:1905516-1905732	72
Chr01:1905733-1955020	9
Chr01:1955021-1955245	39
Chr01:1955246-1986550	2
Chr01:1986551-2000618	83
Chr01:2000619-2037195	83
Chr01:2037196-2037565	69
Chr01:2037566-2038044	29
Chr01:2038045-2052628	11
Chr01:2052629-2052862	39
Chr01:2052863-2068595	11
Chr01:2068596-2084223	11
Chr01:2084224-2102192	11
Chr01:2102193-2102403	27
Chr01:2102404-2178488	2
Chr01:2178489-2198946	83
Chr01:2198947-2199475	76
Chr01:2199476-2203003	2
Chr01:2203004-2213273	2
Chr01:2213274-2266101	83
Chr01:2266102-2330187	9
Chr01:2330188-2330583	81
Chr01:2330584-2383473	2
Chr01:2383474-2393452	83
Chr01:2393453-2408706	2
Chr01:2408707-2412217	69
Chr01:2412218-2412423	3
Chr01:2412424-2479929	9
Chr01:2479930-2555335	9
Chr01:2555336-2555621	62
Chr01:2555622-2556001	83
Chr01:2556002-2579449	2
Chr01:2579450-2579658	67
Chr01:2579659-2579866	2
Chr01:2579867-2596453	9
Chr01:2596454-2611890	9
Chr01:2611891-2684123	9
Chr01:2684124-2684372	29
Chr01:2684373-2685798	69
Chr01:2685799-2750822	2
Chr01:2750823-2751104	19
Chr01:2751105-2768359	9
Chr01:2768360-2797135	83
Chr01:2797136-2846021	2
Chr01:2846022-2846238	72
Chr01:2846239-2846453	20
Chr01:2846454-2847158	29
Chr01:2847159-2847575	29
Chr01:2847576-2847944	69
Chr01:2847945-2848196	29
Chr01:2848197-2848747	72
Chr01:2848748-2849713	72
Chr01:2849714-2849920	29
Chr01:2849921-2850363	69
Chr01:2850364-2853604	83
Chr01:2853605-2854327	69
Chr01:2854328-2854535	12
Chr01:2854536-2967945	2
Chr01:2967946-2968169	49
Chr01:2968170-2969520	11
Chr01:2969521-2998247	11
Chr01:2998248-2998534	62
Chr01:2998535-3073646	2
Chr01:3073647-3074916	35
Chr01:3074917-3075126	42
Chr01:3075127-3085490	69
Chr01:3085491-3139800	2
Chr01:3139801-3177413	83
Chr01:3177414-3188602	83
Chr01:3188603-3192112	11
Chr01:3192113-3192353	7
Chr01:3192354-3193573	85
Chr01:3193574-3196775	11
Chr01:3196776-3203466	78
Chr01:3203467-3203686	3
Chr01:3203687-3207493	57
Chr01:3207494-3207732	50
Chr01:3207733-3213152	85
Chr01:3213153-3213398	7
Chr01:3213399-3213687	7
Chr01:3213688-3217018	83
Chr01:3217019-3217797	7
Chr01:3217798-3218003	20
Chr01:3218004-3240236	78
Chr01:3240237-3240626	21
Chr01:3240627-3240997	0
Chr01:3240998-3296586	69
Chr01:3296587-3307353	78
Chr01:3307354-3308112	72
Chr01:3308113-3311317	49
Chr01:3311318-3311612	17
Chr01:3311613-3311831	58
Chr01:3311832-3316576	78
Chr01:3316577-3316813	14
Chr01:3316814-3343780	85
Chr01:3343781-3344473	11
Chr01:3344474-3359811	78
Chr01:3359812-3379458	78
Chr01:3379459-3388733	11
Chr01:3388734-3391662	11
Chr01:3391663-3399385	2
Chr01:3399386-3424133	11
Chr01:3424134-3424350	8
Chr01:3424351-3458804	11
Chr01:3458805-3460129	69
Chr01:3460130-3491635	11
Chr01:3491636-3503091	11
Chr01:3503092-3503356	50
Chr01:3503357-3506203	78
Chr01:3506204-3506449	86
Chr01:3506450-3508831	78
Chr01:3508832-3513508	83
Chr01:3513509-3538129	83
Chr01:3538130-3540432	69
Chr01:3540433-3541253	69
Chr01:3541254-3548589	69
Chr01:3548590-3551158	78
Chr01:3551159-3591254	11
Chr01:3591255-3591459	59
Chr01:3591460-3594156	19
Chr01:3594157-3613339	11
Chr01:3613340-3619663	11
Chr01:3619664-3620646	7
Chr01:3620647-3621076	72
Chr01:3621077-3621340	29
Chr01:3621341-3622505	69
Chr01:3622506-3622797	29
Chr01:3622798-3623035	72
Chr01:3623036-3624139	69
Chr01:3624140-3624568	29
Chr01:3624569-3632714	11
Chr01:3632715-3632944	50
Chr01:3632945-3689213	11
Chr01:3689214-3698299	85
Chr01:3698300-3699430	7
Chr01:3699431-3714725	9
Chr01:3714726-3716548	11
Chr01:3716549-3716762	18
Chr01:3716763-3716998	3
Chr01:3716999-3722979	83
Chr01:3722980-3723283	58
Chr01:3723284-3733994	85
Chr01:3733995-3736650	83
Chr01:3736651-3737042	21
Chr01:3737043-3737255	7
Chr01:3737256-3737791	11
Chr01:3737792-3750571	2
Chr01:3750572-3753945	9
Chr01:3753946-3759700	85
Chr01:3759701-3759905	69
Chr01:3759906-3761955	69
Chr01:3761956-3806188	11
Chr01:3806189-3806446	29
Chr01:3806447-3811018	11
Chr01:3811019-3862735	11
Chr01:3862736-3863893	11
Chr01:3863894-3878223	11
Chr01:3878224-3878481	29
Chr01:3878482-3880430	78
Chr01:3880431-3880647	39
Chr01:3880648-3880950	81
Chr01:3880951-3905682	83
Chr01:3905683-3905925	39
Chr01:3905926-3931931	11
Chr01:3931932-3932158	50
Chr01:3932159-3937952	11
Chr01:3937953-3939197	7
Chr01:3939198-3939437	7
Chr01:3939438-3945622	11
Chr01:3945623-3946513	9
Chr01:3946514-3948934	11
Chr01:3948935-3949213	86
Chr01:3949214-3953911	69
Chr01:3953912-3954124	12
Chr01:3954125-3976375	83
Chr01:3976376-3976610	29
Chr01:3976611-3977993	9
Chr01:3977994-3978944	7
Chr01:3978945-4028988	83
Chr01:4028989-4029298	50
Chr01:4029299-4039624	11
Chr01:4039625-4049325	69
Chr01:4049326-4049691	81
Chr01:4049692-4059561	11
Chr01:4059562-4059918	72
Chr01:4059919-4065473	69
Chr01:4065474-4065702	11
Chr01:4065703-4066684	11
Chr01:4066685-4067169	29
Chr01:4067170-4067441	72
Chr01:4067442-4072503	83
Chr01:4072504-4076070	11
Chr01:4076071-4083895	11
Chr01:4083896-4084109	14
Chr01:4084110-4084325	14
Chr01:4084326-4114331	11
Chr01:4114332-4116916	11
Chr01:4116917-4137529	11
Chr01:4137530-4181100	11
Chr01:4181101-4188852	69
Chr01:4188853-4191664	69
Chr01:4191665-4195350	11
Chr01:4195351-4195561	9
Chr01:4195562-4222319	2
Chr01:4222320-4228363	11
Chr01:4228364-4228570	40
Chr01:4228571-4232822	11
Chr01:4232823-4233114	19
Chr01:4233115-4299128	11
Chr01:4299129-4312989	2
Chr01:4312990-4313234	3
Chr01:4313235-4316830	78
Chr01:4316831-4338104	11
Chr01:4338105-4338318	50
Chr01:4338319-4345690	83
Chr01:4345691-4356801	11
Chr01:4356802-4357272	29
Chr01:4357273-4371516	11
Chr01:4371517-4371751	19
Chr01:4371752-4406843	83
Chr01:4406844-4415512	11
Chr01:4415513-4415869	2
Chr01:4415870-4416162	11
Chr01:4416163-4420459	11
Chr01:4420460-4420917	72
Chr01:4420918-4421293	29
Chr01:4421294-4427439	69
Chr01:4427440-4465084	83
Chr01:4465085-4465340	50
Chr01:4465341-4467324	83
Chr01:4467325-4467527	19
Chr01:4467528-4490875	2
Chr01:4490876-4503491	11
Chr01:4503492-4547070	2
Chr01:4547071-4547329	39
Chr01:4547330-4551830	78
Chr01:4551831-4596551	11
Chr01:4596552-4596758	50
Chr01:4596759-4627054	83
Chr01:4627055-4627307	50
Chr01:4627308-4627541	86
Chr01:4627542-4630766	11
Chr01:4630767-4634084	78
Chr01:4634085-4653025	83
Chr01:4653026-4653237	50
Chr01:4653238-4664135	11
Chr01:4664136-4727069	2
Chr01:4727070-4771349	2
Chr01:4771350-4771653	19
Chr01:4771654-4772608	69
Chr01:4772609-4772819	50
Chr01:4772820-4829666	9
Chr01:4829667-4829879	69
Chr01:4829880-4832518	49
Chr01:4832519-4834157	78
Chr01:4834158-4834433	11
Chr01:4834434-4835372	83
Chr01:4835373-4836563	83
Chr01:4836564-4840242	11
Chr01:4840243-4840471	7
Chr01:4840472-4850283	83
Chr01:4850284-4859450	78
Chr01:4859451-4895721	9
Chr01:4895722-4904086	83
Chr01:4904087-5081335	9
Chr01:5081336-5081549	53
Chr01:5081550-5081783	28
Chr01:5081784-5081985	28
Chr01:5081986-5082210	28
Chr01:5082211-5082440	10
Chr01:5082441-5084250	11
Chr01:5084251-5138226	2
Chr01:5138227-5138439	62
Chr01:5138440-5156906	9
Chr01:5156907-5157179	40
Chr01:5157180-5168920	9
Chr01:5168921-5182006	9
Chr01:5182007-5328179	9
Chr01:5328180-5527857	9
Chr01:5527858-5545755	83
Chr01:5545756-5546055	9
Chr01:5546056-5546647	62
Chr01:5546648-5569030	83
Chr01:5569031-5578217	78
Chr01:5578218-5585623	69
Chr01:5585624-5589054	11
Chr01:5589055-5620182	83
Chr01:5620183-5620417	11
Chr01:5620418-5622645	11
Chr01:5622646-5622911	8
Chr01:5622912-5623116	8
Chr01:5623117-5623379	59
Chr01:5623380-5623585	9
Chr01:5623586-5625387	85
Chr01:5625388-5628987	78
Chr01:5628988-5629234	0
Chr01:5629235-5629463	8
Chr01:5629464-5629841	67
Chr01:5629842-5630152	67
Chr01:5630153-5630418	3
Chr01:5630419-5632281	2
Chr01:5632282-5632504	59
Chr01:5632505-5633096	7
Chr01:5633097-5633320	73
Chr01:5633321-5633525	3
Chr01:5633526-5633734	3
Chr01:5633735-5633946	61
Chr01:5633947-5634327	73
Chr01:5634328-5634609	41
Chr01:5634610-5634840	41
Chr01:5634841-5635050	41
Chr01:5635051-5635366	41
Chr01:5635367-5635627	25
Chr01:5635628-5635839	25
Chr01:5635840-5636085	70
Chr01:5636086-5636288	70
Chr01:5636289-5639759	85
Chr01:5639760-5640012	72
Chr01:5640013-5642584	2
Chr01:5642585-5642814	24
Chr01:5642815-5644318	85
Chr01:5644319-5644526	3
Chr01:5644527-5647686	83
Chr01:5647687-5663182	46
Chr01:5663183-5675694	83
Chr01:5675695-5675951	19
Chr01:5675952-5676672	29
Chr01:5676673-5676878	29
Chr01:5676879-5683548	69
Chr01:5683549-5683960	62
Chr01:5683961-5684163	52
Chr01:5684164-5685565	69
Chr01:5685566-5685850	29
Chr01:5685851-5687814	11
Chr01:5687815-5688029	19
Chr01:5688030-5705813	78
Chr01:5705814-5714259	78
Chr01:5714260-5716419	35
Chr01:5716420-5740439	78
Chr01:5740440-5784705	2
Chr01:5784706-5784912	29
Chr01:5784913-5791672	11
Chr01:5791673-5793619	29
Chr01:5793620-5794780	69
Chr01:5794781-5795093	29
Chr01:5795094-5828270	83
Chr01:5828271-5828490	69
Chr01:5828491-5828808	29
Chr01:5828809-5877585	83
Chr01:5877586-5877792	69
Chr01:5877793-5885060	69
Chr01:5885061-5885861	7
Chr01:5885862-5886081	39
Chr01:5886082-5887420	83
Chr01:5887421-5887638	12
Chr01:5887639-5887877	86
Chr01:5887878-5896112	11
Chr01:5896113-5896327	19
Chr01:5896328-5896661	72
Chr01:5896662-5905787	69
Chr01:5905788-5906204	29
Chr01:5906205-5906650	72
Chr01:5906651-5907169	29
Chr01:5907170-5916848	69
Chr01:5916849-5923329	11
Chr01:5923330-5924132	49
Chr01:5924133-5924435	29
Chr01:5924436-5927843	9
Chr01:5927844-5928230	29
Chr01:5928231-5928549	29
Chr01:5928550-5933228	11
Chr01:5933229-5952224	11
Chr01:5952225-5958117	9
Chr01:5958118-5958443	72
Chr01:5958444-5966225	49
Chr01:5966226-5967445	81
Chr01:5967446-5967646	55
Chr01:5967647-5967901	77
Chr01:5967902-5972710	57
Chr01:5972711-5978483	2
Chr01:5978484-5982455	83
Chr01:5982456-5982846	3
Chr01:5982847-5989723	11
Chr01:5989724-6009043	83
Chr01:6009044-6009245	3
Chr01:6009246-6009503	66
Chr01:6009504-6009704	66
Chr01:6009705-6010168	37
Chr01:6010169-6018772	78
Chr01:6018773-6018992	50
Chr01:6018993-6019224	50
Chr01:6019225-6020492	85
Chr01:6020493-6022006	43
Chr01:6022007-6025753	78
Chr01:6025754-6026692	67
Chr01:6026693-6077131	83
Chr01:6077132-6135823	2
Chr01:6135824-6137618	46
Chr01:6137619-6138431	21
Chr01:6138432-6138992	48
Chr01:6138993-6139278	56
Chr01:6139279-6139518	10
Chr01:6139519-6139747	10
Chr01:6139748-6139968	10
Chr01:6139969-6140422	53
Chr01:6140423-6140957	53
Chr01:6140958-6144694	9
Chr01:6144695-6144917	3
Chr01:6144918-6145651	14
Chr01:6145652-6145871	81
Chr01:6145872-6154881	11
Chr01:6154882-6181676	2
Chr01:6181677-6182083	0
Chr01:6182084-6183097	7
Chr01:6183098-6183872	16
Chr01:6183873-6184104	86
Chr01:6184105-6186168	78
Chr01:6186169-6186521	24
Chr01:6186522-6186786	85
Chr01:6186787-6191767	11
Chr01:6191768-6193649	78
Chr01:6193650-6195524	15
Chr01:6195525-6196106	27
Chr01:6196107-6196317	39
Chr01:6196318-6196893	62
Chr01:6196894-6197107	64
Chr01:6197108-6197310	64
Chr01:6197311-6197569	64
Chr01:6197570-6197780	28
Chr01:6197781-6198112	28
Chr01:6198113-6198409	87
Chr01:6198410-6198686	28
Chr01:6198687-6198926	10
Chr01:6198927-6199536	28
Chr01:6199537-6199872	53
Chr01:6199873-6200176	53
Chr01:6200177-6200381	56
Chr01:6200382-6200680	34
Chr01:6200681-6201321	42
Chr01:6201322-6201531	22
Chr01:6201532-6201801	47
Chr01:6201802-6202610	9
Chr01:6202611-6202815	62
Chr01:6202816-6203375	9
Chr01:6203376-6203579	62
Chr01:6203580-6203812	62
Chr01:6203813-6204112	22
Chr01:6204113-6204409	22
Chr01:6204410-6205252	22
Chr01:6205253-6205516	22
Chr01:6205517-6205803	22
Chr01:6205804-6207337	42
Chr01:6207338-6207950	31
Chr01:6207951-6208422	78
Chr01:6208423-6212947	78
Chr01:6212948-6213539	32
Chr01:6213540-6214946	78
Chr01:6214947-6215161	3
Chr01:6215162-6222746	56
Chr01:6222747-6222949	50
Chr01:6222950-6223765	35
Chr01:6223766-6231310	83
Chr01:6231311-6235590	2
Chr01:6235591-6236954	32
Chr01:6236955-6237176	32
Chr01:6237177-6241717	78
Chr01:6241718-6246147	83
Chr01:6246148-6246369	22
Chr01:6246370-6246605	78
Chr01:6246606-6246856	21
Chr01:6246857-6249070	83
Chr01:6249071-6249991	22
Chr01:6249992-6251130	31
Chr01:6251131-6251639	26
Chr01:6251640-6252649	16
Chr01:6252650-6253352	31
Chr01:6253353-6253932	74
Chr01:6253933-6254141	34
Chr01:6254142-6254460	22
Chr01:6254461-6254917	23
Chr01:6254918-6255274	22
Chr01:6255275-6255542	16
Chr01:6255543-6256390	2
Chr01:6256391-6256687	21
Chr01:6256688-6259869	2
Chr01:6259870-6260108	34
Chr01:6260109-6260321	8
Chr01:6260322-6260580	23
Chr01:6260581-6264410	2
Chr01:6264411-6264639	23
Chr01:6264640-6279278	83
Chr01:6279279-6285405	83
Chr01:6285406-6286784	83
Chr01:6286785-6287051	19
Chr01:6287052-6287350	29
Chr01:6287351-6290781	69
Chr01:6290782-6291239	9
Chr01:6291240-6302967	78
Chr01:6302968-6304692	83
Chr01:6304693-6314613	57
Chr01:6314614-6315099	21
Chr01:6315100-6315304	16
Chr01:6315305-6315519	59
Chr01:6315520-6315725	66
Chr01:6315726-6315953	59
Chr01:6315954-6320769	78
Chr01:6320770-6320999	16
Chr01:6321000-6322042	2
Chr01:6322043-6322507	49
Chr01:6322508-6322721	21
Chr01:6322722-6325531	11
Chr01:6325532-6326253	73
Chr01:6326254-6326501	73
Chr01:6326502-6326881	73
Chr01:6326882-6327698	41
Chr01:6327699-6327909	51
Chr01:6327910-6328142	51
Chr01:6328143-6328358	70
Chr01:6328359-6328559	77
Chr01:6328560-6332175	78
Chr01:6332176-6332376	12
Chr01:6332377-6332610	66
Chr01:6332611-6337816	11
Chr01:6337817-6338073	8
Chr01:6338074-6342119	11
Chr01:6342120-6343669	67
Chr01:6343670-6352272	69
Chr01:6352273-6352538	33
Chr01:6352539-6357263	35
Chr01:6357264-6358152	80
Chr01:6358153-6358398	8
Chr01:6358399-6361581	35
Chr01:6361582-6361855	22
Chr01:6361856-6364295	78
Chr01:6364296-6364563	22
Chr01:6364564-6368995	80
Chr01:6368996-6369407	21
Chr01:6369408-6371143	42
Chr01:6371144-6375752	2
Chr01:6375753-6375955	10
Chr01:6375956-6376285	28
Chr01:6376286-6376507	28
Chr01:6376508-6402931	78
Chr01:6402932-6418096	85
Chr01:6418097-6419174	7
Chr01:6419175-6429046	83
Chr01:6429047-6429824	9
Chr01:6429825-6433012	9
Chr01:6433013-6433214	10
Chr01:6433215-6433431	10
Chr01:6433432-6443275	2
Chr01:6443276-6443533	7
Chr01:6443534-6454699	11
Chr01:6454700-6457380	35
Chr01:6457381-6457633	3
Chr01:6457634-6467715	9
Chr01:6467716-6467919	3
Chr01:6467920-6475835	78
Chr01:6475836-6476113	67
Chr01:6476114-6476330	69
Chr01:6476331-6476603	20
Chr01:6476604-6483261	78
Chr01:6483262-6483483	24
Chr01:6483484-6487071	49
Chr01:6487072-6487381	69
Chr01:6487382-6489458	69
Chr01:6489459-6489905	29
Chr01:6489906-6505926	83
Chr01:6505927-6519258	83
Chr01:6519259-6546091	11
Chr01:6546092-6548821	21
Chr01:6548822-6563907	11
Chr01:6563908-6565297	83
Chr01:6565298-6592438	83
Chr01:6592439-6593291	19
Chr01:6593292-6593574	52
Chr01:6593575-6594664	72
Chr01:6594665-6595204	72
Chr01:6595205-6596943	69
Chr01:6596944-6597353	29
Chr01:6597354-6597746	72
Chr01:6597747-6632998	11
Chr01:6632999-6642654	11
Chr01:6642655-6642966	29
Chr01:6642967-6644582	69
Chr01:6644583-6644964	29
Chr01:6644965-6645309	52
Chr01:6645310-6671113	11
Chr01:6671114-6671332	0
Chr01:6671333-6702989	11
Chr01:6702990-6703418	19
Chr01:6703419-6715631	83
Chr01:6715632-6715858	19
Chr01:6715859-6716956	11
Chr01:6716957-6717191	19
Chr01:6717192-6719111	19
Chr01:6719112-6719323	58
Chr01:6719324-6719553	66
Chr01:6719554-6719789	58
Chr01:6719790-6720023	52
Chr01:6720024-6720233	39
Chr01:6720234-6724599	11
Chr01:6724600-6724878	81
Chr01:6724879-6744899	78
Chr01:6744900-6751918	9
Chr01:6751919-6757808	85
Chr01:6757809-6758206	11
Chr01:6758207-6776344	11
Chr01:6776345-6792598	83
Chr01:6792599-6807038	78
Chr01:6807039-6828232	83
Chr01:6828233-6828701	72
Chr01:6828702-6832118	9
Chr01:6832119-6832514	29
Chr01:6832515-6837276	19
Chr01:6837277-6844302	11
Chr01:6844303-6844515	50
Chr01:6844516-6849276	78
Chr01:6849277-6849518	18
Chr01:6849519-6857232	78
Chr01:6857233-6857579	29
Chr01:6857580-6857883	72
Chr01:6857884-6868444	83
Chr01:6868445-6868905	20
Chr01:6868906-6869514	29
Chr01:6869515-6869821	81
Chr01:6869822-6871495	49
Chr01:6871496-6871924	72
Chr01:6871925-6872153	62
Chr01:6872154-6880223	19
Chr01:6880224-6880500	29
Chr01:6880501-6882297	69
Chr01:6882298-6882548	29
Chr01:6882549-6892197	11
Chr01:6892198-6893504	49
Chr01:6893505-6912045	11
Chr01:6912046-6912292	62
Chr01:6912293-6913082	11
Chr01:6913083-6915333	11
Chr01:6915334-6917436	85
Chr01:6917437-6938361	83
Chr01:6938362-6938632	50
Chr01:6938633-6951041	11
Chr01:6951042-6952154	49
Chr01:6952155-6953921	83
Chr01:6953922-6959471	83
Chr01:6959472-6972153	11
Chr01:6972154-6983857	11
Chr01:6983858-6985625	83
Chr01:6985626-7015436	2
Chr01:7015437-7020411	19
Chr01:7020412-7036915	11
Chr01:7036916-7072302	83
Chr01:7072303-7096586	2
Chr01:7096587-7099959	46
Chr01:7099960-7100162	59
Chr01:7100163-7100485	14
Chr01:7100486-7122098	83
Chr01:7122099-7138840	2
Chr01:7138841-7164127	83
Chr01:7164128-7181470	11
Chr01:7181471-7210657	83
Chr01:7210658-7210905	19
Chr01:7210906-7211261	72
Chr01:7211262-7213527	69
Chr01:7213528-7219011	83
Chr01:7219012-7219365	73
Chr01:7219366-7219654	73
Chr01:7219655-7239662	83
Chr01:7239663-7240221	73
Chr01:7240222-7240558	6
Chr01:7240559-7240887	25
Chr01:7240888-7241119	73
Chr01:7241120-7241730	61
Chr01:7241731-7242919	21
Chr01:7242920-7257286	78
Chr01:7257287-7259767	85
Chr01:7259768-7262363	49
Chr01:7262364-7269467	83
Chr01:7269468-7296323	11
Chr01:7296324-7296743	24
Chr01:7296744-7297835	2
Chr01:7297836-7310507	78
Chr01:7310508-7310796	52
Chr01:7310797-7313153	19
Chr01:7313154-7313472	56
Chr01:7313473-7313681	56
Chr01:7313682-7313885	36
Chr01:7313886-7315424	78
Chr01:7315425-7315652	53
Chr01:7315653-7315893	70
Chr01:7315894-7323976	11
Chr01:7323977-7332455	78
Chr01:7332456-7332671	39
Chr01:7332672-7334687	85
Chr01:7334688-7339199	46
Chr01:7339200-7339434	3
Chr01:7339435-7343349	85
Chr01:7343350-7352717	11
Chr01:7352718-7358861	85
Chr01:7358862-7364591	46
Chr01:7364592-7365176	46
Chr01:7365177-7365388	67
Chr01:7365389-7370989	11
Chr01:7370990-7371628	7
Chr01:7371629-7371838	69
Chr01:7371839-7379477	69
Chr01:7379478-7386420	11
Chr01:7386421-7386926	7
Chr01:7386927-7388546	83
Chr01:7388547-7388793	50
Chr01:7388794-7400788	11
Chr01:7400789-7401058	79
Chr01:7401059-7401271	37
Chr01:7401272-7408953	69
Chr01:7408954-7409356	7
Chr01:7409357-7409574	19
Chr01:7409575-7410613	19
Chr01:7410614-7410823	7
Chr01:7410824-7420617	2
Chr01:7420618-7424995	11
Chr01:7424996-7425393	72
Chr01:7425394-7427883	2
Chr01:7427884-7451436	11
Chr01:7451437-7460306	11
Chr01:7460307-7464443	11
Chr01:7464444-7481691	11
Chr01:7481692-7481911	8
Chr01:7481912-7482121	79
Chr01:7482122-7489393	46
Chr01:7489394-7489594	3
Chr01:7489595-7493152	35
Chr01:7493153-7496113	85
Chr01:7496114-7496845	46
Chr01:7496846-7503432	85
Chr01:7503433-7506238	35
Chr01:7506239-7507491	15
Chr01:7507492-7508998	30
Chr01:7508999-7509344	23
Chr01:7509345-7510161	2
Chr01:7510162-7510371	74
Chr01:7510372-7514925	78
Chr01:7514926-7518182	9
Chr01:7518183-7518428	30
Chr01:7518429-7519118	2
Chr01:7519119-7519465	48
Chr01:7519466-7520290	16
Chr01:7520291-7520551	23
Chr01:7520552-7520977	23
Chr01:7520978-7521372	52
Chr01:7521373-7521692	48
Chr01:7521693-7521899	48
Chr01:7521900-7522125	23
Chr01:7522126-7523033	36
Chr01:7523034-7523237	58
Chr01:7523238-7523459	71
Chr01:7523460-7523678	30
Chr01:7523679-7524326	30
Chr01:7524327-7524753	80
Chr01:7524754-7525068	32
Chr01:7525069-7525402	30
Chr01:7525403-7525684	9
Chr01:7525685-7525907	23
Chr01:7525908-7526337	23
Chr01:7526338-7528805	9
Chr01:7528806-7529669	31
Chr01:7529670-7529997	30
Chr01:7529998-7530337	47
Chr01:7530338-7530567	23
Chr01:7530568-7530829	83
Chr01:7530830-7531617	31
Chr01:7531618-7536010	83
Chr01:7536011-7536625	18
Chr01:7536626-7536837	59
Chr01:7536838-7543044	78
Chr01:7543045-7543409	15
Chr01:7543410-7543626	29
Chr01:7543627-7546783	85
Chr01:7546784-7547229	22
Chr01:7547230-7549039	78
Chr01:7549040-7549362	55
Chr01:7549363-7554402	2
Chr01:7554403-7554648	32
Chr01:7554649-7560908	78
Chr01:7560909-7561261	36
Chr01:7561262-7561509	53
Chr01:7561510-7561724	48
Chr01:7561725-7562185	56
Chr01:7562186-7562479	76
Chr01:7562480-7562690	10
Chr01:7562691-7562893	87
Chr01:7562894-7563096	64
Chr01:7563097-7563305	10
Chr01:7563306-7564663	9
Chr01:7564664-7564868	66
Chr01:7564869-7565119	59
Chr01:7565120-7565359	18
Chr01:7565360-7565591	36
Chr01:7565592-7565880	56
Chr01:7565881-7566153	24
Chr01:7566154-7567767	2
Chr01:7567768-7568839	56
Chr01:7568840-7569041	8
Chr01:7569042-7569245	66
Chr01:7569246-7569882	33
Chr01:7569883-7573195	49
Chr01:7573196-7573594	0
Chr01:7573595-7573802	3
Chr01:7573803-7574581	35
Chr01:7574582-7580643	11
Chr01:7580644-7583251	78
Chr01:7583252-7596054	83
Chr01:7596055-7602558	83
Chr01:7602559-7602952	62
Chr01:7602953-7604964	83
Chr01:7604965-7605184	6
Chr01:7605185-7605466	10
Chr01:7605467-7605702	10
Chr01:7605703-7605907	28
Chr01:7605908-7606137	53
Chr01:7606138-7606534	9
Chr01:7606535-7606749	86
Chr01:7606750-7608340	83
Chr01:7608341-7612104	9
Chr01:7612105-7612309	37
Chr01:7612310-7613076	2
Chr01:7613077-7613299	38
Chr01:7613300-7613512	66
Chr01:7613513-7613744	37
Chr01:7613745-7613963	37
Chr01:7613964-7614193	14
Chr01:7614194-7614406	38
Chr01:7614407-7614693	14
Chr01:7614694-7616874	67
Chr01:7616875-7621252	35
Chr01:7621253-7621642	29
Chr01:7621643-7621851	0
Chr01:7621852-7623405	78
Chr01:7623406-7623642	58
Chr01:7623643-7626663	46
Chr01:7626664-7626869	59
Chr01:7626870-7628553	85
Chr01:7628554-7630191	67
Chr01:7630192-7630493	3
Chr01:7630494-7630749	36
Chr01:7630750-7630950	0
Chr01:7630951-7631361	8
Chr01:7631362-7631587	0
Chr01:7631588-7631805	67
Chr01:7631806-7632113	14
Chr01:7632114-7633418	15
Chr01:7633419-7633645	8
Chr01:7633646-7634434	21
Chr01:7634435-7638435	35
Chr01:7638436-7639324	67
Chr01:7639325-7665461	85
Chr01:7665462-7665796	29
Chr01:7665797-7666032	9
Chr01:7666033-7666475	29
Chr01:7666476-7666762	72
Chr01:7666763-7679791	11
Chr01:7679792-7680292	56
Chr01:7680293-7691038	11
Chr01:7691039-7692490	7
Chr01:7692491-7692740	0
Chr01:7692741-7692955	3
Chr01:7692956-7699151	85
Chr01:7699152-7707321	11
Chr01:7707322-7707549	19
Chr01:7707550-7714234	57
Chr01:7714235-7716528	78
Chr01:7716529-7727426	46
Chr01:7727427-7731706	85
Chr01:7731707-7732627	67
Chr01:7732628-7734104	85
Chr01:7734105-7739174	85
Chr01:7739175-7760718	11
Chr01:7760719-7762521	69
Chr01:7762522-7762763	10
Chr01:7762764-7762965	28
Chr01:7762966-7763179	64
Chr01:7763180-7763398	28
Chr01:7763399-7763607	28
Chr01:7763608-7763866	53
Chr01:7763867-7764076	10
Chr01:7764077-7764316	64
Chr01:7764317-7764517	34
Chr01:7764518-7764771	48
Chr01:7764772-7765062	17
Chr01:7765063-7767059	35
Chr01:7767060-7767279	22
Chr01:7767280-7767513	22
Chr01:7767514-7767813	0
Chr01:7767814-7768388	80
Chr01:7768389-7769081	22
Chr01:7769082-7770069	31
Chr01:7770070-7771904	35
Chr01:7771905-7772119	31
Chr01:7772120-7774099	35
Chr01:7774100-7775137	32
Chr01:7775138-7777043	26
Chr01:7777044-7777375	79
Chr01:7777376-7792594	78
Chr01:7792595-7793215	22
Chr01:7793216-7793436	79
Chr01:7793437-7794408	67
Chr01:7794409-7795824	35
Chr01:7795825-7796689	31
Chr01:7796690-7796926	42
Chr01:7796927-7802859	78
Chr01:7802860-7803120	32
Chr01:7803121-7804514	78
Chr01:7804515-7805782	35
Chr01:7805783-7809901	56
Chr01:7809902-7818822	2
Chr01:7818823-7832977	83
Chr01:7832978-7834615	46
Chr01:7834616-7834836	79
Chr01:7834837-7835114	24
Chr01:7835115-7846462	11
Chr01:7846463-7846675	66
Chr01:7846676-7847183	15
Chr01:7847184-7847443	3
Chr01:7847444-7848891	46
Chr01:7848892-7860909	2
Chr01:7860910-7861136	8
Chr01:7861137-7862393	35
Chr01:7862394-7862676	6
Chr01:7862677-7863039	6
Chr01:7863040-7866142	78
Chr01:7866143-7866408	21
Chr01:7866409-7866692	3
Chr01:7866693-7867768	85
Chr01:7867769-7868423	6
Chr01:7868424-7869595	73
Chr01:7869596-7869867	50
Chr01:7869868-7870116	54
Chr01:7870117-7874736	15
Chr01:7874737-7897140	2
Chr01:7897141-7898230	83
Chr01:7898231-7898437	58
Chr01:7898438-7900125	85
Chr01:7900126-7914304	2
Chr01:7914305-7916904	2
Chr01:7916905-7925673	78
Chr01:7925674-7935153	85
Chr01:7935154-7948213	11
Chr01:7948214-7952166	11
Chr01:7952167-7952640	29
Chr01:7952641-7954057	19
Chr01:7954058-7954563	16
Chr01:7954564-7954859	81
Chr01:7954860-7956187	85
Chr01:7956188-7960247	19
Chr01:7960248-7960483	8
Chr01:7960484-7960684	59
Chr01:7960685-7969304	78
Chr01:7969305-7969715	8
Chr01:7969716-7974680	11
Chr01:7974681-7976930	85
Chr01:7976931-7981779	85
Chr01:7981780-7983446	69
Chr01:7983447-7983658	53
Chr01:7983659-7983998	28
Chr01:7983999-7984897	76
Chr01:7984898-7985244	56
Chr01:7985245-8009706	11
Chr01:8009707-8009928	39
Chr01:8009929-8012645	35
Chr01:8012646-8012850	21
Chr01:8012851-8014851	2
Chr01:8014852-8015117	39
Chr01:8015118-8026016	83
Chr01:8026017-8028125	35
Chr01:8028126-8032806	35
Chr01:8032807-8034859	35
Chr01:8034860-8035217	37
Chr01:8035218-8035451	67
Chr01:8035452-8035654	48
Chr01:8035655-8035930	58
Chr01:8035931-8038205	9
Chr01:8038206-8038479	10
Chr01:8038480-8038716	53
Chr01:8038717-8038999	64
Chr01:8039000-8039279	28
Chr01:8039280-8039520	87
Chr01:8039521-8039742	87
Chr01:8039743-8039969	87
Chr01:8039970-8040187	76
Chr01:8040188-8040397	9
Chr01:8040398-8040611	75
Chr01:8040612-8040838	60
Chr01:8040839-8041185	60
Chr01:8041186-8041507	75
Chr01:8041508-8041729	60
Chr01:8041730-8042005	75
Chr01:8042006-8042255	63
Chr01:8042256-8042586	30
Chr01:8042587-8042807	75
Chr01:8042808-8043119	9
Chr01:8043120-8043434	60
Chr01:8043435-8043697	75
Chr01:8043698-8043908	5
Chr01:8043909-8044177	60
Chr01:8044178-8044544	60
Chr01:8044545-8044826	60
Chr01:8044827-8045086	1
Chr01:8045087-8045355	2
Chr01:8045356-8045614	84
Chr01:8045615-8045853	1
Chr01:8045854-8046180	84
Chr01:8046181-8046435	84
Chr01:8046436-8046667	74
Chr01:8046668-8046879	1
Chr01:8046880-8047198	1
Chr01:8047199-8047405	1
Chr01:8047406-8050199	9
Chr01:8050200-8050443	68
Chr01:8050444-8050699	63
Chr01:8050700-8051357	1
Chr01:8051358-8051613	68
Chr01:8051614-8051848	68
Chr01:8051849-8052512	2
Chr01:8052513-8052732	84
Chr01:8052733-8053018	60
Chr01:8053019-8054496	9
Chr01:8054497-8054738	31
Chr01:8054739-8055036	22
Chr01:8055037-8069875	11
Chr01:8069876-8070120	53
Chr01:8070121-8070392	53
Chr01:8070393-8071670	49
Chr01:8071671-8072454	46
Chr01:8072455-8073452	72
Chr01:8073453-8074103	72
Chr01:8074104-8074701	29
Chr01:8074702-8074903	29
Chr01:8074904-8075507	29
Chr01:8075508-8075809	19
Chr01:8075810-8076020	72
Chr01:8076021-8076366	72
Chr01:8076367-8087769	19
Chr01:8087770-8088014	72
Chr01:8088015-8097034	69
Chr01:8097035-8103335	11
Chr01:8103336-8103540	8
Chr01:8103541-8133016	11
Chr01:8133017-8138010	57
Chr01:8138011-8138214	20
Chr01:8138215-8139792	49
Chr01:8139793-8140420	2
Chr01:8140421-8140630	18
Chr01:8140631-8146611	35
Chr01:8146612-8149610	35
Chr01:8149611-8150827	49
Chr01:8150828-8151126	38
Chr01:8151127-8151339	38
Chr01:8151340-8155461	78
Chr01:8155462-8155676	18
Chr01:8155677-8158262	16
Chr01:8158263-8158479	56
Chr01:8158480-8158694	28
Chr01:8158695-8158907	28
Chr01:8158908-8159138	28
Chr01:8159139-8159362	10
Chr01:8159363-8159618	53
Chr01:8159619-8159886	53
Chr01:8159887-8160208	10
Chr01:8160209-8160462	53
Chr01:8160463-8160698	53
Chr01:8160699-8160909	56
Chr01:8160910-8161329	53
Chr01:8161330-8161579	34
Chr01:8161580-8162497	22
Chr01:8162498-8162726	32
Chr01:8162727-8163048	22
Chr01:8163049-8163627	21
Chr01:8163628-8163918	23
Chr01:8163919-8164279	9
Chr01:8164280-8165022	23
Chr01:8165023-8165543	9
Chr01:8165544-8166289	23
Chr01:8166290-8166544	31
Chr01:8166545-8168066	68
Chr01:8168067-8168287	12
Chr01:8168288-8168653	26
Chr01:8168654-8169773	83
Chr01:8169774-8170323	31
Chr01:8170324-8170527	21
Chr01:8170528-8172340	2
Chr01:8172341-8172549	3
Chr01:8172550-8189140	78
Chr01:8189141-8189359	86
Chr01:8189360-8202022	2
Chr01:8202023-8214077	35
Chr01:8214078-8214606	3
Chr01:8214607-8218005	85
Chr01:8218006-8219656	46
Chr01:8219657-8220575	46
Chr01:8220576-8226237	83
Chr01:8226238-8228939	46
Chr01:8228940-8229175	8
Chr01:8229176-8229890	67
Chr01:8229891-8230120	54
Chr01:8230121-8230361	14
Chr01:8230362-8240866	9
Chr01:8240867-8243002	85
Chr01:8243003-8245492	46
Chr01:8245493-8245739	79
Chr01:8245740-8249085	83
Chr01:8249086-8255628	49
Chr01:8255629-8255913	40
Chr01:8255914-8264097	9
Chr01:8264098-8269730	35
Chr01:8269731-8269953	8
Chr01:8269954-8271499	49
Chr01:8271500-8275176	11
Chr01:8275177-8277816	35
Chr01:8277817-8278187	50
Chr01:8278188-8288505	83
Chr01:8288506-8288768	50
Chr01:8288769-8289511	11
Chr01:8289512-8297207	35
Chr01:8297208-8297459	0
Chr01:8297460-8298058	0
Chr01:8298059-8298706	24
Chr01:8298707-8298927	17
Chr01:8298928-8299528	39
Chr01:8299529-8299730	12
Chr01:8299731-8299963	66
Chr01:8299964-8300168	58
Chr01:8300169-8304688	46
Chr01:8304689-8304938	52
Chr01:8304939-8305733	83
Chr01:8305734-8306219	52
Chr01:8306220-8306442	14
Chr01:8306443-8306646	66
Chr01:8306647-8306882	77
Chr01:8306883-8307183	14
Chr01:8307184-8307441	21
Chr01:8307442-8307715	56
Chr01:8307716-8308463	9
Chr01:8308464-8308725	18
Chr01:8308726-8308941	66
Chr01:8308942-8309146	66
Chr01:8309147-8309363	66
Chr01:8309364-8309569	52
Chr01:8309570-8310420	2
Chr01:8310421-8310903	21
Chr01:8310904-8312040	2
Chr01:8312041-8312245	55
Chr01:8312246-8312480	66
Chr01:8312481-8312781	66
Chr01:8312782-8313174	21
Chr01:8313175-8316342	85
Chr01:8316343-8317019	52
Chr01:8317020-8317224	8
Chr01:8317225-8318062	67
Chr01:8318063-8332113	9
Chr01:8332114-8332327	14
Chr01:8332328-8332656	66
Chr01:8332657-8332936	52
Chr01:8332937-8333547	76
Chr01:8333548-8333761	24
Chr01:8333762-8333968	14
Chr01:8333969-8334192	58
Chr01:8334193-8334414	12
Chr01:8334415-8335596	2
Chr01:8335597-8337665	2
Chr01:8337666-8338271	15
Chr01:8338272-8338477	24
Chr01:8338478-8339131	9
Chr01:8339132-8339339	52
Chr01:8339340-8339542	71
Chr01:8339543-8339993	83
Chr01:8339994-8340203	72
Chr01:8340204-8340438	40
Chr01:8340439-8340787	52
Chr01:8340788-8341153	72
Chr01:8341154-8341399	52
Chr01:8341400-8342178	36
Chr01:8342179-8342388	36
Chr01:8342389-8342654	6
Chr01:8342655-8342868	10
Chr01:8342869-8343074	28
Chr01:8343075-8343313	10
Chr01:8343314-8343560	78
Chr01:8343561-8347299	35
Chr01:8347300-8347604	3
Chr01:8347605-8348310	48
Chr01:8348311-8354743	83
Chr01:8354744-8354951	10
Chr01:8354952-8355160	28
Chr01:8355161-8355408	10
Chr01:8355409-8355633	28
Chr01:8355634-8357769	69
Chr01:8357770-8359960	35
Chr01:8359961-8361092	78
Chr01:8361093-8365095	2
Chr01:8365096-8368560	35
Chr01:8368561-8377586	83
Chr01:8377587-8378612	16
Chr01:8378613-8379079	67
Chr01:8379080-8380291	76
Chr01:8380292-8381360	67
Chr01:8381361-8381699	8
Chr01:8381700-8382944	78
Chr01:8382945-8386602	35
Chr01:8386603-8389041	83
Chr01:8389042-8389297	3
Chr01:8389298-8392960	85
Chr01:8392961-8393365	21
Chr01:8393366-8395423	83
Chr01:8395424-8395676	3
Chr01:8395677-8401703	83
Chr01:8401704-8402738	78
Chr01:8402739-8419085	46
Chr01:8419086-8426591	78
Chr01:8426592-8426864	0
Chr01:8426865-8445971	78
Chr01:8445972-8450286	35
Chr01:8450287-8450497	50
Chr01:8450498-8451807	78
Chr01:8451808-8452166	12
Chr01:8452167-8453963	78
Chr01:8453964-8454181	0
Chr01:8454182-8487995	11
Chr01:8487996-8529138	11
Chr01:8529139-8529416	19
Chr01:8529417-8529657	29
Chr01:8529658-8533340	44
Chr01:8533341-8537390	11
Chr01:8537391-8537684	85
Chr01:8537685-8545363	2
Chr01:8545364-8545701	85
Chr01:8545702-8546439	46
Chr01:8546440-8551694	83
Chr01:8551695-8551903	70
Chr01:8551904-8552115	25
Chr01:8552116-8552457	70
Chr01:8552458-8552812	41
Chr01:8552813-8553098	41
Chr01:8553099-8553361	41
Chr01:8553362-8553593	41
Chr01:8553594-8553795	25
Chr01:8553796-8554044	70
Chr01:8554045-8555663	46
Chr01:8555664-8556057	62
Chr01:8556058-8556385	7
Chr01:8556386-8558682	49
Chr01:8558683-8559576	2
Chr01:8559577-8560004	9
Chr01:8560005-8560221	62
Chr01:8560222-8560544	9
Chr01:8560545-8560775	62
Chr01:8560776-8567362	85
Chr01:8567363-8570505	11
Chr01:8570506-8576517	9
Chr01:8576518-8576776	21
Chr01:8576777-8587206	78
Chr01:8587207-8601894	78
Chr01:8601895-8615333	83
Chr01:8615334-8625794	69
Chr01:8625795-8629537	11
Chr01:8629538-8630926	19
Chr01:8630927-8631340	19
Chr01:8631341-8631931	15
Chr01:8631932-8632156	81
Chr01:8632157-8632429	62
Chr01:8632430-8632653	50
Chr01:8632654-8633725	19
Chr01:8633726-8634040	7
Chr01:8634041-8636029	11
Chr01:8636030-8671855	11
Chr01:8671856-8672586	43
Chr01:8672587-8680190	11
Chr01:8680191-8680432	7
Chr01:8680433-8686280	11
Chr01:8686281-8686511	14
Chr01:8686512-8691561	11
Chr01:8691562-8691795	12
Chr01:8691796-8715004	11
Chr01:8715005-8715299	29
Chr01:8715300-8715888	29
Chr01:8715889-8719439	78
Chr01:8719440-8719714	12
Chr01:8719715-8720001	9
Chr01:8720002-8720278	20
Chr01:8720279-8720672	49
Chr01:8720673-8740056	83
Chr01:8740057-8740278	59
Chr01:8740279-8751071	83
Chr01:8751072-8793468	11
Chr01:8793469-8825258	69
Chr01:8825259-8825495	50
Chr01:8825496-8855651	83
Chr01:8855652-8864240	11
Chr01:8864241-8905019	78
Chr01:8905020-8908524	11
Chr01:8908525-8908766	85
Chr01:8908767-9009700	11
Chr01:9009701-9014386	49
Chr01:9014387-9014597	3
Chr01:9014598-9020612	19
Chr01:9020613-9035920	11
Chr01:9035921-9038394	85
Chr01:9038395-9038713	16
Chr01:9038714-9053908	83
Chr01:9053909-9071270	11
Chr01:9071271-9071494	62
Chr01:9071495-9072858	78
Chr01:9072859-9073123	50
Chr01:9073124-9079065	78
Chr01:9079066-9079347	29
Chr01:9079348-9111604	11
Chr01:9111605-9111816	20
Chr01:9111817-9120387	83
Chr01:9120388-9127183	78
Chr01:9127184-9163846	11
Chr01:9163847-9164533	83
Chr01:9164534-9164796	72
Chr01:9164797-9167077	49
Chr01:9167078-9174231	35
Chr01:9174232-9177583	11
Chr01:9177584-9197059	11
Chr01:9197060-9207559	11
Chr01:9207560-9212979	49
Chr01:9212980-9213208	21
Chr01:9213209-9217697	35
Chr01:9217698-9227812	83
Chr01:9227813-9229416	35
Chr01:9229417-9232266	2
Chr01:9232267-9235443	46
Chr01:9235444-9236949	16
Chr01:9236950-9237273	0
Chr01:9237274-9240209	78
Chr01:9240210-9249675	11
Chr01:9249676-9250059	67
Chr01:9250060-9253170	35
Chr01:9253171-9260356	83
Chr01:9260357-9260754	21
Chr01:9260755-9264614	2
Chr01:9264615-9264869	34
Chr01:9264870-9265100	22
Chr01:9265101-9265387	23
Chr01:9265388-9265625	23
Chr01:9265626-9266058	31
Chr01:9266059-9266323	23
Chr01:9266324-9266695	23
Chr01:9266696-9266948	23
Chr01:9266949-9267802	32
Chr01:9267803-9268162	47
Chr01:9268163-9268382	23
Chr01:9268383-9268775	9
Chr01:9268776-9269118	32
Chr01:9269119-9269619	74
Chr01:9269620-9269870	34
Chr01:9269871-9270080	5
Chr01:9270081-9270311	31
Chr01:9270312-9270540	23
Chr01:9270541-9270785	47
Chr01:9270786-9271001	74
Chr01:9271002-9271420	31
Chr01:9271421-9271765	23
Chr01:9271766-9271980	32
Chr01:9271981-9272240	23
Chr01:9272241-9273849	68
Chr01:9273850-9274403	9
Chr01:9274404-9274742	23
Chr01:9274743-9274953	23
Chr01:9274954-9275218	23
Chr01:9275219-9275796	23
Chr01:9275797-9276004	47
Chr01:9276005-9276291	23
Chr01:9276292-9276566	74
Chr01:9276567-9277386	30
Chr01:9277387-9279798	9
Chr01:9279799-9280095	74
Chr01:9280096-9280669	23
Chr01:9280670-9280981	23
Chr01:9280982-9281225	31
Chr01:9281226-9281593	47
Chr01:9281594-9281831	1
Chr01:9281832-9282116	23
Chr01:9282117-9283503	23
Chr01:9283504-9284208	9
Chr01:9284209-9285134	47
Chr01:9285135-9285487	23
Chr01:9285488-9285735	23
Chr01:9285736-9286229	23
Chr01:9286230-9286435	68
Chr01:9286436-9286655	60
Chr01:9286656-9287012	23
Chr01:9287013-9287216	23
Chr01:9287217-9287827	22
Chr01:9287828-9288120	23
Chr01:9288121-9288518	31
Chr01:9288519-9288825	83
Chr01:9288826-9289027	22
Chr01:9289028-9289431	22
Chr01:9289432-9289749	23
Chr01:9289750-9291281	22
Chr01:9291282-9291646	22
Chr01:9291647-9292008	22
Chr01:9292009-9292291	42
Chr01:9292292-9292501	21
Chr01:9292502-9293000	23
Chr01:9293001-9293290	22
Chr01:9293291-9293807	80
Chr01:9293808-9294471	22
Chr01:9294472-9295141	23
Chr01:9295142-9295385	22
Chr01:9295386-9295794	22
Chr01:9295795-9296030	22
Chr01:9296031-9296281	23
Chr01:9296282-9296562	68
Chr01:9296563-9296917	47
Chr01:9296918-9297232	30
Chr01:9297233-9297519	22
Chr01:9297520-9297856	17
Chr01:9297857-9300726	83
Chr01:9300727-9301128	76
Chr01:9301129-9301705	9
Chr01:9301706-9301951	10
Chr01:9301952-9302200	87
Chr01:9302201-9302408	28
Chr01:9302409-9302609	10
Chr01:9302610-9302831	10
Chr01:9302832-9303723	76
Chr01:9303724-9308094	85
Chr01:9308095-9311613	49
Chr01:9311614-9319102	78
Chr01:9319103-9321491	49
Chr01:9321492-9325060	35
Chr01:9325061-9325270	66
Chr01:9325271-9333302	78
Chr01:9333303-9333695	72
Chr01:9333696-9335416	49
Chr01:9335417-9335965	16
Chr01:9335966-9336671	37
Chr01:9336672-9336920	24
Chr01:9336921-9337881	2
Chr01:9337882-9338623	48
Chr01:9338624-9338828	18
Chr01:9338829-9339043	66
Chr01:9339044-9339671	48
Chr01:9339672-9339887	18
Chr01:9339888-9340120	77
Chr01:9340121-9340328	38
Chr01:9340329-9340575	9
Chr01:9340576-9341049	21
Chr01:9341050-9341634	21
Chr01:9341635-9346982	9
Chr01:9346983-9347236	48
Chr01:9347237-9347454	3
Chr01:9347455-9348342	18
Chr01:9348343-9348737	56
Chr01:9348738-9348966	54
Chr01:9348967-9349226	38
Chr01:9349227-9349454	54
Chr01:9349455-9349885	2
Chr01:9349886-9350110	26
Chr01:9350111-9350913	52
Chr01:9350914-9351154	48
Chr01:9351155-9351374	48
Chr01:9351375-9351604	34
Chr01:9351605-9351934	22
Chr01:9351935-9352200	22
Chr01:9352201-9353580	9
Chr01:9353581-9353816	75
Chr01:9353817-9354111	9
Chr01:9354112-9355146	1
Chr01:9355147-9355406	82
Chr01:9355407-9356205	82
Chr01:9356206-9356479	82
Chr01:9356480-9356693	74
Chr01:9356694-9357165	1
Chr01:9357166-9357431	1
Chr01:9357432-9357828	1
Chr01:9357829-9358118	82
Chr01:9358119-9359262	1
Chr01:9359263-9359725	82
Chr01:9359726-9359940	82
Chr01:9359941-9360158	82
Chr01:9360159-9360373	82
Chr01:9360374-9360607	82
Chr01:9360608-9360821	82
Chr01:9360822-9361028	82
Chr01:9361029-9361238	77
Chr01:9361239-9361462	34
Chr01:9361463-9361798	82
Chr01:9361799-9362056	82
Chr01:9362057-9362299	82
Chr01:9362300-9362584	9
Chr01:9362585-9362862	82
Chr01:9362863-9363094	82
Chr01:9363095-9363698	42
Chr01:9363699-9363985	1
Chr01:9363986-9364387	82
Chr01:9364388-9364617	82
Chr01:9364618-9364829	84
Chr01:9364830-9365045	74
Chr01:9365046-9365281	82
Chr01:9365282-9365519	82
Chr01:9365520-9365770	82
Chr01:9365771-9366262	9
Chr01:9366263-9366631	1
Chr01:9366632-9366895	82
Chr01:9366896-9367229	77
Chr01:9367230-9367460	64
Chr01:9367461-9367699	82
Chr01:9367700-9367928	64
Chr01:9367929-9368160	64
Chr01:9368161-9368442	76
Chr01:9368443-9368652	60
Chr01:9368653-9368919	75
Chr01:9368920-9369124	76
Chr01:9369125-9369409	87
Chr01:9369410-9369614	87
Chr01:9369615-9369816	87
Chr01:9369817-9370051	64
Chr01:9370052-9370258	18
Chr01:9370259-9370481	34
Chr01:9370482-9371287	9
Chr01:9371288-9371643	65
Chr01:9371644-9371877	65
Chr01:9371878-9372134	65
Chr01:9372135-9372337	77
Chr01:9372338-9372538	77
Chr01:9372539-9372771	66
Chr01:9372772-9373607	9
Chr01:9373608-9373889	12
Chr01:9373890-9374117	52
Chr01:9374118-9374383	55
Chr01:9374384-9374591	38
Chr01:9374592-9374798	77
Chr01:9374799-9375107	58
Chr01:9375108-9375722	26
Chr01:9375723-9375937	52
Chr01:9375938-9376141	40
Chr01:9376142-9376345	77
Chr01:9376346-9376549	77
Chr01:9376550-9376795	64
Chr01:9376796-9377073	48
Chr01:9377074-9377561	24
Chr01:9377562-9377782	55
Chr01:9377783-9377995	64
Chr01:9377996-9378226	38
Chr01:9378227-9378447	64
Chr01:9378448-9378651	64
Chr01:9378652-9378877	77
Chr01:9378878-9379097	77
Chr01:9379098-9379299	58
Chr01:9379300-9380346	2
Chr01:9380347-9380607	37
Chr01:9380608-9380866	18
Chr01:9380867-9381128	55
Chr01:9381129-9381342	37
Chr01:9381343-9381551	2
Chr01:9381552-9381836	26
Chr01:9381837-9382053	24
Chr01:9382054-9382293	77
Chr01:9382294-9382495	77
Chr01:9382496-9382804	66
Chr01:9382805-9383446	2
Chr01:9383447-9383701	26
Chr01:9383702-9383938	77
Chr01:9383939-9384166	77
Chr01:9384167-9384384	66
Chr01:9384385-9384588	77
Chr01:9384589-9384812	38
Chr01:9384813-9385186	12
Chr01:9385187-9385473	55
Chr01:9385474-9385713	66
Chr01:9385714-9386498	67
Chr01:9386499-9386717	48
Chr01:9386718-9386927	58
Chr01:9386928-9387149	79
Chr01:9387150-9387372	14
Chr01:9387373-9387598	67
Chr01:9387599-9387804	12
Chr01:9387805-9388055	67
Chr01:9388056-9388755	2
Chr01:9388756-9389068	37
Chr01:9389069-9389337	34
Chr01:9389338-9389541	58
Chr01:9389542-9389751	77
Chr01:9389752-9389956	77
Chr01:9389957-9390187	12
Chr01:9390188-9390390	58
Chr01:9390391-9390603	66
Chr01:9390604-9390805	64
Chr01:9390806-9391051	55
Chr01:9391052-9391254	26
Chr01:9391255-9391465	9
Chr01:9391466-9391670	55
Chr01:9391671-9391898	18
Chr01:9391899-9392412	9
Chr01:9392413-9392733	40
Chr01:9392734-9392954	67
Chr01:9392955-9393251	67
Chr01:9393252-9393559	2
Chr01:9393560-9393784	2
Chr01:9393785-9394084	67
Chr01:9394085-9394298	21
Chr01:9394299-9394602	0
Chr01:9394603-9394890	21
Chr01:9394891-9395120	48
Chr01:9395121-9395613	37
Chr01:9395614-9396046	67
Chr01:9396047-9396784	37
Chr01:9396785-9396989	12
Chr01:9396990-9397221	66
Chr01:9397222-9397461	64
Chr01:9397462-9397675	55
Chr01:9397676-9397946	86
Chr01:9397947-9398221	9
Chr01:9398222-9398555	19
Chr01:9398556-9399003	7
Chr01:9399004-9399340	9
Chr01:9399341-9399553	7
Chr01:9399554-9399754	66
Chr01:9399755-9399976	77
Chr01:9399977-9400488	14
Chr01:9400489-9400809	55
Chr01:9400810-9402431	9
Chr01:9402432-9402633	18
Chr01:9402634-9403146	14
Chr01:9403147-9403587	2
Chr01:9403588-9404193	83
Chr01:9404194-9404513	12
Chr01:9404514-9404913	3
Chr01:9404914-9406004	2
Chr01:9406005-9406263	76
Chr01:9406264-9406597	66
Chr01:9406598-9406932	59
Chr01:9406933-9407186	67
Chr01:9407187-9407425	40
Chr01:9407426-9407628	18
Chr01:9407629-9407837	36
Chr01:9407838-9408206	55
Chr01:9408207-9408572	15
Chr01:9408573-9408835	20
Chr01:9408836-9409220	24
Chr01:9409221-9409700	72
Chr01:9409701-9409963	72
Chr01:9409964-9410504	69
Chr01:9410505-9411493	52
Chr01:9411494-9413127	49
Chr01:9413128-9413367	24
Chr01:9413368-9413599	48
Chr01:9413600-9413915	3
Chr01:9413916-9415356	21
Chr01:9415357-9418620	11
Chr01:9418621-9434239	83
Chr01:9434240-9434470	52
Chr01:9434471-9436954	78
Chr01:9436955-9437193	18
Chr01:9437194-9437518	14
Chr01:9437519-9437890	56
Chr01:9437891-9440679	67
Chr01:9440680-9442014	83
Chr01:9442015-9442507	21
Chr01:9442508-9448113	78
Chr01:9448114-9448478	3
Chr01:9448479-9448723	37
Chr01:9448724-9448996	24
Chr01:9448997-9453559	9
Chr01:9453560-9453803	24
Chr01:9453804-9459322	83
Chr01:9459323-9459537	10
Chr01:9459538-9459748	64
Chr01:9459749-9460020	64
Chr01:9460021-9460246	53
Chr01:9460247-9462476	9
Chr01:9462477-9462731	56
Chr01:9462732-9464235	30
Chr01:9464236-9465210	2
Chr01:9465211-9466720	36
Chr01:9466721-9467519	36
Chr01:9467520-9467888	5
Chr01:9467889-9468173	83
Chr01:9468174-9468412	34
Chr01:9468413-9468633	66
Chr01:9468634-9468849	58
Chr01:9468850-9469066	12
Chr01:9469067-9469323	14
Chr01:9469324-9470748	9
Chr01:9470749-9471127	47
Chr01:9471128-9471575	9
Chr01:9471576-9471966	47
Chr01:9471967-9472235	9
Chr01:9472236-9472652	23
Chr01:9472653-9473047	80
Chr01:9473048-9473620	74
Chr01:9473621-9473934	47
Chr01:9473935-9475065	68
Chr01:9475066-9475431	23
Chr01:9475432-9477043	68
Chr01:9477044-9477411	47
Chr01:9477412-9477950	80
Chr01:9477951-9478289	47
Chr01:9478290-9478664	80
Chr01:9478665-9478894	23
Chr01:9478895-9479445	8
Chr01:9479446-9479794	78
Chr01:9479795-9480199	23
Chr01:9480200-9480711	80
Chr01:9480712-9480950	23
Chr01:9480951-9481205	30
Chr01:9481206-9482046	23
Chr01:9482047-9483436	2
Chr01:9483437-9483974	23
Chr01:9483975-9484313	21
Chr01:9484314-9484633	23
Chr01:9484634-9484864	74
Chr01:9484865-9485072	47
Chr01:9485073-9485555	31
Chr01:9485556-9485822	23
Chr01:9485823-9486202	2
Chr01:9486203-9487271	23
Chr01:9487272-9487777	2
Chr01:9487778-9488045	23
Chr01:9488046-9488479	21
Chr01:9488480-9488757	71
Chr01:9488758-9489024	36
Chr01:9489025-9490083	32
Chr01:9490084-9496123	78
Chr01:9496124-9514728	83
Chr01:9514729-9514991	50
Chr01:9514992-9518976	78
Chr01:9518977-9519205	3
Chr01:9519206-9521756	46
Chr01:9521757-9531811	83
Chr01:9531812-9539058	11
Chr01:9539059-9539359	0
Chr01:9539360-9545164	83
Chr01:9545165-9545397	10
Chr01:9545398-9545600	10
Chr01:9545601-9545852	28
Chr01:9545853-9546068	28
Chr01:9546069-9546280	10
Chr01:9546281-9550165	2
Chr01:9550166-9551840	85
Chr01:9551841-9553556	85
Chr01:9553557-9553769	59
Chr01:9553770-9563818	11
Chr01:9563819-9570635	11
Chr01:9570636-9582721	83
Chr01:9582722-9582988	62
Chr01:9582989-9591812	78
Chr01:9591813-9592014	39
Chr01:9592015-9592267	62
Chr01:9592268-9592763	39
Chr01:9592764-9592994	58
Chr01:9592995-9593202	51
Chr01:9593203-9593409	64
Chr01:9593410-9593773	2
Chr01:9593774-9594173	73
Chr01:9594174-9594398	41
Chr01:9594399-9594602	70
Chr01:9594603-9594882	41
Chr01:9594883-9595103	41
Chr01:9595104-9596248	41
Chr01:9596249-9596659	73
Chr01:9596660-9606710	78
[truncated: 727,843+ more rows]

## Sheet: Table S2B DNA GO terms
17	cellular protein modification process	3.66604e-09	Xetrov83000321m.g,Xetrov83000331m.g,Xetrov83000357m.g,Xetrov83000374m.g,Xetrov83000482m.g,Xetrov83000513m.g,Xetrov83000625m.g,Xetrov83000644m.g,Xetrov83000654m.g,Xetrov83000754m.g,Xetrov83000770m.g,Xetrov83000784m.g,Xetrov83000785m.g,Xetrov83000790m.g,Xetrov83000794m.g,Xetrov83000834m.g,Xetrov83000839m.g,Xetrov83000929m.g,Xetrov83000932m.g,Xetrov83001077m.g,Xetrov83001112m.g,Xetrov83001140m.g,Xet…	GO:0006464
17	protein modification process	3.66604e-09	Xetrov83000321m.g,Xetrov83000331m.g,Xetrov83000357m.g,Xetrov83000374m.g,Xetrov83000482m.g,Xetrov83000513m.g,Xetrov83000625m.g,Xetrov83000644m.g,Xetrov83000654m.g,Xetrov83000754m.g,Xetrov83000770m.g,Xetrov83000784m.g,Xetrov83000785m.g,Xetrov83000790m.g,Xetrov83000794m.g,Xetrov83000834m.g,Xetrov83000839m.g,Xetrov83000929m.g,Xetrov83000932m.g,Xetrov83001077m.g,Xetrov83001112m.g,Xetrov83001140m.g,Xet…	GO:0036211
17	macromolecule modification	2.90458e-08	Xetrov83000321m.g,Xetrov83000331m.g,Xetrov83000353m.g,Xetrov83000357m.g,Xetrov83000374m.g,Xetrov83000482m.g,Xetrov83000513m.g,Xetrov83000548m.g,Xetrov83000625m.g,Xetrov83000644m.g,Xetrov83000654m.g,Xetrov83000754m.g,Xetrov83000770m.g,Xetrov83000784m.g,Xetrov83000785m.g,Xetrov83000790m.g,Xetrov83000794m.g,Xetrov83000834m.g,Xetrov83000839m.g,Xetrov83000929m.g,Xetrov83000932m.g,Xetrov83001077m.g,Xet…	GO:0043412
17	cellular macromolecule metabolic process	3.09298e-08	Xetrov83000060m.g,Xetrov83000085m.g,Xetrov83000275m.g,Xetrov83000282m.g,Xetrov83000316m.g,Xetrov83000321m.g,Xetrov83000324m.g,Xetrov83000331m.g,Xetrov83000353m.g,Xetrov83000357m.g,Xetrov83000374m.g,Xetrov83000385m.g,Xetrov83000455m.g,Xetrov83000476m.g,Xetrov83000478m.g,Xetrov83000482m.g,Xetrov83000493m.g,Xetrov83000513m.g,Xetrov83000514m.g,Xetrov83000548m.g,Xetrov83000602m.g,Xetrov83000625m.g,Xet…	GO:0044260
17	phosphorylation	3.12267e-08	Xetrov83000321m.g,Xetrov83000331m.g,Xetrov83000343m.g,Xetrov83000374m.g,Xetrov83000482m.g,Xetrov83000644m.g,Xetrov83000785m.g,Xetrov83000794m.g,Xetrov83000834m.g,Xetrov83000932m.g,Xetrov83001042m.g,Xetrov83001077m.g,Xetrov83001127m.g,Xetrov83001501m.g,Xetrov83001518m.g,Xetrov83001566m.g,Xetrov83001575m.g,Xetrov83001636m.g,Xetrov83001683m.g,Xetrov83001776m.g,Xetrov83001939m.g,Xetrov83001962m.g,Xet…	GO:0016310
17	protein phosphorylation	1.68414e-07	Xetrov83000321m.g,Xetrov83000331m.g,Xetrov83000374m.g,Xetrov83000482m.g,Xetrov83000644m.g,Xetrov83000785m.g,Xetrov83000794m.g,Xetrov83000834m.g,Xetrov83000932m.g,Xetrov83001077m.g,Xetrov83001501m.g,Xetrov83001566m.g,Xetrov83001575m.g,Xetrov83001683m.g,Xetrov83001939m.g,Xetrov83002087m.g,Xetrov83002169m.g,Xetrov83002193m.g,Xetrov83002213m.g,Xetrov83002340m.g,Xetrov83002350m.g,Xetrov83002534m.g,Xet…	GO:0006468
17	phosphate-containing compound metabolic process	5.79668e-07	Xetrov83000321m.g,Xetrov83000331m.g,Xetrov83000343m.g,Xetrov83000374m.g,Xetrov83000482m.g,Xetrov83000625m.g,Xetrov83000644m.g,Xetrov83000785m.g,Xetrov83000794m.g,Xetrov83000834m.g,Xetrov83000836m.g,Xetrov83000857m.g,Xetrov83000932m.g,Xetrov83001042m.g,Xetrov83001069m.g,Xetrov83001077m.g,Xetrov83001127m.g,Xetrov83001268m.g,Xetrov83001341m.g,Xetrov83001501m.g,Xetrov83001518m.g,Xetrov83001542m.g,Xet…	GO:0006796
17	cellular metabolic process	7.23165e-07	Xetrov83000060m.g,Xetrov83000085m.g,Xetrov83000270m.g,Xetrov83000275m.g,Xetrov83000282m.g,Xetrov83000316m.g,Xetrov83000321m.g,Xetrov83000324m.g,Xetrov83000331m.g,Xetrov83000343m.g,Xetrov83000353m.g,Xetrov83000357m.g,Xetrov83000374m.g,Xetrov83000385m.g,Xetrov83000455m.g,Xetrov83000476m.g,Xetrov83000478m.g,Xetrov83000482m.g,Xetrov83000493m.g,Xetrov83000513m.g,Xetrov83000514m.g,Xetrov83000548m.g,Xet…	GO:0044237
17	phosphorus metabolic process	9.64371e-07	Xetrov83000270m.g,Xetrov83000321m.g,Xetrov83000331m.g,Xetrov83000343m.g,Xetrov83000374m.g,Xetrov83000482m.g,Xetrov83000625m.g,Xetrov83000644m.g,Xetrov83000785m.g,Xetrov83000794m.g,Xetrov83000834m.g,Xetrov83000836m.g,Xetrov83000857m.g,Xetrov83000932m.g,Xetrov83001042m.g,Xetrov83001069m.g,Xetrov83001077m.g,Xetrov83001127m.g,Xetrov83001268m.g,Xetrov83001341m.g,Xetrov83001501m.g,Xetrov83001518m.g,Xet…	GO:0006793
17	macromolecule metabolic process	1.03004e-06	Xetrov83000060m.g,Xetrov83000085m.g,Xetrov83000275m.g,Xetrov83000282m.g,Xetrov83000316m.g,Xetrov83000321m.g,Xetrov83000324m.g,Xetrov83000331m.g,Xetrov83000353m.g,Xetrov83000357m.g,Xetrov83000363m.g,Xetrov83000374m.g,Xetrov83000385m.g,Xetrov83000455m.g,Xetrov83000476m.g,Xetrov83000478m.g,Xetrov83000482m.g,Xetrov83000493m.g,Xetrov83000513m.g,Xetrov83000514m.g,Xetrov83000548m.g,Xetrov83000602m.g,Xet…	GO:0043170
17	multicellular organismal development	1.04739e-06	Xetrov83000060m.g,Xetrov83000169m.g,Xetrov83000187m.g,Xetrov83000270m.g,Xetrov83000282m.g,Xetrov83000316m.g,Xetrov83000339m.g,Xetrov83000343m.g,Xetrov83000415m.g,Xetrov83000420m.g,Xetrov83000442m.g,Xetrov83000476m.g,Xetrov83000478m.g,Xetrov83000492m.g,Xetrov83000511m.g,Xetrov83000514m.g,Xetrov83000544m.g,Xetrov83000548m.g,Xetrov83000574m.g,Xetrov83000609m.g,Xetrov83000625m.g,Xetrov83000693m.g,Xet…	GO:0007275
17	developmental process	1.33811e-06	Xetrov83000060m.g,Xetrov83000169m.g,Xetrov83000187m.g,Xetrov83000270m.g,Xetrov83000282m.g,Xetrov83000316m.g,Xetrov83000339m.g,Xetrov83000343m.g,Xetrov83000415m.g,Xetrov83000420m.g,Xetrov83000442m.g,Xetrov83000476m.g,Xetrov83000478m.g,Xetrov83000481m.g,Xetrov83000492m.g,Xetrov83000511m.g,Xetrov83000514m.g,Xetrov83000544m.g,Xetrov83000548m.g,Xetrov83000574m.g,Xetrov83000609m.g,Xetrov83000625m.g,Xet…	GO:0032502
17	neuron projection morphogenesis	2.88323e-06	Xetrov83000282m.g,Xetrov83000548m.g,Xetrov83000783m.g,Xetrov83000836m.g,Xetrov83001822m.g,Xetrov83002349m.g,Xetrov83002408m.g,Xetrov83003189m.g,Xetrov83003340m.g,Xetrov83003347m.g,Xetrov83004150m.g,Xetrov83004184m.g,Xetrov83004285m.g,Xetrov83004363m.g,Xetrov83004705m.g,Xetrov83005484m.g,Xetrov83005781m.g,Xetrov83005966m.g,Xetrov83006006m.g,Xetrov83006008m.g,Xetrov83006091m.g,Xetrov83007601m.g,Xet…	GO:0048812
17	anatomical structure development	2.94084e-06	Xetrov83000060m.g,Xetrov83000169m.g,Xetrov83000187m.g,Xetrov83000270m.g,Xetrov83000282m.g,Xetrov83000316m.g,Xetrov83000339m.g,Xetrov83000343m.g,Xetrov83000415m.g,Xetrov83000420m.g,Xetrov83000442m.g,Xetrov83000476m.g,Xetrov83000478m.g,Xetrov83000492m.g,Xetrov83000511m.g,Xetrov83000514m.g,Xetrov83000544m.g,Xetrov83000548m.g,Xetrov83000574m.g,Xetrov83000609m.g,Xetrov83000625m.g,Xetrov83000712m.g,Xet…	GO:0048856
17	single-organism developmental process	3.00711e-06	Xetrov83000060m.g,Xetrov83000169m.g,Xetrov83000187m.g,Xetrov83000270m.g,Xetrov83000282m.g,Xetrov83000316m.g,Xetrov83000339m.g,Xetrov83000343m.g,Xetrov83000415m.g,Xetrov83000420m.g,Xetrov83000442m.g,Xetrov83000476m.g,Xetrov83000478m.g,Xetrov83000481m.g,Xetrov83000492m.g,Xetrov83000511m.g,Xetrov83000514m.g,Xetrov83000544m.g,Xetrov83000548m.g,Xetrov83000574m.g,Xetrov83000609m.g,Xetrov83000625m.g,Xet…	GO:0044767
17	cellular protein metabolic process	5.03857e-06	Xetrov83000275m.g,Xetrov83000321m.g,Xetrov83000331m.g,Xetrov83000357m.g,Xetrov83000374m.g,Xetrov83000385m.g,Xetrov83000482m.g,Xetrov83000513m.g,Xetrov83000625m.g,Xetrov83000644m.g,Xetrov83000654m.g,Xetrov83000754m.g,Xetrov83000770m.g,Xetrov83000784m.g,Xetrov83000785m.g,Xetrov83000790m.g,Xetrov83000794m.g,Xetrov83000834m.g,Xetrov83000839m.g,Xetrov83000929m.g,Xetrov83000932m.g,Xetrov83001077m.g,Xet…	GO:0044267
17	neuron projection development	6.2901e-06	Xetrov83000282m.g,Xetrov83000548m.g,Xetrov83000783m.g,Xetrov83000836m.g,Xetrov83001822m.g,Xetrov83002349m.g,Xetrov83002408m.g,Xetrov83002704m.g,Xetrov83003189m.g,Xetrov83003340m.g,Xetrov83003347m.g,Xetrov83004150m.g,Xetrov83004184m.g,Xetrov83004285m.g,Xetrov83004363m.g,Xetrov83004705m.g,Xetrov83004826m.g,Xetrov83005484m.g,Xetrov83005781m.g,Xetrov83005966m.g,Xetrov83006006m.g,Xetrov83006008m.g,Xet…	GO:0031175
17	anatomical structure morphogenesis	6.49904e-06	Xetrov83000169m.g,Xetrov83000270m.g,Xetrov83000282m.g,Xetrov83000339m.g,Xetrov83000343m.g,Xetrov83000415m.g,Xetrov83000420m.g,Xetrov83000476m.g,Xetrov83000511m.g,Xetrov83000548m.g,Xetrov83000625m.g,Xetrov83000783m.g,Xetrov83000785m.g,Xetrov83000809m.g,Xetrov83000836m.g,Xetrov83000839m.g,Xetrov83000905m.g,Xetrov83000915m.g,Xetrov83000932m.g,Xetrov83001231m.g,Xetrov83001292m.g,Xetrov83001383m.g,Xet…	GO:0009653
17	cell development	7.42315e-06	Xetrov83000060m.g,Xetrov83000270m.g,Xetrov83000282m.g,Xetrov83000420m.g,Xetrov83000476m.g,Xetrov83000548m.g,Xetrov83000783m.g,Xetrov83000836m.g,Xetrov83000905m.g,Xetrov83000915m.g,Xetrov83001092m.g,Xetrov83001383m.g,Xetrov83001503m.g,Xetrov83001822m.g,Xetrov83001980m.g,Xetrov83001993m.g,Xetrov83002003m.g,Xetrov83002071m.g,Xetrov83002153m.g,Xetrov83002238m.g,Xetrov83002349m.g,Xetrov83002408m.g,Xet…	GO:0048468
17	regulation of neuron projection development	7.89609e-06	Xetrov83002704m.g,Xetrov83003340m.g,Xetrov83003347m.g,Xetrov83004150m.g,Xetrov83004285m.g,Xetrov83004826m.g,Xetrov83005484m.g,Xetrov83005966m.g,Xetrov83009130m.g,Xetrov83009132m.g,Xetrov83009267m.g,Xetrov83009812m.g,Xetrov83010507m.g,Xetrov83010615m.g,Xetrov83013136m.g,Xetrov83014091m.g,Xetrov83014197m.g,Xetrov83014535m.g,Xetrov83015507m.g,Xetrov83017277m.g,Xetrov83019144m.g,Xetrov83030280m.g,,	GO:0010975
17	cell morphogenesis involved in differentiation	7.95167e-06	Xetrov83000282m.g,Xetrov83000420m.g,Xetrov83000548m.g,Xetrov83000783m.g,Xetrov83000836m.g,Xetrov83001383m.g,Xetrov83001822m.g,Xetrov83002349m.g,Xetrov83002408m.g,Xetrov83002757m.g,Xetrov83003340m.g,Xetrov83003347m.g,Xetrov83004150m.g,Xetrov83004184m.g,Xetrov83004285m.g,Xetrov83004363m.g,Xetrov83005484m.g,Xetrov83005966m.g,Xetrov83006006m.g,Xetrov83006091m.g,Xetrov83007601m.g,Xetrov83008367m.g,Xet…	GO:0000904
17	regulation of neurogenesis	9.14345e-06	Xetrov83002238m.g,Xetrov83002704m.g,Xetrov83003340m.g,Xetrov83003347m.g,Xetrov83004150m.g,Xetrov83004285m.g,Xetrov83004705m.g,Xetrov83004826m.g,Xetrov83005368m.g,Xetrov83005484m.g,Xetrov83005966m.g,Xetrov83006055m.g,Xetrov83008367m.g,Xetrov83008637m.g,Xetrov83009080m.g,Xetrov83009130m.g,Xetrov83009132m.g,Xetrov83009267m.g,Xetrov83009812m.g,Xetrov83010507m.g,Xetrov83010615m.g,Xetrov83011614m.g,Xet…	GO:0050767
17	regulation of cell development	1.04275e-05	Xetrov83000060m.g,Xetrov83002153m.g,Xetrov83002238m.g,Xetrov83002704m.g,Xetrov83003340m.g,Xetrov83003347m.g,Xetrov83004150m.g,Xetrov83004285m.g,Xetrov83004705m.g,Xetrov83004826m.g,Xetrov83005368m.g,Xetrov83005484m.g,Xetrov83005966m.g,Xetrov83006055m.g,Xetrov83008367m.g,Xetrov83008637m.g,Xetrov83009080m.g,Xetrov83009130m.g,Xetrov83009132m.g,Xetrov83009267m.g,Xetrov83009591m.g,Xetrov83009812m.g,Xet…	GO:0060284
17	regulation of metabolic process	1.32353e-05	Xetrov83000060m.g,Xetrov83000085m.g,Xetrov83000282m.g,Xetrov83000321m.g,Xetrov83000324m.g,Xetrov83000357m.g,Xetrov83000385m.g,Xetrov83000421m.g,Xetrov83000476m.g,Xetrov83000478m.g,Xetrov83000482m.g,Xetrov83000514m.g,Xetrov83000548m.g,Xetrov83000602m.g,Xetrov83000654m.g,Xetrov83000693m.g,Xetrov83000785m.g,Xetrov83000794m.g,Xetrov83000804m.g,Xetrov83000834m.g,Xetrov83000836m.g,Xetrov83000839m.g,Xet…	GO:0019222
17	intracellular signal transduction	1.53497e-05	Xetrov83000060m.g,Xetrov83000219m.g,Xetrov83000321m.g,Xetrov83000338m.g,Xetrov83000343m.g,Xetrov83000366m.g,Xetrov83000374m.g,Xetrov83000415m.g,Xetrov83000421m.g,Xetrov83000794m.g,Xetrov83000836m.g,Xetrov83000932m.g,Xetrov83001042m.g,Xetrov83001074m.g,Xetrov83001077m.g,Xetrov83001384m.g,Xetrov83001451m.g,Xetrov83001683m.g,Xetrov83001962m.g,Xetrov83002087m.g,Xetrov83002169m.g,Xetrov83002184m.g,Xet…	GO:0035556
17	axon development	1.54323e-05	Xetrov83000282m.g,Xetrov83000548m.g,Xetrov83000783m.g,Xetrov83000836m.g,Xetrov83001822m.g,Xetrov83002349m.g,Xetrov83002408m.g,Xetrov83003340m.g,Xetrov83003347m.g,Xetrov83004150m.g,Xetrov83004184m.g,Xetrov83004285m.g,Xetrov83004363m.g,Xetrov83004826m.g,Xetrov83005484m.g,Xetrov83006006m.g,Xetrov83006091m.g,Xetrov83007601m.g,Xetrov83008367m.g,Xetrov83008698m.g,Xetrov83008808m.g,Xetrov83009043m.g,Xet…	GO:0061564
17	system development	1.74668e-05	Xetrov83000169m.g,Xetrov83000187m.g,Xetrov83000270m.g,Xetrov83000282m.g,Xetrov83000316m.g,Xetrov83000343m.g,Xetrov83000415m.g,Xetrov83000420m.g,Xetrov83000442m.g,Xetrov83000476m.g,Xetrov83000478m.g,Xetrov83000492m.g,Xetrov83000511m.g,Xetrov83000514m.g,Xetrov83000544m.g,Xetrov83000548m.g,Xetrov83000574m.g,Xetrov83000609m.g,Xetrov83000625m.g,Xetrov83000712m.g,Xetrov83000783m.g,Xetrov83000804m.g,Xet…	GO:0048731
17	axonogenesis	1.89478e-05	Xetrov83000282m.g,Xetrov83000548m.g,Xetrov83000783m.g,Xetrov83000836m.g,Xetrov83001822m.g,Xetrov83002349m.g,Xetrov83002408m.g,Xetrov83003340m.g,Xetrov83003347m.g,Xetrov83004150m.g,Xetrov83004184m.g,Xetrov83004285m.g,Xetrov83004363m.g,Xetrov83005484m.g,Xetrov83006006m.g,Xetrov83006091m.g,Xetrov83007601m.g,Xetrov83008367m.g,Xetrov83008698m.g,Xetrov83008808m.g,Xetrov83009043m.g,Xetrov83009130m.g,Xet…	GO:0007409
17	cell morphogenesis involved in neuron differentiation	2.09468e-05	Xetrov83000282m.g,Xetrov83000548m.g,Xetrov83000783m.g,Xetrov83000836m.g,Xetrov83001822m.g,Xetrov83002349m.g,Xetrov83002408m.g,Xetrov83003340m.g,Xetrov83003347m.g,Xetrov83004150m.g,Xetrov83004184m.g,Xetrov83004285m.g,Xetrov83004363m.g,Xetrov83005484m.g,Xetrov83005966m.g,Xetrov83006006m.g,Xetrov83006091m.g,Xetrov83007601m.g,Xetrov83008367m.g,Xetrov83008698m.g,Xetrov83008808m.g,Xetrov83009043m.g,Xet…	GO:0048667
17	cellular process	2.3854e-05	Xetrov83000053m.g,Xetrov83000060m.g,Xetrov83000085m.g,Xetrov83000169m.g,Xetrov83000204m.g,Xetrov83000219m.g,Xetrov83000247m.g,Xetrov83000252m.g,Xetrov83000270m.g,Xetrov83000275m.g,Xetrov83000276m.g,Xetrov83000282m.g,Xetrov83000283m.g,Xetrov83000316m.g,Xetrov83000321m.g,Xetrov83000324m.g,Xetrov83000331m.g,Xetrov83000338m.g,Xetrov83000339m.g,Xetrov83000343m.g,Xetrov83000353m.g,Xetrov83000357m.g,Xet…	GO:0009987
17	regulation of macromolecule metabolic process	2.50643e-05	Xetrov83000060m.g,Xetrov83000085m.g,Xetrov83000282m.g,Xetrov83000321m.g,Xetrov83000324m.g,Xetrov83000357m.g,Xetrov83000385m.g,Xetrov83000476m.g,Xetrov83000478m.g,Xetrov83000482m.g,Xetrov83000514m.g,Xetrov83000548m.g,Xetrov83000602m.g,Xetrov83000654m.g,Xetrov83000693m.g,Xetrov83000785m.g,Xetrov83000794m.g,Xetrov83000804m.g,Xetrov83000834m.g,Xetrov83000839m.g,Xetrov83000875m.g,Xetrov83000905m.g,Xet…	GO:0060255
17	regulation of cell differentiation	2.82612e-05	Xetrov83000060m.g,Xetrov83000420m.g,Xetrov83000834m.g,Xetrov83001993m.g,Xetrov83002153m.g,Xetrov83002238m.g,Xetrov83002704m.g,Xetrov83003340m.g,Xetrov83003347m.g,Xetrov83004150m.g,Xetrov83004285m.g,Xetrov83004705m.g,Xetrov83004826m.g,Xetrov83005368m.g,Xetrov83005484m.g,Xetrov83005966m.g,Xetrov83006055m.g,Xetrov83006071m.g,Xetrov83008367m.g,Xetrov83008637m.g,Xetrov83009080m.g,Xetrov83009130m.g,Xet…	GO:0045595
17	regulation of cellular metabolic process	2.83467e-05	Xetrov83000060m.g,Xetrov83000085m.g,Xetrov83000282m.g,Xetrov83000321m.g,Xetrov83000324m.g,Xetrov83000357m.g,Xetrov83000385m.g,Xetrov83000476m.g,Xetrov83000478m.g,Xetrov83000482m.g,Xetrov83000514m.g,Xetrov83000548m.g,Xetrov83000602m.g,Xetrov83000654m.g,Xetrov83000693m.g,Xetrov83000785m.g,Xetrov83000794m.g,Xetrov83000804m.g,Xetrov83000834m.g,Xetrov83000836m.g,Xetrov83000839m.g,Xetrov83000875m.g,Xet…	GO:0031323
17	cell differentiation	3.30983e-05	Xetrov83000060m.g,Xetrov83000270m.g,Xetrov83000282m.g,Xetrov83000415m.g,Xetrov83000420m.g,Xetrov83000476m.g,Xetrov83000548m.g,Xetrov83000712m.g,Xetrov83000783m.g,Xetrov83000785m.g,Xetrov83000834m.g,Xetrov83000836m.g,Xetrov83000905m.g,Xetrov83000915m.g,Xetrov83001092m.g,Xetrov83001281m.g,Xetrov83001383m.g,Xetrov83001451m.g,Xetrov83001503m.g,Xetrov83001566m.g,Xetrov83001654m.g,Xetrov83001655m.g,Xet…	GO:0030154
17	regulation of neuron differentiation	3.84212e-05	Xetrov83002238m.g,Xetrov83002704m.g,Xetrov83003340m.g,Xetrov83003347m.g,Xetrov83004150m.g,Xetrov83004285m.g,Xetrov83004705m.g,Xetrov83004826m.g,Xetrov83005368m.g,Xetrov83005484m.g,Xetrov83005966m.g,Xetrov83009130m.g,Xetrov83009132m.g,Xetrov83009267m.g,Xetrov83009812m.g,Xetrov83010507m.g,Xetrov83010615m.g,Xetrov83013136m.g,Xetrov83013495m.g,Xetrov83014091m.g,Xetrov83014197m.g,Xetrov83014535m.g,Xet…	GO:0045664
17	regulation of primary metabolic process	4.07095e-05	Xetrov83000060m.g,Xetrov83000085m.g,Xetrov83000282m.g,Xetrov83000321m.g,Xetrov83000324m.g,Xetrov83000357m.g,Xetrov83000385m.g,Xetrov83000476m.g,Xetrov83000478m.g,Xetrov83000482m.g,Xetrov83000514m.g,Xetrov83000548m.g,Xetrov83000602m.g,Xetrov83000654m.g,Xetrov83000693m.g,Xetrov83000785m.g,Xetrov83000794m.g,Xetrov83000804m.g,Xetrov83000834m.g,Xetrov83000836m.g,Xetrov83000839m.g,Xetrov83000875m.g,Xet…	GO:0080090
17	regulation of nitrogen compound metabolic process	4.18881e-05	Xetrov83000060m.g,Xetrov83000085m.g,Xetrov83000282m.g,Xetrov83000324m.g,Xetrov83000476m.g,Xetrov83000478m.g,Xetrov83000482m.g,Xetrov83000514m.g,Xetrov83000548m.g,Xetrov83000602m.g,Xetrov83000654m.g,Xetrov83000693m.g,Xetrov83000785m.g,Xetrov83000794m.g,Xetrov83000804m.g,Xetrov83000836m.g,Xetrov83000839m.g,Xetrov83000875m.g,Xetrov83000905m.g,Xetrov83000915m.g,Xetrov83001209m.g,Xetrov83001235m.g,Xet…	GO:0051171
17	regulation of cellular macromolecule biosynthetic process	4.67247e-05	Xetrov83000060m.g,Xetrov83000085m.g,Xetrov83000282m.g,Xetrov83000324m.g,Xetrov83000476m.g,Xetrov83000478m.g,Xetrov83000482m.g,Xetrov83000514m.g,Xetrov83000602m.g,Xetrov83000654m.g,Xetrov83000693m.g,Xetrov83000785m.g,Xetrov83000794m.g,Xetrov83000804m.g,Xetrov83000839m.g,Xetrov83000875m.g,Xetrov83000905m.g,Xetrov83000915m.g,Xetrov83001235m.g,Xetrov83001360m.g,Xetrov83001383m.g,Xetrov83001612m.g,Xet…	GO:2000112
17	cell surface receptor signaling pathway	5.21907e-05	Xetrov83000060m.g,Xetrov83000085m.g,Xetrov83000283m.g,Xetrov83000415m.g,Xetrov83000511m.g,Xetrov83000513m.g,Xetrov83000548m.g,Xetrov83000783m.g,Xetrov83000785m.g,Xetrov83000875m.g,Xetrov83001014m.g,Xetrov83001383m.g,Xetrov83001501m.g,Xetrov83001575m.g,Xetrov83001683m.g,Xetrov83001822m.g,Xetrov83001905m.g,Xetrov83001939m.g,Xetrov83002087m.g,Xetrov83002193m.g,Xetrov83002238m.g,Xetrov83002252m.g,Xet…	GO:0007166
17	nervous system development	6.45605e-05	Xetrov83000270m.g,Xetrov83000282m.g,Xetrov83000442m.g,Xetrov83000476m.g,Xetrov83000492m.g,Xetrov83000548m.g,Xetrov83000783m.g,Xetrov83000836m.g,Xetrov83001092m.g,Xetrov83001281m.g,Xetrov83001383m.g,Xetrov83001451m.g,Xetrov83001566m.g,Xetrov83001655m.g,Xetrov83001822m.g,Xetrov83001850m.g,Xetrov83001980m.g,Xetrov83002238m.g,Xetrov83002349m.g,Xetrov83002408m.g,Xetrov83002427m.g,Xetrov83002704m.g,Xet…	GO:0007399
17	regulation of developmental process	6.89463e-05	Xetrov83000060m.g,Xetrov83000420m.g,Xetrov83000481m.g,Xetrov83000834m.g,Xetrov83000915m.g,Xetrov83001655m.g,Xetrov83001656m.g,Xetrov83001993m.g,Xetrov83002153m.g,Xetrov83002238m.g,Xetrov83002704m.g,Xetrov83002757m.g,Xetrov83002901m.g,Xetrov83003340m.g,Xetrov83003347m.g,Xetrov83004025m.g,Xetrov83004150m.g,Xetrov83004285m.g,Xetrov83004705m.g,Xetrov83004826m.g,Xetrov83004875m.g,Xetrov83005368m.g,Xet…	GO:0050793
17	regulation of gene expression	7.56e-05	Xetrov83000060m.g,Xetrov83000085m.g,Xetrov83000282m.g,Xetrov83000324m.g,Xetrov83000476m.g,Xetrov83000478m.g,Xetrov83000482m.g,Xetrov83000514m.g,Xetrov83000548m.g,Xetrov83000602m.g,Xetrov83000654m.g,Xetrov83000693m.g,Xetrov83000785m.g,Xetrov83000794m.g,Xetrov83000804m.g,Xetrov83000839m.g,Xetrov83000875m.g,Xetrov83000905m.g,Xetrov83000915m.g,Xetrov83001235m.g,Xetrov83001360m.g,Xetrov83001383m.g,Xet…	GO:0010468
17	neuron development	9.07426e-05	Xetrov83000282m.g,Xetrov83000548m.g,Xetrov83000783m.g,Xetrov83000836m.g,Xetrov83001092m.g,Xetrov83001822m.g,Xetrov83001980m.g,Xetrov83002349m.g,Xetrov83002408m.g,Xetrov83002704m.g,Xetrov83003189m.g,Xetrov83003340m.g,Xetrov83003347m.g,Xetrov83004150m.g,Xetrov83004184m.g,Xetrov83004285m.g,Xetrov83004363m.g,Xetrov83004705m.g,Xetrov83004826m.g,Xetrov83005484m.g,Xetrov83005781m.g,Xetrov83005909m.g,Xet…	GO:0048666
17	primary metabolic process	9.09615e-05	Xetrov83000037m.g,Xetrov83000060m.g,Xetrov83000085m.g,Xetrov83000270m.g,Xetrov83000275m.g,Xetrov83000282m.g,Xetrov83000316m.g,Xetrov83000321m.g,Xetrov83000324m.g,Xetrov83000331m.g,Xetrov83000353m.g,Xetrov83000357m.g,Xetrov83000363m.g,Xetrov83000374m.g,Xetrov83000385m.g,Xetrov83000444m.g,Xetrov83000455m.g,Xetrov83000476m.g,Xetrov83000478m.g,Xetrov83000482m.g,Xetrov83000493m.g,Xetrov83000513m.g,Xet…	GO:0044238
17	organic substance metabolic process	0.000106282	Xetrov83000037m.g,Xetrov83000060m.g,Xetrov83000085m.g,Xetrov83000270m.g,Xetrov83000275m.g,Xetrov83000282m.g,Xetrov83000316m.g,Xetrov83000321m.g,Xetrov83000324m.g,Xetrov83000331m.g,Xetrov83000353m.g,Xetrov83000357m.g,Xetrov83000363m.g,Xetrov83000374m.g,Xetrov83000385m.g,Xetrov83000444m.g,Xetrov83000455m.g,Xetrov83000476m.g,Xetrov83000478m.g,Xetrov83000482m.g,Xetrov83000493m.g,Xetrov83000513m.g,Xet…	GO:0071704
17	regulation of multicellular organismal development	0.000113609	Xetrov83000420m.g,Xetrov83000834m.g,Xetrov83000915m.g,Xetrov83001655m.g,Xetrov83001656m.g,Xetrov83001993m.g,Xetrov83002238m.g,Xetrov83002704m.g,Xetrov83002757m.g,Xetrov83002901m.g,Xetrov83003340m.g,Xetrov83003347m.g,Xetrov83004150m.g,Xetrov83004285m.g,Xetrov83004705m.g,Xetrov83004826m.g,Xetrov83004875m.g,Xetrov83005368m.g,Xetrov83005484m.g,Xetrov83005906m.g,Xetrov83005966m.g,Xetrov83006055m.g,Xet…	GO:2000026
17	regulation of nervous system development	0.000118822	Xetrov83002238m.g,Xetrov83002704m.g,Xetrov83003340m.g,Xetrov83003347m.g,Xetrov83004150m.g,Xetrov83004285m.g,Xetrov83004705m.g,Xetrov83004826m.g,Xetrov83005368m.g,Xetrov83005484m.g,Xetrov83005966m.g,Xetrov83006055m.g,Xetrov83008367m.g,Xetrov83008637m.g,Xetrov83009080m.g,Xetrov83009130m.g,Xetrov83009132m.g,Xetrov83009267m.g,Xetrov83009812m.g,Xetrov83010507m.g,Xetrov83010615m.g,Xetrov83011614m.g,Xet…	GO:0051960
17	regulation of macromolecule biosynthetic process	0.00012546	Xetrov83000060m.g,Xetrov83000085m.g,Xetrov83000282m.g,Xetrov83000324m.g,Xetrov83000476m.g,Xetrov83000478m.g,Xetrov83000482m.g,Xetrov83000514m.g,Xetrov83000602m.g,Xetrov83000654m.g,Xetrov83000693m.g,Xetrov83000785m.g,Xetrov83000794m.g,Xetrov83000804m.g,Xetrov83000839m.g,Xetrov83000875m.g,Xetrov83000905m.g,Xetrov83000915m.g,Xetrov83001235m.g,Xetrov83001360m.g,Xetrov83001383m.g,Xetrov83001612m.g,Xet…	GO:0010556
17	cellular developmental process	0.000143499	Xetrov83000060m.g,Xetrov83000270m.g,Xetrov83000282m.g,Xetrov83000415m.g,Xetrov83000420m.g,Xetrov83000476m.g,Xetrov83000548m.g,Xetrov83000712m.g,Xetrov83000783m.g,Xetrov83000785m.g,Xetrov83000834m.g,Xetrov83000836m.g,Xetrov83000905m.g,Xetrov83000915m.g,Xetrov83001092m.g,Xetrov83001281m.g,Xetrov83001383m.g,Xetrov83001451m.g,Xetrov83001503m.g,Xetrov83001542m.g,Xetrov83001566m.g,Xetrov83001654m.g,Xet…	GO:0048869
17	neurogenesis	0.000148303	Xetrov83000270m.g,Xetrov83000282m.g,Xetrov83000548m.g,Xetrov83000783m.g,Xetrov83000836m.g,Xetrov83001092m.g,Xetrov83001281m.g,Xetrov83001451m.g,Xetrov83001655m.g,Xetrov83001822m.g,Xetrov83001980m.g,Xetrov83002238m.g,Xetrov83002349m.g,Xetrov83002408m.g,Xetrov83002704m.g,Xetrov83002757m.g,Xetrov83003189m.g,Xetrov83003340m.g,Xetrov83003347m.g,Xetrov83004150m.g,Xetrov83004184m.g,Xetrov83004285m.g,Xet…	GO:0022008
17	regulation of cellular biosynthetic process	0.000168482	Xetrov83000060m.g,Xetrov83000085m.g,Xetrov83000282m.g,Xetrov83000324m.g,Xetrov83000476m.g,Xetrov83000478m.g,Xetrov83000482m.g,Xetrov83000514m.g,Xetrov83000548m.g,Xetrov83000602m.g,Xetrov83000654m.g,Xetrov83000693m.g,Xetrov83000785m.g,Xetrov83000794m.g,Xetrov83000804m.g,Xetrov83000836m.g,Xetrov83000839m.g,Xetrov83000875m.g,Xetrov83000905m.g,Xetrov83000915m.g,Xetrov83001235m.g,Xetrov83001360m.g,Xet…	GO:0031326
17	regulation of biosynthetic process	0.000168522	Xetrov83000060m.g,Xetrov83000085m.g,Xetrov83000282m.g,Xetrov83000324m.g,Xetrov83000476m.g,Xetrov83000478m.g,Xetrov83000482m.g,Xetrov83000514m.g,Xetrov83000548m.g,Xetrov83000602m.g,Xetrov83000654m.g,Xetrov83000693m.g,Xetrov83000785m.g,Xetrov83000794m.g,Xetrov83000804m.g,Xetrov83000836m.g,Xetrov83000839m.g,Xetrov83000875m.g,Xetrov83000905m.g,Xetrov83000915m.g,Xetrov83001235m.g,Xetrov83001360m.g,Xet…	GO:0009889
17	regulation of cell morphogenesis involved in differentiation	0.00018087	Xetrov83003340m.g,Xetrov83003347m.g,Xetrov83004150m.g,Xetrov83004285m.g,Xetrov83005484m.g,Xetrov83005966m.g,Xetrov83009130m.g,Xetrov83009132m.g,Xetrov83009267m.g,Xetrov83010507m.g,Xetrov83010615m.g,Xetrov83014091m.g,Xetrov83014197m.g,Xetrov83014535m.g,Xetrov83015507m.g,Xetrov83017277m.g,Xetrov83019144m.g,Xetrov83023893m.g,Xetrov83030280m.g,,	GO:0010769
17	signal transduction by protein phosphorylation	0.000193757	Xetrov83000321m.g,Xetrov83000932m.g,Xetrov83002087m.g,Xetrov83002213m.g,Xetrov83002340m.g,Xetrov83003189m.g,Xetrov83004244m.g,Xetrov83004656m.g,Xetrov83004875m.g,Xetrov83005065m.g,Xetrov83005781m.g,Xetrov83006008m.g,Xetrov83006071m.g,Xetrov83006187m.g,Xetrov83006297m.g,Xetrov83006444m.g,Xetrov83007833m.g,Xetrov83008005m.g,Xetrov83008313m.g,Xetrov83008357m.g,Xetrov83008594m.g,Xetrov83008850m.g,Xet…	GO:0023014
17	regulation of axonogenesis	0.000198419	Xetrov83003340m.g,Xetrov83003347m.g,Xetrov83004150m.g,Xetrov83004285m.g,Xetrov83009130m.g,Xetrov83009132m.g,Xetrov83009267m.g,Xetrov83010507m.g,Xetrov83010615m.g,Xetrov83014091m.g,Xetrov83014197m.g,Xetrov83014535m.g,Xetrov83015507m.g,Xetrov83017277m.g,Xetrov83019144m.g,Xetrov83030280m.g,	GO:0050770
17	anterior/posterior pattern specification	0.000199673	Xetrov83000282m.g,Xetrov83000548m.g,Xetrov83000693m.g,Xetrov83000839m.g,Xetrov83001292m.g,Xetrov83001383m.g,Xetrov83001656m.g,Xetrov83001822m.g,Xetrov83002757m.g,Xetrov83004321m.g,Xetrov83005073m.g,Xetrov83005440m.g,Xetrov83006214m.g,Xetrov83006254m.g,Xetrov83006551m.g,Xetrov83008808m.g,Xetrov83009316m.g,Xetrov83009362m.g,Xetrov83009390m.g,Xetrov83009460m.g,Xetrov83010615m.g,Xetrov83011614m.g,Xet…	GO:0009952
17	transcription, DNA-templated	0.000204644	Xetrov83000060m.g,Xetrov83000085m.g,Xetrov83000282m.g,Xetrov83000324m.g,Xetrov83000455m.g,Xetrov83000476m.g,Xetrov83000478m.g,Xetrov83000482m.g,Xetrov83000514m.g,Xetrov83000602m.g,Xetrov83000654m.g,Xetrov83000693m.g,Xetrov83000785m.g,Xetrov83000794m.g,Xetrov83000804m.g,Xetrov83000839m.g,Xetrov83000875m.g,Xetrov83000890m.g,Xetrov83000905m.g,Xetrov83000915m.g,Xetrov83001235m.g,Xetrov83001360m.g,Xet…	GO:0006351
17	regulation of nucleobase-containing compound metabolic process	0.000207448	Xetrov83000060m.g,Xetrov83000085m.g,Xetrov83000282m.g,Xetrov83000324m.g,Xetrov83000476m.g,Xetrov83000478m.g,Xetrov83000482m.g,Xetrov83000514m.g,Xetrov83000548m.g,Xetrov83000602m.g,Xetrov83000654m.g,Xetrov83000693m.g,Xetrov83000785m.g,Xetrov83000794m.g,Xetrov83000804m.g,Xetrov83000836m.g,Xetrov83000839m.g,Xetrov83000875m.g,Xetrov83000905m.g,Xetrov83000915m.g,Xetrov83001235m.g,Xetrov83001360m.g,Xet…	GO:0019219
17	semaphorin-plexin signaling pathway	0.000239437	Xetrov83009043m.g,Xetrov83009132m.g,Xetrov83009267m.g,Xetrov83013039m.g,Xetrov83013161m.g,Xetrov83017559m.g,Xetrov83020417m.g,Xetrov83024033m.g,	GO:0071526
17	regulation of RNA metabolic process	0.000292879	Xetrov83000060m.g,Xetrov83000085m.g,Xetrov83000282m.g,Xetrov83000324m.g,Xetrov83000476m.g,Xetrov83000478m.g,Xetrov83000482m.g,Xetrov83000514m.g,Xetrov83000602m.g,Xetrov83000654m.g,Xetrov83000693m.g,Xetrov83000785m.g,Xetrov83000794m.g,Xetrov83000804m.g,Xetrov83000839m.g,Xetrov83000875m.g,Xetrov83000905m.g,Xetrov83000915m.g,Xetrov83001235m.g,Xetrov83001360m.g,Xetrov83001383m.g,Xetrov83001612m.g,Xet…	GO:0051252
17	metabolic process	0.000294615	Xetrov83000037m.g,Xetrov83000053m.g,Xetrov83000060m.g,Xetrov83000085m.g,Xetrov83000090m.g,Xetrov83000270m.g,Xetrov83000275m.g,Xetrov83000282m.g,Xetrov83000316m.g,Xetrov83000321m.g,Xetrov83000324m.g,Xetrov83000331m.g,Xetrov83000339m.g,Xetrov83000343m.g,Xetrov83000353m.g,Xetrov83000357m.g,Xetrov83000363m.g,Xetrov83000374m.g,Xetrov83000385m.g,Xetrov83000406m.g,Xetrov83000421m.g,Xetrov83000444m.g,Xet…	GO:0008152
17	neuron projection guidance	0.000304321	Xetrov83000548m.g,Xetrov83000783m.g,Xetrov83002349m.g,Xetrov83002408m.g,Xetrov83003340m.g,Xetrov83003347m.g,Xetrov83004150m.g,Xetrov83004184m.g,Xetrov83004363m.g,Xetrov83006006m.g,Xetrov83006091m.g,Xetrov83007601m.g,Xetrov83008367m.g,Xetrov83009043m.g,Xetrov83009130m.g,Xetrov83009132m.g,Xetrov83009267m.g,Xetrov83009907m.g,Xetrov83011935m.g,Xetrov83012475m.g,Xetrov83013227m.g,Xetrov83016816m.g,Xet…	GO:0097485
17	chemotaxis	0.00031321	Xetrov83000548m.g,Xetrov83000783m.g,Xetrov83000785m.g,Xetrov83002349m.g,Xetrov83002408m.g,Xetrov83003340m.g,Xetrov83003347m.g,Xetrov83004150m.g,Xetrov83004184m.g,Xetrov83004363m.g,Xetrov83005282m.g,Xetrov83006006m.g,Xetrov83006091m.g,Xetrov83007601m.g,Xetrov83008367m.g,Xetrov83009043m.g,Xetrov83009130m.g,Xetrov83009132m.g,Xetrov83009184m.g,Xetrov83009267m.g,Xetrov83009907m.g,Xetrov83011935m.g,Xet…	GO:0006935
17	RNA biosynthetic process	0.000315124	Xetrov83000060m.g,Xetrov83000085m.g,Xetrov83000282m.g,Xetrov83000324m.g,Xetrov83000455m.g,Xetrov83000476m.g,Xetrov83000478m.g,Xetrov83000482m.g,Xetrov83000514m.g,Xetrov83000602m.g,Xetrov83000654m.g,Xetrov83000693m.g,Xetrov83000785m.g,Xetrov83000794m.g,Xetrov83000804m.g,Xetrov83000839m.g,Xetrov83000875m.g,Xetrov83000890m.g,Xetrov83000905m.g,Xetrov83000915m.g,Xetrov83001235m.g,Xetrov83001360m.g,Xet…	GO:0032774
17	protein metabolic process	0.000326501	Xetrov83000275m.g,Xetrov83000321m.g,Xetrov83000331m.g,Xetrov83000357m.g,Xetrov83000363m.g,Xetrov83000374m.g,Xetrov83000385m.g,Xetrov83000482m.g,Xetrov83000513m.g,Xetrov83000625m.g,Xetrov83000644m.g,Xetrov83000654m.g,Xetrov83000754m.g,Xetrov83000770m.g,Xetrov83000784m.g,Xetrov83000785m.g,Xetrov83000790m.g,Xetrov83000794m.g,Xetrov83000834m.g,Xetrov83000839m.g,Xetrov83000889m.g,Xetrov83000929m.g,Xet…	GO:0019538
17	regionalization	0.000337376	Xetrov83000282m.g,Xetrov83000548m.g,Xetrov83000693m.g,Xetrov83000839m.g,Xetrov83001292m.g,Xetrov83001383m.g,Xetrov83001655m.g,Xetrov83001656m.g,Xetrov83001822m.g,Xetrov83002408m.g,Xetrov83002681m.g,Xetrov83002757m.g,Xetrov83002775m.g,Xetrov83004321m.g,Xetrov83004351m.g,Xetrov83004875m.g,Xetrov83005073m.g,Xetrov83005440m.g,Xetrov83006071m.g,Xetrov83006214m.g,Xetrov83006254m.g,Xetrov83006551m.g,Xet…	GO:0003002
17	nucleic acid-templated transcription	0.000337911	Xetrov83000060m.g,Xetrov83000085m.g,Xetrov83000282m.g,Xetrov83000324m.g,Xetrov83000455m.g,Xetrov83000476m.g,Xetrov83000478m.g,Xetrov83000482m.g,Xetrov83000514m.g,Xetrov83000602m.g,Xetrov83000654m.g,Xetrov83000693m.g,Xetrov83000785m.g,Xetrov83000794m.g,Xetrov83000804m.g,Xetrov83000839m.g,Xetrov83000875m.g,Xetrov83000890m.g,Xetrov83000905m.g,Xetrov83000915m.g,Xetrov83001235m.g,Xetrov83001360m.g,Xet…	GO:0097659
17	positive regulation of macromolecule metabolic process	0.000341119	Xetrov83000321m.g,Xetrov83000324m.g,Xetrov83000357m.g,Xetrov83000785m.g,Xetrov83000794m.g,Xetrov83000915m.g,Xetrov83001654m.g,Xetrov83001708m.g,Xetrov83002087m.g,Xetrov83002238m.g,Xetrov83002239m.g,Xetrov83002252m.g,Xetrov83002350m.g,Xetrov83003154m.g,Xetrov83003189m.g,Xetrov83004244m.g,Xetrov83004406m.g,Xetrov83005073m.g,Xetrov83005781m.g,Xetrov83006008m.g,Xetrov83006320m.g,Xetrov83006444m.g,Xet…	GO:0010604
17	locomotion	0.000341119	Xetrov83000169m.g,Xetrov83000476m.g,Xetrov83000548m.g,Xetrov83000783m.g,Xetrov83000785m.g,Xetrov83000915m.g,Xetrov83001449m.g,Xetrov83001625m.g,Xetrov83001669m.g,Xetrov83001683m.g,Xetrov83002340m.g,Xetrov83002349m.g,Xetrov83002408m.g,Xetrov83002704m.g,Xetrov83002757m.g,Xetrov83003340m.g,Xetrov83003347m.g,Xetrov83004150m.g,Xetrov83004184m.g,Xetrov83004351m.g,Xetrov83004363m.g,Xetrov83005058m.g,Xet…	GO:0040011
17	regulation of transcription, DNA-templated	0.000359443	Xetrov83000060m.g,Xetrov83000085m.g,Xetrov83000282m.g,Xetrov83000324m.g,Xetrov83000476m.g,Xetrov83000478m.g,Xetrov83000482m.g,Xetrov83000514m.g,Xetrov83000602m.g,Xetrov83000654m.g,Xetrov83000693m.g,Xetrov83000785m.g,Xetrov83000794m.g,Xetrov83000804m.g,Xetrov83000839m.g,Xetrov83000875m.g,Xetrov83000905m.g,Xetrov83000915m.g,Xetrov83001235m.g,Xetrov83001360m.g,Xetrov83001383m.g,Xetrov83001612m.g,Xet…	GO:0006355
17	regulation of anatomical structure morphogenesis	0.000374249	Xetrov83000915m.g,Xetrov83001655m.g,Xetrov83001656m.g,Xetrov83001993m.g,Xetrov83003340m.g,Xetrov83003347m.g,Xetrov83004025m.g,Xetrov83004150m.g,Xetrov83004285m.g,Xetrov83005484m.g,Xetrov83005966m.g,Xetrov83006091m.g,Xetrov83008698m.g,Xetrov83009130m.g,Xetrov83009132m.g,Xetrov83009267m.g,Xetrov83009390m.g,Xetrov83009591m.g,Xetrov83009648m.g,Xetrov83010507m.g,Xetrov83010615m.g,Xetrov83011742m.g,Xet…	GO:0022603
17	negative regulation of developmental process	0.000375316	Xetrov83000420m.g,Xetrov83000481m.g,Xetrov83001993m.g,Xetrov83002901m.g,Xetrov83003340m.g,Xetrov83004826m.g,Xetrov83004875m.g,Xetrov83005906m.g,Xetrov83009132m.g,Xetrov83010615m.g,Xetrov83011614m.g,Xetrov83011939m.g,Xetrov83013495m.g,Xetrov83014091m.g,Xetrov83014879m.g,Xetrov83014991m.g,Xetrov83015418m.g,Xetrov83016746m.g,Xetrov83017460m.g,Xetrov83018594m.g,Xetrov83018667m.g,Xetrov83018777m.g,Xet…	GO:0051093
17	generation of neurons	0.000441753	Xetrov83000282m.g,Xetrov83000548m.g,Xetrov83000783m.g,Xetrov83000836m.g,Xetrov83001092m.g,Xetrov83001451m.g,Xetrov83001655m.g,Xetrov83001822m.g,Xetrov83001980m.g,Xetrov83002238m.g,Xetrov83002349m.g,Xetrov83002408m.g,Xetrov83002704m.g,Xetrov83002757m.g,Xetrov83003189m.g,Xetrov83003340m.g,Xetrov83003347m.g,Xetrov83004150m.g,Xetrov83004184m.g,Xetrov83004285m.g,Xetrov83004363m.g,Xetrov83004705m.g,Xet…	GO:0048699
17	somitogenesis	0.000449522	Xetrov83000282m.g,Xetrov83000548m.g,Xetrov83000839m.g,Xetrov83001292m.g,Xetrov83001383m.g,Xetrov83001656m.g,Xetrov83002757m.g,Xetrov83004321m.g,Xetrov83005440m.g,Xetrov83006254m.g,Xetrov83008808m.g,Xetrov83009316m.g,Xetrov83009460m.g,Xetrov83013551m.g,Xetrov83013891m.g,Xetrov83014180m.g,Xetrov83016008m.g,Xetrov83016292m.g,Xetrov83016460m.g,Xetrov83016873m.g,Xetrov83017741m.g,Xetrov83025693m.g,Xet…	GO:0001756
17	nucleobase-containing compound biosynthetic process	0.000457981	Xetrov83000060m.g,Xetrov83000085m.g,Xetrov83000282m.g,Xetrov83000324m.g,Xetrov83000455m.g,Xetrov83000476m.g,Xetrov83000478m.g,Xetrov83000482m.g,Xetrov83000514m.g,Xetrov83000602m.g,Xetrov83000654m.g,Xetrov83000693m.g,Xetrov83000785m.g,Xetrov83000794m.g,Xetrov83000804m.g,Xetrov83000836m.g,Xetrov83000839m.g,Xetrov83000875m.g,Xetrov83000890m.g,Xetrov83000905m.g,Xetrov83000915m.g,Xetrov83001235m.g,Xet…	GO:0034654
17	regulation of multicellular organismal process	0.000459134	Xetrov83000060m.g,Xetrov83000282m.g,Xetrov83000420m.g,Xetrov83000834m.g,Xetrov83000836m.g,Xetrov83000915m.g,Xetrov83001655m.g,Xetrov83001656m.g,Xetrov83001993m.g,Xetrov83002153m.g,Xetrov83002238m.g,Xetrov83002340m.g,Xetrov83002704m.g,Xetrov83002757m.g,Xetrov83002901m.g,Xetrov83003340m.g,Xetrov83003347m.g,Xetrov83004150m.g,Xetrov83004285m.g,Xetrov83004705m.g,Xetrov83004826m.g,Xetrov83004875m.g,Xet…	GO:0051239
17	regulation of cellular process	0.000468873	Xetrov83000060m.g,Xetrov83000085m.g,Xetrov83000204m.g,Xetrov83000219m.g,Xetrov83000252m.g,Xetrov83000282m.g,Xetrov83000283m.g,Xetrov83000321m.g,Xetrov83000324m.g,Xetrov83000338m.g,Xetrov83000339m.g,Xetrov83000343m.g,Xetrov83000357m.g,Xetrov83000366m.g,Xetrov83000374m.g,Xetrov83000385m.g,Xetrov83000415m.g,Xetrov83000420m.g,Xetrov83000421m.g,Xetrov83000422m.g,Xetrov83000476m.g,Xetrov83000478m.g,Xet…	GO:0050794
17	aromatic compound biosynthetic process	0.000480864	Xetrov83000060m.g,Xetrov83000085m.g,Xetrov83000282m.g,Xetrov83000324m.g,Xetrov83000455m.g,Xetrov83000476m.g,Xetrov83000478m.g,Xetrov83000482m.g,Xetrov83000514m.g,Xetrov83000602m.g,Xetrov83000654m.g,Xetrov83000693m.g,Xetrov83000785m.g,Xetrov83000794m.g,Xetrov83000804m.g,Xetrov83000836m.g,Xetrov83000839m.g,Xetrov83000875m.g,Xetrov83000890m.g,Xetrov83000905m.g,Xetrov83000915m.g,Xetrov83001235m.g,Xet…	GO:0019438
17	peptidyl-tyrosine phosphorylation	0.000497511	Xetrov83000785m.g,Xetrov83001501m.g,Xetrov83001575m.g,Xetrov83001683m.g,Xetrov83001939m.g,Xetrov83003188m.g,Xetrov83003189m.g,Xetrov83004174m.g,Xetrov83006297m.g,Xetrov83008910m.g,Xetrov83009315m.g,Xetrov83013543m.g,Xetrov83013580m.g,Xetrov83014838m.g,Xetrov83014972m.g,Xetrov83016348m.g,Xetrov83016762m.g,Xetrov83016948m.g,Xetrov83017177m.g,Xetrov83018820m.g,Xetrov83021523m.g,Xetrov83021572m.g,Xet…	GO:0018108
17	cellular component morphogenesis	0.000533512	Xetrov83000282m.g,Xetrov83000420m.g,Xetrov83000548m.g,Xetrov83000783m.g,Xetrov83000836m.g,Xetrov83001383m.g,Xetrov83001542m.g,Xetrov83001822m.g,Xetrov83002003m.g,Xetrov83002071m.g,Xetrov83002349m.g,Xetrov83002408m.g,Xetrov83002757m.g,Xetrov83002784m.g,Xetrov83003189m.g,Xetrov83003340m.g,Xetrov83003347m.g,Xetrov83004025m.g,Xetrov83004150m.g,Xetrov83004184m.g,Xetrov83004285m.g,Xetrov83004363m.g,Xet…	GO:0032989
17	chromatin modification	0.000539298	Xetrov83000654m.g,Xetrov83000839m.g,Xetrov83001383m.g,Xetrov83001936m.g,Xetrov83003063m.g,Xetrov83003093m.g,Xetrov83004321m.g,Xetrov83005165m.g,Xetrov83005221m.g,Xetrov83005542m.g,Xetrov83006199m.g,Xetrov83006287m.g,Xetrov83007921m.g,Xetrov83008413m.g,Xetrov83008485m.g,Xetrov83008852m.g,Xetrov83008925m.g,Xetrov83008936m.g,Xetrov83009163m.g,Xetrov83009297m.g,Xetrov83009743m.g,Xetrov83010446m.g,Xet…	GO:0016568
17	axon guidance	0.000544484	Xetrov83000548m.g,Xetrov83000783m.g,Xetrov83002349m.g,Xetrov83002408m.g,Xetrov83003340m.g,Xetrov83003347m.g,Xetrov83004150m.g,Xetrov83004184m.g,Xetrov83004363m.g,Xetrov83006006m.g,Xetrov83006091m.g,Xetrov83007601m.g,Xetrov83008367m.g,Xetrov83009043m.g,Xetrov83009130m.g,Xetrov83009132m.g,Xetrov83009267m.g,Xetrov83009907m.g,Xetrov83011935m.g,Xetrov83012475m.g,Xetrov83013227m.g,Xetrov83016816m.g,Xet…	GO:0007411
17	neuron differentiation	0.000555597	Xetrov83000282m.g,Xetrov83000548m.g,Xetrov83000783m.g,Xetrov83000836m.g,Xetrov83001092m.g,Xetrov83001451m.g,Xetrov83001655m.g,Xetrov83001822m.g,Xetrov83001980m.g,Xetrov83002238m.g,Xetrov83002349m.g,Xetrov83002408m.g,Xetrov83002704m.g,Xetrov83002757m.g,Xetrov83003189m.g,Xetrov83003340m.g,Xetrov83003347m.g,Xetrov83004150m.g,Xetrov83004184m.g,Xetrov83004285m.g,Xetrov83004363m.g,Xetrov83004705m.g,Xet…	GO:0030182
17	regulation of cell projection organization	0.000660334	Xetrov83002704m.g,Xetrov83003340m.g,Xetrov83003347m.g,Xetrov83004150m.g,Xetrov83004285m.g,Xetrov83004826m.g,Xetrov83005484m.g,Xetrov83005966m.g,Xetrov83009130m.g,Xetrov83009132m.g,Xetrov83009267m.g,Xetrov83009812m.g,Xetrov83010507m.g,Xetrov83010615m.g,Xetrov83013136m.g,Xetrov83014091m.g,Xetrov83014197m.g,Xetrov83014535m.g,Xetrov83015507m.g,Xetrov83017277m.g,Xetrov83019144m.g,Xetrov83030280m.g,,,	GO:0031344
17	regulation of nucleic acid-templated transcription	0.000671898	Xetrov83000060m.g,Xetrov83000085m.g,Xetrov83000282m.g,Xetrov83000324m.g,Xetrov83000476m.g,Xetrov83000478m.g,Xetrov83000482m.g,Xetrov83000514m.g,Xetrov83000602m.g,Xetrov83000654m.g,Xetrov83000693m.g,Xetrov83000785m.g,Xetrov83000794m.g,Xetrov83000804m.g,Xetrov83000839m.g,Xetrov83000875m.g,Xetrov83000905m.g,Xetrov83000915m.g,Xetrov83001235m.g,Xetrov83001360m.g,Xetrov83001383m.g,Xetrov83001612m.g,Xet…	GO:1903506
17	regulation of RNA biosynthetic process	0.000718799	Xetrov83000060m.g,Xetrov83000085m.g,Xetrov83000282m.g,Xetrov83000324m.g,Xetrov83000476m.g,Xetrov83000478m.g,Xetrov83000482m.g,Xetrov83000514m.g,Xetrov83000602m.g,Xetrov83000654m.g,Xetrov83000693m.g,Xetrov83000785m.g,Xetrov83000794m.g,Xetrov83000804m.g,Xetrov83000839m.g,Xetrov83000875m.g,Xetrov83000905m.g,Xetrov83000915m.g,Xetrov83001235m.g,Xetrov83001360m.g,Xetrov83001383m.g,Xetrov83001612m.g,Xet…	GO:2001141
17	regulation of biological process	0.000748604	Xetrov83000060m.g,Xetrov83000085m.g,Xetrov83000204m.g,Xetrov83000219m.g,Xetrov83000252m.g,Xetrov83000282m.g,Xetrov83000283m.g,Xetrov83000321m.g,Xetrov83000324m.g,Xetrov83000338m.g,Xetrov83000339m.g,Xetrov83000343m.g,Xetrov83000357m.g,Xetrov83000366m.g,Xetrov83000374m.g,Xetrov83000385m.g,Xetrov83000415m.g,Xetrov83000420m.g,Xetrov83000421m.g,Xetrov83000422m.g,Xetrov83000476m.g,Xetrov83000478m.g,Xet…	GO:0050789
17	cellular macromolecule biosynthetic process	0.000809727	Xetrov83000060m.g,Xetrov83000085m.g,Xetrov83000275m.g,Xetrov83000282m.g,Xetrov83000324m.g,Xetrov83000455m.g,Xetrov83000476m.g,Xetrov83000478m.g,Xetrov83000482m.g,Xetrov83000514m.g,Xetrov83000602m.g,Xetrov83000654m.g,Xetrov83000693m.g,Xetrov83000754m.g,Xetrov83000770m.g,Xetrov83000785m.g,Xetrov83000790m.g,Xetrov83000794m.g,Xetrov83000804m.g,Xetrov83000839m.g,Xetrov83000849m.g,Xetrov83000875m.g,Xet…	GO:0034645
17	peptidyl-tyrosine modification	0.000850636	Xetrov83000785m.g,Xetrov83001501m.g,Xetrov83001575m.g,Xetrov83001683m.g,Xetrov83001939m.g,Xetrov83003188m.g,Xetrov83003189m.g,Xetrov83004174m.g,Xetrov83006297m.g,Xetrov83008910m.g,Xetrov83009315m.g,Xetrov83013543m.g,Xetrov83013580m.g,Xetrov83014838m.g,Xetrov83014972m.g,Xetrov83016348m.g,Xetrov83016762m.g,Xetrov83016948m.g,Xetrov83017177m.g,Xetrov83018820m.g,Xetrov83021523m.g,Xetrov83021572m.g,Xet…	GO:0018212
17	dorsal/ventral axis specification	0.000885644	Xetrov83002681m.g,Xetrov83014991m.g,Xetrov83020028m.g,Xetrov83021988m.g,Xetrov83023577m.g,Xetrov83023701m.g,Xetrov83024041m.g,Xetrov83024121m.g,Xetrov83028512m.g,Xetrov83029523m.g,	GO:0009950
17	cell morphogenesis	0.000894443	Xetrov83000282m.g,Xetrov83000420m.g,Xetrov83000548m.g,Xetrov83000783m.g,Xetrov83000836m.g,Xetrov83001383m.g,Xetrov83001542m.g,Xetrov83001822m.g,Xetrov83002349m.g,Xetrov83002408m.g,Xetrov83002757m.g,Xetrov83002784m.g,Xetrov83003189m.g,Xetrov83003340m.g,Xetrov83003347m.g,Xetrov83004025m.g,Xetrov83004150m.g,Xetrov83004184m.g,Xetrov83004285m.g,Xetrov83004363m.g,Xetrov83004705m.g,Xetrov83005110m.g,Xet…	GO:0000902
17	movement of cell or subcellular component	0.000925022	Xetrov83000169m.g,Xetrov83000476m.g,Xetrov83000548m.g,Xetrov83000783m.g,Xetrov83000785m.g,Xetrov83000915m.g,Xetrov83001449m.g,Xetrov83001625m.g,Xetrov83001669m.g,Xetrov83001683m.g,Xetrov83002340m.g,Xetrov83002349m.g,Xetrov83002408m.g,Xetrov83002704m.g,Xetrov83002757m.g,Xetrov83003340m.g,Xetrov83003347m.g,Xetrov83004150m.g,Xetrov83004184m.g,Xetrov83004351m.g,Xetrov83004363m.g,Xetrov83005058m.g,Xet…	GO:0006928
17	enzyme linked receptor protein signaling pathway	0.0010695	Xetrov83000060m.g,Xetrov83000085m.g,Xetrov83000783m.g,Xetrov83000785m.g,Xetrov83000875m.g,Xetrov83001501m.g,Xetrov83001575m.g,Xetrov83001683m.g,Xetrov83001822m.g,Xetrov83001939m.g,Xetrov83002087m.g,Xetrov83002238m.g,Xetrov83002349m.g,Xetrov83002757m.g,Xetrov83003160m.g,Xetrov83003188m.g,Xetrov83003189m.g,Xetrov83004174m.g,Xetrov83004705m.g,Xetrov83005064m.g,Xetrov83005065m.g,Xetrov83006006m.g,Xet…	GO:0007167
17	cellular response to growth factor stimulus	0.00113466	Xetrov83000060m.g,Xetrov83000085m.g,Xetrov83000875m.g,Xetrov83001822m.g,Xetrov83002437m.g,Xetrov83002757m.g,Xetrov83003160m.g,Xetrov83003188m.g,Xetrov83005065m.g,Xetrov83006071m.g,Xetrov83006091m.g,Xetrov83008313m.g,Xetrov83008413m.g,Xetrov83008594m.g,Xetrov83008609m.g,Xetrov83008904m.g,Xetrov83009080m.g,Xetrov83009903m.g,Xetrov83009918m.g,Xetrov83011896m.g,Xetrov83012075m.g,Xetrov83013494m.g,Xet…	GO:0071363
17	chromatin organization	0.0011378	Xetrov83000654m.g,Xetrov83000839m.g,Xetrov83001383m.g,Xetrov83001936m.g,Xetrov83003063m.g,Xetrov83003093m.g,Xetrov83004048m.g,Xetrov83004321m.g,Xetrov83005165m.g,Xetrov83005221m.g,Xetrov83005542m.g,Xetrov83006199m.g,Xetrov83006287m.g,Xetrov83007921m.g,Xetrov83008413m.g,Xetrov83008485m.g,Xetrov83008852m.g,Xetrov83008925m.g,Xetrov83008936m.g,Xetrov83009163m.g,Xetrov83009297m.g,Xetrov83009743m.g,Xet…	GO:0006325
17	neural crest cell differentiation	0.00122768	Xetrov83000476m.g,Xetrov83000915m.g,Xetrov83002582m.g,Xetrov83002757m.g,Xetrov83004351m.g,Xetrov83008852m.g,Xetrov83009130m.g,Xetrov83009132m.g,Xetrov83009318m.g,Xetrov83012318m.g,Xetrov83012330m.g,Xetrov83012662m.g,Xetrov83012742m.g,Xetrov83016460m.g,Xetrov83016595m.g,Xetrov83016746m.g,Xetrov83021125m.g,Xetrov83021142m.g,Xetrov83021151m.g,Xetrov83022339m.g,Xetrov83023893m.g,Xetrov83026512m.g,Xet…	GO:0014033
17	notochord development	0.00123426	Xetrov83001566m.g,Xetrov83005183m.g,Xetrov83006254m.g,Xetrov83008418m.g,Xetrov83009316m.g,Xetrov83010472m.g,Xetrov83012454m.g,Xetrov83012475m.g,Xetrov83014765m.g,Xetrov83017741m.g,Xetrov83019859m.g,Xetrov83021360m.g,Xetrov83022096m.g,Xetrov83022572m.g,Xetrov83025899m.g	GO:0030903
17	positive regulation of cellular metabolic process	0.00131259	Xetrov83000321m.g,Xetrov83000324m.g,Xetrov83000357m.g,Xetrov83000785m.g,Xetrov83000794m.g,Xetrov83000836m.g,Xetrov83000915m.g,Xetrov83001654m.g,Xetrov83001708m.g,Xetrov83002087m.g,Xetrov83002238m.g,Xetrov83002239m.g,Xetrov83002252m.g,Xetrov83002350m.g,Xetrov83003154m.g,Xetrov83003189m.g,Xetrov83004244m.g,Xetrov83004406m.g,Xetrov83005073m.g,Xetrov83005781m.g,Xetrov83006008m.g,Xetrov83006320m.g,Xet…	GO:0031325
17	negative regulation of cell differentiation	0.00135695	Xetrov83000420m.g,Xetrov83001993m.g,Xetrov83003340m.g,Xetrov83004826m.g,Xetrov83009132m.g,Xetrov83010615m.g,Xetrov83011614m.g,Xetrov83013495m.g,Xetrov83014091m.g,Xetrov83015418m.g,Xetrov83016746m.g,Xetrov83017460m.g,Xetrov83018594m.g,Xetrov83019080m.g,Xetrov83021142m.g,Xetrov83022096m.g,Xetrov83029648m.g,Xetrov83030280m.g,Xetrov83032147m.g	GO:0045596
17	regulation of signaling	0.00135699	Xetrov83000282m.g,Xetrov83000321m.g,Xetrov83000415m.g,Xetrov83000513m.g,Xetrov83000548m.g,Xetrov83000785m.g,Xetrov83001042m.g,Xetrov83001669m.g,Xetrov83001822m.g,Xetrov83001905m.g,Xetrov83002087m.g,Xetrov83002184m.g,Xetrov83002340m.g,Xetrov83002358m.g,Xetrov83002408m.g,Xetrov83002901m.g,Xetrov83002964m.g,Xetrov83003167m.g,Xetrov83004099m.g,Xetrov83004244m.g,Xetrov83004293m.g,Xetrov83004406m.g,Xet…	GO:0023051
17	taxis	0.00138142	Xetrov83000548m.g,Xetrov83000783m.g,Xetrov83000785m.g,Xetrov83002349m.g,Xetrov83002408m.g,Xetrov83003340m.g,Xetrov83003347m.g,Xetrov83004150m.g,Xetrov83004184m.g,Xetrov83004363m.g,Xetrov83005282m.g,Xetrov83006006m.g,Xetrov83006091m.g,Xetrov83007601m.g,Xetrov83008367m.g,Xetrov83009043m.g,Xetrov83009130m.g,Xetrov83009132m.g,Xetrov83009184m.g,Xetrov83009267m.g,Xetrov83009907m.g,Xetrov83011935m.g,Xet…	GO:0042330
17	response to growth factor	0.00138142	Xetrov83000060m.g,Xetrov83000085m.g,Xetrov83000875m.g,Xetrov83001822m.g,Xetrov83002437m.g,Xetrov83002757m.g,Xetrov83003160m.g,Xetrov83003188m.g,Xetrov83005065m.g,Xetrov83006071m.g,Xetrov83006091m.g,Xetrov83008313m.g,Xetrov83008413m.g,Xetrov83008594m.g,Xetrov83008609m.g,Xetrov83008904m.g,Xetrov83009080m.g,Xetrov83009903m.g,Xetrov83009918m.g,Xetrov83011896m.g,Xetrov83012075m.g,Xetrov83013494m.g,Xet…	GO:0070848
17	embryo development ending in birth or egg hatching	0.00140157	Xetrov83000282m.g,Xetrov83000548m.g,Xetrov83000754m.g,Xetrov83000839m.g,Xetrov83000915m.g,Xetrov83001292m.g,Xetrov83001383m.g,Xetrov83001569m.g,Xetrov83001656m.g,Xetrov83002229m.g,Xetrov83002406m.g,Xetrov83002408m.g,Xetrov83002704m.g,Xetrov83002757m.g,Xetrov83002775m.g,Xetrov83002838m.g,Xetrov83004321m.g,Xetrov83004792m.g,Xetrov83005191m.g,Xetrov83005440m.g,Xetrov83006038m.g,Xetrov83006055m.g,Xet…	GO:0009792
17	chordate embryonic development	0.00140157	Xetrov83000282m.g,Xetrov83000548m.g,Xetrov83000754m.g,Xetrov83000839m.g,Xetrov83000915m.g,Xetrov83001292m.g,Xetrov83001383m.g,Xetrov83001569m.g,Xetrov83001656m.g,Xetrov83002229m.g,Xetrov83002406m.g,Xetrov83002408m.g,Xetrov83002704m.g,Xetrov83002757m.g,Xetrov83002775m.g,Xetrov83002838m.g,Xetrov83004321m.g,Xetrov83004792m.g,Xetrov83005191m.g,Xetrov83005440m.g,Xetrov83006038m.g,Xetrov83006055m.g,Xet…	GO:0043009
17	biological regulation	0.00148598	Xetrov83000060m.g,Xetrov83000085m.g,Xetrov83000204m.g,Xetrov83000219m.g,Xetrov83000252m.g,Xetrov83000276m.g,Xetrov83000282m.g,Xetrov83000283m.g,Xetrov83000321m.g,Xetrov83000324m.g,Xetrov83000338m.g,Xetrov83000339m.g,Xetrov83000343m.g,Xetrov83000357m.g,Xetrov83000366m.g,Xetrov83000374m.g,Xetrov83000385m.g,Xetrov83000415m.g,Xetrov83000420m.g,Xetrov83000421m.g,Xetrov83000422m.g,Xetrov83000476m.g,Xet…	GO:0065007
17	somite development	0.00150698	Xetrov83000282m.g,Xetrov83000548m.g,Xetrov83000839m.g,Xetrov83001292m.g,Xetrov83001383m.g,Xetrov83001656m.g,Xetrov83002757m.g,Xetrov83004321m.g,Xetrov83005440m.g,Xetrov83006254m.g,Xetrov83008808m.g,Xetrov83009316m.g,Xetrov83009460m.g,Xetrov83011792m.g,Xetrov83012409m.g,Xetrov83012475m.g,Xetrov83013551m.g,Xetrov83013891m.g,Xetrov83014180m.g,Xetrov83016008m.g,Xetrov83016292m.g,Xetrov83016460m.g,Xet…	GO:0061053
17	heterocycle biosynthetic process	0.00153082	Xetrov83000060m.g,Xetrov83000085m.g,Xetrov83000282m.g,Xetrov83000324m.g,Xetrov83000455m.g,Xetrov83000476m.g,Xetrov83000478m.g,Xetrov83000482m.g,Xetrov83000514m.g,Xetrov83000602m.g,Xetrov83000654m.g,Xetrov83000693m.g,Xetrov83000785m.g,Xetrov83000794m.g,Xetrov83000804m.g,Xetrov83000836m.g,Xetrov83000839m.g,Xetrov83000875m.g,Xetrov83000890m.g,Xetrov83000905m.g,Xetrov83000915m.g,Xetrov83001235m.g,Xet…	GO:0018130
17	cardiovascular system development	0.00155529	Xetrov83000169m.g,Xetrov83000187m.g,Xetrov83000282m.g,Xetrov83000343m.g,Xetrov83000415m.g,Xetrov83000420m.g,Xetrov83000511m.g,Xetrov83000548m.g,Xetrov83000625m.g,Xetrov83000804m.g,Xetrov83000839m.g,Xetrov83000905m.g,Xetrov83000915m.g,Xetrov83001235m.g,Xetrov83001383m.g,Xetrov83001503m.g,Xetrov83001625m.g,Xetrov83001993m.g,Xetrov83002691m.g,Xetrov83002757m.g,Xetrov83002775m.g,Xetrov83002784m.g,Xet…	GO:0072358
17	circulatory system development	0.00155529	Xetrov83000169m.g,Xetrov83000187m.g,Xetrov83000282m.g,Xetrov83000343m.g,Xetrov83000415m.g,Xetrov83000420m.g,Xetrov83000511m.g,Xetrov83000548m.g,Xetrov83000625m.g,Xetrov83000804m.g,Xetrov83000839m.g,Xetrov83000905m.g,Xetrov83000915m.g,Xetrov83001235m.g,Xetrov83001383m.g,Xetrov83001503m.g,Xetrov83001625m.g,Xetrov83001993m.g,Xetrov83002691m.g,Xetrov83002757m.g,Xetrov83002775m.g,Xetrov83002784m.g,Xet…	GO:0072359
17	negative regulation of biological process	0.00162035	Xetrov83000060m.g,Xetrov83000385m.g,Xetrov83000415m.g,Xetrov83000420m.g,Xetrov83000476m.g,Xetrov83000481m.g,Xetrov83000513m.g,Xetrov83000548m.g,Xetrov83000834m.g,Xetrov83000839m.g,Xetrov83001042m.g,Xetrov83001254m.g,Xetrov83001614m.g,Xetrov83001708m.g,Xetrov83001792m.g,Xetrov83001822m.g,Xetrov83001905m.g,Xetrov83001936m.g,Xetrov83001993m.g,Xetrov83002071m.g,Xetrov83002358m.g,Xetrov83002408m.g,Xet…	GO:0048519
17	cellular nitrogen compound biosynthetic process	0.00173561	Xetrov83000060m.g,Xetrov83000085m.g,Xetrov83000275m.g,Xetrov83000282m.g,Xetrov83000324m.g,Xetrov83000455m.g,Xetrov83000476m.g,Xetrov83000478m.g,Xetrov83000482m.g,Xetrov83000514m.g,Xetrov83000602m.g,Xetrov83000654m.g,Xetrov83000693m.g,Xetrov83000785m.g,Xetrov83000794m.g,Xetrov83000804m.g,Xetrov83000836m.g,Xetrov83000839m.g,Xetrov83000875m.g,Xetrov83000890m.g,Xetrov83000905m.g,Xetrov83000915m.g,Xet…	GO:0044271
17	macromolecule biosynthetic process	0.00180699	Xetrov83000060m.g,Xetrov83000085m.g,Xetrov83000275m.g,Xetrov83000282m.g,Xetrov83000324m.g,Xetrov83000455m.g,Xetrov83000476m.g,Xetrov83000478m.g,Xetrov83000482m.g,Xetrov83000514m.g,Xetrov83000602m.g,Xetrov83000654m.g,Xetrov83000693m.g,Xetrov83000754m.g,Xetrov83000770m.g,Xetrov83000785m.g,Xetrov83000790m.g,Xetrov83000794m.g,Xetrov83000804m.g,Xetrov83000839m.g,Xetrov83000849m.g,Xetrov83000875m.g,Xet…	GO:0009059
17	Wnt signaling pathway	0.0020116	Xetrov83000415m.g,Xetrov83000511m.g,Xetrov83000513m.g,Xetrov83000548m.g,Xetrov83001383m.g,Xetrov83001575m.g,Xetrov83001905m.g,Xetrov83002252m.g,Xetrov83002358m.g,Xetrov83002681m.g,Xetrov83002757m.g,Xetrov83005428m.g,Xetrov83006055m.g,Xetrov83006214m.g,Xetrov83006254m.g,Xetrov83008413m.g,Xetrov83008475m.g,Xetrov83010808m.g,Xetrov83011614m.g,Xetrov83011742m.g,Xetrov83012230m.g,Xetrov83012244m.g,Xet…	GO:0016055
17	central nervous system development	0.00209875	Xetrov83000270m.g,Xetrov83000282m.g,Xetrov83000476m.g,Xetrov83000492m.g,Xetrov83000548m.g,Xetrov83000836m.g,Xetrov83001281m.g,Xetrov83001655m.g,Xetrov83002408m.g,Xetrov83002427m.g,Xetrov83002757m.g,Xetrov83002775m.g,Xetrov83003340m.g,Xetrov83004351m.g,Xetrov83004363m.g,Xetrov83004826m.g,Xetrov83005073m.g,Xetrov83005110m.g,Xetrov83005484m.g,Xetrov83005966m.g,Xetrov83006055m.g,Xetrov83006091m.g,Xet…	GO:0007417
17	cell projection morphogenesis	0.00218282	Xetrov83000282m.g,Xetrov83000548m.g,Xetrov83000783m.g,Xetrov83000836m.g,Xetrov83001542m.g,Xetrov83001822m.g,Xetrov83002349m.g,Xetrov83002408m.g,Xetrov83002784m.g,Xetrov83003189m.g,Xetrov83003340m.g,Xetrov83003347m.g,Xetrov83004150m.g,Xetrov83004184m.g,Xetrov83004285m.g,Xetrov83004363m.g,Xetrov83004705m.g,Xetrov83005358m.g,Xetrov83005484m.g,Xetrov83005781m.g,Xetrov83005966m.g,Xetrov83006006m.g,Xet…	GO:0048858
17	regulation of cell morphogenesis	0.00221608	Xetrov83003340m.g,Xetrov83003347m.g,Xetrov83004025m.g,Xetrov83004150m.g,Xetrov83004285m.g,Xetrov83005484m.g,Xetrov83005966m.g,Xetrov83009130m.g,Xetrov83009132m.g,Xetrov83009267m.g,Xetrov83009390m.g,Xetrov83010507m.g,Xetrov83010615m.g,Xetrov83011742m.g,Xetrov83014091m.g,Xetrov83014197m.g,Xetrov83014481m.g,Xetrov83014535m.g,Xetrov83015507m.g,Xetrov83017277m.g,Xetrov83019144m.g,Xetrov83021239m.g,Xet…	GO:0022604
17	cell motility	0.00228416	Xetrov83000169m.g,Xetrov83000476m.g,Xetrov83000548m.g,Xetrov83000785m.g,Xetrov83000915m.g,Xetrov83001449m.g,Xetrov83001625m.g,Xetrov83001669m.g,Xetrov83001683m.g,Xetrov83002340m.g,Xetrov83002408m.g,Xetrov83002704m.g,Xetrov83002757m.g,Xetrov83003340m.g,Xetrov83003347m.g,Xetrov83004184m.g,Xetrov83004351m.g,Xetrov83004363m.g,Xetrov83005058m.g,Xetrov83005110m.g,Xetrov83005440m.g,Xetrov83006006m.g,Xet…	GO:0048870
17	localization of cell	0.00228416	Xetrov83000169m.g,Xetrov83000476m.g,Xetrov83000548m.g,Xetrov83000785m.g,Xetrov83000915m.g,Xetrov83001449m.g,Xetrov83001625m.g,Xetrov83001669m.g,Xetrov83001683m.g,Xetrov83002340m.g,Xetrov83002408m.g,Xetrov83002704m.g,Xetrov83002757m.g,Xetrov83003340m.g,Xetrov83003347m.g,Xetrov83004184m.g,Xetrov83004351m.g,Xetrov83004363m.g,Xetrov83005058m.g,Xetrov83005110m.g,Xetrov83005440m.g,Xetrov83006006m.g,Xet…	GO:0051674
17	cell projection organization	0.00229948	Xetrov83000282m.g,Xetrov83000548m.g,Xetrov83000783m.g,Xetrov83000836m.g,Xetrov83001092m.g,Xetrov83001542m.g,Xetrov83001822m.g,Xetrov83002349m.g,Xetrov83002408m.g,Xetrov83002704m.g,Xetrov83002784m.g,Xetrov83003189m.g,Xetrov83003340m.g,Xetrov83003347m.g,Xetrov83004150m.g,Xetrov83004184m.g,Xetrov83004285m.g,Xetrov83004363m.g,Xetrov83004705m.g,Xetrov83004826m.g,Xetrov83005358m.g,Xetrov83005484m.g,Xet…	GO:0030030
17	stem cell differentiation	0.0023005	Xetrov83000420m.g,Xetrov83000476m.g,Xetrov83000836m.g,Xetrov83000915m.g,Xetrov83001383m.g,Xetrov83002153m.g,Xetrov83002582m.g,Xetrov83002757m.g,Xetrov83004351m.g,Xetrov83004850m.g,Xetrov83005906m.g,Xetrov83008367m.g,Xetrov83008852m.g,Xetrov83009130m.g,Xetrov83009132m.g,Xetrov83009318m.g,Xetrov83012318m.g,Xetrov83012330m.g,Xetrov83012662m.g,Xetrov83012742m.g,Xetrov83015418m.g,Xetrov83016460m.g,Xet…	GO:0048863
17	organic cyclic compound biosynthetic process	0.0023488	Xetrov83000060m.g,Xetrov83000085m.g,Xetrov83000282m.g,Xetrov83000324m.g,Xetrov83000455m.g,Xetrov83000476m.g,Xetrov83000478m.g,Xetrov83000482m.g,Xetrov83000514m.g,Xetrov83000602m.g,Xetrov83000654m.g,Xetrov83000693m.g,Xetrov83000785m.g,Xetrov83000794m.g,Xetrov83000804m.g,Xetrov83000836m.g,Xetrov83000839m.g,Xetrov83000875m.g,Xetrov83000890m.g,Xetrov83000905m.g,Xetrov83000915m.g,Xetrov83001235m.g,Xet…	GO:1901362
17	cell part morphogenesis	0.00244984	Xetrov83000282m.g,Xetrov83000548m.g,Xetrov83000783m.g,Xetrov83000836m.g,Xetrov83001542m.g,Xetrov83001822m.g,Xetrov83002349m.g,Xetrov83002408m.g,Xetrov83002784m.g,Xetrov83003189m.g,Xetrov83003340m.g,Xetrov83003347m.g,Xetrov83004150m.g,Xetrov83004184m.g,Xetrov83004285m.g,Xetrov83004363m.g,Xetrov83004705m.g,Xetrov83005358m.g,Xetrov83005484m.g,Xetrov83005781m.g,Xetrov83005966m.g,Xetrov83006006m.g,Xet…	GO:0032990
17	cellular calcium ion homeostasis	0.00259954	Xetrov83002785m.g,Xetrov83005651m.g,Xetrov83008406m.g,Xetrov83013394m.g,Xetrov83013580m.g,Xetrov83013850m.g,Xetrov83014132m.g,Xetrov83015963m.g,Xetrov83017172m.g,Xetrov83018625m.g,Xetrov83018650m.g,Xetrov83022379m.g,Xetrov83027030m.g	GO:0006874
17	embryo development	0.00280965	Xetrov83000060m.g,Xetrov83000282m.g,Xetrov83000339m.g,Xetrov83000548m.g,Xetrov83000754m.g,Xetrov83000785m.g,Xetrov83000809m.g,Xetrov83000839m.g,Xetrov83000905m.g,Xetrov83000915m.g,Xetrov83000932m.g,Xetrov83001235m.g,Xetrov83001292m.g,Xetrov83001383m.g,Xetrov83001501m.g,Xetrov83001566m.g,Xetrov83001569m.g,Xetrov83001625m.g,Xetrov83001656m.g,Xetrov83001993m.g,Xetrov83002153m.g,Xetrov83002229m.g,Xet…	GO:0009790
17	epithalamus development	0.00282299	Xetrov83002775m.g,Xetrov83005484m.g,Xetrov83005966m.g,Xetrov83008418m.g,Xetrov83014179m.g,Xetrov83019144m.g	GO:0021538
17	nucleic acid metabolic process	0.00283838	Xetrov83000060m.g,Xetrov83000085m.g,Xetrov83000282m.g,Xetrov83000316m.g,Xetrov83000324m.g,Xetrov83000353m.g,Xetrov83000455m.g,Xetrov83000476m.g,Xetrov83000478m.g,Xetrov83000482m.g,Xetrov83000493m.g,Xetrov83000514m.g,Xetrov83000548m.g,Xetrov83000602m.g,Xetrov83000654m.g,Xetrov83000693m.g,Xetrov83000745m.g,Xetrov83000785m.g,Xetrov83000794m.g,Xetrov83000804m.g,Xetrov83000839m.g,Xetrov83000849m.g,Xet…	GO:0090304
17	cell migration	0.00286766	Xetrov83000169m.g,Xetrov83000476m.g,Xetrov83000548m.g,Xetrov83000785m.g,Xetrov83000915m.g,Xetrov83001449m.g,Xetrov83001625m.g,Xetrov83001683m.g,Xetrov83002340m.g,Xetrov83002408m.g,Xetrov83002704m.g,Xetrov83002757m.g,Xetrov83003340m.g,Xetrov83003347m.g,Xetrov83004184m.g,Xetrov83004351m.g,Xetrov83004363m.g,Xetrov83005058m.g,Xetrov83005110m.g,Xetrov83005440m.g,Xetrov83006006m.g,Xetrov83006740m.g,Xet…	GO:0016477
17	RNA metabolic process	0.00304603	Xetrov83000060m.g,Xetrov83000085m.g,Xetrov83000282m.g,Xetrov83000316m.g,Xetrov83000324m.g,Xetrov83000353m.g,Xetrov83000455m.g,Xetrov83000476m.g,Xetrov83000478m.g,Xetrov83000482m.g,Xetrov83000514m.g,Xetrov83000602m.g,Xetrov83000654m.g,Xetrov83000693m.g,Xetrov83000745m.g,Xetrov83000785m.g,Xetrov83000794m.g,Xetrov83000804m.g,Xetrov83000839m.g,Xetrov83000875m.g,Xetrov83000890m.g,Xetrov83000905m.g,Xet…	GO:0016070
17	protein modification by small protein conjugation or removal	0.00307119	Xetrov83000357m.g,Xetrov83000513m.g,Xetrov83000784m.g,Xetrov83000929m.g,Xetrov83001140m.g,Xetrov83002008m.g,Xetrov83002483m.g,Xetrov83002890m.g,Xetrov83003026m.g,Xetrov83003265m.g,Xetrov83003335m.g,Xetrov83004122m.g,Xetrov83004314m.g,Xetrov83004405m.g,Xetrov83004406m.g,Xetrov83005436m.g,Xetrov83005680m.g,Xetrov83005699m.g,Xetrov83005713m.g,Xetrov83006843m.g,Xetrov83006870m.g,Xetrov83007822m.g,Xet…	GO:0070647
17	MAPK cascade	0.00311538	Xetrov83000321m.g,Xetrov83000932m.g,Xetrov83002087m.g,Xetrov83002213m.g,Xetrov83002340m.g,Xetrov83003189m.g,Xetrov83004244m.g,Xetrov83004656m.g,Xetrov83004875m.g,Xetrov83005065m.g,Xetrov83005781m.g,Xetrov83006008m.g,Xetrov83006071m.g,Xetrov83006444m.g,Xetrov83007833m.g,Xetrov83008005m.g,Xetrov83008313m.g,Xetrov83008357m.g,Xetrov83008594m.g,Xetrov83008850m.g,Xetrov83009903m.g,Xetrov83009918m.g,Xet…	GO:0000165
17	gene expression	0.00312326	Xetrov83000060m.g,Xetrov83000085m.g,Xetrov83000275m.g,Xetrov83000282m.g,Xetrov83000324m.g,Xetrov83000353m.g,Xetrov83000455m.g,Xetrov83000476m.g,Xetrov83000478m.g,Xetrov83000482m.g,Xetrov83000514m.g,Xetrov83000602m.g,Xetrov83000654m.g,Xetrov83000693m.g,Xetrov83000745m.g,Xetrov83000785m.g,Xetrov83000794m.g,Xetrov83000804m.g,Xetrov83000834m.g,Xetrov83000839m.g,Xetrov83000875m.g,Xetrov83000889m.g,Xet…	GO:0010467
17	cell adhesion	0.00322449	Xetrov83000283m.g,Xetrov83000420m.g,Xetrov83000783m.g,Xetrov83000785m.g,Xetrov83001451m.g,Xetrov83001459m.g,Xetrov83002406m.g,Xetrov83002704m.g,Xetrov83002757m.g,Xetrov83002841m.g,Xetrov83002843m.g,Xetrov83003133m.g,Xetrov83004426m.g,Xetrov83004696m.g,Xetrov83004948m.g,Xetrov83005940m.g,Xetrov83005946m.g,Xetrov83006138m.g,Xetrov83008413m.g,Xetrov83008418m.g,Xetrov83008475m.g,Xetrov83008637m.g,Xet…	GO:0007155
17	biological adhesion	0.00322449	Xetrov83000283m.g,Xetrov83000420m.g,Xetrov83000783m.g,Xetrov83000785m.g,Xetrov83001451m.g,Xetrov83001459m.g,Xetrov83002406m.g,Xetrov83002704m.g,Xetrov83002757m.g,Xetrov83002841m.g,Xetrov83002843m.g,Xetrov83003133m.g,Xetrov83004426m.g,Xetrov83004696m.g,Xetrov83004948m.g,Xetrov83005940m.g,Xetrov83005946m.g,Xetrov83006138m.g,Xetrov83008413m.g,Xetrov83008418m.g,Xetrov83008475m.g,Xetrov83008637m.g,Xet…	GO:0022610
17	positive regulation of biological process	0.00331708	Xetrov83000060m.g,Xetrov83000321m.g,Xetrov83000324m.g,Xetrov83000357m.g,Xetrov83000415m.g,Xetrov83000421m.g,Xetrov83000548m.g,Xetrov83000785m.g,Xetrov83000794m.g,Xetrov83000834m.g,Xetrov83000836m.g,Xetrov83000915m.g,Xetrov83001127m.g,Xetrov83001449m.g,Xetrov83001569m.g,Xetrov83001654m.g,Xetrov83001708m.g,Xetrov83002087m.g,Xetrov83002184m.g,Xetrov83002238m.g,Xetrov83002239m.g,Xetrov83002252m.g,Xet…	GO:0048518
17	neural precursor cell proliferation	0.00345449	Xetrov83002757m.g,Xetrov83006055m.g,Xetrov83009130m.g,Xetrov83013495m.g,Xetrov83013828m.g,Xetrov83013830m.g,Xetrov83013986m.g,Xetrov83021010m.g	GO:0061351
17	negative regulation of neurogenesis	0.00348712	Xetrov83003340m.g,Xetrov83004826m.g,Xetrov83009132m.g,Xetrov83010615m.g,Xetrov83011614m.g,Xetrov83013495m.g,Xetrov83014091m.g,Xetrov83018594m.g,Xetrov83021142m.g,Xetrov83029648m.g,Xetrov83030280m.g	GO:0050768
17	dorsal/ventral pattern formation	0.00349351	Xetrov83001655m.g,Xetrov83002408m.g,Xetrov83002681m.g,Xetrov83004875m.g,Xetrov83006071m.g,Xetrov83009316m.g,Xetrov83009965m.g,Xetrov83011766m.g,Xetrov83013891m.g,Xetrov83014991m.g,Xetrov83016292m.g,Xetrov83016746m.g,Xetrov83016873m.g,Xetrov83016919m.g,Xetrov83017083m.g,Xetrov83017741m.g,Xetrov83018615m.g,Xetrov83019080m.g,Xetrov83020028m.g,Xetrov83021988m.g,Xetrov83022096m.g,Xetrov83022351m.g,Xet…	GO:0009953
17	positive regulation of metabolic process	0.00353575	Xetrov83000321m.g,Xetrov83000324m.g,Xetrov83000357m.g,Xetrov83000421m.g,Xetrov83000785m.g,Xetrov83000794m.g,Xetrov83000836m.g,Xetrov83000915m.g,Xetrov83001127m.g,Xetrov83001654m.g,Xetrov83001708m.g,Xetrov83002087m.g,Xetrov83002184m.g,Xetrov83002238m.g,Xetrov83002239m.g,Xetrov83002252m.g,Xetrov83002350m.g,Xetrov83002452m.g,Xetrov83003007m.g,Xetrov83003154m.g,Xetrov83003167m.g,Xetrov83003189m.g,Xet…	GO:0009893
17	tissue development	0.00377639	Xetrov83000187m.g,Xetrov83000282m.g,Xetrov83000339m.g,Xetrov83000476m.g,Xetrov83000511m.g,Xetrov83000544m.g,Xetrov83000548m.g,Xetrov83000609m.g,Xetrov83000785m.g,Xetrov83000839m.g,Xetrov83000849m.g,Xetrov83000905m.g,Xetrov83000915m.g,Xetrov83001141m.g,Xetrov83001235m.g,Xetrov83001292m.g,Xetrov83001383m.g,Xetrov83001501m.g,Xetrov83001575m.g,Xetrov83001625m.g,Xetrov83001656m.g,Xetrov83001980m.g,Xet…	GO:0009888
17	regulation of extent of cell growth	0.00378493	Xetrov83003340m.g,Xetrov83003347m.g,Xetrov83009130m.g,Xetrov83009132m.g,Xetrov83010615m.g,Xetrov83014091m.g,Xetrov83014197m.g,Xetrov83014535m.g,Xetrov83015507m.g,Xetrov83017277m.g,Xetrov83019144m.g,Xetrov83030280m.g,	GO:0061387
17	brain development	0.0038497	Xetrov83000282m.g,Xetrov83000476m.g,Xetrov83000548m.g,Xetrov83002427m.g,Xetrov83002757m.g,Xetrov83002775m.g,Xetrov83004351m.g,Xetrov83004363m.g,Xetrov83004826m.g,Xetrov83005073m.g,Xetrov83005110m.g,Xetrov83005484m.g,Xetrov83005966m.g,Xetrov83006055m.g,Xetrov83006091m.g,Xetrov83006214m.g,Xetrov83006254m.g,Xetrov83006379m.g,Xetrov83008357m.g,Xetrov83008413m.g,Xetrov83008418m.g,Xetrov83008698m.g,Xet…	GO:0007420
17	cellular divalent inorganic cation homeostasis	0.00395917	Xetrov83002785m.g,Xetrov83005651m.g,Xetrov83008406m.g,Xetrov83013394m.g,Xetrov83013580m.g,Xetrov83013850m.g,Xetrov83014132m.g,Xetrov83015963m.g,Xetrov83017172m.g,Xetrov83018625m.g,Xetrov83018650m.g,Xetrov83022379m.g,Xetrov83027030m.g	GO:0072503
17	posttranscriptional regulation of gene expression	0.00406516	Xetrov83001663m.g,Xetrov83002153m.g,Xetrov83002193m.g,Xetrov83003154m.g,Xetrov83003339m.g,Xetrov83003456m.g,Xetrov83005216m.g,Xetrov83006320m.g,Xetrov83008046m.g,Xetrov83008622m.g,Xetrov83009822m.g,Xetrov83010228m.g,Xetrov83011142m.g,Xetrov83011313m.g,Xetrov83013066m.g,Xetrov83013185m.g,Xetrov83013992m.g,Xetrov83014180m.g,Xetrov83014959m.g,Xetrov83015418m.g,Xetrov83015551m.g,Xetrov83015909m.g,Xet…	GO:0010608
17	negative regulation of multicellular organismal process	0.0041169	Xetrov83000420m.g,Xetrov83001993m.g,Xetrov83002757m.g,Xetrov83002901m.g,Xetrov83003340m.g,Xetrov83004826m.g,Xetrov83004875m.g,Xetrov83005906m.g,Xetrov83009132m.g,Xetrov83010615m.g,Xetrov83010808m.g,Xetrov83011614m.g,Xetrov83011939m.g,Xetrov83013495m.g,Xetrov83014091m.g,Xetrov83014879m.g,Xetrov83014991m.g,Xetrov83018594m.g,Xetrov83018667m.g,Xetrov83018777m.g,Xetrov83019080m.g,Xetrov83021142m.g,Xet…	GO:0051241
17	positive regulation of cellular process	0.00412772	Xetrov83000060m.g,Xetrov83000321m.g,Xetrov83000324m.g,Xetrov83000357m.g,Xetrov83000415m.g,Xetrov83000548m.g,Xetrov83000785m.g,Xetrov83000794m.g,Xetrov83000834m.g,Xetrov83000836m.g,Xetrov83000915m.g,Xetrov83001449m.g,Xetrov83001569m.g,Xetrov83001654m.g,Xetrov83001708m.g,Xetrov83002087m.g,Xetrov83002238m.g,Xetrov83002239m.g,Xetrov83002252m.g,Xetrov83002350m.g,Xetrov83002704m.g,Xetrov83002757m.g,Xet…	GO:0048522
17	regulation of cell communication	0.0042392	Xetrov83000282m.g,Xetrov83000321m.g,Xetrov83000415m.g,Xetrov83000513m.g,Xetrov83000548m.g,Xetrov83000785m.g,Xetrov83001042m.g,Xetrov83001669m.g,Xetrov83001822m.g,Xetrov83001905m.g,Xetrov83002087m.g,Xetrov83002184m.g,Xetrov83002340m.g,Xetrov83002358m.g,Xetrov83002408m.g,Xetrov83002901m.g,Xetrov83002964m.g,Xetrov83003167m.g,Xetrov83004099m.g,Xetrov83004244m.g,Xetrov83004293m.g,Xetrov83004406m.g,Xet…	GO:0010646
17	canonical Wnt signaling pathway	0.0044653	Xetrov83000415m.g,Xetrov83000513m.g,Xetrov83000548m.g,Xetrov83001575m.g,Xetrov83002358m.g,Xetrov83002757m.g,Xetrov83006055m.g,Xetrov83008413m.g,Xetrov83010808m.g,Xetrov83011614m.g,Xetrov83013551m.g,Xetrov83014389m.g,Xetrov83014989m.g,Xetrov83014991m.g,Xetrov83017452m.g,Xetrov83017494m.g,Xetrov83018481m.g,Xetrov83022379m.g,Xetrov83022475m.g,Xetrov83023577m.g,Xetrov83023701m.g,Xetrov83023845m.g,Xet…	GO:0060070
17	regulation of response to stimulus	0.00449643	Xetrov83000282m.g,Xetrov83000321m.g,Xetrov83000415m.g,Xetrov83000513m.g,Xetrov83000548m.g,Xetrov83000785m.g,Xetrov83001042m.g,Xetrov83001822m.g,Xetrov83001905m.g,Xetrov83002087m.g,Xetrov83002184m.g,Xetrov83002335m.g,Xetrov83002340m.g,Xetrov83002358m.g,Xetrov83002408m.g,Xetrov83002437m.g,Xetrov83002901m.g,Xetrov83002964m.g,Xetrov83003167m.g,Xetrov83003189m.g,Xetrov83004099m.g,Xetrov83004244m.g,Xet…	GO:0048583
17	chromosome organization	0.0045952	Xetrov83000385m.g,Xetrov83000654m.g,Xetrov83000839m.g,Xetrov83001383m.g,Xetrov83001936m.g,Xetrov83002252m.g,Xetrov83003063m.g,Xetrov83003093m.g,Xetrov83004048m.g,Xetrov83004321m.g,Xetrov83004840m.g,Xetrov83005165m.g,Xetrov83005221m.g,Xetrov83005542m.g,Xetrov83006199m.g,Xetrov83006287m.g,Xetrov83007921m.g,Xetrov83008398m.g,Xetrov83008413m.g,Xetrov83008485m.g,Xetrov83008553m.g,Xetrov83008852m.g,Xet…	GO:0051276
17	homophilic cell adhesion via plasma membrane adhesion molecules	0.00482008	Xetrov83001451m.g,Xetrov83001459m.g,Xetrov83002406m.g,Xetrov83002841m.g,Xetrov83002843m.g,Xetrov83003133m.g,Xetrov83004948m.g,Xetrov83005940m.g,Xetrov83005946m.g,Xetrov83006138m.g,Xetrov83010005m.g,Xetrov83011935m.g,Xetrov83012140m.g,Xetrov83014535m.g,Xetrov83016419m.g,Xetrov83016460m.g,Xetrov83016541m.g,Xetrov83016542m.g,Xetrov83016884m.g,Xetrov83016890m.g,Xetrov83017391m.g,Xetrov83018820m.g,Xet…	GO:0007156
17	Golgi vesicle transport	0.00482008	Xetrov83001074m.g,Xetrov83002716m.g,Xetrov83002768m.g,Xetrov83003386m.g,Xetrov83004288m.g,Xetrov83005155m.g,Xetrov83005358m.g,Xetrov83005822m.g,Xetrov83006160m.g,Xetrov83008959m.g,Xetrov83010080m.g,Xetrov83013447m.g,Xetrov83013797m.g,Xetrov83015225m.g,Xetrov83016407m.g,Xetrov83019108m.g,Xetrov83020965m.g,Xetrov83022497m.g,Xetrov83024918m.g,Xetrov83025953m.g,Xetrov83026231m.g,Xetrov83028619m.g,Xet…	GO:0048193
17	activation of MAPKK activity	0.00487749	Xetrov83000321m.g,Xetrov83004244m.g,Xetrov83014380m.g,Xetrov83016123m.g,Xetrov83021676m.g,Xetrov83022399m.g,Xetrov83028696m.g	GO:0000186
17	regulation of signal transduction	0.00500112	Xetrov83000282m.g,Xetrov83000321m.g,Xetrov83000415m.g,Xetrov83000513m.g,Xetrov83000548m.g,Xetrov83000785m.g,Xetrov83001042m.g,Xetrov83001822m.g,Xetrov83001905m.g,Xetrov83002087m.g,Xetrov83002184m.g,Xetrov83002340m.g,Xetrov83002358m.g,Xetrov83002408m.g,Xetrov83002901m.g,Xetrov83002964m.g,Xetrov83003167m.g,Xetrov83004099m.g,Xetrov83004244m.g,Xetrov83004293m.g,Xetrov83004406m.g,Xetrov83004656m.g,Xet…	GO:0009966
17	developmental pigmentation	0.00505846	Xetrov83001832m.g,Xetrov83002757m.g,Xetrov83004820m.g,Xetrov83005897m.g,Xetrov83006921m.g,Xetrov83008637m.g,Xetrov83008792m.g,Xetrov83008852m.g,Xetrov83012381m.g,Xetrov83016292m.g,Xetrov83016368m.g,Xetrov83016460m.g,Xetrov83016595m.g,Xetrov83019187m.g,Xetrov83021142m.g,Xetrov83022159m.g,Xetrov83022379m.g,Xetrov83022572m.g	GO:0048066
17	phospholipase C-activating G-protein coupled receptor signaling pathway	0.00509503	Xetrov83001608m.g,Xetrov83001860m.g,Xetrov83008406m.g,Xetrov83009834m.g,Xetrov83010602m.g,Xetrov83011096m.g,Xetrov83011222m.g,Xetrov83011559m.g,Xetrov83014053m.g,Xetrov83015202m.g	GO:0007200
17	anatomical structure formation involved in morphogenesis	0.00514119	Xetrov83000169m.g,Xetrov83000282m.g,Xetrov83000343m.g,Xetrov83000415m.g,Xetrov83000511m.g,Xetrov83000548m.g,Xetrov83000625m.g,Xetrov83000839m.g,Xetrov83000905m.g,Xetrov83000915m.g,Xetrov83001292m.g,Xetrov83001383m.g,Xetrov83001542m.g,Xetrov83001566m.g,Xetrov83001625m.g,Xetrov83001656m.g,Xetrov83001993m.g,Xetrov83002003m.g,Xetrov83002071m.g,Xetrov83002238m.g,Xetrov83002691m.g,Xetrov83002757m.g,Xet…	GO:0048646
17	cellular biosynthetic process	0.0051753	Xetrov83000060m.g,Xetrov83000085m.g,Xetrov83000270m.g,Xetrov83000275m.g,Xetrov83000282m.g,Xetrov83000324m.g,Xetrov83000455m.g,Xetrov83000476m.g,Xetrov83000478m.g,Xetrov83000482m.g,Xetrov83000514m.g,Xetrov83000548m.g,Xetrov83000602m.g,Xetrov83000654m.g,Xetrov83000693m.g,Xetrov83000754m.g,Xetrov83000770m.g,Xetrov83000785m.g,Xetrov83000790m.g,Xetrov83000794m.g,Xetrov83000804m.g,Xetrov83000836m.g,Xet…	GO:0044249
17	mesenchymal cell development	0.00524176	Xetrov83000476m.g,Xetrov83000915m.g,Xetrov83001383m.g,Xetrov83002582m.g,Xetrov83002757m.g,Xetrov83004351m.g,Xetrov83008367m.g,Xetrov83008852m.g,Xetrov83009130m.g,Xetrov83009132m.g,Xetrov83009318m.g,Xetrov83012318m.g,Xetrov83012330m.g,Xetrov83012662m.g,Xetrov83012742m.g,Xetrov83016460m.g,Xetrov83016595m.g,Xetrov83016746m.g,Xetrov83021125m.g,Xetrov83021142m.g,Xetrov83021151m.g,Xetrov83023893m.g,Xet…	GO:0014031
17	stem cell development	0.00524176	Xetrov83000476m.g,Xetrov83000915m.g,Xetrov83001383m.g,Xetrov83002582m.g,Xetrov83002757m.g,Xetrov83004351m.g,Xetrov83008367m.g,Xetrov83008852m.g,Xetrov83009130m.g,Xetrov83009132m.g,Xetrov83009318m.g,Xetrov83012318m.g,Xetrov83012330m.g,Xetrov83012662m.g,Xetrov83012742m.g,Xetrov83016460m.g,Xetrov83016595m.g,Xetrov83016746m.g,Xetrov83021125m.g,Xetrov83021142m.g,Xetrov83021151m.g,Xetrov83023893m.g,Xet…	GO:0048864
17	negative regulation of cell development	0.00575865	Xetrov83003340m.g,Xetrov83004826m.g,Xetrov83009132m.g,Xetrov83010615m.g,Xetrov83011614m.g,Xetrov83013495m.g,Xetrov83014091m.g,Xetrov83018594m.g,Xetrov83021142m.g,Xetrov83029648m.g,Xetrov83030280m.g,Xetrov83032147m.g	GO:0010721
17	transmembrane receptor protein serine/threonine kinase signaling pathway	0.00593201	Xetrov83000060m.g,Xetrov83000085m.g,Xetrov83000875m.g,Xetrov83001822m.g,Xetrov83002238m.g,Xetrov83002757m.g,Xetrov83006091m.g,Xetrov83006187m.g,Xetrov83006444m.g,Xetrov83008005m.g,Xetrov83008046m.g,Xetrov83008413m.g,Xetrov83008594m.g,Xetrov83008609m.g,Xetrov83008904m.g,Xetrov83009903m.g,Xetrov83012075m.g,Xetrov83013891m.g,Xetrov83013987m.g,Xetrov83015350m.g,Xetrov83016008m.g,Xetrov83016602m.g,Xet…	GO:0007178
17	segmentation	0.00603175	Xetrov83000282m.g,Xetrov83000548m.g,Xetrov83000839m.g,Xetrov83001292m.g,Xetrov83001383m.g,Xetrov83001656m.g,Xetrov83002757m.g,Xetrov83004321m.g,Xetrov83005440m.g,Xetrov83006254m.g,Xetrov83008808m.g,Xetrov83009316m.g,Xetrov83009460m.g,Xetrov83013551m.g,Xetrov83013891m.g,Xetrov83014180m.g,Xetrov83016008m.g,Xetrov83016292m.g,Xetrov83016460m.g,Xetrov83016746m.g,Xetrov83016873m.g,Xetrov83017741m.g,Xet…	GO:0035282
17	head development	0.00642222	Xetrov83000282m.g,Xetrov83000476m.g,Xetrov83000548m.g,Xetrov83001905m.g,Xetrov83002427m.g,Xetrov83002757m.g,Xetrov83002775m.g,Xetrov83004351m.g,Xetrov83004363m.g,Xetrov83004792m.g,Xetrov83004826m.g,Xetrov83005073m.g,Xetrov83005110m.g,Xetrov83005484m.g,Xetrov83005966m.g,Xetrov83006055m.g,Xetrov83006091m.g,Xetrov83006214m.g,Xetrov83006254m.g,Xetrov83006379m.g,Xetrov83008357m.g,Xetrov83008413m.g,Xet…	GO:0060322
17	neuron recognition	0.00642851	Xetrov83003340m.g,Xetrov83004363m.g,Xetrov83009043m.g,Xetrov83009130m.g,Xetrov83014403m.g,Xetrov83015466m.g,Xetrov83016460m.g,Xetrov83026512m.g,	GO:0008038
17	cellular component organization	0.00649477	Xetrov83000053m.g,Xetrov83000282m.g,Xetrov83000321m.g,Xetrov83000338m.g,Xetrov83000374m.g,Xetrov83000385m.g,Xetrov83000420m.g,Xetrov83000454m.g,Xetrov83000548m.g,Xetrov83000625m.g,Xetrov83000654m.g,Xetrov83000783m.g,Xetrov83000785m.g,Xetrov83000809m.g,Xetrov83000834m.g,Xetrov83000836m.g,Xetrov83000839m.g,Xetrov83000878m.g,Xetrov83001092m.g,Xetrov83001141m.g,Xetrov83001154m.g,Xetrov83001383m.g,Xet…	GO:0016043
17	organic substance biosynthetic process	0.0066233	Xetrov83000037m.g,Xetrov83000060m.g,Xetrov83000085m.g,Xetrov83000270m.g,Xetrov83000275m.g,Xetrov83000282m.g,Xetrov83000324m.g,Xetrov83000455m.g,Xetrov83000476m.g,Xetrov83000478m.g,Xetrov83000482m.g,Xetrov83000514m.g,Xetrov83000548m.g,Xetrov83000602m.g,Xetrov83000654m.g,Xetrov83000693m.g,Xetrov83000754m.g,Xetrov83000770m.g,Xetrov83000785m.g,Xetrov83000790m.g,Xetrov83000794m.g,Xetrov83000804m.g,Xet…	GO:1901576
17	axis specification	0.00673435	Xetrov83001822m.g,Xetrov83002681m.g,Xetrov83005428m.g,Xetrov83008830m.g,Xetrov83009362m.g,Xetrov83009460m.g,Xetrov83013891m.g,Xetrov83014991m.g,Xetrov83016919m.g,Xetrov83020028m.g,Xetrov83021988m.g,Xetrov83023577m.g,Xetrov83023701m.g,Xetrov83024041m.g,Xetrov83024121m.g,Xetrov83028512m.g,Xetrov83029523m.g,Xetrov83030061m.g,	GO:0009798
17	regulation of phosphorylation	0.00678059	Xetrov83000321m.g,Xetrov83000482m.g,Xetrov83000834m.g,Xetrov83001042m.g,Xetrov83002087m.g,Xetrov83002340m.g,Xetrov83003189m.g,Xetrov83004244m.g,Xetrov83004602m.g,Xetrov83004656m.g,Xetrov83004875m.g,Xetrov83004890m.g,Xetrov83005781m.g,Xetrov83006008m.g,Xetrov83006071m.g,Xetrov83006200m.g,Xetrov83006444m.g,Xetrov83008005m.g,Xetrov83008313m.g,Xetrov83008357m.g,Xetrov83008594m.g,Xetrov83008904m.g,Xet…	GO:0042325
17	retrograde vesicle-mediated transport, Golgi to ER	0.00680296	Xetrov83003386m.g,Xetrov83013447m.g,Xetrov83019108m.g,Xetrov83020965m.g,Xetrov83025953m.g,Xetrov83028619m.g	GO:0006890
17	axonal fasciculation	0.00680296	Xetrov83004363m.g,Xetrov83009130m.g,Xetrov83014403m.g,Xetrov83015466m.g,Xetrov83016460m.g,Xetrov83026512m.g,	GO:0007413
17	negative regulation of neuron projection development	0.00680296	Xetrov83003340m.g,Xetrov83004826m.g,Xetrov83009132m.g,Xetrov83010615m.g,Xetrov83014091m.g,Xetrov83030280m.g	GO:0010977
17	positive regulation of canonical Wnt signaling pathway	0.00680296	Xetrov83010808m.g,Xetrov83013551m.g,Xetrov83014989m.g,Xetrov83014991m.g,Xetrov83023577m.g,Xetrov83028525m.g	GO:0090263
17	embryonic organ development	0.00700504	Xetrov83000282m.g,Xetrov83000548m.g,Xetrov83000809m.g,Xetrov83000905m.g,Xetrov83000915m.g,Xetrov83001235m.g,Xetrov83001383m.g,Xetrov83001566m.g,Xetrov83001569m.g,Xetrov83001625m.g,Xetrov83002406m.g,Xetrov83002683m.g,Xetrov83002704m.g,Xetrov83002775m.g,Xetrov83002784m.g,Xetrov83004048m.g,Xetrov83004321m.g,Xetrov83004351m.g,Xetrov83004792m.g,Xetrov83004898m.g,Xetrov83005073m.g,Xetrov83005183m.g,Xet…	GO:0048568
17	negative regulation of cellular process	0.00711356	Xetrov83000060m.g,Xetrov83000385m.g,Xetrov83000415m.g,Xetrov83000420m.g,Xetrov83000476m.g,Xetrov83000513m.g,Xetrov83000548m.g,Xetrov83000834m.g,Xetrov83000839m.g,Xetrov83001042m.g,Xetrov83001254m.g,Xetrov83001708m.g,Xetrov83001792m.g,Xetrov83001822m.g,Xetrov83001905m.g,Xetrov83001936m.g,Xetrov83001993m.g,Xetrov83002071m.g,Xetrov83002358m.g,Xetrov83002408m.g,Xetrov83002704m.g,Xetrov83002757m.g,Xet…	GO:0048523
17	developmental cell growth	0.00712892	Xetrov83000282m.g,Xetrov83000836m.g,Xetrov83003340m.g,Xetrov83003347m.g,Xetrov83005484m.g,Xetrov83009130m.g,Xetrov83009132m.g,Xetrov83010615m.g,Xetrov83014091m.g,Xetrov83014197m.g,Xetrov83014535m.g,Xetrov83015507m.g,Xetrov83016589m.g,Xetrov83017277m.g,Xetrov83019144m.g,Xetrov83026216m.g,Xetrov83030280m.g,	GO:0048588
17	pattern specification process	0.0072579	Xetrov83000060m.g,Xetrov83000282m.g,Xetrov83000548m.g,Xetrov83000693m.g,Xetrov83000839m.g,Xetrov83000915m.g,Xetrov83001292m.g,Xetrov83001383m.g,Xetrov83001655m.g,Xetrov83001656m.g,Xetrov83001669m.g,Xetrov83001822m.g,Xetrov83002331m.g,Xetrov83002408m.g,Xetrov83002681m.g,Xetrov83002757m.g,Xetrov83002775m.g,Xetrov83002784m.g,Xetrov83003164m.g,Xetrov83004321m.g,Xetrov83004351m.g,Xetrov83004875m.g,Xet…	GO:0007389
17	cell-cell adhesion	0.00727372	Xetrov83000420m.g,Xetrov83000783m.g,Xetrov83001451m.g,Xetrov83001459m.g,Xetrov83002406m.g,Xetrov83002757m.g,Xetrov83002841m.g,Xetrov83002843m.g,Xetrov83003133m.g,Xetrov83004426m.g,Xetrov83004948m.g,Xetrov83005940m.g,Xetrov83005946m.g,Xetrov83006138m.g,Xetrov83008413m.g,Xetrov83009184m.g,Xetrov83010005m.g,Xetrov83010223m.g,Xetrov83011935m.g,Xetrov83011939m.g,Xetrov83012140m.g,Xetrov83014202m.g,Xet…	GO:0098609
17	organ development	0.00742514	Xetrov83000187m.g,Xetrov83000270m.g,Xetrov83000282m.g,Xetrov83000316m.g,Xetrov83000415m.g,Xetrov83000420m.g,Xetrov83000476m.g,Xetrov83000478m.g,Xetrov83000511m.g,Xetrov83000514m.g,Xetrov83000544m.g,Xetrov83000548m.g,Xetrov83000574m.g,Xetrov83000609m.g,Xetrov83000712m.g,Xetrov83000809m.g,Xetrov83000834m.g,Xetrov83000836m.g,Xetrov83000839m.g,Xetrov83000849m.g,Xetrov83000905m.g,Xetrov83000915m.g,Xet…	GO:0048513
17	regulation of axon extension	0.00746984	Xetrov83003340m.g,Xetrov83003347m.g,Xetrov83009130m.g,Xetrov83009132m.g,Xetrov83010615m.g,Xetrov83014091m.g,Xetrov83015507m.g,Xetrov83019144m.g,Xetrov83030280m.g,	GO:0030516
17	negative regulation of cellular response to growth factor stimulus	0.00746984	Xetrov83001822m.g,Xetrov83006071m.g,Xetrov83008904m.g,Xetrov83009918m.g,Xetrov83013891m.g,Xetrov83013987m.g,Xetrov83016746m.g,Xetrov83017579m.g,Xetrov83023026m.g,	GO:0090288
17	nucleotide-excision repair	0.00809284	Xetrov83000455m.g,Xetrov83001794m.g,Xetrov83002068m.g,Xetrov83004840m.g,Xetrov83006018m.g,Xetrov83008982m.g,Xetrov83013136m.g,Xetrov83021429m.g,Xetrov83024133m.g,Xetrov83024363m.g	GO:0006289
17	negative regulation of translation	0.00809284	Xetrov83003154m.g,Xetrov83003339m.g,Xetrov83009822m.g,Xetrov83010228m.g,Xetrov83011142m.g,Xetrov83011313m.g,Xetrov83014180m.g,Xetrov83019292m.g,Xetrov83021151m.g,Xetrov83028285m.g	GO:0017148
17	negative regulation of cellular amide metabolic process	0.00809284	Xetrov83003154m.g,Xetrov83003339m.g,Xetrov83009822m.g,Xetrov83010228m.g,Xetrov83011142m.g,Xetrov83011313m.g,Xetrov83014180m.g,Xetrov83019292m.g,Xetrov83021151m.g,Xetrov83028285m.g	GO:0034249
17	chromatin remodeling	0.00836788	Xetrov83003063m.g,Xetrov83005221m.g,Xetrov83006287m.g,Xetrov83008936m.g,Xetrov83011892m.g,Xetrov83012056m.g,Xetrov83014190m.g,Xetrov83016325m.g,Xetrov83021164m.g,Xetrov83022560m.g,Xetrov83025753m.g,Xetrov83026083m.g,Xetrov83026314m.g,	GO:0006338
17	diencephalon development	0.00883312	Xetrov83002757m.g,Xetrov83002775m.g,Xetrov83004351m.g,Xetrov83005484m.g,Xetrov83005966m.g,Xetrov83006091m.g,Xetrov83008418m.g,Xetrov83008698m.g,Xetrov83008808m.g,Xetrov83013227m.g,Xetrov83014179m.g,Xetrov83016873m.g,Xetrov83017741m.g,Xetrov83019144m.g,Xetrov83021010m.g,Xetrov83024484m.g,Xetrov83028817m.g,Xetrov83029523m.g,	GO:0021536
17	regulation of canonical Wnt signaling pathway	0.00883312	Xetrov83000415m.g,Xetrov83000513m.g,Xetrov83000548m.g,Xetrov83002358m.g,Xetrov83008413m.g,Xetrov83010808m.g,Xetrov83011614m.g,Xetrov83013551m.g,Xetrov83014389m.g,Xetrov83014989m.g,Xetrov83014991m.g,Xetrov83018481m.g,Xetrov83022475m.g,Xetrov83023577m.g,Xetrov83023845m.g,Xetrov83024161m.g,Xetrov83028512m.g,Xetrov83028525m.g,	GO:0060828
17	positive regulation of protein phosphorylation	0.00896926	Xetrov83000321m.g,Xetrov83002087m.g,Xetrov83003189m.g,Xetrov83004244m.g,Xetrov83005781m.g,Xetrov83006008m.g,Xetrov83006444m.g,Xetrov83008005m.g,Xetrov83008313m.g,Xetrov83008357m.g,Xetrov83008594m.g,Xetrov83009839m.g,Xetrov83009903m.g,Xetrov83010690m.g,Xetrov83012888m.g,Xetrov83013746m.g,Xetrov83014380m.g,Xetrov83014389m.g,Xetrov83015338m.g,Xetrov83015350m.g,Xetrov83016123m.g,Xetrov83016602m.g,Xet…	GO:0001934
17	ectoderm development	0.00925383	Xetrov83000476m.g,Xetrov83001993m.g,Xetrov83009965m.g,Xetrov83016460m.g,Xetrov83016919m.g	GO:0007398
17	pigmentation	0.00930127	Xetrov83001832m.g,Xetrov83002293m.g,Xetrov83002757m.g,Xetrov83002784m.g,Xetrov83004820m.g,Xetrov83005110m.g,Xetrov83005358m.g,Xetrov83005897m.g,Xetrov83006921m.g,Xetrov83008637m.g,Xetrov83008698m.g,Xetrov83008792m.g,Xetrov83008852m.g,Xetrov83011025m.g,Xetrov83012381m.g,Xetrov83016292m.g,Xetrov83016368m.g,Xetrov83016460m.g,Xetrov83016595m.g,Xetrov83019187m.g,Xetrov83020760m.g,Xetrov83021125m.g,Xet…	GO:0043473
17	phenol-containing compound metabolic process	0.00937142	Xetrov83000778m.g,Xetrov83000779m.g,Xetrov83005897m.g,Xetrov83006921m.g,Xetrov83008792m.g,Xetrov83009424m.g,Xetrov83019187m.g	GO:0018958
17	neuromast development	0.0100366	Xetrov83000511m.g,Xetrov83006740m.g,Xetrov83008367m.g,Xetrov83008490m.g,Xetrov83009316m.g,Xetrov83009660m.g,Xetrov83014991m.g,Xetrov83015217m.g,Xetrov83016292m.g,Xetrov83016812m.g,Xetrov83021125m.g,Xetrov83024834m.g,Xetrov83026512m.g,Xetrov83028062m.g,Xetrov83029697m.g,Xetrov83030061m.g,	GO:0048884
17	regulation of locomotion	0.0104827	Xetrov83000476m.g,Xetrov83000785m.g,Xetrov83001449m.g,Xetrov83002340m.g,Xetrov83005058m.g,Xetrov83006740m.g,Xetrov83008413m.g,Xetrov83009080m.g,Xetrov83009132m.g,Xetrov83009267m.g,Xetrov83009495m.g,Xetrov83009812m.g,Xetrov83009839m.g,Xetrov83010602m.g,Xetrov83012888m.g,Xetrov83013551m.g,Xetrov83014481m.g,Xetrov83015507m.g,Xetrov83016292m.g,Xetrov83016348m.g,Xetrov83019144m.g,Xetrov83021360m.g,,,,,	GO:0040012
17	regulation of protein metabolic process	0.0104867	Xetrov83000321m.g,Xetrov83000357m.g,Xetrov83000385m.g,Xetrov83000482m.g,Xetrov83000834m.g,Xetrov83001663m.g,Xetrov83002087m.g,Xetrov83002193m.g,Xetrov83002340m.g,Xetrov83002757m.g,Xetrov83002890m.g,Xetrov83003154m.g,Xetrov83003189m.g,Xetrov83003339m.g,Xetrov83003456m.g,Xetrov83004244m.g,Xetrov83004321m.g,Xetrov83004363m.g,Xetrov83004602m.g,Xetrov83004656m.g,Xetrov83004875m.g,Xetrov83004890m.g,Xet…	GO:0051246
17	covalent chromatin modification	0.0105159	Xetrov83000654m.g,Xetrov83000839m.g,Xetrov83001936m.g,Xetrov83004321m.g,Xetrov83005165m.g,Xetrov83006199m.g,Xetrov83007921m.g,Xetrov83008413m.g,Xetrov83008485m.g,Xetrov83008852m.g,Xetrov83008925m.g,Xetrov83009297m.g,Xetrov83009743m.g,Xetrov83010446m.g,Xetrov83011502m.g,Xetrov83011795m.g,Xetrov83011842m.g,Xetrov83012613m.g,Xetrov83014200m.g,Xetrov83016696m.g,Xetrov83017541m.g,Xetrov83017689m.g,Xet…	GO:0016569
17	histone modification	0.0105159	Xetrov83000654m.g,Xetrov83000839m.g,Xetrov83001936m.g,Xetrov83004321m.g,Xetrov83005165m.g,Xetrov83006199m.g,Xetrov83007921m.g,Xetrov83008413m.g,Xetrov83008485m.g,Xetrov83008852m.g,Xetrov83008925m.g,Xetrov83009297m.g,Xetrov83009743m.g,Xetrov83010446m.g,Xetrov83011502m.g,Xetrov83011795m.g,Xetrov83011842m.g,Xetrov83012613m.g,Xetrov83014200m.g,Xetrov83016696m.g,Xetrov83017541m.g,Xetrov83017689m.g,Xet…	GO:0016570
17	positive regulation of phosphorylation	0.0105159	Xetrov83000321m.g,Xetrov83002087m.g,Xetrov83003189m.g,Xetrov83004244m.g,Xetrov83005781m.g,Xetrov83006008m.g,Xetrov83006444m.g,Xetrov83008005m.g,Xetrov83008313m.g,Xetrov83008357m.g,Xetrov83008594m.g,Xetrov83009839m.g,Xetrov83009903m.g,Xetrov83010690m.g,Xetrov83012888m.g,Xetrov83013746m.g,Xetrov83014380m.g,Xetrov83014389m.g,Xetrov83015338m.g,Xetrov83015350m.g,Xetrov83016123m.g,Xetrov83016602m.g,Xet…	GO:0042327
17	BMP signaling pathway	0.010595	Xetrov83000875m.g,Xetrov83001822m.g,Xetrov83002757m.g,Xetrov83006091m.g,Xetrov83008594m.g,Xetrov83008609m.g,Xetrov83008904m.g,Xetrov83009903m.g,Xetrov83012075m.g,Xetrov83013891m.g,Xetrov83015350m.g,Xetrov83016008m.g,Xetrov83016602m.g,Xetrov83016746m.g,Xetrov83017579m.g,Xetrov83018481m.g,Xetrov83022096m.g,Xetrov83022351m.g,Xetrov83029291m.g,,	GO:0030509
17	response to BMP	0.010595	Xetrov83000875m.g,Xetrov83001822m.g,Xetrov83002757m.g,Xetrov83006091m.g,Xetrov83008594m.g,Xetrov83008609m.g,Xetrov83008904m.g,Xetrov83009903m.g,Xetrov83012075m.g,Xetrov83013891m.g,Xetrov83015350m.g,Xetrov83016008m.g,Xetrov83016602m.g,Xetrov83016746m.g,Xetrov83017579m.g,Xetrov83018481m.g,Xetrov83022096m.g,Xetrov83022351m.g,Xetrov83029291m.g,,	GO:0071772
17	cellular response to BMP stimulus	0.010595	Xetrov83000875m.g,Xetrov83001822m.g,Xetrov83002757m.g,Xetrov83006091m.g,Xetrov83008594m.g,Xetrov83008609m.g,Xetrov83008904m.g,Xetrov83009903m.g,Xetrov83012075m.g,Xetrov83013891m.g,Xetrov83015350m.g,Xetrov83016008m.g,Xetrov83016602m.g,Xetrov83016746m.g,Xetrov83017579m.g,Xetrov83018481m.g,Xetrov83022096m.g,Xetrov83022351m.g,Xetrov83029291m.g,,	GO:0071773
17	positive regulation of protein modification process	0.0108091	Xetrov83000321m.g,Xetrov83002087m.g,Xetrov83003189m.g,Xetrov83004244m.g,Xetrov83005781m.g,Xetrov83006008m.g,Xetrov83006444m.g,Xetrov83008005m.g,Xetrov83008313m.g,Xetrov83008357m.g,Xetrov83008413m.g,Xetrov83008594m.g,Xetrov83009839m.g,Xetrov83009903m.g,Xetrov83010690m.g,Xetrov83012888m.g,Xetrov83013746m.g,Xetrov83014380m.g,Xetrov83014389m.g,Xetrov83015338m.g,Xetrov83015350m.g,Xetrov83016123m.g,Xet…	GO:0031401
17	regulation of protein phosphorylation	0.010882	Xetrov83000321m.g,Xetrov83000482m.g,Xetrov83000834m.g,Xetrov83002087m.g,Xetrov83002340m.g,Xetrov83003189m.g,Xetrov83004244m.g,Xetrov83004602m.g,Xetrov83004656m.g,Xetrov83004875m.g,Xetrov83004890m.g,Xetrov83005781m.g,Xetrov83006008m.g,Xetrov83006071m.g,Xetrov83006200m.g,Xetrov83006444m.g,Xetrov83008005m.g,Xetrov83008313m.g,Xetrov83008357m.g,Xetrov83008594m.g,Xetrov83008904m.g,Xetrov83009839m.g,Xet…	GO:0001932
17	positive regulation of locomotion	0.0109973	Xetrov83000785m.g,Xetrov83001449m.g,Xetrov83008413m.g,Xetrov83009080m.g,Xetrov83009132m.g,Xetrov83012888m.g,Xetrov83014481m.g,Xetrov83015507m.g,,,,	GO:0040017
17	negative regulation of neuron differentiation	0.0109973	Xetrov83003340m.g,Xetrov83004826m.g,Xetrov83009132m.g,Xetrov83010615m.g,Xetrov83013495m.g,Xetrov83014091m.g,Xetrov83029648m.g,Xetrov83030280m.g	GO:0045665
17	mesenchymal cell differentiation	0.011139	Xetrov83000476m.g,Xetrov83000915m.g,Xetrov83001383m.g,Xetrov83002582m.g,Xetrov83002757m.g,Xetrov83004351m.g,Xetrov83008367m.g,Xetrov83008852m.g,Xetrov83009130m.g,Xetrov83009132m.g,Xetrov83009318m.g,Xetrov83012318m.g,Xetrov83012330m.g,Xetrov83012662m.g,Xetrov83012742m.g,Xetrov83016460m.g,Xetrov83016595m.g,Xetrov83016746m.g,Xetrov83021125m.g,Xetrov83021142m.g,Xetrov83021151m.g,Xetrov83022339m.g,Xet…	GO:0048762
17	calcium ion homeostasis	0.0116815	Xetrov83002785m.g,Xetrov83005651m.g,Xetrov83008406m.g,Xetrov83013394m.g,Xetrov83013580m.g,Xetrov83013850m.g,Xetrov83014132m.g,Xetrov83015963m.g,Xetrov83017172m.g,Xetrov83018625m.g,Xetrov83018650m.g,Xetrov83022379m.g,Xetrov83027030m.g,	GO:0055074
17	glycerol ether metabolic process	0.011861	Xetrov83001856m.g,Xetrov83012704m.g,Xetrov83014898m.g,Xetrov83017066m.g	GO:0006662
17	neuron cell-cell adhesion	0.011861	Xetrov83004426m.g,Xetrov83014202m.g,Xetrov83016460m.g,Xetrov83020937m.g	GO:0007158
17	neural crest cell fate specification	0.011861	Xetrov83012742m.g,Xetrov83016595m.g,Xetrov83016746m.g,Xetrov83021151m.g	GO:0014036
17	habenula development	0.011861	Xetrov83002775m.g,Xetrov83005484m.g,Xetrov83005966m.g,Xetrov83019144m.g	GO:0021986
17	late endosome to vacuole transport	0.011861	Xetrov83008030m.g,Xetrov83016896m.g,Xetrov83026216m.g,Xetrov83026222m.g	GO:0045324
17	endodermal digestive tract morphogenesis	0.011861	Xetrov83000548m.g,Xetrov83013495m.g,Xetrov83016589m.g,Xetrov83018481m.g	GO:0061031
17	stem cell proliferation	0.011861	Xetrov83000513m.g,Xetrov83002757m.g,Xetrov83004811m.g,Xetrov83013986m.g,	GO:0072089
17	developmental growth involved in morphogenesis	0.0121906	Xetrov83000282m.g,Xetrov83000836m.g,Xetrov83001575m.g,Xetrov83003340m.g,Xetrov83003347m.g,Xetrov83005484m.g,Xetrov83009130m.g,Xetrov83009132m.g,Xetrov83009390m.g,Xetrov83010615m.g,Xetrov83011939m.g,Xetrov83013551m.g,Xetrov83013580m.g,Xetrov83014091m.g,Xetrov83014197m.g,Xetrov83014535m.g,Xetrov83015507m.g,Xetrov83016460m.g,Xetrov83017277m.g,Xetrov83019144m.g,Xetrov83021360m.g,Xetrov83026216m.g,Xet…	GO:0060560
17	negative regulation of nervous system development	0.0122993	Xetrov83003340m.g,Xetrov83004826m.g,Xetrov83009132m.g,Xetrov83010615m.g,Xetrov83011614m.g,Xetrov83013495m.g,Xetrov83014091m.g,Xetrov83018594m.g,Xetrov83021142m.g,Xetrov83029648m.g,Xetrov83030280m.g	GO:0051961
17	catecholamine metabolic process	0.0125465	Xetrov83000778m.g,Xetrov83000779m.g,Xetrov83006921m.g	GO:0006584
17	spermidine metabolic process	0.0125465	Xetrov83007601m.g,Xetrov83014496m.g,Xetrov83018742m.g	GO:0008216
17	catechol-containing compound metabolic process	0.0125465	Xetrov83000778m.g,Xetrov83000779m.g,Xetrov83006921m.g	GO:0009712
17	positive regulation of mitochondrial calcium ion concentration	0.0125465	Xetrov83017172m.g,Xetrov83018625m.g,Xetrov83018650m.g	GO:0051561
17	GABAergic neuron differentiation	0.0125465	Xetrov83000282m.g,Xetrov83004363m.g,Xetrov83021010m.g	GO:0097154
17	negative regulation of mRNA polyadenylation	0.0125465	Xetrov83019292m.g,Xetrov83021914m.g,Xetrov83028285m.g	GO:1900364
17	liver development	0.0134253	Xetrov83000282m.g,Xetrov83000415m.g,Xetrov83000478m.g,Xetrov83000511m.g,Xetrov83000514m.g,Xetrov83000548m.g,Xetrov83000609m.g,Xetrov83000836m.g,Xetrov83002386m.g,Xetrov83003097m.g,Xetrov83005073m.g,Xetrov83006715m.g,Xetrov83008915m.g,Xetrov83009315m.g,Xetrov83009390m.g,Xetrov83012526m.g,Xetrov83012950m.g,Xetrov83014458m.g,Xetrov83016104m.g,Xetrov83016482m.g,Xetrov83016589m.g,Xetrov83016919m.g,Xet…	GO:0001889
17	cell growth	0.0134253	Xetrov83000282m.g,Xetrov83000836m.g,Xetrov83001449m.g,Xetrov83002704m.g,Xetrov83003340m.g,Xetrov83003347m.g,Xetrov83005484m.g,Xetrov83009130m.g,Xetrov83009132m.g,Xetrov83010615m.g,Xetrov83010995m.g,Xetrov83011939m.g,Xetrov83012680m.g,Xetrov83014091m.g,Xetrov83014197m.g,Xetrov83014535m.g,Xetrov83014677m.g,Xetrov83014765m.g,Xetrov83015338m.g,Xetrov83015507m.g,Xetrov83016025m.g,Xetrov83016589m.g,Xet…	GO:0016049
17	lateral line development	0.0134485	Xetrov83000511m.g,Xetrov83000548m.g,Xetrov83004363m.g,Xetrov83006740m.g,Xetrov83008367m.g,Xetrov83008490m.g,Xetrov83009316m.g,Xetrov83009660m.g,Xetrov83014991m.g,Xetrov83015134m.g,Xetrov83015217m.g,Xetrov83016292m.g,Xetrov83016812m.g,Xetrov83021125m.g,Xetrov83024834m.g,Xetrov83026512m.g,Xetrov83028062m.g,Xetrov83029697m.g,Xetrov83030061m.g,	GO:0048882
17	phosphatidylinositol 3-kinase signaling	0.0136804	Xetrov83001042m.g,Xetrov83009184m.g,Xetrov83012888m.g,Xetrov83013651m.g,Xetrov83013856m.g,Xetrov83014197m.g	GO:0014065
17	negative regulation of cell projection organization	0.0136804	Xetrov83003340m.g,Xetrov83004826m.g,Xetrov83009132m.g,Xetrov83010615m.g,Xetrov83014091m.g,Xetrov83030280m.g	GO:0031345
17	histone H4 acetylation	0.0136804	Xetrov83006199m.g,Xetrov83009297m.g,Xetrov83023743m.g,Xetrov83025725m.g,Xetrov83030725m.g,Xetrov83033918m.g	GO:0043967
17	negative regulation of developmental growth	0.0136804	Xetrov83000481m.g,Xetrov83003340m.g,Xetrov83009132m.g,Xetrov83010615m.g,Xetrov83014091m.g,Xetrov83030280m.g	GO:0048640
17	notochord cell differentiation	0.0136804	Xetrov83001566m.g,Xetrov83005183m.g,Xetrov83009316m.g,Xetrov83010472m.g,Xetrov83022096m.g,Xetrov83022572m.g	GO:0060034
17	protein ubiquitination	0.0139585	Xetrov83000357m.g,Xetrov83000513m.g,Xetrov83000784m.g,Xetrov83000929m.g,Xetrov83001140m.g,Xetrov83002008m.g,Xetrov83003026m.g,Xetrov83003335m.g,Xetrov83004122m.g,Xetrov83004314m.g,Xetrov83004405m.g,Xetrov83004406m.g,Xetrov83005436m.g,Xetrov83005680m.g,Xetrov83005699m.g,Xetrov83005713m.g,Xetrov83006843m.g,Xetrov83007822m.g,Xetrov83008486m.g,Xetrov83008585m.g,Xetrov83008622m.g,Xetrov83009533m.g,Xet…	GO:0016567
17	peptidyl-amino acid modification	0.0140278	Xetrov83000374m.g,Xetrov83000654m.g,Xetrov83000785m.g,Xetrov83000794m.g,Xetrov83000929m.g,Xetrov83001112m.g,Xetrov83001501m.g,Xetrov83001575m.g,Xetrov83001683m.g,Xetrov83001710m.g,Xetrov83001939m.g,Xetrov83002169m.g,Xetrov83002193m.g,Xetrov83002350m.g,Xetrov83002704m.g,Xetrov83003188m.g,Xetrov83003189m.g,Xetrov83003383m.g,Xetrov83004174m.g,Xetrov83004321m.g,Xetrov83005065m.g,Xetrov83005452m.g,Xet…	GO:0018193
17	positive regulation of signaling	0.0142814	Xetrov83000321m.g,Xetrov83000415m.g,Xetrov83002087m.g,Xetrov83004244m.g,Xetrov83004406m.g,Xetrov83004773m.g,Xetrov83006444m.g,Xetrov83008005m.g,Xetrov83008313m.g,Xetrov83008357m.g,Xetrov83008594m.g,Xetrov83009903m.g,Xetrov83010570m.g,Xetrov83010690m.g,Xetrov83010808m.g,Xetrov83011896m.g,Xetrov83012230m.g,Xetrov83012888m.g,Xetrov83013551m.g,Xetrov83014380m.g,Xetrov83014389m.g,Xetrov83014481m.g,Xet…	GO:0023056
17	biosynthetic process	0.0145608	Xetrov83000037m.g,Xetrov83000060m.g,Xetrov83000085m.g,Xetrov83000270m.g,Xetrov83000275m.g,Xetrov83000282m.g,Xetrov83000324m.g,Xetrov83000455m.g,Xetrov83000476m.g,Xetrov83000478m.g,Xetrov83000482m.g,Xetrov83000514m.g,Xetrov83000548m.g,Xetrov83000602m.g,Xetrov83000654m.g,Xetrov83000693m.g,Xetrov83000754m.g,Xetrov83000770m.g,Xetrov83000785m.g,Xetrov83000790m.g,Xetrov83000794m.g,Xetrov83000804m.g,Xet…	GO:0009058
17	neural crest cell development	0.0145844	Xetrov83000476m.g,Xetrov83000915m.g,Xetrov83002582m.g,Xetrov83002757m.g,Xetrov83004351m.g,Xetrov83008852m.g,Xetrov83009130m.g,Xetrov83009132m.g,Xetrov83009318m.g,Xetrov83012318m.g,Xetrov83012330m.g,Xetrov83012662m.g,Xetrov83016460m.g,Xetrov83016595m.g,Xetrov83021125m.g,Xetrov83021142m.g,Xetrov83023893m.g,Xetrov83026512m.g	GO:0014032
17	cellular aromatic compound metabolic process	0.0150174	Xetrov83000060m.g,Xetrov83000085m.g,Xetrov83000282m.g,Xetrov83000316m.g,Xetrov83000324m.g,Xetrov83000353m.g,Xetrov83000455m.g,Xetrov83000476m.g,Xetrov83000478m.g,Xetrov83000482m.g,Xetrov83000493m.g,Xetrov83000514m.g,Xetrov83000548m.g,Xetrov83000602m.g,Xetrov83000654m.g,Xetrov83000693m.g,Xetrov83000745m.g,Xetrov83000778m.g,Xetrov83000779m.g,Xetrov83000785m.g,Xetrov83000794m.g,Xetrov83000804m.g,Xet…	GO:0006725
17	neural crest cell migration	0.0150327	Xetrov83000476m.g,Xetrov83000915m.g,Xetrov83002757m.g,Xetrov83004351m.g,Xetrov83009130m.g,Xetrov83009132m.g,Xetrov83009318m.g,Xetrov83012318m.g,Xetrov83012662m.g,Xetrov83016460m.g,Xetrov83021125m.g,Xetrov83021142m.g,Xetrov83023893m.g,Xetrov83026512m.g	GO:0001755
17	regulation of developmental growth	0.0150327	Xetrov83000481m.g,Xetrov83003340m.g,Xetrov83003347m.g,Xetrov83009130m.g,Xetrov83009132m.g,Xetrov83010615m.g,Xetrov83013551m.g,Xetrov83014091m.g,Xetrov83014197m.g,Xetrov83014535m.g,Xetrov83015507m.g,Xetrov83017277m.g,Xetrov83019144m.g,Xetrov83030280m.g,	GO:0048638
17	regulation of translation	0.0161682	Xetrov83001663m.g,Xetrov83002193m.g,Xetrov83003154m.g,Xetrov83003339m.g,Xetrov83003456m.g,Xetrov83006320m.g,Xetrov83008046m.g,Xetrov83008622m.g,Xetrov83009822m.g,Xetrov83010228m.g,Xetrov83011142m.g,Xetrov83011313m.g,Xetrov83013066m.g,Xetrov83013185m.g,Xetrov83013992m.g,Xetrov83014180m.g,Xetrov83014959m.g,Xetrov83015551m.g,Xetrov83016771m.g,Xetrov83019292m.g,Xetrov83019425m.g,Xetrov83020032m.g,Xet…	GO:0006417
17	forebrain development	0.0161682	Xetrov83000476m.g,Xetrov83002757m.g,Xetrov83002775m.g,Xetrov83004351m.g,Xetrov83004363m.g,Xetrov83005484m.g,Xetrov83005966m.g,Xetrov83006091m.g,Xetrov83008418m.g,Xetrov83008698m.g,Xetrov83008808m.g,Xetrov83010615m.g,Xetrov83013227m.g,Xetrov83013828m.g,Xetrov83014179m.g,Xetrov83016873m.g,Xetrov83017741m.g,Xetrov83018481m.g,Xetrov83019144m.g,Xetrov83021010m.g,Xetrov83021142m.g,Xetrov83023805m.g,Xet…	GO:0030900
17	heart formation	0.0162745	Xetrov83000905m.g,Xetrov83000915m.g,Xetrov83001625m.g,Xetrov83003340m.g,Xetrov83004184m.g,Xetrov83012662m.g,Xetrov83016482m.g	GO:0060914
17	circulatory system process	0.0173523	Xetrov83000282m.g,Xetrov83000836m.g,Xetrov83002775m.g,Xetrov83003018m.g,Xetrov83003164m.g,Xetrov83005027m.g,Xetrov83005144m.g,Xetrov83005759m.g,Xetrov83006064m.g,Xetrov83008406m.g,Xetrov83008418m.g,Xetrov83008486m.g,Xetrov83009202m.g,Xetrov83009392m.g,Xetrov83009834m.g,Xetrov83009864m.g,Xetrov83010295m.g,Xetrov83010336m.g,Xetrov83011080m.g,Xetrov83012691m.g,Xetrov83012984m.g,Xetrov83013495m.g,Xet…	GO:0003013
17	blood circulation	0.0173523	Xetrov83000282m.g,Xetrov83000836m.g,Xetrov83002775m.g,Xetrov83003018m.g,Xetrov83003164m.g,Xetrov83005027m.g,Xetrov83005144m.g,Xetrov83005759m.g,Xetrov83006064m.g,Xetrov83008406m.g,Xetrov83008418m.g,Xetrov83008486m.g,Xetrov83009202m.g,Xetrov83009392m.g,Xetrov83009834m.g,Xetrov83009864m.g,Xetrov83010295m.g,Xetrov83010336m.g,Xetrov83011080m.g,Xetrov83012691m.g,Xetrov83012984m.g,Xetrov83013495m.g,Xet…	GO:0008015
17	negative regulation of transmembrane receptor protein serine/threonine kinase signaling pathway	0.0175769	Xetrov83001822m.g,Xetrov83008046m.g,Xetrov83008904m.g,Xetrov83013891m.g,Xetrov83013987m.g,Xetrov83016746m.g,Xetrov83017579m.g,Xetrov83023026m.g,	GO:0090101
17	regulation of Wnt signaling pathway	0.0177502	Xetrov83000415m.g,Xetrov83000513m.g,Xetrov83000548m.g,Xetrov83001905m.g,Xetrov83002358m.g,Xetrov83008413m.g,Xetrov83010808m.g,Xetrov83011614m.g,Xetrov83012230m.g,Xetrov83012244m.g,Xetrov83012347m.g,Xetrov83013551m.g,Xetrov83014389m.g,Xetrov83014989m.g,Xetrov83014991m.g,Xetrov83018179m.g,Xetrov83018481m.g,Xetrov83022475m.g,Xetrov83023577m.g,Xetrov83023845m.g,Xetrov83024161m.g,Xetrov83028373m.g,Xet…	GO:0030111
17	cell-cell adhesion via plasma-membrane adhesion molecules	0.0177526	Xetrov83001451m.g,Xetrov83001459m.g,Xetrov83002406m.g,Xetrov83002841m.g,Xetrov83002843m.g,Xetrov83003133m.g,Xetrov83004948m.g,Xetrov83005940m.g,Xetrov83005946m.g,Xetrov83006138m.g,Xetrov83010005m.g,Xetrov83011935m.g,Xetrov83012140m.g,Xetrov83014535m.g,Xetrov83016419m.g,Xetrov83016460m.g,Xetrov83016541m.g,Xetrov83016542m.g,Xetrov83016884m.g,Xetrov83016890m.g,Xetrov83017391m.g,Xetrov83018820m.g,Xet…	GO:0098742
17	nucleobase-containing compound metabolic process	0.0177606	Xetrov83000060m.g,Xetrov83000085m.g,Xetrov83000282m.g,Xetrov83000316m.g,Xetrov83000324m.g,Xetrov83000353m.g,Xetrov83000455m.g,Xetrov83000476m.g,Xetrov83000478m.g,Xetrov83000482m.g,Xetrov83000493m.g,Xetrov83000514m.g,Xetrov83000548m.g,Xetrov83000602m.g,Xetrov83000654m.g,Xetrov83000693m.g,Xetrov83000745m.g,Xetrov83000785m.g,Xetrov83000794m.g,Xetrov83000804m.g,Xetrov83000836m.g,Xetrov83000839m.g,Xet…	GO:0006139
17	protein modification by small protein conjugation	0.0179462	Xetrov83000357m.g,Xetrov83000513m.g,Xetrov83000784m.g,Xetrov83000929m.g,Xetrov83001140m.g,Xetrov83002008m.g,Xetrov83003026m.g,Xetrov83003335m.g,Xetrov83004122m.g,Xetrov83004314m.g,Xetrov83004405m.g,Xetrov83004406m.g,Xetrov83005436m.g,Xetrov83005680m.g,Xetrov83005699m.g,Xetrov83005713m.g,Xetrov83006843m.g,Xetrov83007822m.g,Xetrov83008486m.g,Xetrov83008585m.g,Xetrov83008622m.g,Xetrov83009533m.g,Xet…	GO:0032446
17	positive regulation of response to stimulus	0.0180096	Xetrov83000321m.g,Xetrov83000415m.g,Xetrov83002087m.g,Xetrov83004244m.g,Xetrov83004406m.g,Xetrov83004773m.g,Xetrov83005065m.g,Xetrov83006444m.g,Xetrov83006843m.g,Xetrov83008005m.g,Xetrov83008313m.g,Xetrov83008357m.g,Xetrov83008594m.g,Xetrov83008910m.g,Xetrov83009743m.g,Xetrov83009903m.g,Xetrov83010570m.g,Xetrov83010690m.g,Xetrov83010808m.g,Xetrov83011896m.g,Xetrov83012230m.g,Xetrov83012321m.g,Xet…	GO:0048584
17	positive regulation of Wnt signaling pathway	0.0180216	Xetrov83010808m.g,Xetrov83012230m.g,Xetrov83013551m.g,Xetrov83014989m.g,Xetrov83014991m.g,Xetrov83018481m.g,Xetrov83023577m.g,Xetrov83028525m.g,Xetrov83028685m.g	GO:0030177
17	regulation of cellular protein metabolic process	0.0184994	Xetrov83000321m.g,Xetrov83000357m.g,Xetrov83000385m.g,Xetrov83000482m.g,Xetrov83000834m.g,Xetrov83001663m.g,Xetrov83002087m.g,Xetrov83002193m.g,Xetrov83002340m.g,Xetrov83002757m.g,Xetrov83002890m.g,Xetrov83003154m.g,Xetrov83003189m.g,Xetrov83003339m.g,Xetrov83003456m.g,Xetrov83004244m.g,Xetrov83004321m.g,Xetrov83004363m.g,Xetrov83004602m.g,Xetrov83004656m.g,Xetrov83004875m.g,Xetrov83004890m.g,Xet…	GO:0032268
17	hepaticobiliary system development	0.0189056	Xetrov83000282m.g,Xetrov83000415m.g,Xetrov83000478m.g,Xetrov83000511m.g,Xetrov83000514m.g,Xetrov83000548m.g,Xetrov83000609m.g,Xetrov83000836m.g,Xetrov83002386m.g,Xetrov83003097m.g,Xetrov83005073m.g,Xetrov83006715m.g,Xetrov83008915m.g,Xetrov83009315m.g,Xetrov83009390m.g,Xetrov83012526m.g,Xetrov83012950m.g,Xetrov83014458m.g,Xetrov83016104m.g,Xetrov83016482m.g,Xetrov83016589m.g,Xetrov83016919m.g,Xet…	GO:0061008
17	positive regulation of protein metabolic process	0.0189485	Xetrov83000321m.g,Xetrov83000357m.g,Xetrov83002087m.g,Xetrov83003189m.g,Xetrov83004244m.g,Xetrov83005781m.g,Xetrov83006008m.g,Xetrov83006320m.g,Xetrov83006444m.g,Xetrov83008005m.g,Xetrov83008313m.g,Xetrov83008357m.g,Xetrov83008413m.g,Xetrov83008594m.g,Xetrov83009839m.g,Xetrov83009903m.g,Xetrov83010690m.g,Xetrov83012888m.g,Xetrov83013746m.g,Xetrov83013797m.g,Xetrov83013798m.g,Xetrov83013992m.g,Xet…	GO:0051247
17	lysosomal transport	0.0199719	Xetrov83005052m.g,Xetrov83011268m.g,Xetrov83013072m.g,Xetrov83022572m.g,Xetrov83027870m.g	GO:0007041
17	protein kinase C-activating G-protein coupled receptor signaling pathway	0.0199719	Xetrov83001962m.g,Xetrov83006121m.g,Xetrov83006307m.g,Xetrov83010606m.g,Xetrov83014632m.g	GO:0007205
17	somatic muscle development	0.0199719	Xetrov83003164m.g,Xetrov83012409m.g,Xetrov83012898m.g,Xetrov83013551m.g,Xetrov83021159m.g	GO:0007525
17	stem cell population maintenance	0.0199719	Xetrov83002153m.g,Xetrov83005216m.g,Xetrov83008046m.g,Xetrov83013227m.g,Xetrov83015418m.g	GO:0019827
17	negative regulation of axon extension	0.0199719	Xetrov83003340m.g,Xetrov83009132m.g,Xetrov83010615m.g,Xetrov83014091m.g,Xetrov83030280m.g	GO:0030517
17	Wnt signaling pathway involved in dorsal/ventral axis specification	0.0199719	Xetrov83014991m.g,Xetrov83023577m.g,Xetrov83023701m.g,Xetrov83028512m.g,Xetrov83029523m.g	GO:0044332
17	negative regulation of axonogenesis	0.0199719	Xetrov83003340m.g,Xetrov83009132m.g,Xetrov83010615m.g,Xetrov83014091m.g,Xetrov83030280m.g	GO:0050771
17	ERK1 and ERK2 cascade	0.0199719	Xetrov83006071m.g,Xetrov83008313m.g,Xetrov83009918m.g,Xetrov83012888m.g,Xetrov83025701m.g,	GO:0070371
17	regulation of ERK1 and ERK2 cascade	0.0199719	Xetrov83006071m.g,Xetrov83008313m.g,Xetrov83009918m.g,Xetrov83012888m.g,Xetrov83025701m.g	GO:0070372
17	maintenance of cell number	0.0199719	Xetrov83002153m.g,Xetrov83005216m.g,Xetrov83008046m.g,Xetrov83013227m.g,Xetrov83015418m.g	GO:0098727
17	camera-type eye morphogenesis	0.0202297	Xetrov83000282m.g,Xetrov83002775m.g,Xetrov83004351m.g,Xetrov83004901m.g,Xetrov83005110m.g,Xetrov83005191m.g,Xetrov83005740m.g,Xetrov83005906m.g,Xetrov83005909m.g,Xetrov83008367m.g,Xetrov83008413m.g,Xetrov83008418m.g,Xetrov83009134m.g,Xetrov83009808m.g,Xetrov83010615m.g,Xetrov83013828m.g,Xetrov83013986m.g,Xetrov83014238m.g,Xetrov83016460m.g,Xetrov83016708m.g,Xetrov83016746m.g,Xetrov83016816m.g,Xet…	GO:0048593
17	positive regulation of cellular protein metabolic process	0.0206773	Xetrov83000321m.g,Xetrov83000357m.g,Xetrov83002087m.g,Xetrov83003189m.g,Xetrov83004244m.g,Xetrov83005781m.g,Xetrov83006008m.g,Xetrov83006320m.g,Xetrov83006444m.g,Xetrov83008005m.g,Xetrov83008313m.g,Xetrov83008357m.g,Xetrov83008413m.g,Xetrov83008594m.g,Xetrov83009839m.g,Xetrov83009903m.g,Xetrov83010690m.g,Xetrov83012888m.g,Xetrov83013746m.g,Xetrov83013797m.g,Xetrov83013992m.g,Xetrov83014380m.g,Xet…	GO:0032270
17	regulation of cellular component movement	0.0213624	Xetrov83000476m.g,Xetrov83000785m.g,Xetrov83001449m.g,Xetrov83002340m.g,Xetrov83005058m.g,Xetrov83006740m.g,Xetrov83008413m.g,Xetrov83008486m.g,Xetrov83009080m.g,Xetrov83009132m.g,Xetrov83009267m.g,Xetrov83009495m.g,Xetrov83009812m.g,Xetrov83009839m.g,Xetrov83012888m.g,Xetrov83013551m.g,Xetrov83015507m.g,Xetrov83016292m.g,Xetrov83016348m.g,Xetrov83019144m.g,Xetrov83021360m.g,,,,,	GO:0051270
17	retina morphogenesis in camera-type eye	0.0213624	Xetrov83004901m.g,Xetrov83005191m.g,Xetrov83005740m.g,Xetrov83005906m.g,Xetrov83005909m.g,Xetrov83008367m.g,Xetrov83008418m.g,Xetrov83009134m.g,Xetrov83013828m.g,Xetrov83013986m.g,Xetrov83014238m.g,Xetrov83016460m.g,Xetrov83016708m.g,Xetrov83016746m.g,Xetrov83016816m.g,Xetrov83018481m.g,Xetrov83019080m.g,Xetrov83028062m.g,Xetrov83029523m.g,Xetrov83029648m.g,Xetrov83029697m.g,	GO:0060042
17	heart development	0.0219979	Xetrov83000187m.g,Xetrov83000282m.g,Xetrov83000548m.g,Xetrov83000839m.g,Xetrov83000905m.g,Xetrov83000915m.g,Xetrov83001235m.g,Xetrov83001383m.g,Xetrov83001503m.g,Xetrov83001625m.g,Xetrov83001993m.g,Xetrov83002691m.g,Xetrov83002775m.g,Xetrov83002784m.g,Xetrov83003164m.g,Xetrov83003340m.g,Xetrov83004184m.g,Xetrov83004321m.g,Xetrov83004355m.g,Xetrov83005365m.g,Xetrov83005906m.g,Xetrov83005909m.g,Xet…	GO:0007507
17	cellular component organization or biogenesis	0.0223222	Xetrov83000053m.g,Xetrov83000282m.g,Xetrov83000321m.g,Xetrov83000338m.g,Xetrov83000353m.g,Xetrov83000374m.g,Xetrov83000385m.g,Xetrov83000420m.g,Xetrov83000454m.g,Xetrov83000548m.g,Xetrov83000625m.g,Xetrov83000654m.g,Xetrov83000783m.g,Xetrov83000785m.g,Xetrov83000809m.g,Xetrov83000834m.g,Xetrov83000836m.g,Xetrov83000839m.g,Xetrov83000878m.g,Xetrov83001092m.g,Xetrov83001141m.g,Xetrov83001154m.g,Xet…	GO:0071840
17	regulation of cell growth	0.0229123	Xetrov83001449m.g,Xetrov83003340m.g,Xetrov83003347m.g,Xetrov83009130m.g,Xetrov83009132m.g,Xetrov83010615m.g,Xetrov83010995m.g,Xetrov83014091m.g,Xetrov83014197m.g,Xetrov83014535m.g,Xetrov83014677m.g,Xetrov83014765m.g,Xetrov83015507m.g,Xetrov83016025m.g,Xetrov83017277m.g,Xetrov83018249m.g,Xetrov83019144m.g,Xetrov83030280m.g,	GO:0001558
17	regulation of MAPK cascade	0.0229283	Xetrov83000321m.g,Xetrov83002087m.g,Xetrov83002340m.g,Xetrov83004244m.g,Xetrov83004656m.g,Xetrov83004875m.g,Xetrov83006071m.g,Xetrov83006444m.g,Xetrov83008005m.g,Xetrov83008313m.g,Xetrov83008357m.g,Xetrov83008594m.g,Xetrov83009903m.g,Xetrov83009918m.g,Xetrov83010690m.g,Xetrov83012888m.g,Xetrov83014380m.g,Xetrov83014389m.g,Xetrov83015338m.g,Xetrov83015350m.g,Xetrov83016123m.g,Xetrov83016602m.g,Xet…	GO:0043408
17	appendage development	0.0234401	Xetrov83000282m.g,Xetrov83000544m.g,Xetrov83000548m.g,Xetrov83002406m.g,Xetrov83002757m.g,Xetrov83002784m.g,Xetrov83002901m.g,Xetrov83004898m.g,Xetrov83009315m.g,Xetrov83011880m.g,Xetrov83011896m.g,Xetrov83012038m.g,Xetrov83013891m.g,Xetrov83016460m.g,Xetrov83016746m.g,Xetrov83017238m.g,Xetrov83017435m.g,Xetrov83019080m.g,Xetrov83021010m.g,Xetrov83022096m.g,,,	GO:0048736
17	sensory system development	0.0234401	Xetrov83000511m.g,Xetrov83000548m.g,Xetrov83004363m.g,Xetrov83006740m.g,Xetrov83008367m.g,Xetrov83008490m.g,Xetrov83008698m.g,Xetrov83009316m.g,Xetrov83009660m.g,Xetrov83014991m.g,Xetrov83015134m.g,Xetrov83015217m.g,Xetrov83016292m.g,Xetrov83016812m.g,Xetrov83021125m.g,Xetrov83024834m.g,Xetrov83026512m.g,Xetrov83028062m.g,Xetrov83029697m.g,Xetrov83030061m.g,	GO:0048880
17	lateral line system development	0.0234401	Xetrov83000511m.g,Xetrov83000548m.g,Xetrov83004363m.g,Xetrov83006740m.g,Xetrov83008367m.g,Xetrov83008490m.g,Xetrov83008698m.g,Xetrov83009316m.g,Xetrov83009660m.g,Xetrov83014991m.g,Xetrov83015134m.g,Xetrov83015217m.g,Xetrov83016292m.g,Xetrov83016812m.g,Xetrov83021125m.g,Xetrov83024834m.g,Xetrov83026512m.g,Xetrov83028062m.g,Xetrov83029697m.g,Xetrov83030061m.g,	GO:0048925
17	epithelial to mesenchymal transition	0.0240179	Xetrov83001383m.g,Xetrov83002757m.g,Xetrov83008367m.g,Xetrov83012742m.g,Xetrov83016595m.g,Xetrov83016746m.g,Xetrov83021151m.g,Xetrov83023893m.g,Xetrov83026512m.g,Xetrov83028062m.g,Xetrov83029523m.g	GO:0001837
17	cell recognition	0.0240179	Xetrov83003340m.g,Xetrov83004363m.g,Xetrov83004948m.g,Xetrov83009043m.g,Xetrov83009130m.g,Xetrov83010615m.g,Xetrov83014403m.g,Xetrov83015466m.g,Xetrov83016460m.g,Xetrov83019357m.g,Xetrov83026512m.g,	GO:0008037
17	motor neuron axon guidance	0.0240179	Xetrov83002408m.g,Xetrov83003347m.g,Xetrov83004150m.g,Xetrov83007601m.g,Xetrov83008367m.g,Xetrov83009907m.g,Xetrov83016873m.g,Xetrov83021339m.g,Xetrov83026431m.g,Xetrov83028062m.g,Xetrov83030280m.g	GO:0008045
17	neural tube patterning	0.0240179	Xetrov83000548m.g,Xetrov83002408m.g,Xetrov83006214m.g,Xetrov83009390m.g,Xetrov83011792m.g,Xetrov83012230m.g,Xetrov83016746m.g,Xetrov83016873m.g,Xetrov83017741m.g,Xetrov83021151m.g,Xetrov83029523m.g	GO:0021532
17	histone deubiquitination	0.024244	Xetrov83008485m.g,Xetrov83009743m.g,Xetrov83018799m.g,Xetrov83020840m.g,Xetrov83024133m.g,Xetrov83024347m.g	GO:0016578
17	regulation of behavior	0.024244	Xetrov83006173m.g,Xetrov83009132m.g,Xetrov83013881m.g,Xetrov83014403m.g,Xetrov83016348m.g,Xetrov83019144m.g,	GO:0050795
17	cardiac cell development	0.024244	Xetrov83000905m.g,Xetrov83001993m.g,Xetrov83012700m.g,Xetrov83013136m.g,Xetrov83026512m.g,Xetrov83026596m.g	GO:0055006
17	demethylation	0.024244	Xetrov83002683m.g,Xetrov83005165m.g,Xetrov83010446m.g,Xetrov83017458m.g,Xetrov83030024m.g,Xetrov83031099m.g	GO:0070988
17	positive regulation of signal transduction	0.0247694	Xetrov83000321m.g,Xetrov83000415m.g,Xetrov83002087m.g,Xetrov83004244m.g,Xetrov83004406m.g,Xetrov83004773m.g,Xetrov83006444m.g,Xetrov83008005m.g,Xetrov83008313m.g,Xetrov83008357m.g,Xetrov83008594m.g,Xetrov83009903m.g,Xetrov83010690m.g,Xetrov83010808m.g,Xetrov83011896m.g,Xetrov83012230m.g,Xetrov83012888m.g,Xetrov83013551m.g,Xetrov83014380m.g,Xetrov83014389m.g,Xetrov83014989m.g,Xetrov83014991m.g,Xet…	GO:0009967
17	organ morphogenesis	0.0249919	Xetrov83000270m.g,Xetrov83000282m.g,Xetrov83000548m.g,Xetrov83000809m.g,Xetrov83000905m.g,Xetrov83000915m.g,Xetrov83001383m.g,Xetrov83001566m.g,Xetrov83001569m.g,Xetrov83001625m.g,Xetrov83001655m.g,Xetrov83001993m.g,Xetrov83002406m.g,Xetrov83002691m.g,Xetrov83002704m.g,Xetrov83002757m.g,Xetrov83002775m.g,Xetrov83002784m.g,Xetrov83003340m.g,Xetrov83003347m.g,Xetrov83004184m.g,Xetrov83004351m.g,Xet…	GO:0009887
17	positive regulation of cell communication	0.0254924	Xetrov83000321m.g,Xetrov83000415m.g,Xetrov83002087m.g,Xetrov83004244m.g,Xetrov83004406m.g,Xetrov83004773m.g,Xetrov83006444m.g,Xetrov83008005m.g,Xetrov83008313m.g,Xetrov83008357m.g,Xetrov83008594m.g,Xetrov83009903m.g,Xetrov83010570m.g,Xetrov83010690m.g,Xetrov83010808m.g,Xetrov83011896m.g,Xetrov83012230m.g,Xetrov83012888m.g,Xetrov83013551m.g,Xetrov83014380m.g,Xetrov83014389m.g,Xetrov83014989m.g,Xet…	GO:0010647
17	hemostasis	0.0256654	Xetrov83000420m.g,Xetrov83000422m.g,Xetrov83001935m.g,Xetrov83005938m.g,Xetrov83008413m.g,Xetrov83009184m.g,Xetrov83013651m.g,Xetrov83013756m.g,Xetrov83014025m.g,Xetrov83014053m.g,Xetrov83014197m.g,Xetrov83016348m.g,Xetrov83021864m.g,Xetrov83031892m.g,	GO:0007599
17	appendage morphogenesis	0.0256654	Xetrov83000548m.g,Xetrov83002406m.g,Xetrov83002757m.g,Xetrov83011880m.g,Xetrov83011896m.g,Xetrov83012038m.g,Xetrov83013891m.g,Xetrov83016460m.g,Xetrov83016746m.g,Xetrov83017238m.g,Xetrov83017435m.g,Xetrov83019080m.g,Xetrov83021010m.g,Xetrov83022096m.g,,	GO:0035107
17	fin development	0.0257244	Xetrov83000282m.g,Xetrov83000544m.g,Xetrov83000548m.g,Xetrov83002406m.g,Xetrov83002784m.g,Xetrov83002901m.g,Xetrov83004898m.g,Xetrov83009315m.g,Xetrov83011880m.g,Xetrov83011896m.g,Xetrov83012038m.g,Xetrov83013891m.g,Xetrov83016460m.g,Xetrov83016746m.g,Xetrov83017238m.g,Xetrov83017435m.g,Xetrov83019080m.g,Xetrov83021010m.g,Xetrov83022096m.g,,,	GO:0033333
17	regulation of cellular response to growth factor stimulus	0.0257244	Xetrov83001822m.g,Xetrov83002437m.g,Xetrov83006071m.g,Xetrov83006091m.g,Xetrov83008313m.g,Xetrov83008413m.g,Xetrov83008904m.g,Xetrov83009918m.g,Xetrov83011896m.g,Xetrov83013891m.g,Xetrov83013987m.g,Xetrov83016008m.g,Xetrov83016746m.g,Xetrov83017579m.g,Xetrov83018481m.g,Xetrov83018667m.g,Xetrov83022351m.g,Xetrov83022481m.g,Xetrov83023026m.g,,,	GO:0090287
17	epithelium development	0.0259131	Xetrov83000282m.g,Xetrov83000339m.g,Xetrov83000548m.g,Xetrov83000785m.g,Xetrov83000839m.g,Xetrov83000905m.g,Xetrov83000915m.g,Xetrov83001235m.g,Xetrov83001292m.g,Xetrov83001383m.g,Xetrov83001501m.g,Xetrov83001575m.g,Xetrov83001625m.g,Xetrov83001656m.g,Xetrov83001980m.g,Xetrov83002408m.g,Xetrov83002757m.g,Xetrov83002775m.g,Xetrov83002784m.g,Xetrov83003340m.g,Xetrov83003347m.g,Xetrov83004184m.g,Xet…	GO:0060429
17	regulation of phosphate metabolic process	0.0260591	Xetrov83000321m.g,Xetrov83000482m.g,Xetrov83000834m.g,Xetrov83000836m.g,Xetrov83001042m.g,Xetrov83002087m.g,Xetrov83002340m.g,Xetrov83003189m.g,Xetrov83004244m.g,Xetrov83004602m.g,Xetrov83004656m.g,Xetrov83004875m.g,Xetrov83004890m.g,Xetrov83005781m.g,Xetrov83006008m.g,Xetrov83006071m.g,Xetrov83006200m.g,Xetrov83006444m.g,Xetrov83008005m.g,Xetrov83008313m.g,Xetrov83008357m.g,Xetrov83008594m.g,Xet…	GO:0019220
17	regulation of phosphorus metabolic process	0.0260591	Xetrov83000321m.g,Xetrov83000482m.g,Xetrov83000834m.g,Xetrov83000836m.g,Xetrov83001042m.g,Xetrov83002087m.g,Xetrov83002340m.g,Xetrov83003189m.g,Xetrov83004244m.g,Xetrov83004602m.g,Xetrov83004656m.g,Xetrov83004875m.g,Xetrov83004890m.g,Xetrov83005781m.g,Xetrov83006008m.g,Xetrov83006071m.g,Xetrov83006200m.g,Xetrov83006444m.g,Xetrov83008005m.g,Xetrov83008313m.g,Xetrov83008357m.g,Xetrov83008594m.g,Xet…	GO:0051174
17	lysosome organization	0.0261205	Xetrov83005052m.g,Xetrov83005992m.g,Xetrov83008471m.g,Xetrov83011268m.g,Xetrov83013072m.g,Xetrov83019407m.g,Xetrov83022572m.g	GO:0007040
17	cell cycle arrest	0.0261205	Xetrov83000548m.g,Xetrov83001254m.g,Xetrov83004890m.g,Xetrov83005428m.g,Xetrov83009449m.g,Xetrov83013495m.g,Xetrov83014463m.g	GO:0007050
17	positive regulation of cell migration	0.0261205	Xetrov83000785m.g,Xetrov83001449m.g,Xetrov83008413m.g,Xetrov83009080m.g,Xetrov83009132m.g,Xetrov83012888m.g,Xetrov83015507m.g,,,,	GO:0030335
17	cell-cell junction organization	0.0261205	Xetrov83000454m.g,Xetrov83008413m.g,Xetrov83008910m.g,Xetrov83013986m.g,Xetrov83014481m.g,Xetrov83016419m.g,Xetrov83016460m.g	GO:0045216
17	phosphatidylinositol-mediated signaling	0.0261205	Xetrov83001042m.g,Xetrov83009184m.g,Xetrov83012888m.g,Xetrov83013651m.g,Xetrov83013856m.g,Xetrov83014061m.g,Xetrov83014197m.g	GO:0048015
17	positive regulation of sequence-specific DNA binding transcription factor activity	0.0261205	Xetrov83000785m.g,Xetrov83008719m.g,Xetrov83009808m.g,Xetrov83014179m.g,Xetrov83019071m.g,Xetrov83021142m.g,Xetrov83029523m.g	GO:0051091
17	positive regulation of cellular component movement	0.0261205	Xetrov83000785m.g,Xetrov83001449m.g,Xetrov83008413m.g,Xetrov83009080m.g,Xetrov83009132m.g,Xetrov83012888m.g,Xetrov83015507m.g,,,,	GO:0051272
17	lytic vacuole organization	0.0261205	Xetrov83005052m.g,Xetrov83005992m.g,Xetrov83008471m.g,Xetrov83011268m.g,Xetrov83013072m.g,Xetrov83019407m.g,Xetrov83022572m.g	GO:0080171
17	positive regulation of cell motility	0.0261205	Xetrov83000785m.g,Xetrov83001449m.g,Xetrov83008413m.g,Xetrov83009080m.g,Xetrov83009132m.g,Xetrov83012888m.g,Xetrov83015507m.g,,,,	GO:2000147
17	regulation of mRNA metabolic process	0.0261452	Xetrov83003154m.g,Xetrov83011313m.g,Xetrov83013447m.g,Xetrov83014959m.g,Xetrov83015418m.g,Xetrov83016589m.g,Xetrov83019292m.g,Xetrov83021914m.g,Xetrov83028285m.g,	GO:1903311
17	sex differentiation	0.026561	Xetrov83000316m.g,Xetrov83000574m.g,Xetrov83001654m.g,Xetrov83001655m.g,Xetrov83001656m.g,Xetrov83001788m.g,Xetrov83008345m.g,Xetrov83011766m.g,Xetrov83029523m.g	GO:0007548
17	regulation of cellular amide metabolic process	0.0269093	Xetrov83001663m.g,Xetrov83002193m.g,Xetrov83003154m.g,Xetrov83003339m.g,Xetrov83003456m.g,Xetrov83006320m.g,Xetrov83008046m.g,Xetrov83008622m.g,Xetrov83009822m.g,Xetrov83010228m.g,Xetrov83011142m.g,Xetrov83011313m.g,Xetrov83013066m.g,Xetrov83013185m.g,Xetrov83013992m.g,Xetrov83014180m.g,Xetrov83014959m.g,Xetrov83015551m.g,Xetrov83016771m.g,Xetrov83019292m.g,Xetrov83019425m.g,Xetrov83020032m.g,Xet…	GO:0034248
17	positive regulation of MAPK cascade	0.0273996	Xetrov83000321m.g,Xetrov83002087m.g,Xetrov83004244m.g,Xetrov83008313m.g,Xetrov83008357m.g,Xetrov83010690m.g,Xetrov83012888m.g,Xetrov83014380m.g,Xetrov83014389m.g,Xetrov83016123m.g,Xetrov83017000m.g,Xetrov83021676m.g,Xetrov83021756m.g,Xetrov83022399m.g,Xetrov83025701m.g,Xetrov83028696m.g,,	GO:0043410
17	regulation of body fluid levels	0.0273996	Xetrov83000420m.g,Xetrov83000422m.g,Xetrov83001935m.g,Xetrov83005938m.g,Xetrov83008413m.g,Xetrov83009184m.g,Xetrov83013651m.g,Xetrov83013756m.g,Xetrov83014025m.g,Xetrov83014053m.g,Xetrov83014197m.g,Xetrov83014481m.g,Xetrov83016008m.g,Xetrov83016348m.g,Xetrov83021864m.g,Xetrov83031892m.g,	GO:0050878
17	pigment cell differentiation	0.0277794	Xetrov83004820m.g,Xetrov83005897m.g,Xetrov83006921m.g,Xetrov83008637m.g,Xetrov83008792m.g,Xetrov83008852m.g,Xetrov83012381m.g,Xetrov83016460m.g,Xetrov83016595m.g,Xetrov83019187m.g,Xetrov83021142m.g,Xetrov83022379m.g,Xetrov83022572m.g	GO:0050931
17	regulation of cell migration	0.0282357	Xetrov83000476m.g,Xetrov83000785m.g,Xetrov83001449m.g,Xetrov83002340m.g,Xetrov83005058m.g,Xetrov83006740m.g,Xetrov83008413m.g,Xetrov83009080m.g,Xetrov83009132m.g,Xetrov83009267m.g,Xetrov83009495m.g,Xetrov83009812m.g,Xetrov83009839m.g,Xetrov83012888m.g,Xetrov83015507m.g,Xetrov83016292m.g,Xetrov83016348m.g,Xetrov83021360m.g,,,,,	GO:0030334
17	small GTPase mediated signal transduction	0.0284755	Xetrov83000338m.g,Xetrov83000366m.g,Xetrov83000421m.g,Xetrov83001074m.g,Xetrov83001384m.g,Xetrov83001451m.g,Xetrov83002184m.g,Xetrov83002293m.g,Xetrov83002452m.g,Xetrov83003007m.g,Xetrov83003167m.g,Xetrov83003218m.g,Xetrov83004099m.g,Xetrov83004293m.g,Xetrov83004596m.g,Xetrov83005052m.g,Xetrov83005984m.g,Xetrov83005992m.g,Xetrov83006071m.g,Xetrov83006097m.g,Xetrov83006215m.g,Xetrov83006434m.g,Xet…	GO:0007264
17	phagolysosome assembly	0.0290383	Xetrov83005052m.g,Xetrov83005992m.g,Xetrov83008471m.g,Xetrov83013072m.g	GO:0001845
17	postsynaptic membrane organization	0.0290383	Xetrov83004426m.g,Xetrov83014202m.g,Xetrov83020937m.g,Xetrov83030280m.g	GO:0001941
17	regulation of immune effector process	0.0290383	Xetrov83000785m.g,Xetrov83009316m.g,Xetrov83016348m.g,Xetrov83019357m.g,	GO:0002697
17	protein monoubiquitination	0.0290383	Xetrov83013797m.g,Xetrov83015507m.g,Xetrov83016265m.g,Xetrov83017541m.g	GO:0006513
17	polyamine biosynthetic process	0.0290383	Xetrov83005422m.g,Xetrov83014496m.g,Xetrov83016083m.g,Xetrov83018742m.g	GO:0006596
17	endosome to lysosome transport	0.0290383	Xetrov83005052m.g,Xetrov83011268m.g,Xetrov83013072m.g,Xetrov83022572m.g	GO:0008333
17	amine biosynthetic process	0.0290383	Xetrov83005422m.g,Xetrov83014496m.g,Xetrov83016083m.g,Xetrov83018742m.g	GO:0009309
17	positive regulation of neuron projection development	0.0290383	Xetrov83002704m.g,Xetrov83004150m.g,Xetrov83009267m.g,Xetrov83015507m.g,	GO:0010976
17	neural crest cell fate commitment	0.0290383	Xetrov83012742m.g,Xetrov83016595m.g,Xetrov83016746m.g,Xetrov83021151m.g	GO:0014034
17	lactate transport	0.0290383	Xetrov83009385m.g,Xetrov83018486m.g,Xetrov83026064m.g,Xetrov83027884m.g	GO:0015727
17	nucleoside transport	0.0290383	Xetrov83001577m.g,Xetrov83001876m.g,Xetrov83011493m.g,Xetrov83012617m.g	GO:0015858
17	ether metabolic process	0.0290383	Xetrov83001856m.g,Xetrov83012704m.g,Xetrov83014898m.g,Xetrov83017066m.g	GO:0018904
17	lactate transmembrane transport	0.0290383	Xetrov83009385m.g,Xetrov83018486m.g,Xetrov83026064m.g,Xetrov83027884m.g	GO:0035873
17	plasma membrane lactate transport	0.0290383	Xetrov83009385m.g,Xetrov83018486m.g,Xetrov83026064m.g,Xetrov83027884m.g	GO:0035879
17	cellular response to topologically incorrect protein	0.0290383	Xetrov83012822m.g,Xetrov83016104m.g,Xetrov83016265m.g,Xetrov83021869m.g	GO:0035967
17	cellular biogenic amine biosynthetic process	0.0290383	Xetrov83005422m.g,Xetrov83014496m.g,Xetrov83016083m.g,Xetrov83018742m.g	GO:0042401
17	receptor metabolic process	0.0290383	Xetrov83000513m.g,Xetrov83012982m.g,Xetrov83014481m.g,Xetrov83019979m.g	GO:0043112
17	embryonic digestive tract development	0.0290383	Xetrov83005073m.g,Xetrov83012075m.g,Xetrov83013495m.g,Xetrov83016873m.g	GO:0048566
17	iridophore differentiation	0.0290383	Xetrov83005897m.g,Xetrov83006921m.g,Xetrov83016595m.g,Xetrov83019187m.g	GO:0050935
17	phagosome maturation	0.0290383	Xetrov83005052m.g,Xetrov83005992m.g,Xetrov83008471m.g,Xetrov83013072m.g	GO:0090382
17	negative regulation of mRNA metabolic process	0.0290383	Xetrov83013447m.g,Xetrov83019292m.g,Xetrov83021914m.g,Xetrov83028285m.g	GO:1903312
17	cellular nitrogen compound metabolic process	0.0297046	Xetrov83000060m.g,Xetrov83000085m.g,Xetrov83000275m.g,Xetrov83000282m.g,Xetrov83000316m.g,Xetrov83000324m.g,Xetrov83000353m.g,Xetrov83000455m.g,Xetrov83000476m.g,Xetrov83000478m.g,Xetrov83000482m.g,Xetrov83000493m.g,Xetrov83000514m.g,Xetrov83000548m.g,Xetrov83000602m.g,Xetrov83000654m.g,Xetrov83000693m.g,Xetrov83000745m.g,Xetrov83000785m.g,Xetrov83000794m.g,Xetrov83000804m.g,Xetrov83000836m.g,Xet…	GO:0034641
17	peptidyl-serine modification	0.0299421	Xetrov83000374m.g,Xetrov83000794m.g,Xetrov83002169m.g,Xetrov83002193m.g,Xetrov83002350m.g,Xetrov83002704m.g,Xetrov83003383m.g,Xetrov83005065m.g,Xetrov83006812m.g,Xetrov83011742m.g,Xetrov83012950m.g,Xetrov83014677m.g,Xetrov83022005m.g,Xetrov83022372m.g,Xetrov83028685m.g	GO:0018209
17	positive regulation of cell development	0.0299812	Xetrov83000060m.g,Xetrov83002238m.g,Xetrov83002704m.g,Xetrov83004150m.g,Xetrov83008367m.g,Xetrov83009080m.g,Xetrov83009267m.g,Xetrov83009591m.g,Xetrov83015507m.g,Xetrov83028062m.g,Xetrov83028685m.g,Xetrov83029648m.g,,	GO:0010720
17	cardiocyte differentiation	0.0299812	Xetrov83000282m.g,Xetrov83000905m.g,Xetrov83000915m.g,Xetrov83001993m.g,Xetrov83005906m.g,Xetrov83009130m.g,Xetrov83012662m.g,Xetrov83012700m.g,Xetrov83013136m.g,Xetrov83016460m.g,Xetrov83026512m.g,Xetrov83026596m.g	GO:0035051
17	organic cyclic compound metabolic process	0.030314	Xetrov83000060m.g,Xetrov83000085m.g,Xetrov83000282m.g,Xetrov83000316m.g,Xetrov83000324m.g,Xetrov83000353m.g,Xetrov83000455m.g,Xetrov83000476m.g,Xetrov83000478m.g,Xetrov83000482m.g,Xetrov83000493m.g,Xetrov83000514m.g,Xetrov83000548m.g,Xetrov83000602m.g,Xetrov83000654m.g,Xetrov83000693m.g,Xetrov83000745m.g,Xetrov83000778m.g,Xetrov83000779m.g,Xetrov83000785m.g,Xetrov83000794m.g,Xetrov83000804m.g,Xet…	GO:1901360
17	gliogenesis	0.0309966	Xetrov83000270m.g,Xetrov83000282m.g,Xetrov83001281m.g,Xetrov83002757m.g,Xetrov83008367m.g,Xetrov83008637m.g,Xetrov83008698m.g,Xetrov83008852m.g,Xetrov83011614m.g,Xetrov83011798m.g,Xetrov83015272m.g,Xetrov83018565m.g,Xetrov83019406m.g,Xetrov83021010m.g,Xetrov83021142m.g,Xetrov83026512m.g,Xetrov83028062m.g	GO:0042063
17	cellular response to stress	0.0310671	Xetrov83000321m.g,Xetrov83000455m.g,Xetrov83000493m.g,Xetrov83000548m.g,Xetrov83000849m.g,Xetrov83000878m.g,Xetrov83001794m.g,Xetrov83001856m.g,Xetrov83002068m.g,Xetrov83002217m.g,Xetrov83002260m.g,Xetrov83002964m.g,Xetrov83003189m.g,Xetrov83004228m.g,Xetrov83004244m.g,Xetrov83004355m.g,Xetrov83004656m.g,Xetrov83004773m.g,Xetrov83004826m.g,Xetrov83004840m.g,Xetrov83004875m.g,Xetrov83005484m.g,Xet…	GO:0033554
17	tube development	0.0311557	Xetrov83000282m.g,Xetrov83000548m.g,Xetrov83000905m.g,Xetrov83000915m.g,Xetrov83001231m.g,Xetrov83001235m.g,Xetrov83001383m.g,Xetrov83001625m.g,Xetrov83002408m.g,Xetrov83002757m.g,Xetrov83002775m.g,Xetrov83002784m.g,Xetrov83004321m.g,Xetrov83005073m.g,Xetrov83005191m.g,Xetrov83005909m.g,Xetrov83006055m.g,Xetrov83006091m.g,Xetrov83006214m.g,Xetrov83006715m.g,Xetrov83008418m.g,Xetrov83008808m.g,Xet…	GO:0035295
17	transmembrane receptor protein tyrosine kinase signaling pathway	0.0319937	Xetrov83000783m.g,Xetrov83000785m.g,Xetrov83001501m.g,Xetrov83001575m.g,Xetrov83001683m.g,Xetrov83001939m.g,Xetrov83002087m.g,Xetrov83002349m.g,Xetrov83003160m.g,Xetrov83003188m.g,Xetrov83003189m.g,Xetrov83004174m.g,Xetrov83004705m.g,Xetrov83005064m.g,Xetrov83005065m.g,Xetrov83006006m.g,Xetrov83006071m.g,Xetrov83006297m.g,Xetrov83008313m.g,Xetrov83008910m.g,Xetrov83009080m.g,Xetrov83009136m.g,Xet…	GO:0007169
17	response to external stimulus	0.0321344	Xetrov83000548m.g,Xetrov83000783m.g,Xetrov83000785m.g,Xetrov83000878m.g,Xetrov83001860m.g,Xetrov83001980m.g,Xetrov83002217m.g,Xetrov83002296m.g,Xetrov83002335m.g,Xetrov83002349m.g,Xetrov83002408m.g,Xetrov83003340m.g,Xetrov83003347m.g,Xetrov83004150m.g,Xetrov83004184m.g,Xetrov83004228m.g,Xetrov83004314m.g,Xetrov83004363m.g,Xetrov83004773m.g,Xetrov83004826m.g,Xetrov83005110m.g,Xetrov83005214m.g,Xet…	GO:0009605
17	organic anion transport	0.0323695	Xetrov83001092m.g,Xetrov83001104m.g,Xetrov83001209m.g,Xetrov83001474m.g,Xetrov83001675m.g,Xetrov83001803m.g,Xetrov83001876m.g,Xetrov83003239m.g,Xetrov83004535m.g,Xetrov83005028m.g,Xetrov83005272m.g,Xetrov83005442m.g,Xetrov83006903m.g,Xetrov83008310m.g,Xetrov83009192m.g,Xetrov83009200m.g,Xetrov83009378m.g,Xetrov83009385m.g,Xetrov83009679m.g,Xetrov83010345m.g,Xetrov83010559m.g,Xetrov83012097m.g,Xet…	GO:0015711
17	single-organism intracellular transport	0.0330153	Xetrov83000785m.g,Xetrov83000834m.g,Xetrov83001074m.g,Xetrov83001710m.g,Xetrov83001920m.g,Xetrov83002217m.g,Xetrov83002440m.g,Xetrov83002489m.g,Xetrov83002716m.g,Xetrov83002768m.g,Xetrov83003386m.g,Xetrov83004288m.g,Xetrov83005028m.g,Xetrov83005052m.g,Xetrov83005155m.g,Xetrov83005358m.g,Xetrov83005822m.g,Xetrov83006091m.g,Xetrov83006160m.g,Xetrov83006572m.g,Xetrov83008030m.g,Xetrov83008959m.g,Xet…	GO:1902582
17	positive regulation of neurogenesis	0.0344574	Xetrov83002238m.g,Xetrov83002704m.g,Xetrov83004150m.g,Xetrov83008367m.g,Xetrov83009080m.g,Xetrov83009267m.g,Xetrov83015507m.g,Xetrov83028062m.g,Xetrov83028685m.g,Xetrov83029648m.g,,	GO:0050769
17	digestive system development	0.0346866	Xetrov83000282m.g,Xetrov83000548m.g,Xetrov83000915m.g,Xetrov83001231m.g,Xetrov83001281m.g,Xetrov83002386m.g,Xetrov83002775m.g,Xetrov83005073m.g,Xetrov83006715m.g,Xetrov83009315m.g,Xetrov83010073m.g,Xetrov83012075m.g,Xetrov83013495m.g,Xetrov83013986m.g,Xetrov83014872m.g,Xetrov83016482m.g,Xetrov83016589m.g,Xetrov83016873m.g,Xetrov83017277m.g,Xetrov83018444m.g,Xetrov83018481m.g,Xetrov83019080m.g,Xet…	GO:0055123
17	organophosphate ester transport	0.0356703	Xetrov83001092m.g,Xetrov83001803m.g,Xetrov83001876m.g,Xetrov83003239m.g,Xetrov83005442m.g,Xetrov83009447m.g,Xetrov83010300m.g,Xetrov83010345m.g,Xetrov83012542m.g,Xetrov83012617m.g,Xetrov83014176m.g,Xetrov83019366m.g,Xetrov83025953m.g,,	GO:0015748
17	fin morphogenesis	0.0356703	Xetrov83000548m.g,Xetrov83002406m.g,Xetrov83011880m.g,Xetrov83011896m.g,Xetrov83012038m.g,Xetrov83013891m.g,Xetrov83016460m.g,Xetrov83016746m.g,Xetrov83017238m.g,Xetrov83017435m.g,Xetrov83019080m.g,Xetrov83021010m.g,Xetrov83022096m.g,,	GO:0033334
17	divalent inorganic cation homeostasis	0.0356703	Xetrov83002785m.g,Xetrov83005651m.g,Xetrov83008406m.g,Xetrov83013394m.g,Xetrov83013580m.g,Xetrov83013850m.g,Xetrov83014132m.g,Xetrov83015963m.g,Xetrov83017172m.g,Xetrov83018625m.g,Xetrov83018650m.g,Xetrov83022379m.g,Xetrov83027030m.g,	GO:0072507
17	regulation of transcription from RNA polymerase II promoter	0.035833	Xetrov83000060m.g,Xetrov83000476m.g,Xetrov83000478m.g,Xetrov83000514m.g,Xetrov83000839m.g,Xetrov83000875m.g,Xetrov83000915m.g,Xetrov83001669m.g,Xetrov83001708m.g,Xetrov83001822m.g,Xetrov83001936m.g,Xetrov83002238m.g,Xetrov83002239m.g,Xetrov83002408m.g,Xetrov83002757m.g,Xetrov83004025m.g,Xetrov83004027m.g,Xetrov83004321m.g,Xetrov83004406m.g,Xetrov83004792m.g,Xetrov83004820m.g,Xetrov83004898m.g,Xet…	GO:0006357
17	mesenchyme development	0.0362236	Xetrov83000282m.g,Xetrov83000476m.g,Xetrov83000915m.g,Xetrov83001383m.g,Xetrov83001625m.g,Xetrov83001993m.g,Xetrov83002582m.g,Xetrov83002757m.g,Xetrov83004351m.g,Xetrov83008367m.g,Xetrov83008852m.g,Xetrov83009130m.g,Xetrov83009132m.g,Xetrov83009318m.g,Xetrov83012318m.g,Xetrov83012330m.g,Xetrov83012662m.g,Xetrov83012742m.g,Xetrov83014458m.g,Xetrov83016460m.g,Xetrov83016595m.g,Xetrov83016746m.g,Xet…	GO:0060485
17	heterocycle metabolic process	0.0363993	Xetrov83000060m.g,Xetrov83000085m.g,Xetrov83000282m.g,Xetrov83000316m.g,Xetrov83000324m.g,Xetrov83000353m.g,Xetrov83000455m.g,Xetrov83000476m.g,Xetrov83000478m.g,Xetrov83000482m.g,Xetrov83000493m.g,Xetrov83000514m.g,Xetrov83000548m.g,Xetrov83000602m.g,Xetrov83000654m.g,Xetrov83000693m.g,Xetrov83000745m.g,Xetrov83000785m.g,Xetrov83000794m.g,Xetrov83000804m.g,Xetrov83000836m.g,Xetrov83000839m.g,Xet…	GO:0046483
17	polyamine metabolic process	0.0364331	Xetrov83005422m.g,Xetrov83007601m.g,Xetrov83014496m.g,Xetrov83016083m.g,Xetrov83018742m.g	GO:0006595
17	smooth muscle contraction	0.0364331	Xetrov83006173m.g,Xetrov83008406m.g,Xetrov83009864m.g,Xetrov83013881m.g,Xetrov83031892m.g	GO:0006939
17	dopamine receptor signaling pathway	0.0364331	Xetrov83001608m.g,Xetrov83001860m.g,Xetrov83003387m.g,Xetrov83009826m.g,Xetrov83009834m.g,	GO:0007212
17	negative regulation of cell morphogenesis involved in differentiation	0.0364331	Xetrov83003340m.g,Xetrov83009132m.g,Xetrov83010615m.g,Xetrov83014091m.g,Xetrov83030280m.g	GO:0010771
17	regulation of mRNA 3'-end processing	0.0364331	Xetrov83003154m.g,Xetrov83011313m.g,Xetrov83019292m.g,Xetrov83021914m.g,Xetrov83028285m.g	GO:0031440
17	cellular response to vascular endothelial growth factor stimulus	0.0364331	Xetrov83003188m.g,Xetrov83005065m.g,Xetrov83008313m.g,Xetrov83017559m.g,Xetrov83024033m.g	GO:0035924
17	meiotic chromosome segregation	0.0364331	Xetrov83012207m.g,Xetrov83014358m.g,Xetrov83016697m.g,Xetrov83016816m.g,Xetrov83024363m.g,	GO:0045132
17	phenol-containing compound biosynthetic process	0.0364331	Xetrov83005897m.g,Xetrov83006921m.g,Xetrov83008792m.g,Xetrov83009424m.g,Xetrov83019187m.g	GO:0046189
17	notochord morphogenesis	0.0364331	Xetrov83001566m.g,Xetrov83005183m.g,Xetrov83010472m.g,Xetrov83012475m.g,Xetrov83019859m.g	GO:0048570
17	convergent extension involved in organogenesis	0.0364331	Xetrov83003340m.g,Xetrov83003347m.g,Xetrov83004184m.g,Xetrov83016482m.g,Xetrov83028373m.g	GO:0060029
17	face morphogenesis	0.0364331	Xetrov83000282m.g,Xetrov83002757m.g,Xetrov83002775m.g,Xetrov83004792m.g,Xetrov83029523m.g	GO:0060325
17	cell migration involved in heart formation	0.0364331	Xetrov83001625m.g,Xetrov83003340m.g,Xetrov83004184m.g,Xetrov83012662m.g,Xetrov83016482m.g	GO:0060974
17	proteoglycan biosynthetic process	0.0365442	Xetrov83002704m.g,Xetrov83007601m.g,Xetrov83010313m.g,Xetrov83010541m.g,Xetrov83011428m.g,Xetrov83013798m.g,Xetrov83016038m.g,Xetrov83021360m.g,Xetrov83024200m.g	GO:0030166
17	regulation of growth	0.0369838	Xetrov83000481m.g,Xetrov83001449m.g,Xetrov83003340m.g,Xetrov83003347m.g,Xetrov83009130m.g,Xetrov83009132m.g,Xetrov83009297m.g,Xetrov83010615m.g,Xetrov83010995m.g,Xetrov83013551m.g,Xetrov83014091m.g,Xetrov83014197m.g,Xetrov83014535m.g,Xetrov83014677m.g,Xetrov83014765m.g,Xetrov83015507m.g,Xetrov83016025m.g,Xetrov83017277m.g,Xetrov83018249m.g,Xetrov83019144m.g,Xetrov83030280m.g,	GO:0040008
17	negative regulation of nitrogen compound metabolic process	0.0376747	Xetrov83000060m.g,Xetrov83000476m.g,Xetrov83000839m.g,Xetrov83001708m.g,Xetrov83001936m.g,Xetrov83003154m.g,Xetrov83003339m.g,Xetrov83008398m.g,Xetrov83008413m.g,Xetrov83008896m.g,Xetrov83008925m.g,Xetrov83009822m.g,Xetrov83010228m.g,Xetrov83010619m.g,Xetrov83011142m.g,Xetrov83011313m.g,Xetrov83012038m.g,Xetrov83012146m.g,Xetrov83012150m.g,Xetrov83012392m.g,Xetrov83012613m.g,Xetrov83013227m.g,Xet…	GO:0051172
17	vacuole organization	0.0376985	Xetrov83000878m.g,Xetrov83004228m.g,Xetrov83005052m.g,Xetrov83005484m.g,Xetrov83005992m.g,Xetrov83008471m.g,Xetrov83009316m.g,Xetrov83011268m.g,Xetrov83013072m.g,Xetrov83013699m.g,Xetrov83014458m.g,Xetrov83016062m.g,Xetrov83016407m.g,Xetrov83017460m.g,Xetrov83019407m.g,Xetrov83022572m.g,Xetrov83024546m.g,Xetrov83026216m.g,Xetrov83030576m.g,,,	GO:0007033
17	mesoderm development	0.0376985	Xetrov83000282m.g,Xetrov83000476m.g,Xetrov83001993m.g,Xetrov83002238m.g,Xetrov83002757m.g,Xetrov83002775m.g,Xetrov83003218m.g,Xetrov83006254m.g,Xetrov83008418m.g,Xetrov83013986m.g,Xetrov83014458m.g,Xetrov83015272m.g,Xetrov83016460m.g,Xetrov83016746m.g,Xetrov83017741m.g,Xetrov83019406m.g,Xetrov83022096m.g,Xetrov83024041m.g,Xetrov83028685m.g,,	GO:0007498
17	regulation of cell motility	0.0376985	Xetrov83000476m.g,Xetrov83000785m.g,Xetrov83001449m.g,Xetrov83002340m.g,Xetrov83005058m.g,Xetrov83006740m.g,Xetrov83008413m.g,Xetrov83009080m.g,Xetrov83009132m.g,Xetrov83009267m.g,Xetrov83009495m.g,Xetrov83009812m.g,Xetrov83009839m.g,Xetrov83012888m.g,Xetrov83013551m.g,Xetrov83015507m.g,Xetrov83016292m.g,Xetrov83016348m.g,Xetrov83021360m.g,,,,,	GO:2000145
17	midbrain-hindbrain boundary development	0.0382911	Xetrov83000548m.g,Xetrov83006214m.g,Xetrov83009390m.g,Xetrov83011792m.g,Xetrov83012230m.g,Xetrov83016746m.g,Xetrov83017741m.g,Xetrov83029523m.g	GO:0030917
17	muscle contraction	0.0388592	Xetrov83002071m.g,Xetrov83006173m.g,Xetrov83008406m.g,Xetrov83008486m.g,Xetrov83008853m.g,Xetrov83009279m.g,Xetrov83009864m.g,Xetrov83012984m.g,Xetrov83013881m.g,Xetrov83020944m.g,Xetrov83022138m.g,Xetrov83031892m.g	GO:0006936
17	glycosaminoglycan metabolic process	0.0388592	Xetrov83002704m.g,Xetrov83005585m.g,Xetrov83007601m.g,Xetrov83009476m.g,Xetrov83010313m.g,Xetrov83010541m.g,Xetrov83011428m.g,Xetrov83013798m.g,Xetrov83016008m.g,Xetrov83016038m.g,Xetrov83021444m.g,Xetrov83024200m.g	GO:0030203
17	axon extension	0.0388592	Xetrov83000282m.g,Xetrov83003340m.g,Xetrov83003347m.g,Xetrov83005484m.g,Xetrov83009130m.g,Xetrov83009132m.g,Xetrov83010615m.g,Xetrov83014091m.g,Xetrov83015507m.g,Xetrov83019144m.g,Xetrov83026216m.g,Xetrov83030280m.g,	GO:0048675
17	regulation of protein modification process	0.039103	Xetrov83000321m.g,Xetrov83000482m.g,Xetrov83000834m.g,Xetrov83002087m.g,Xetrov83002340m.g,Xetrov83003189m.g,Xetrov83004244m.g,Xetrov83004321m.g,Xetrov83004602m.g,Xetrov83004656m.g,Xetrov83004875m.g,Xetrov83004890m.g,Xetrov83005781m.g,Xetrov83006008m.g,Xetrov83006071m.g,Xetrov83006200m.g,Xetrov83006444m.g,Xetrov83008005m.g,Xetrov83008313m.g,Xetrov83008357m.g,Xetrov83008413m.g,Xetrov83008594m.g,Xet…	GO:0031399
17	heart valve development	0.0391165	Xetrov83000548m.g,Xetrov83001993m.g,Xetrov83002691m.g,Xetrov83016008m.g,Xetrov83017495m.g,Xetrov83029964m.g	GO:0003170
17	odontogenesis	0.0391165	Xetrov83000270m.g,Xetrov83001655m.g,Xetrov83013986m.g,Xetrov83016460m.g,Xetrov83016873m.g,Xetrov83029523m.g	GO:0042476
17	semicircular canal development	0.0391165	Xetrov83000915m.g,Xetrov83005073m.g,Xetrov83010349m.g,Xetrov83012230m.g,Xetrov83016460m.g,Xetrov83021142m.g	GO:0060872
17	cell junction organization	0.0393533	Xetrov83000454m.g,Xetrov83008413m.g,Xetrov83008910m.g,Xetrov83013986m.g,Xetrov83014481m.g,Xetrov83016419m.g,Xetrov83016460m.g	GO:0034330
17	regulation of transmembrane receptor protein serine/threonine kinase signaling pathway	0.0396233	Xetrov83001822m.g,Xetrov83006091m.g,Xetrov83006444m.g,Xetrov83008005m.g,Xetrov83008046m.g,Xetrov83008413m.g,Xetrov83008594m.g,Xetrov83008904m.g,Xetrov83009903m.g,Xetrov83013891m.g,Xetrov83013987m.g,Xetrov83015350m.g,Xetrov83016008m.g,Xetrov83016602m.g,Xetrov83016746m.g,Xetrov83016871m.g,Xetrov83017579m.g,Xetrov83018481m.g,Xetrov83022096m.g,Xetrov83022351m.g,Xetrov83023026m.g,Xetrov83029291m.g,,,	GO:0090092
17	ameboidal-type cell migration	0.0397682	Xetrov83000169m.g,Xetrov83000476m.g,Xetrov83000915m.g,Xetrov83002340m.g,Xetrov83002757m.g,Xetrov83004351m.g,Xetrov83005440m.g,Xetrov83008367m.g,Xetrov83008418m.g,Xetrov83008792m.g,Xetrov83009130m.g,Xetrov83009132m.g,Xetrov83009318m.g,Xetrov83012318m.g,Xetrov83012662m.g,Xetrov83013580m.g,Xetrov83013891m.g,Xetrov83013986m.g,Xetrov83016008m.g,Xetrov83016460m.g,Xetrov83018565m.g,Xetrov83019144m.g,Xet…	GO:0001667
17	gland development	0.0406589	Xetrov83000282m.g,Xetrov83000415m.g,Xetrov83000478m.g,Xetrov83000511m.g,Xetrov83000514m.g,Xetrov83000548m.g,Xetrov83000609m.g,Xetrov83000836m.g,Xetrov83001281m.g,Xetrov83002386m.g,Xetrov83002757m.g,Xetrov83003097m.g,Xetrov83004351m.g,Xetrov83005073m.g,Xetrov83006091m.g,Xetrov83006715m.g,Xetrov83008915m.g,Xetrov83009130m.g,Xetrov83009315m.g,Xetrov83009390m.g,Xetrov83010073m.g,Xetrov83012118m.g,Xet…	GO:0048732
17	negative regulation of gene expression	0.0408805	Xetrov83000060m.g,Xetrov83000476m.g,Xetrov83000839m.g,Xetrov83001708m.g,Xetrov83001936m.g,Xetrov83002408m.g,Xetrov83003154m.g,Xetrov83003339m.g,Xetrov83004811m.g,Xetrov83005216m.g,Xetrov83006843m.g,Xetrov83008046m.g,Xetrov83008413m.g,Xetrov83008925m.g,Xetrov83009822m.g,Xetrov83010228m.g,Xetrov83010619m.g,Xetrov83011142m.g,Xetrov83011313m.g,Xetrov83012038m.g,Xetrov83012146m.g,Xetrov83012150m.g,Xet…	GO:0010629
17	retina development in camera-type eye	0.0412185	Xetrov83000548m.g,Xetrov83000609m.g,Xetrov83000849m.g,Xetrov83001383m.g,Xetrov83003097m.g,Xetrov83004048m.g,Xetrov83004351m.g,Xetrov83004853m.g,Xetrov83004901m.g,Xetrov83005191m.g,Xetrov83005358m.g,Xetrov83005368m.g,Xetrov83005740m.g,Xetrov83005906m.g,Xetrov83005909m.g,Xetrov83008367m.g,Xetrov83008418m.g,Xetrov83009014m.g,Xetrov83009134m.g,Xetrov83011935m.g,Xetrov83013828m.g,Xetrov83013986m.g,Xet…	GO:0060041
17	positive regulation of immune effector process	0.0414466	Xetrov83000785m.g,Xetrov83016348m.g,Xetrov83019357m.g,	GO:0002699
17	regulation of leukocyte mediated immunity	0.0414466	Xetrov83000785m.g,Xetrov83016348m.g,Xetrov83019357m.g,	GO:0002703
17	tachykinin receptor signaling pathway	0.0414466	Xetrov83002679m.g,Xetrov83008343m.g,Xetrov83017396m.g	GO:0007217
17	axon target recognition	0.0414466	Xetrov83008808m.g,Xetrov83016816m.g,Xetrov83021090m.g	GO:0007412
17	stem cell division	0.0414466	Xetrov83002757m.g,Xetrov83013797m.g,Xetrov83015418m.g	GO:0017145
17	thalamus development	0.0414466	Xetrov83017741m.g,Xetrov83028817m.g,Xetrov83029523m.g,	GO:0021794
17	negative regulation of mRNA 3'-end processing	0.0414466	Xetrov83019292m.g,Xetrov83021914m.g,Xetrov83028285m.g	GO:0031441
17	regulation of toll-like receptor signaling pathway	0.0414466	Xetrov83006843m.g,Xetrov83010808m.g,Xetrov83031107m.g	GO:0034121
17	axon extension involved in axon guidance	0.0414466	Xetrov83009132m.g,Xetrov83019144m.g,Xetrov83026216m.g	GO:0048846
17	negative regulation of mRNA processing	0.0414466	Xetrov83019292m.g,Xetrov83021914m.g,Xetrov83028285m.g	GO:0050686
17	regulation of peptidyl-tyrosine phosphorylation	0.0414466	Xetrov83016948m.g,Xetrov83017177m.g,Xetrov83021523m.g	GO:0050730
17	positive regulation of axonogenesis	0.0414466	Xetrov83004150m.g,Xetrov83009267m.g,Xetrov83015507m.g,	GO:0050772
17	mitochondrial calcium ion homeostasis	0.0414466	Xetrov83017172m.g,Xetrov83018625m.g,Xetrov83018650m.g	GO:0051560
17	primitive erythrocyte differentiation	0.0414466	Xetrov83002683m.g,Xetrov83021699m.g,Xetrov83022376m.g	GO:0060319
17	cardiac muscle tissue regeneration	0.0414466	Xetrov83008367m.g,Xetrov83009080m.g,Xetrov83028062m.g	GO:0061026
17	neuron cellular homeostasis	0.0414466	Xetrov83008862m.g,Xetrov83012352m.g,Xetrov83023805m.g	GO:0070050
17	positive regulation of ERK1 and ERK2 cascade	0.0414466	Xetrov83008313m.g,Xetrov83012888m.g,Xetrov83025701m.g	GO:0070374
17	thrombin receptor signaling pathway	0.0414466	Xetrov83000420m.g,Xetrov83000422m.g,Xetrov83001935m.g	GO:0070493
17	histone H2A K63-linked deubiquitination	0.0414466	Xetrov83009743m.g,Xetrov83018799m.g,Xetrov83020840m.g	GO:0070537
17	axis elongation involved in somitogenesis	0.0414466	Xetrov83013551m.g,Xetrov83016460m.g,Xetrov83029523m.g	GO:0090245
17	phagosome-lysosome fusion	0.0414466	Xetrov83005052m.g,Xetrov83005992m.g,Xetrov83013072m.g	GO:0090385
17	presynaptic membrane organization	0.0414466	Xetrov83004426m.g,Xetrov83014202m.g,Xetrov83020937m.g	GO:0097090
17	postsynaptic membrane assembly	0.0414466	Xetrov83004426m.g,Xetrov83014202m.g,Xetrov83020937m.g	GO:0097104
17	presynaptic membrane assembly	0.0414466	Xetrov83004426m.g,Xetrov83014202m.g,Xetrov83020937m.g	GO:0097105
17	regulation of mRNA polyadenylation	0.0414466	Xetrov83019292m.g,Xetrov83021914m.g,Xetrov83028285m.g	GO:1900363
17	regulation of lymphangiogenesis	0.0414466	Xetrov83008698m.g,Xetrov83009648m.g,Xetrov83022501m.g	GO:1901490
17	neuron projection extension involved in neuron projection guidance	0.0414466	Xetrov83009132m.g,Xetrov83019144m.g,Xetrov83026216m.g	GO:1902284
17	regulation of Wnt signaling pathway involved in dorsal/ventral axis specification	0.0414466	Xetrov83014991m.g,Xetrov83023577m.g,Xetrov83028512m.g	GO:2000053
17	regulation of cell size	0.0417607	Xetrov83000809m.g,Xetrov83003340m.g,Xetrov83003347m.g,Xetrov83006544m.g,Xetrov83009130m.g,Xetrov83009132m.g,Xetrov83010615m.g,Xetrov83014091m.g,Xetrov83014197m.g,Xetrov83014535m.g,Xetrov83015507m.g,Xetrov83016458m.g,Xetrov83017277m.g,Xetrov83019144m.g,Xetrov83024710m.g,Xetrov83030280m.g,	GO:0008361
17	dephosphorylation	0.0425444	Xetrov83000625m.g,Xetrov83000857m.g,Xetrov83001268m.g,Xetrov83001542m.g,Xetrov83001700m.g,Xetrov83002447m.g,Xetrov83002663m.g,Xetrov83003152m.g,Xetrov83004285m.g,Xetrov83004869m.g,Xetrov83005358m.g,Xetrov83005476m.g,Xetrov83006368m.g,Xetrov83008044m.g,Xetrov83008392m.g,Xetrov83008418m.g,Xetrov83009291m.g,Xetrov83011228m.g,Xetrov83012150m.g,Xetrov83012244m.g,Xetrov83012600m.g,Xetrov83012628m.g,Xet…	GO:0016311
17	positive regulation of nitrogen compound metabolic process	0.0428588	Xetrov83000324m.g,Xetrov83000785m.g,Xetrov83000794m.g,Xetrov83000836m.g,Xetrov83000915m.g,Xetrov83001654m.g,Xetrov83001708m.g,Xetrov83002238m.g,Xetrov83002239m.g,Xetrov83002252m.g,Xetrov83002350m.g,Xetrov83003154m.g,Xetrov83004406m.g,Xetrov83005073m.g,Xetrov83006320m.g,Xetrov83008719m.g,Xetrov83009163m.g,Xetrov83009591m.g,Xetrov83009725m.g,Xetrov83009743m.g,Xetrov83009808m.g,Xetrov83009834m.g,Xet…	GO:0051173
17	positive regulation of phosphorus metabolic process	0.0433894	Xetrov83000321m.g,Xetrov83000836m.g,Xetrov83002087m.g,Xetrov83003189m.g,Xetrov83004244m.g,Xetrov83005781m.g,Xetrov83006008m.g,Xetrov83006444m.g,Xetrov83008005m.g,Xetrov83008313m.g,Xetrov83008357m.g,Xetrov83008594m.g,Xetrov83009834m.g,Xetrov83009839m.g,Xetrov83009903m.g,Xetrov83010602m.g,Xetrov83010690m.g,Xetrov83011559m.g,Xetrov83012888m.g,Xetrov83013746m.g,Xetrov83014380m.g,Xetrov83014389m.g,Xet…	GO:0010562
17	positive regulation of phosphate metabolic process	0.0433894	Xetrov83000321m.g,Xetrov83000836m.g,Xetrov83002087m.g,Xetrov83003189m.g,Xetrov83004244m.g,Xetrov83005781m.g,Xetrov83006008m.g,Xetrov83006444m.g,Xetrov83008005m.g,Xetrov83008313m.g,Xetrov83008357m.g,Xetrov83008594m.g,Xetrov83009834m.g,Xetrov83009839m.g,Xetrov83009903m.g,Xetrov83010602m.g,Xetrov83010690m.g,Xetrov83011559m.g,Xetrov83012888m.g,Xetrov83013746m.g,Xetrov83014380m.g,Xetrov83014389m.g,Xet…	GO:0045937
17	negative regulation of cell communication	0.0448257	Xetrov83000415m.g,Xetrov83000513m.g,Xetrov83000548m.g,Xetrov83001042m.g,Xetrov83001822m.g,Xetrov83001905m.g,Xetrov83002358m.g,Xetrov83002408m.g,Xetrov83002901m.g,Xetrov83002964m.g,Xetrov83004875m.g,Xetrov83005191m.g,Xetrov83005906m.g,Xetrov83006071m.g,Xetrov83008046m.g,Xetrov83008904m.g,Xetrov83009598m.g,Xetrov83009918m.g,Xetrov83010808m.g,Xetrov83011313m.g,Xetrov83011614m.g,Xetrov83012347m.g,Xet…	GO:0010648
17	negative regulation of signaling	0.0448257	Xetrov83000415m.g,Xetrov83000513m.g,Xetrov83000548m.g,Xetrov83001042m.g,Xetrov83001822m.g,Xetrov83001905m.g,Xetrov83002358m.g,Xetrov83002408m.g,Xetrov83002901m.g,Xetrov83002964m.g,Xetrov83004875m.g,Xetrov83005191m.g,Xetrov83005906m.g,Xetrov83006071m.g,Xetrov83008046m.g,Xetrov83008904m.g,Xetrov83009598m.g,Xetrov83009918m.g,Xetrov83010808m.g,Xetrov83011313m.g,Xetrov83011614m.g,Xetrov83012347m.g,Xet…	GO:0023057
17	sensory organ morphogenesis	0.0448257	Xetrov83000282m.g,Xetrov83000548m.g,Xetrov83000809m.g,Xetrov83000915m.g,Xetrov83001383m.g,Xetrov83002775m.g,Xetrov83004351m.g,Xetrov83004901m.g,Xetrov83005073m.g,Xetrov83005110m.g,Xetrov83005191m.g,Xetrov83005740m.g,Xetrov83005906m.g,Xetrov83005909m.g,Xetrov83008367m.g,Xetrov83008413m.g,Xetrov83008418m.g,Xetrov83008698m.g,Xetrov83009080m.g,Xetrov83009134m.g,Xetrov83009808m.g,Xetrov83010349m.g,Xet…	GO:0090596
17	activation of protein kinase activity	0.0450203	Xetrov83000321m.g,Xetrov83002087m.g,Xetrov83003189m.g,Xetrov83004244m.g,Xetrov83005781m.g,Xetrov83006008m.g,Xetrov83008357m.g,Xetrov83009839m.g,Xetrov83013746m.g,Xetrov83014380m.g,Xetrov83015338m.g,Xetrov83016123m.g,Xetrov83017545m.g,Xetrov83021110m.g,Xetrov83021676m.g,Xetrov83021791m.g,Xetrov83022399m.g,Xetrov83026231m.g,Xetrov83028696m.g,,,	GO:0032147
17	muscle system process	0.0450378	Xetrov83002071m.g,Xetrov83006173m.g,Xetrov83008406m.g,Xetrov83008486m.g,Xetrov83008853m.g,Xetrov83009279m.g,Xetrov83009864m.g,Xetrov83012984m.g,Xetrov83013881m.g,Xetrov83014053m.g,Xetrov83020944m.g,Xetrov83022138m.g,Xetrov83031892m.g	GO:0003012
17	blood coagulation	0.0450378	Xetrov83000420m.g,Xetrov83000422m.g,Xetrov83001935m.g,Xetrov83005938m.g,Xetrov83009184m.g,Xetrov83013651m.g,Xetrov83013756m.g,Xetrov83014025m.g,Xetrov83014053m.g,Xetrov83014197m.g,Xetrov83016348m.g,Xetrov83021864m.g,Xetrov83031892m.g,	GO:0007596
17	cytoplasmic transport	0.0453626	Xetrov83001074m.g,Xetrov83001920m.g,Xetrov83002440m.g,Xetrov83002489m.g,Xetrov83002716m.g,Xetrov83002768m.g,Xetrov83004288m.g,Xetrov83005052m.g,Xetrov83005155m.g,Xetrov83005358m.g,Xetrov83005822m.g,Xetrov83006091m.g,Xetrov83006572m.g,Xetrov83008030m.g,Xetrov83008959m.g,Xetrov83009779m.g,Xetrov83010080m.g,Xetrov83011268m.g,Xetrov83011670m.g,Xetrov83012701m.g,Xetrov83013072m.g,Xetrov83013394m.g,Xet…	GO:0016482
17	negative regulation of cellular macromolecule biosynthetic process	0.0455476	Xetrov83000060m.g,Xetrov83000476m.g,Xetrov83000839m.g,Xetrov83001708m.g,Xetrov83001936m.g,Xetrov83003154m.g,Xetrov83003339m.g,Xetrov83008413m.g,Xetrov83008896m.g,Xetrov83008925m.g,Xetrov83009822m.g,Xetrov83010228m.g,Xetrov83010619m.g,Xetrov83011142m.g,Xetrov83011313m.g,Xetrov83012038m.g,Xetrov83012146m.g,Xetrov83012150m.g,Xetrov83012392m.g,Xetrov83012613m.g,Xetrov83013227m.g,Xetrov83013495m.g,Xet…	GO:2000113
17	macromolecular complex subunit organization	0.0457248	Xetrov83000053m.g,Xetrov83000321m.g,Xetrov83000385m.g,Xetrov83000548m.g,Xetrov83000654m.g,Xetrov83000839m.g,Xetrov83001141m.g,Xetrov83001383m.g,Xetrov83001632m.g,Xetrov83001933m.g,Xetrov83001936m.g,Xetrov83002071m.g,Xetrov83002153m.g,Xetrov83002252m.g,Xetrov83003063m.g,Xetrov83003093m.g,Xetrov83003387m.g,Xetrov83004048m.g,Xetrov83004285m.g,Xetrov83004321m.g,Xetrov83004702m.g,Xetrov83005134m.g,Xet…	GO:0043933
17	muscle cell development	0.0462253	Xetrov83000548m.g,Xetrov83000905m.g,Xetrov83002003m.g,Xetrov83002071m.g,Xetrov83002757m.g,Xetrov83003164m.g,Xetrov83003347m.g,Xetrov83004416m.g,Xetrov83005759m.g,Xetrov83008853m.g,Xetrov83009279m.g,Xetrov83009591m.g,Xetrov83009918m.g,Xetrov83012409m.g,Xetrov83012691m.g,Xetrov83012700m.g,Xetrov83012898m.g,Xetrov83012914m.g,Xetrov83013136m.g,Xetrov83014180m.g,Xetrov83016873m.g,Xetrov83021159m.g,Xet…	GO:0055001
17	negative regulation of macromolecule biosynthetic process	0.0462357	Xetrov83000060m.g,Xetrov83000476m.g,Xetrov83000839m.g,Xetrov83001708m.g,Xetrov83001936m.g,Xetrov83003154m.g,Xetrov83003339m.g,Xetrov83008413m.g,Xetrov83008896m.g,Xetrov83008925m.g,Xetrov83009822m.g,Xetrov83010228m.g,Xetrov83010619m.g,Xetrov83011142m.g,Xetrov83011313m.g,Xetrov83012038m.g,Xetrov83012146m.g,Xetrov83012150m.g,Xetrov83012392m.g,Xetrov83012613m.g,Xetrov83013227m.g,Xetrov83013495m.g,Xet…	GO:0010558
17	regulation of cellular component organization	0.0475771	Xetrov83000548m.g,Xetrov83000783m.g,Xetrov83001449m.g,Xetrov83002071m.g,Xetrov83002252m.g,Xetrov83002704m.g,Xetrov83002849m.g,Xetrov83003340m.g,Xetrov83003347m.g,Xetrov83004025m.g,Xetrov83004150m.g,Xetrov83004285m.g,Xetrov83004321m.g,Xetrov83004826m.g,Xetrov83005368m.g,Xetrov83005484m.g,Xetrov83005966m.g,Xetrov83005992m.g,Xetrov83008046m.g,Xetrov83008413m.g,Xetrov83008853m.g,Xetrov83008862m.g,Xet…	GO:0051128
17	digestive tract development	0.0482542	Xetrov83000282m.g,Xetrov83000548m.g,Xetrov83000915m.g,Xetrov83001231m.g,Xetrov83002775m.g,Xetrov83005073m.g,Xetrov83006715m.g,Xetrov83010073m.g,Xetrov83012075m.g,Xetrov83013495m.g,Xetrov83013986m.g,Xetrov83014872m.g,Xetrov83016482m.g,Xetrov83016589m.g,Xetrov83016873m.g,Xetrov83017277m.g,Xetrov83018444m.g,Xetrov83018481m.g,Xetrov83022096m.g,Xetrov83022351m.g,	GO:0048565
17	nitrogen compound metabolic process	0.0493335	Xetrov83000060m.g,Xetrov83000085m.g,Xetrov83000275m.g,Xetrov83000282m.g,Xetrov83000316m.g,Xetrov83000324m.g,Xetrov83000353m.g,Xetrov83000455m.g,Xetrov83000476m.g,Xetrov83000478m.g,Xetrov83000482m.g,Xetrov83000493m.g,Xetrov83000514m.g,Xetrov83000548m.g,Xetrov83000602m.g,Xetrov83000654m.g,Xetrov83000693m.g,Xetrov83000745m.g,Xetrov83000778m.g,Xetrov83000779m.g,Xetrov83000785m.g,Xetrov83000794m.g,Xet…	GO:0006807
17	muscle cell differentiation	0.0493897	Xetrov83000282m.g,Xetrov83000548m.g,Xetrov83000905m.g,Xetrov83000915m.g,Xetrov83002003m.g,Xetrov83002071m.g,Xetrov83002757m.g,Xetrov83003164m.g,Xetrov83003347m.g,Xetrov83004416m.g,Xetrov83004457m.g,Xetrov83005759m.g,Xetrov83008853m.g,Xetrov83009279m.g,Xetrov83009591m.g,Xetrov83009918m.g,Xetrov83012409m.g,Xetrov83012691m.g,Xetrov83012700m.g,Xetrov83012898m.g,Xetrov83012914m.g,Xetrov83013136m.g,Xet…	GO:0042692
17	neuron projection extension	0.0494292	Xetrov83000282m.g,Xetrov83003340m.g,Xetrov83003347m.g,Xetrov83005484m.g,Xetrov83009130m.g,Xetrov83009132m.g,Xetrov83010615m.g,Xetrov83014091m.g,Xetrov83015507m.g,Xetrov83019144m.g,Xetrov83026216m.g,Xetrov83030280m.g,	GO:1990138
17	proteoglycan metabolic process	0.0494459	Xetrov83002704m.g,Xetrov83007601m.g,Xetrov83010313m.g,Xetrov83010541m.g,Xetrov83011428m.g,Xetrov83013798m.g,Xetrov83016038m.g,Xetrov83021360m.g,Xetrov83024200m.g	GO:0006029
17	rostrocaudal neural tube patterning	0.0494459	Xetrov83000548m.g,Xetrov83006214m.g,Xetrov83009390m.g,Xetrov83011792m.g,Xetrov83012230m.g,Xetrov83016746m.g,Xetrov83017741m.g,Xetrov83021151m.g,Xetrov83029523m.g	GO:0021903
17	positive regulation of nucleobase-containing compound metabolic process	0.0497198	Xetrov83000324m.g,Xetrov83000785m.g,Xetrov83000794m.g,Xetrov83000836m.g,Xetrov83000915m.g,Xetrov83001654m.g,Xetrov83001708m.g,Xetrov83002238m.g,Xetrov83002239m.g,Xetrov83002252m.g,Xetrov83002350m.g,Xetrov83003154m.g,Xetrov83004406m.g,Xetrov83005073m.g,Xetrov83008719m.g,Xetrov83009163m.g,Xetrov83009591m.g,Xetrov83009725m.g,Xetrov83009743m.g,Xetrov83009808m.g,Xetrov83009834m.g,Xetrov83009965m.g,Xet…	GO:0045935
17	neural tube development	0.0497257	Xetrov83000548m.g,Xetrov83002408m.g,Xetrov83005191m.g,Xetrov83006055m.g,Xetrov83006214m.g,Xetrov83008808m.g,Xetrov83009390m.g,Xetrov83011792m.g,Xetrov83012230m.g,Xetrov83013986m.g,Xetrov83015272m.g,Xetrov83016460m.g,Xetrov83016746m.g,Xetrov83016873m.g,Xetrov83017277m.g,Xetrov83017741m.g,Xetrov83021151m.g,Xetrov83029523m.g,	GO:0021915
20	cell adhesion	2.07998e-08	Xetrov83000283m.g,Xetrov83000783m.g,Xetrov83000785m.g,Xetrov83001884m.g,Xetrov83002406m.g,Xetrov83002841m.g,Xetrov83002843m.g,Xetrov83003310m.g,Xetrov83003677m.g,Xetrov83004426m.g,Xetrov83004696m.g,Xetrov83004948m.g,Xetrov83005940m.g,Xetrov83005946m.g,Xetrov83006138m.g,Xetrov83006614m.g,Xetrov83006624m.g,Xetrov83006724m.g,Xetrov83008413m.g,Xetrov83008418m.g,Xetrov83008475m.g,Xetrov83008637m.g,Xet…	GO:0007155
20	biological adhesion	2.07998e-08	Xetrov83000283m.g,Xetrov83000783m.g,Xetrov83000785m.g,Xetrov83001884m.g,Xetrov83002406m.g,Xetrov83002841m.g,Xetrov83002843m.g,Xetrov83003310m.g,Xetrov83003677m.g,Xetrov83004426m.g,Xetrov83004696m.g,Xetrov83004948m.g,Xetrov83005940m.g,Xetrov83005946m.g,Xetrov83006138m.g,Xetrov83006614m.g,Xetrov83006624m.g,Xetrov83006724m.g,Xetrov83008413m.g,Xetrov83008418m.g,Xetrov83008475m.g,Xetrov83008637m.g,Xet…	GO:0022610
20	cell surface receptor signaling pathway	5.55577e-07	Xetrov83000283m.g,Xetrov83000511m.g,Xetrov83000513m.g,Xetrov83000783m.g,Xetrov83000785m.g,Xetrov83000875m.g,Xetrov83001575m.g,Xetrov83001778m.g,Xetrov83001851m.g,Xetrov83001992m.g,Xetrov83002252m.g,Xetrov83002358m.g,Xetrov83002365m.g,Xetrov83002632m.g,Xetrov83002698m.g,Xetrov83002830m.g,Xetrov83003070m.g,Xetrov83003160m.g,Xetrov83003234m.g,Xetrov83003344m.g,Xetrov83004112m.g,Xetrov83004174m.g,Xet…	GO:0007166
20	cell-cell adhesion	6.49806e-06	Xetrov83000783m.g,Xetrov83002406m.g,Xetrov83002841m.g,Xetrov83002843m.g,Xetrov83003310m.g,Xetrov83003677m.g,Xetrov83004426m.g,Xetrov83004948m.g,Xetrov83005940m.g,Xetrov83005946m.g,Xetrov83006138m.g,Xetrov83006624m.g,Xetrov83008413m.g,Xetrov83009184m.g,Xetrov83009380m.g,Xetrov83010005m.g,Xetrov83010038m.g,Xetrov83010096m.g,Xetrov83010223m.g,Xetrov83011504m.g,Xetrov83011935m.g,Xetrov83011939m.g,Xet…	GO:0098609
20	aromatic compound biosynthetic process	4.86619e-05	Xetrov83000268m.g,Xetrov83000482m.g,Xetrov83000602m.g,Xetrov83000764m.g,Xetrov83000785m.g,Xetrov83000804m.g,Xetrov83000836m.g,Xetrov83000875m.g,Xetrov83000905m.g,Xetrov83000922m.g,Xetrov83001047m.g,Xetrov83001235m.g,Xetrov83001284m.g,Xetrov83001591m.g,Xetrov83001612m.g,Xetrov83001613m.g,Xetrov83001644m.g,Xetrov83001656m.g,Xetrov83001790m.g,Xetrov83001980m.g,Xetrov83001992m.g,Xetrov83002007m.g,Xet…	GO:0019438
20	regulation of nucleobase-containing compound metabolic process	5.13638e-05	Xetrov83000268m.g,Xetrov83000482m.g,Xetrov83000602m.g,Xetrov83000785m.g,Xetrov83000804m.g,Xetrov83000836m.g,Xetrov83000875m.g,Xetrov83000905m.g,Xetrov83000922m.g,Xetrov83001047m.g,Xetrov83001235m.g,Xetrov83001591m.g,Xetrov83001612m.g,Xetrov83001613m.g,Xetrov83001644m.g,Xetrov83001656m.g,Xetrov83001980m.g,Xetrov83001992m.g,Xetrov83002007m.g,Xetrov83002067m.g,Xetrov83002252m.g,Xetrov83002350m.g,Xet…	GO:0019219
20	regulation of nitrogen compound metabolic process	5.76813e-05	Xetrov83000268m.g,Xetrov83000337m.g,Xetrov83000482m.g,Xetrov83000602m.g,Xetrov83000785m.g,Xetrov83000804m.g,Xetrov83000836m.g,Xetrov83000875m.g,Xetrov83000905m.g,Xetrov83000922m.g,Xetrov83001047m.g,Xetrov83001235m.g,Xetrov83001591m.g,Xetrov83001612m.g,Xetrov83001613m.g,Xetrov83001644m.g,Xetrov83001656m.g,Xetrov83001663m.g,Xetrov83001980m.g,Xetrov83001992m.g,Xetrov83002007m.g,Xetrov83002067m.g,Xet…	GO:0051171
20	regulation of cellular biosynthetic process	6.62345e-05	Xetrov83000268m.g,Xetrov83000337m.g,Xetrov83000482m.g,Xetrov83000602m.g,Xetrov83000785m.g,Xetrov83000804m.g,Xetrov83000836m.g,Xetrov83000875m.g,Xetrov83000905m.g,Xetrov83000922m.g,Xetrov83001047m.g,Xetrov83001235m.g,Xetrov83001591m.g,Xetrov83001612m.g,Xetrov83001613m.g,Xetrov83001644m.g,Xetrov83001656m.g,Xetrov83001663m.g,Xetrov83001980m.g,Xetrov83001992m.g,Xetrov83002007m.g,Xetrov83002067m.g,Xet…	GO:0031326
20	nucleobase-containing compound biosynthetic process	6.93704e-05	Xetrov83000268m.g,Xetrov83000482m.g,Xetrov83000602m.g,Xetrov83000764m.g,Xetrov83000785m.g,Xetrov83000804m.g,Xetrov83000836m.g,Xetrov83000875m.g,Xetrov83000905m.g,Xetrov83000922m.g,Xetrov83001047m.g,Xetrov83001235m.g,Xetrov83001284m.g,Xetrov83001591m.g,Xetrov83001612m.g,Xetrov83001613m.g,Xetrov83001644m.g,Xetrov83001656m.g,Xetrov83001790m.g,Xetrov83001980m.g,Xetrov83001992m.g,Xetrov83002007m.g,Xet…	GO:0034654
20	regulation of biosynthetic process	8.36616e-05	Xetrov83000268m.g,Xetrov83000337m.g,Xetrov83000482m.g,Xetrov83000602m.g,Xetrov83000785m.g,Xetrov83000804m.g,Xetrov83000836m.g,Xetrov83000875m.g,Xetrov83000905m.g,Xetrov83000922m.g,Xetrov83001047m.g,Xetrov83001235m.g,Xetrov83001591m.g,Xetrov83001612m.g,Xetrov83001613m.g,Xetrov83001644m.g,Xetrov83001656m.g,Xetrov83001663m.g,Xetrov83001980m.g,Xetrov83001992m.g,Xetrov83002007m.g,Xetrov83002067m.g,Xet…	GO:0009889
20	multicellular organismal development	0.000104745	Xetrov83000187m.g,Xetrov83000316m.g,Xetrov83000337m.g,Xetrov83000438m.g,Xetrov83000462m.g,Xetrov83000511m.g,Xetrov83000535m.g,Xetrov83000544m.g,Xetrov83000574m.g,Xetrov83000625m.g,Xetrov83000712m.g,Xetrov83000754m.g,Xetrov83000764m.g,Xetrov83000783m.g,Xetrov83000785m.g,Xetrov83000804m.g,Xetrov83000809m.g,Xetrov83000834m.g,Xetrov83000836m.g,Xetrov83000905m.g,Xetrov83001022m.g,Xetrov83001053m.g,Xet…	GO:0007275
20	heterocycle biosynthetic process	0.00011146	Xetrov83000268m.g,Xetrov83000482m.g,Xetrov83000602m.g,Xetrov83000764m.g,Xetrov83000785m.g,Xetrov83000804m.g,Xetrov83000836m.g,Xetrov83000875m.g,Xetrov83000905m.g,Xetrov83000922m.g,Xetrov83001047m.g,Xetrov83001235m.g,Xetrov83001284m.g,Xetrov83001591m.g,Xetrov83001612m.g,Xetrov83001613m.g,Xetrov83001644m.g,Xetrov83001656m.g,Xetrov83001790m.g,Xetrov83001980m.g,Xetrov83001992m.g,Xetrov83002007m.g,Xet…	GO:0018130
20	developmental process	0.000113812	Xetrov83000187m.g,Xetrov83000316m.g,Xetrov83000337m.g,Xetrov83000438m.g,Xetrov83000462m.g,Xetrov83000481m.g,Xetrov83000511m.g,Xetrov83000535m.g,Xetrov83000544m.g,Xetrov83000574m.g,Xetrov83000625m.g,Xetrov83000712m.g,Xetrov83000754m.g,Xetrov83000764m.g,Xetrov83000783m.g,Xetrov83000785m.g,Xetrov83000804m.g,Xetrov83000809m.g,Xetrov83000834m.g,Xetrov83000836m.g,Xetrov83000905m.g,Xetrov83001022m.g,Xet…	GO:0032502
20	homophilic cell adhesion via plasma membrane adhesion molecules	0.000119055	Xetrov83002406m.g,Xetrov83002841m.g,Xetrov83002843m.g,Xetrov83003310m.g,Xetrov83004948m.g,Xetrov83005940m.g,Xetrov83005946m.g,Xetrov83006138m.g,Xetrov83010005m.g,Xetrov83010038m.g,Xetrov83010096m.g,Xetrov83011935m.g,Xetrov83012034m.g,Xetrov83016419m.g,Xetrov83016541m.g,Xetrov83016542m.g,Xetrov83016884m.g,Xetrov83016995m.g,Xetrov83017391m.g,Xetrov83017395m.g,Xetrov83019357m.g,,,,,,,,,,	GO:0007156
20	RNA biosynthetic process	0.000134861	Xetrov83000268m.g,Xetrov83000482m.g,Xetrov83000602m.g,Xetrov83000785m.g,Xetrov83000804m.g,Xetrov83000875m.g,Xetrov83000905m.g,Xetrov83000922m.g,Xetrov83001047m.g,Xetrov83001235m.g,Xetrov83001591m.g,Xetrov83001612m.g,Xetrov83001613m.g,Xetrov83001644m.g,Xetrov83001656m.g,Xetrov83001980m.g,Xetrov83001992m.g,Xetrov83002007m.g,Xetrov83002067m.g,Xetrov83002350m.g,Xetrov83002398m.g,Xetrov83002409m.g,Xet…	GO:0032774
20	nucleic acid-templated transcription	0.000158983	Xetrov83000268m.g,Xetrov83000482m.g,Xetrov83000602m.g,Xetrov83000785m.g,Xetrov83000804m.g,Xetrov83000875m.g,Xetrov83000905m.g,Xetrov83000922m.g,Xetrov83001047m.g,Xetrov83001235m.g,Xetrov83001591m.g,Xetrov83001612m.g,Xetrov83001613m.g,Xetrov83001644m.g,Xetrov83001656m.g,Xetrov83001980m.g,Xetrov83001992m.g,Xetrov83002007m.g,Xetrov83002067m.g,Xetrov83002350m.g,Xetrov83002398m.g,Xetrov83002409m.g,Xet…	GO:0097659
20	Wnt signaling pathway	0.000167356	Xetrov83000511m.g,Xetrov83000513m.g,Xetrov83001575m.g,Xetrov83002252m.g,Xetrov83002358m.g,Xetrov83002698m.g,Xetrov83002830m.g,Xetrov83003070m.g,Xetrov83004499m.g,Xetrov83004603m.g,Xetrov83005428m.g,Xetrov83008413m.g,Xetrov83008475m.g,Xetrov83008956m.g,Xetrov83009294m.g,Xetrov83009429m.g,Xetrov83009479m.g,Xetrov83011521m.g,Xetrov83011901m.g,Xetrov83011930m.g,Xetrov83012244m.g,Xetrov83012347m.g,Xet…	GO:0016055
20	cell-cell adhesion via plasma-membrane adhesion molecules	0.000192854	Xetrov83002406m.g,Xetrov83002841m.g,Xetrov83002843m.g,Xetrov83003310m.g,Xetrov83004948m.g,Xetrov83005940m.g,Xetrov83005946m.g,Xetrov83006138m.g,Xetrov83010005m.g,Xetrov83010038m.g,Xetrov83010096m.g,Xetrov83011504m.g,Xetrov83011935m.g,Xetrov83012034m.g,Xetrov83016419m.g,Xetrov83016541m.g,Xetrov83016542m.g,Xetrov83016884m.g,Xetrov83016995m.g,Xetrov83017391m.g,Xetrov83017395m.g,Xetrov83019357m.g,,,,…	GO:0098742
20	organic cyclic compound biosynthetic process	0.000193119	Xetrov83000268m.g,Xetrov83000482m.g,Xetrov83000602m.g,Xetrov83000764m.g,Xetrov83000785m.g,Xetrov83000804m.g,Xetrov83000836m.g,Xetrov83000875m.g,Xetrov83000905m.g,Xetrov83000922m.g,Xetrov83001047m.g,Xetrov83001235m.g,Xetrov83001284m.g,Xetrov83001591m.g,Xetrov83001612m.g,Xetrov83001613m.g,Xetrov83001644m.g,Xetrov83001656m.g,Xetrov83001790m.g,Xetrov83001980m.g,Xetrov83001992m.g,Xetrov83002007m.g,Xet…	GO:1901362
20	negative regulation of nitrogen compound metabolic process	0.00019846	Xetrov83000922m.g,Xetrov83002717m.g,Xetrov83003237m.g,Xetrov83004068m.g,Xetrov83004837m.g,Xetrov83005113m.g,Xetrov83006360m.g,Xetrov83008359m.g,Xetrov83008413m.g,Xetrov83008896m.g,Xetrov83009822m.g,Xetrov83010619m.g,Xetrov83011248m.g,Xetrov83011347m.g,Xetrov83011967m.g,Xetrov83012038m.g,Xetrov83012089m.g,Xetrov83012146m.g,Xetrov83012269m.g,Xetrov83012613m.g,Xetrov83013014m.g,Xetrov83013495m.g,Xet…	GO:0051172
20	single-organism developmental process	0.000205242	Xetrov83000187m.g,Xetrov83000316m.g,Xetrov83000337m.g,Xetrov83000438m.g,Xetrov83000462m.g,Xetrov83000481m.g,Xetrov83000511m.g,Xetrov83000535m.g,Xetrov83000544m.g,Xetrov83000574m.g,Xetrov83000625m.g,Xetrov83000712m.g,Xetrov83000754m.g,Xetrov83000764m.g,Xetrov83000783m.g,Xetrov83000785m.g,Xetrov83000804m.g,Xetrov83000809m.g,Xetrov83000834m.g,Xetrov83000836m.g,Xetrov83000905m.g,Xetrov83001022m.g,Xet…	GO:0044767
20	transcription, DNA-templated	0.000207919	Xetrov83000268m.g,Xetrov83000482m.g,Xetrov83000602m.g,Xetrov83000785m.g,Xetrov83000804m.g,Xetrov83000875m.g,Xetrov83000905m.g,Xetrov83000922m.g,Xetrov83001047m.g,Xetrov83001235m.g,Xetrov83001591m.g,Xetrov83001612m.g,Xetrov83001613m.g,Xetrov83001644m.g,Xetrov83001656m.g,Xetrov83001980m.g,Xetrov83001992m.g,Xetrov83002007m.g,Xetrov83002067m.g,Xetrov83002350m.g,Xetrov83002398m.g,Xetrov83002409m.g,Xet…	GO:0006351
20	cellular nitrogen compound biosynthetic process	0.000219745	Xetrov83000268m.g,Xetrov83000275m.g,Xetrov83000337m.g,Xetrov83000482m.g,Xetrov83000498m.g,Xetrov83000602m.g,Xetrov83000764m.g,Xetrov83000785m.g,Xetrov83000804m.g,Xetrov83000836m.g,Xetrov83000875m.g,Xetrov83000905m.g,Xetrov83000922m.g,Xetrov83001047m.g,Xetrov83001235m.g,Xetrov83001284m.g,Xetrov83001591m.g,Xetrov83001612m.g,Xetrov83001613m.g,Xetrov83001644m.g,Xetrov83001656m.g,Xetrov83001663m.g,Xet…	GO:0044271
20	neuron projection morphogenesis	0.000221052	Xetrov83000462m.g,Xetrov83000783m.g,Xetrov83000836m.g,Xetrov83001152m.g,Xetrov83002009m.g,Xetrov83002552m.g,Xetrov83003340m.g,Xetrov83003427m.g,Xetrov83003677m.g,Xetrov83004184m.g,Xetrov83004705m.g,Xetrov83004881m.g,Xetrov83005966m.g,Xetrov83006006m.g,Xetrov83006008m.g,Xetrov83007762m.g,Xetrov83008017m.g,Xetrov83008808m.g,Xetrov83009043m.g,Xetrov83009130m.g,Xetrov83009132m.g,Xetrov83009631m.g,Xet…	GO:0048812
20	negative regulation of biosynthetic process	0.000225655	Xetrov83000922m.g,Xetrov83002717m.g,Xetrov83003237m.g,Xetrov83004068m.g,Xetrov83005113m.g,Xetrov83006360m.g,Xetrov83008359m.g,Xetrov83008413m.g,Xetrov83008896m.g,Xetrov83009822m.g,Xetrov83010619m.g,Xetrov83011248m.g,Xetrov83011347m.g,Xetrov83011967m.g,Xetrov83012038m.g,Xetrov83012089m.g,Xetrov83012146m.g,Xetrov83012269m.g,Xetrov83012613m.g,Xetrov83013014m.g,Xetrov83013495m.g,Xetrov83013987m.g,Xet…	GO:0009890
20	negative regulation of cellular biosynthetic process	0.000225655	Xetrov83000922m.g,Xetrov83002717m.g,Xetrov83003237m.g,Xetrov83004068m.g,Xetrov83005113m.g,Xetrov83006360m.g,Xetrov83008359m.g,Xetrov83008413m.g,Xetrov83008896m.g,Xetrov83009822m.g,Xetrov83010619m.g,Xetrov83011248m.g,Xetrov83011347m.g,Xetrov83011967m.g,Xetrov83012038m.g,Xetrov83012089m.g,Xetrov83012146m.g,Xetrov83012269m.g,Xetrov83012613m.g,Xetrov83013014m.g,Xetrov83013495m.g,Xetrov83013987m.g,Xet…	GO:0031327
20	regulation of nucleic acid-templated transcription	0.00023548	Xetrov83000268m.g,Xetrov83000482m.g,Xetrov83000602m.g,Xetrov83000785m.g,Xetrov83000804m.g,Xetrov83000875m.g,Xetrov83000905m.g,Xetrov83000922m.g,Xetrov83001047m.g,Xetrov83001235m.g,Xetrov83001591m.g,Xetrov83001612m.g,Xetrov83001613m.g,Xetrov83001644m.g,Xetrov83001656m.g,Xetrov83001980m.g,Xetrov83001992m.g,Xetrov83002007m.g,Xetrov83002067m.g,Xetrov83002350m.g,Xetrov83002398m.g,Xetrov83002632m.g,Xet…	GO:1903506
20	regulation of macromolecule biosynthetic process	0.000238638	Xetrov83000268m.g,Xetrov83000337m.g,Xetrov83000482m.g,Xetrov83000602m.g,Xetrov83000785m.g,Xetrov83000804m.g,Xetrov83000875m.g,Xetrov83000905m.g,Xetrov83000922m.g,Xetrov83001047m.g,Xetrov83001235m.g,Xetrov83001591m.g,Xetrov83001612m.g,Xetrov83001613m.g,Xetrov83001644m.g,Xetrov83001656m.g,Xetrov83001663m.g,Xetrov83001980m.g,Xetrov83001992m.g,Xetrov83002007m.g,Xetrov83002067m.g,Xetrov83002252m.g,Xet…	GO:0010556
20	regulation of RNA biosynthetic process	0.000249324	Xetrov83000268m.g,Xetrov83000482m.g,Xetrov83000602m.g,Xetrov83000785m.g,Xetrov83000804m.g,Xetrov83000875m.g,Xetrov83000905m.g,Xetrov83000922m.g,Xetrov83001047m.g,Xetrov83001235m.g,Xetrov83001591m.g,Xetrov83001612m.g,Xetrov83001613m.g,Xetrov83001644m.g,Xetrov83001656m.g,Xetrov83001980m.g,Xetrov83001992m.g,Xetrov83002007m.g,Xetrov83002067m.g,Xetrov83002350m.g,Xetrov83002398m.g,Xetrov83002632m.g,Xet…	GO:2001141
20	regulation of RNA metabolic process	0.000338628	Xetrov83000268m.g,Xetrov83000482m.g,Xetrov83000602m.g,Xetrov83000785m.g,Xetrov83000804m.g,Xetrov83000875m.g,Xetrov83000905m.g,Xetrov83000922m.g,Xetrov83001047m.g,Xetrov83001235m.g,Xetrov83001591m.g,Xetrov83001612m.g,Xetrov83001613m.g,Xetrov83001644m.g,Xetrov83001656m.g,Xetrov83001980m.g,Xetrov83001992m.g,Xetrov83002007m.g,Xetrov83002067m.g,Xetrov83002350m.g,Xetrov83002398m.g,Xetrov83002632m.g,Xet…	GO:0051252
20	sex differentiation	0.000378832	Xetrov83000316m.g,Xetrov83000574m.g,Xetrov83001656m.g,Xetrov83001788m.g,Xetrov83011766m.g,Xetrov83012377m.g,Xetrov83014674m.g,Xetrov83015345m.g,Xetrov83015364m.g,Xetrov83020872m.g	GO:0007548
20	regulation of transcription, DNA-templated	0.000380776	Xetrov83000268m.g,Xetrov83000482m.g,Xetrov83000602m.g,Xetrov83000785m.g,Xetrov83000804m.g,Xetrov83000875m.g,Xetrov83000905m.g,Xetrov83000922m.g,Xetrov83001047m.g,Xetrov83001235m.g,Xetrov83001591m.g,Xetrov83001612m.g,Xetrov83001613m.g,Xetrov83001644m.g,Xetrov83001656m.g,Xetrov83001980m.g,Xetrov83001992m.g,Xetrov83002007m.g,Xetrov83002067m.g,Xetrov83002350m.g,Xetrov83002398m.g,Xetrov83002632m.g,Xet…	GO:0006355
20	regulation of cellular macromolecule biosynthetic process	0.000420911	Xetrov83000268m.g,Xetrov83000337m.g,Xetrov83000482m.g,Xetrov83000602m.g,Xetrov83000785m.g,Xetrov83000804m.g,Xetrov83000875m.g,Xetrov83000905m.g,Xetrov83000922m.g,Xetrov83001047m.g,Xetrov83001235m.g,Xetrov83001591m.g,Xetrov83001612m.g,Xetrov83001613m.g,Xetrov83001644m.g,Xetrov83001656m.g,Xetrov83001663m.g,Xetrov83001980m.g,Xetrov83001992m.g,Xetrov83002007m.g,Xetrov83002067m.g,Xetrov83002252m.g,Xet…	GO:2000112
20	cell differentiation	0.000431412	Xetrov83000337m.g,Xetrov83000438m.g,Xetrov83000462m.g,Xetrov83000712m.g,Xetrov83000783m.g,Xetrov83000785m.g,Xetrov83000834m.g,Xetrov83000836m.g,Xetrov83000905m.g,Xetrov83001092m.g,Xetrov83001152m.g,Xetrov83001256m.g,Xetrov83001573m.g,Xetrov83001644m.g,Xetrov83001938m.g,Xetrov83001980m.g,Xetrov83001992m.g,Xetrov83001993m.g,Xetrov83002009m.g,Xetrov83002067m.g,Xetrov83002072m.g,Xetrov83002552m.g,Xet…	GO:0030154
20	synaptic transmission	0.000512757	Xetrov83000338m.g,Xetrov83001851m.g,Xetrov83002618m.g,Xetrov83002991m.g,Xetrov83004112m.g,Xetrov83004171m.g,Xetrov83004426m.g,Xetrov83004690m.g,Xetrov83005338m.g,Xetrov83005894m.g,Xetrov83006205m.g,Xetrov83008822m.g,Xetrov83008839m.g,Xetrov83008862m.g,Xetrov83009127m.g,Xetrov83009393m.g,Xetrov83009781m.g,Xetrov83010164m.g,Xetrov83011730m.g,Xetrov83011770m.g,Xetrov83012483m.g,Xetrov83013966m.g,Xet…	GO:0007268
20	negative regulation of nucleobase-containing compound metabolic process	0.000512757	Xetrov83000922m.g,Xetrov83003237m.g,Xetrov83004837m.g,Xetrov83005113m.g,Xetrov83006360m.g,Xetrov83008359m.g,Xetrov83008413m.g,Xetrov83008896m.g,Xetrov83010619m.g,Xetrov83011248m.g,Xetrov83011347m.g,Xetrov83011967m.g,Xetrov83012038m.g,Xetrov83012089m.g,Xetrov83012146m.g,Xetrov83012269m.g,Xetrov83012613m.g,Xetrov83013014m.g,Xetrov83013495m.g,Xetrov83013987m.g,Xetrov83014233m.g,Xetrov83014238m.g,Xet…	GO:0045934
20	cellular response to organic substance	0.000542101	Xetrov83000804m.g,Xetrov83000834m.g,Xetrov83000875m.g,Xetrov83001591m.g,Xetrov83001992m.g,Xetrov83002632m.g,Xetrov83003160m.g,Xetrov83004232m.g,Xetrov83004773m.g,Xetrov83005011m.g,Xetrov83005055m.g,Xetrov83005780m.g,Xetrov83005999m.g,Xetrov83006071m.g,Xetrov83006212m.g,Xetrov83006620m.g,Xetrov83006745m.g,Xetrov83008359m.g,Xetrov83008413m.g,Xetrov83008471m.g,Xetrov83008594m.g,Xetrov83008788m.g,Xet…	GO:0071310
20	cellular response to endogenous stimulus	0.000558266	Xetrov83000804m.g,Xetrov83000875m.g,Xetrov83001591m.g,Xetrov83001992m.g,Xetrov83002632m.g,Xetrov83003160m.g,Xetrov83004773m.g,Xetrov83005011m.g,Xetrov83005055m.g,Xetrov83005999m.g,Xetrov83006071m.g,Xetrov83006212m.g,Xetrov83006620m.g,Xetrov83006745m.g,Xetrov83008359m.g,Xetrov83008413m.g,Xetrov83008471m.g,Xetrov83008594m.g,Xetrov83008809m.g,Xetrov83008839m.g,Xetrov83008920m.g,Xetrov83009080m.g,Xet…	GO:0071495
20	anatomical structure development	0.000566058	Xetrov83000187m.g,Xetrov83000316m.g,Xetrov83000337m.g,Xetrov83000438m.g,Xetrov83000462m.g,Xetrov83000511m.g,Xetrov83000535m.g,Xetrov83000544m.g,Xetrov83000574m.g,Xetrov83000625m.g,Xetrov83000712m.g,Xetrov83000754m.g,Xetrov83000764m.g,Xetrov83000783m.g,Xetrov83000785m.g,Xetrov83000804m.g,Xetrov83000809m.g,Xetrov83000834m.g,Xetrov83000836m.g,Xetrov83000905m.g,Xetrov83001022m.g,Xetrov83001053m.g,Xet…	GO:0048856
20	nervous system development	0.000583563	Xetrov83000462m.g,Xetrov83000783m.g,Xetrov83000836m.g,Xetrov83001053m.g,Xetrov83001092m.g,Xetrov83001152m.g,Xetrov83001256m.g,Xetrov83001573m.g,Xetrov83001884m.g,Xetrov83001938m.g,Xetrov83001980m.g,Xetrov83002009m.g,Xetrov83002427m.g,Xetrov83002552m.g,Xetrov83002556m.g,Xetrov83002843m.g,Xetrov83003340m.g,Xetrov83003427m.g,Xetrov83003677m.g,Xetrov83004184m.g,Xetrov83004426m.g,Xetrov83004603m.g,Xet…	GO:0007399
20	negative regulation of macromolecule biosynthetic process	0.00067223	Xetrov83000922m.g,Xetrov83002717m.g,Xetrov83003237m.g,Xetrov83004068m.g,Xetrov83005113m.g,Xetrov83006360m.g,Xetrov83008359m.g,Xetrov83008413m.g,Xetrov83008896m.g,Xetrov83009822m.g,Xetrov83010619m.g,Xetrov83011347m.g,Xetrov83011967m.g,Xetrov83012038m.g,Xetrov83012089m.g,Xetrov83012146m.g,Xetrov83012269m.g,Xetrov83012613m.g,Xetrov83013014m.g,Xetrov83013495m.g,Xetrov83013987m.g,Xetrov83014233m.g,Xet…	GO:0010558
20	macromolecule biosynthetic process	0.000723115	Xetrov83000268m.g,Xetrov83000275m.g,Xetrov83000337m.g,Xetrov83000482m.g,Xetrov83000498m.g,Xetrov83000602m.g,Xetrov83000754m.g,Xetrov83000785m.g,Xetrov83000804m.g,Xetrov83000865m.g,Xetrov83000875m.g,Xetrov83000905m.g,Xetrov83000922m.g,Xetrov83001047m.g,Xetrov83001235m.g,Xetrov83001284m.g,Xetrov83001591m.g,Xetrov83001612m.g,Xetrov83001613m.g,Xetrov83001644m.g,Xetrov83001656m.g,Xetrov83001663m.g,Xet…	GO:0009059
20	neuron development	0.00075231	Xetrov83000462m.g,Xetrov83000783m.g,Xetrov83000836m.g,Xetrov83001092m.g,Xetrov83001152m.g,Xetrov83001938m.g,Xetrov83001980m.g,Xetrov83002009m.g,Xetrov83002552m.g,Xetrov83003340m.g,Xetrov83003427m.g,Xetrov83003677m.g,Xetrov83004184m.g,Xetrov83004705m.g,Xetrov83004881m.g,Xetrov83005966m.g,Xetrov83006006m.g,Xetrov83006008m.g,Xetrov83006724m.g,Xetrov83007762m.g,Xetrov83008017m.g,Xetrov83008418m.g,Xet…	GO:0048666
20	regulation of gene expression	0.000797188	Xetrov83000268m.g,Xetrov83000337m.g,Xetrov83000482m.g,Xetrov83000602m.g,Xetrov83000785m.g,Xetrov83000804m.g,Xetrov83000875m.g,Xetrov83000905m.g,Xetrov83000922m.g,Xetrov83001047m.g,Xetrov83001235m.g,Xetrov83001591m.g,Xetrov83001612m.g,Xetrov83001613m.g,Xetrov83001644m.g,Xetrov83001656m.g,Xetrov83001663m.g,Xetrov83001980m.g,Xetrov83001992m.g,Xetrov83002007m.g,Xetrov83002067m.g,Xetrov83002072m.g,Xet…	GO:0010468
20	gonad development	0.000824512	Xetrov83000316m.g,Xetrov83000574m.g,Xetrov83011766m.g,Xetrov83014674m.g,Xetrov83015345m.g,Xetrov83015364m.g,Xetrov83020872m.g	GO:0008406
20	development of primary sexual characteristics	0.000824512	Xetrov83000316m.g,Xetrov83000574m.g,Xetrov83011766m.g,Xetrov83014674m.g,Xetrov83015345m.g,Xetrov83015364m.g,Xetrov83020872m.g	GO:0045137
20	response to external stimulus	0.000826218	Xetrov83000462m.g,Xetrov83000467m.g,Xetrov83000783m.g,Xetrov83000785m.g,Xetrov83001256m.g,Xetrov83001860m.g,Xetrov83001980m.g,Xetrov83002217m.g,Xetrov83002552m.g,Xetrov83002960m.g,Xetrov83003340m.g,Xetrov83003427m.g,Xetrov83004184m.g,Xetrov83004232m.g,Xetrov83004773m.g,Xetrov83005160m.g,Xetrov83005561m.g,Xetrov83006006m.g,Xetrov83006462m.g,Xetrov83007762m.g,Xetrov83008471m.g,Xetrov83009043m.g,Xet…	GO:0009605
20	cellular macromolecule biosynthetic process	0.000827964	Xetrov83000268m.g,Xetrov83000275m.g,Xetrov83000337m.g,Xetrov83000482m.g,Xetrov83000498m.g,Xetrov83000602m.g,Xetrov83000754m.g,Xetrov83000785m.g,Xetrov83000804m.g,Xetrov83000865m.g,Xetrov83000875m.g,Xetrov83000905m.g,Xetrov83000922m.g,Xetrov83001047m.g,Xetrov83001235m.g,Xetrov83001284m.g,Xetrov83001591m.g,Xetrov83001612m.g,Xetrov83001613m.g,Xetrov83001644m.g,Xetrov83001656m.g,Xetrov83001663m.g,Xet…	GO:0034645
20	system development	0.000837939	Xetrov83000187m.g,Xetrov83000316m.g,Xetrov83000462m.g,Xetrov83000511m.g,Xetrov83000544m.g,Xetrov83000574m.g,Xetrov83000625m.g,Xetrov83000712m.g,Xetrov83000764m.g,Xetrov83000783m.g,Xetrov83000804m.g,Xetrov83000809m.g,Xetrov83000834m.g,Xetrov83000836m.g,Xetrov83000905m.g,Xetrov83001022m.g,Xetrov83001053m.g,Xetrov83001092m.g,Xetrov83001152m.g,Xetrov83001235m.g,Xetrov83001256m.g,Xetrov83001569m.g,Xet…	GO:0048731
20	cell-cell signaling	0.000865266	Xetrov83000338m.g,Xetrov83000355m.g,Xetrov83001851m.g,Xetrov83002618m.g,Xetrov83002991m.g,Xetrov83004112m.g,Xetrov83004171m.g,Xetrov83004426m.g,Xetrov83004690m.g,Xetrov83004705m.g,Xetrov83005338m.g,Xetrov83005894m.g,Xetrov83006173m.g,Xetrov83006205m.g,Xetrov83006222m.g,Xetrov83008406m.g,Xetrov83008822m.g,Xetrov83008839m.g,Xetrov83008862m.g,Xetrov83009127m.g,Xetrov83009393m.g,Xetrov83009781m.g,Xet…	GO:0007267
20	response to endogenous stimulus	0.000921524	Xetrov83000804m.g,Xetrov83000875m.g,Xetrov83001591m.g,Xetrov83001992m.g,Xetrov83002632m.g,Xetrov83002991m.g,Xetrov83003160m.g,Xetrov83004227m.g,Xetrov83004773m.g,Xetrov83005011m.g,Xetrov83005055m.g,Xetrov83005999m.g,Xetrov83006071m.g,Xetrov83006212m.g,Xetrov83006620m.g,Xetrov83006745m.g,Xetrov83008359m.g,Xetrov83008413m.g,Xetrov83008471m.g,Xetrov83008594m.g,Xetrov83008809m.g,Xetrov83008839m.g,Xet…	GO:0009719
20	reproductive process	0.00106402	Xetrov83000316m.g,Xetrov83000337m.g,Xetrov83000438m.g,Xetrov83000574m.g,Xetrov83001656m.g,Xetrov83001788m.g,Xetrov83002072m.g,Xetrov83002632m.g,Xetrov83004721m.g,Xetrov83005428m.g,Xetrov83009211m.g,Xetrov83011766m.g,Xetrov83012060m.g,Xetrov83012377m.g,Xetrov83012408m.g,Xetrov83014674m.g,Xetrov83015345m.g,Xetrov83015364m.g,Xetrov83020644m.g,Xetrov83020872m.g,Xetrov83021136m.g,Xetrov83021142m.g	GO:0022414
20	synaptic transmission, glutamatergic	0.00107233	Xetrov83001851m.g,Xetrov83004112m.g,Xetrov83005338m.g,Xetrov83009127m.g,Xetrov83014471m.g,Xetrov83014632m.g,Xetrov83019267m.g,Xetrov83021078m.g,Xetrov83024403m.g,,,	GO:0035249
20	cellular biosynthetic process	0.0010834	Xetrov83000268m.g,Xetrov83000275m.g,Xetrov83000337m.g,Xetrov83000482m.g,Xetrov83000498m.g,Xetrov83000602m.g,Xetrov83000754m.g,Xetrov83000764m.g,Xetrov83000785m.g,Xetrov83000804m.g,Xetrov83000836m.g,Xetrov83000865m.g,Xetrov83000875m.g,Xetrov83000905m.g,Xetrov83000922m.g,Xetrov83001047m.g,Xetrov83001235m.g,Xetrov83001284m.g,Xetrov83001591m.g,Xetrov83001612m.g,Xetrov83001613m.g,Xetrov83001644m.g,Xet…	GO:0044249
20	cell development	0.00114346	Xetrov83000337m.g,Xetrov83000438m.g,Xetrov83000462m.g,Xetrov83000783m.g,Xetrov83000836m.g,Xetrov83000905m.g,Xetrov83001092m.g,Xetrov83001152m.g,Xetrov83001938m.g,Xetrov83001980m.g,Xetrov83001992m.g,Xetrov83001993m.g,Xetrov83002009m.g,Xetrov83002552m.g,Xetrov83002632m.g,Xetrov83003164m.g,Xetrov83003340m.g,Xetrov83003427m.g,Xetrov83003677m.g,Xetrov83004184m.g,Xetrov83004705m.g,Xetrov83004881m.g,Xet…	GO:0048468
20	regulation of metabolic process	0.00136061	Xetrov83000268m.g,Xetrov83000337m.g,Xetrov83000467m.g,Xetrov83000482m.g,Xetrov83000535m.g,Xetrov83000573m.g,Xetrov83000602m.g,Xetrov83000785m.g,Xetrov83000804m.g,Xetrov83000834m.g,Xetrov83000836m.g,Xetrov83000875m.g,Xetrov83000905m.g,Xetrov83000913m.g,Xetrov83000922m.g,Xetrov83001047m.g,Xetrov83001235m.g,Xetrov83001591m.g,Xetrov83001612m.g,Xetrov83001613m.g,Xetrov83001614m.g,Xetrov83001644m.g,Xet…	GO:0019222
20	response to organic substance	0.00142995	Xetrov83000804m.g,Xetrov83000834m.g,Xetrov83000875m.g,Xetrov83001591m.g,Xetrov83001992m.g,Xetrov83002632m.g,Xetrov83002960m.g,Xetrov83002991m.g,Xetrov83003160m.g,Xetrov83004227m.g,Xetrov83004232m.g,Xetrov83004773m.g,Xetrov83005011m.g,Xetrov83005055m.g,Xetrov83005780m.g,Xetrov83005999m.g,Xetrov83006071m.g,Xetrov83006212m.g,Xetrov83006462m.g,Xetrov83006620m.g,Xetrov83006745m.g,Xetrov83008359m.g,Xet…	GO:0010033
20	negative regulation of cellular macromolecule biosynthetic process	0.00148783	Xetrov83000922m.g,Xetrov83002717m.g,Xetrov83003237m.g,Xetrov83004068m.g,Xetrov83006360m.g,Xetrov83008359m.g,Xetrov83008413m.g,Xetrov83008896m.g,Xetrov83009822m.g,Xetrov83010619m.g,Xetrov83011347m.g,Xetrov83011967m.g,Xetrov83012038m.g,Xetrov83012089m.g,Xetrov83012146m.g,Xetrov83012269m.g,Xetrov83012613m.g,Xetrov83013495m.g,Xetrov83013987m.g,Xetrov83014233m.g,Xetrov83014238m.g,Xetrov83014674m.g,Xet…	GO:2000113
20	neuron projection development	0.00149581	Xetrov83000462m.g,Xetrov83000783m.g,Xetrov83000836m.g,Xetrov83001152m.g,Xetrov83002009m.g,Xetrov83002552m.g,Xetrov83003340m.g,Xetrov83003427m.g,Xetrov83003677m.g,Xetrov83004184m.g,Xetrov83004705m.g,Xetrov83004881m.g,Xetrov83005966m.g,Xetrov83006006m.g,Xetrov83006008m.g,Xetrov83007762m.g,Xetrov83008017m.g,Xetrov83008808m.g,Xetrov83009043m.g,Xetrov83009130m.g,Xetrov83009132m.g,Xetrov83009631m.g,Xet…	GO:0031175
20	reproductive structure development	0.0015479	Xetrov83000316m.g,Xetrov83000574m.g,Xetrov83011766m.g,Xetrov83014674m.g,Xetrov83015345m.g,Xetrov83015364m.g,Xetrov83020872m.g	GO:0048608
20	reproductive system development	0.0015479	Xetrov83000316m.g,Xetrov83000574m.g,Xetrov83011766m.g,Xetrov83014674m.g,Xetrov83015345m.g,Xetrov83015364m.g,Xetrov83020872m.g	GO:0061458
20	enzyme linked receptor protein signaling pathway	0.00160745	Xetrov83000783m.g,Xetrov83000785m.g,Xetrov83000875m.g,Xetrov83001575m.g,Xetrov83001778m.g,Xetrov83001992m.g,Xetrov83002365m.g,Xetrov83002632m.g,Xetrov83003160m.g,Xetrov83003234m.g,Xetrov83004174m.g,Xetrov83004705m.g,Xetrov83005362m.g,Xetrov83005999m.g,Xetrov83006006m.g,Xetrov83006071m.g,Xetrov83006620m.g,Xetrov83006745m.g,Xetrov83008341m.g,Xetrov83008359m.g,Xetrov83008413m.g,Xetrov83008594m.g,Xet…	GO:0007167
20	cell morphogenesis involved in differentiation	0.00174892	Xetrov83000462m.g,Xetrov83000783m.g,Xetrov83000836m.g,Xetrov83001152m.g,Xetrov83002009m.g,Xetrov83002552m.g,Xetrov83002632m.g,Xetrov83003340m.g,Xetrov83003427m.g,Xetrov83003677m.g,Xetrov83004184m.g,Xetrov83004881m.g,Xetrov83005966m.g,Xetrov83006006m.g,Xetrov83007762m.g,Xetrov83008808m.g,Xetrov83009043m.g,Xetrov83009130m.g,Xetrov83009132m.g,Xetrov83009631m.g,Xetrov83010507m.g,Xetrov83011768m.g,Xet…	GO:0000904
20	developmental process involved in reproduction	0.00180783	Xetrov83000316m.g,Xetrov83000337m.g,Xetrov83000438m.g,Xetrov83000574m.g,Xetrov83001656m.g,Xetrov83001788m.g,Xetrov83002632m.g,Xetrov83005428m.g,Xetrov83011766m.g,Xetrov83012377m.g,Xetrov83012408m.g,Xetrov83014674m.g,Xetrov83015345m.g,Xetrov83015364m.g,Xetrov83020872m.g,Xetrov83021142m.g	GO:0003006
20	cellular potassium ion transport	0.00184753	Xetrov83000809m.g,Xetrov83000922m.g,Xetrov83002552m.g,Xetrov83004078m.g,Xetrov83005134m.g,Xetrov83005294m.g,Xetrov83008458m.g,Xetrov83012052m.g,Xetrov83012657m.g,Xetrov83013642m.g,Xetrov83014067m.g,Xetrov83014196m.g,Xetrov83014279m.g,Xetrov83015424m.g,Xetrov83015751m.g,Xetrov83016690m.g,Xetrov83017298m.g,Xetrov83019006m.g,Xetrov83021911m.g,Xetrov83022260m.g,Xetrov83022299m.g,Xetrov83026040m.g,Xet…	GO:0071804
20	potassium ion transmembrane transport	0.00184753	Xetrov83000809m.g,Xetrov83000922m.g,Xetrov83002552m.g,Xetrov83004078m.g,Xetrov83005134m.g,Xetrov83005294m.g,Xetrov83008458m.g,Xetrov83012052m.g,Xetrov83012657m.g,Xetrov83013642m.g,Xetrov83014067m.g,Xetrov83014196m.g,Xetrov83014279m.g,Xetrov83015424m.g,Xetrov83015751m.g,Xetrov83016690m.g,Xetrov83017298m.g,Xetrov83019006m.g,Xetrov83021911m.g,Xetrov83022260m.g,Xetrov83022299m.g,Xetrov83026040m.g,Xet…	GO:0071805
20	morphogenesis of a branching structure	0.00215744	Xetrov83003340m.g,Xetrov83007762m.g,Xetrov83009043m.g,Xetrov83009136m.g,Xetrov83011886m.g,Xetrov83014674m.g,Xetrov83018777m.g,Xetrov83021151m.g	GO:0001763
20	regulation of primary metabolic process	0.00229715	Xetrov83000268m.g,Xetrov83000337m.g,Xetrov83000467m.g,Xetrov83000482m.g,Xetrov83000535m.g,Xetrov83000573m.g,Xetrov83000602m.g,Xetrov83000785m.g,Xetrov83000804m.g,Xetrov83000834m.g,Xetrov83000836m.g,Xetrov83000875m.g,Xetrov83000905m.g,Xetrov83000922m.g,Xetrov83001047m.g,Xetrov83001235m.g,Xetrov83001591m.g,Xetrov83001612m.g,Xetrov83001613m.g,Xetrov83001644m.g,Xetrov83001656m.g,Xetrov83001663m.g,Xet…	GO:0080090
20	canonical Wnt signaling pathway	0.00235955	Xetrov83000513m.g,Xetrov83001575m.g,Xetrov83002358m.g,Xetrov83002830m.g,Xetrov83004499m.g,Xetrov83008413m.g,Xetrov83009429m.g,Xetrov83009479m.g,Xetrov83011521m.g,Xetrov83014989m.g,Xetrov83014991m.g,Xetrov83016087m.g,Xetrov83017449m.g,Xetrov83017569m.g,Xetrov83018663m.g,Xetrov83023845m.g,Xetrov83024041m.g,Xetrov83026896m.g,Xetrov83028512m.g,Xetrov83028525m.g,Xetrov83032443m.g,,	GO:0060070
20	tissue development	0.00264472	Xetrov83000187m.g,Xetrov83000438m.g,Xetrov83000511m.g,Xetrov83000535m.g,Xetrov83000544m.g,Xetrov83000764m.g,Xetrov83000785m.g,Xetrov83000905m.g,Xetrov83001022m.g,Xetrov83001235m.g,Xetrov83001256m.g,Xetrov83001575m.g,Xetrov83001625m.g,Xetrov83001656m.g,Xetrov83001980m.g,Xetrov83001993m.g,Xetrov83002072m.g,Xetrov83002350m.g,Xetrov83002401m.g,Xetrov83002406m.g,Xetrov83002632m.g,Xetrov83002698m.g,Xet…	GO:0009888
20	regulation of cellular metabolic process	0.00277261	Xetrov83000268m.g,Xetrov83000337m.g,Xetrov83000467m.g,Xetrov83000482m.g,Xetrov83000535m.g,Xetrov83000573m.g,Xetrov83000602m.g,Xetrov83000785m.g,Xetrov83000804m.g,Xetrov83000834m.g,Xetrov83000836m.g,Xetrov83000875m.g,Xetrov83000905m.g,Xetrov83000922m.g,Xetrov83001047m.g,Xetrov83001235m.g,Xetrov83001591m.g,Xetrov83001612m.g,Xetrov83001613m.g,Xetrov83001644m.g,Xetrov83001656m.g,Xetrov83001663m.g,Xet…	GO:0031323
20	neuron-neuron synaptic transmission	0.0027991	Xetrov83001851m.g,Xetrov83002991m.g,Xetrov83004112m.g,Xetrov83005338m.g,Xetrov83009127m.g,Xetrov83009781m.g,Xetrov83011770m.g,Xetrov83014471m.g,Xetrov83014632m.g,Xetrov83019267m.g,Xetrov83021078m.g,Xetrov83024403m.g,,,,	GO:0007270
20	negative regulation of RNA metabolic process	0.00287539	Xetrov83000922m.g,Xetrov83003237m.g,Xetrov83005113m.g,Xetrov83006360m.g,Xetrov83008359m.g,Xetrov83008413m.g,Xetrov83010619m.g,Xetrov83011347m.g,Xetrov83011967m.g,Xetrov83012038m.g,Xetrov83012089m.g,Xetrov83012146m.g,Xetrov83012269m.g,Xetrov83012613m.g,Xetrov83013014m.g,Xetrov83013495m.g,Xetrov83013987m.g,Xetrov83014233m.g,Xetrov83014238m.g,Xetrov83014674m.g,Xetrov83015011m.g,Xetrov83015204m.g,Xet…	GO:0051253
20	chemotaxis	0.00297057	Xetrov83000462m.g,Xetrov83000783m.g,Xetrov83000785m.g,Xetrov83002552m.g,Xetrov83003340m.g,Xetrov83003427m.g,Xetrov83004184m.g,Xetrov83006006m.g,Xetrov83007762m.g,Xetrov83009043m.g,Xetrov83009130m.g,Xetrov83009132m.g,Xetrov83009184m.g,Xetrov83009372m.g,Xetrov83009631m.g,Xetrov83011768m.g,Xetrov83011886m.g,Xetrov83011935m.g,Xetrov83012451m.g,Xetrov83013651m.g,Xetrov83016816m.g,Xetrov83017314m.g,Xet…	GO:0006935
20	organic substance biosynthetic process	0.003147	Xetrov83000268m.g,Xetrov83000275m.g,Xetrov83000337m.g,Xetrov83000482m.g,Xetrov83000498m.g,Xetrov83000602m.g,Xetrov83000754m.g,Xetrov83000764m.g,Xetrov83000785m.g,Xetrov83000804m.g,Xetrov83000836m.g,Xetrov83000865m.g,Xetrov83000875m.g,Xetrov83000905m.g,Xetrov83000922m.g,Xetrov83001047m.g,Xetrov83001235m.g,Xetrov83001284m.g,Xetrov83001591m.g,Xetrov83001612m.g,Xetrov83001613m.g,Xetrov83001644m.g,Xet…	GO:1901576
20	axonogenesis	0.00334178	Xetrov83000462m.g,Xetrov83000783m.g,Xetrov83000836m.g,Xetrov83001152m.g,Xetrov83002009m.g,Xetrov83002552m.g,Xetrov83003340m.g,Xetrov83003427m.g,Xetrov83003677m.g,Xetrov83004184m.g,Xetrov83004881m.g,Xetrov83006006m.g,Xetrov83007762m.g,Xetrov83008808m.g,Xetrov83009043m.g,Xetrov83009130m.g,Xetrov83009132m.g,Xetrov83009631m.g,Xetrov83010507m.g,Xetrov83011768m.g,Xetrov83011886m.g,Xetrov83011935m.g,Xet…	GO:0007409
20	cellular response to growth factor stimulus	0.00344369	Xetrov83000875m.g,Xetrov83001992m.g,Xetrov83002632m.g,Xetrov83003160m.g,Xetrov83006071m.g,Xetrov83006620m.g,Xetrov83006745m.g,Xetrov83008359m.g,Xetrov83008413m.g,Xetrov83008594m.g,Xetrov83008788m.g,Xetrov83008809m.g,Xetrov83009080m.g,Xetrov83011886m.g,Xetrov83011896m.g,Xetrov83012075m.g,Xetrov83013410m.g,Xetrov83013494m.g,Xetrov83013987m.g,Xetrov83014466m.g,Xetrov83015350m.g,Xetrov83016602m.g,Xet…	GO:0071363
20	cyclic nucleotide metabolic process	0.00346396	Xetrov83000836m.g,Xetrov83004721m.g,Xetrov83006202m.g,Xetrov83009781m.g,Xetrov83011248m.g,Xetrov83011797m.g,Xetrov83015364m.g,Xetrov83016855m.g,Xetrov83019443m.g,Xetrov83019529m.g,Xetrov83021088m.g,Xetrov83027030m.g,Xetrov83031836m.g	GO:0009187
20	cyclic nucleotide biosynthetic process	0.00346396	Xetrov83000836m.g,Xetrov83004721m.g,Xetrov83006202m.g,Xetrov83009781m.g,Xetrov83011248m.g,Xetrov83011797m.g,Xetrov83015364m.g,Xetrov83016855m.g,Xetrov83019443m.g,Xetrov83019529m.g,Xetrov83021088m.g,Xetrov83027030m.g,Xetrov83031836m.g	GO:0009190
20	cyclic purine nucleotide metabolic process	0.00346396	Xetrov83000836m.g,Xetrov83004721m.g,Xetrov83006202m.g,Xetrov83009781m.g,Xetrov83011248m.g,Xetrov83011797m.g,Xetrov83015364m.g,Xetrov83016855m.g,Xetrov83019443m.g,Xetrov83019529m.g,Xetrov83021088m.g,Xetrov83027030m.g,Xetrov83031836m.g	GO:0052652
20	biosynthetic process	0.00361503	Xetrov83000268m.g,Xetrov83000275m.g,Xetrov83000337m.g,Xetrov83000482m.g,Xetrov83000498m.g,Xetrov83000602m.g,Xetrov83000754m.g,Xetrov83000764m.g,Xetrov83000785m.g,Xetrov83000804m.g,Xetrov83000836m.g,Xetrov83000865m.g,Xetrov83000875m.g,Xetrov83000905m.g,Xetrov83000922m.g,Xetrov83001047m.g,Xetrov83001235m.g,Xetrov83001284m.g,Xetrov83001591m.g,Xetrov83001612m.g,Xetrov83001613m.g,Xetrov83001644m.g,Xet…	GO:0009058
20	regulation of biological process	0.00393252	Xetrov83000268m.g,Xetrov83000283m.g,Xetrov83000337m.g,Xetrov83000338m.g,Xetrov83000355m.g,Xetrov83000467m.g,Xetrov83000481m.g,Xetrov83000482m.g,Xetrov83000511m.g,Xetrov83000513m.g,Xetrov83000535m.g,Xetrov83000573m.g,Xetrov83000602m.g,Xetrov83000783m.g,Xetrov83000785m.g,Xetrov83000804m.g,Xetrov83000834m.g,Xetrov83000836m.g,Xetrov83000875m.g,Xetrov83000905m.g,Xetrov83000913m.g,Xetrov83000922m.g,Xet…	GO:0050789
20	response to growth factor	0.00395106	Xetrov83000875m.g,Xetrov83001992m.g,Xetrov83002632m.g,Xetrov83003160m.g,Xetrov83006071m.g,Xetrov83006620m.g,Xetrov83006745m.g,Xetrov83008359m.g,Xetrov83008413m.g,Xetrov83008594m.g,Xetrov83008788m.g,Xetrov83008809m.g,Xetrov83009080m.g,Xetrov83011886m.g,Xetrov83011896m.g,Xetrov83012075m.g,Xetrov83013410m.g,Xetrov83013494m.g,Xetrov83013987m.g,Xetrov83014466m.g,Xetrov83015350m.g,Xetrov83016602m.g,Xet…	GO:0070848
20	biological regulation	0.00396233	Xetrov83000001m.g,Xetrov83000268m.g,Xetrov83000283m.g,Xetrov83000337m.g,Xetrov83000338m.g,Xetrov83000355m.g,Xetrov83000467m.g,Xetrov83000481m.g,Xetrov83000482m.g,Xetrov83000511m.g,Xetrov83000513m.g,Xetrov83000535m.g,Xetrov83000573m.g,Xetrov83000602m.g,Xetrov83000778m.g,Xetrov83000783m.g,Xetrov83000785m.g,Xetrov83000804m.g,Xetrov83000809m.g,Xetrov83000834m.g,Xetrov83000836m.g,Xetrov83000875m.g,Xet…	GO:0065007
20	transcription from RNA polymerase II promoter	0.00406913	Xetrov83000268m.g,Xetrov83000875m.g,Xetrov83001644m.g,Xetrov83001992m.g,Xetrov83002007m.g,Xetrov83002067m.g,Xetrov83002409m.g,Xetrov83002632m.g,Xetrov83002851m.g,Xetrov83003237m.g,Xetrov83003355m.g,Xetrov83004641m.g,Xetrov83004820m.g,Xetrov83004845m.g,Xetrov83004882m.g,Xetrov83004898m.g,Xetrov83005113m.g,Xetrov83005267m.g,Xetrov83005539m.g,Xetrov83005665m.g,Xetrov83005739m.g,Xetrov83005924m.g,Xet…	GO:0006366
20	inorganic cation transmembrane transport	0.00411987	Xetrov83000484m.g,Xetrov83000497m.g,Xetrov83000809m.g,Xetrov83000834m.g,Xetrov83000922m.g,Xetrov83001065m.g,Xetrov83001256m.g,Xetrov83002552m.g,Xetrov83002785m.g,Xetrov83004078m.g,Xetrov83005134m.g,Xetrov83005294m.g,Xetrov83005651m.g,Xetrov83006205m.g,Xetrov83006484m.g,Xetrov83006605m.g,Xetrov83008458m.g,Xetrov83008645m.g,Xetrov83009134m.g,Xetrov83011845m.g,Xetrov83012052m.g,Xetrov83012102m.g,Xet…	GO:0098662
20	cell morphogenesis involved in neuron differentiation	0.00419438	Xetrov83000462m.g,Xetrov83000783m.g,Xetrov83000836m.g,Xetrov83001152m.g,Xetrov83002009m.g,Xetrov83002552m.g,Xetrov83003340m.g,Xetrov83003427m.g,Xetrov83003677m.g,Xetrov83004184m.g,Xetrov83004881m.g,Xetrov83005966m.g,Xetrov83006006m.g,Xetrov83007762m.g,Xetrov83008808m.g,Xetrov83009043m.g,Xetrov83009130m.g,Xetrov83009132m.g,Xetrov83009631m.g,Xetrov83010507m.g,Xetrov83011768m.g,Xetrov83011886m.g,Xet…	GO:0048667
20	cellular developmental process	0.00468449	Xetrov83000337m.g,Xetrov83000438m.g,Xetrov83000462m.g,Xetrov83000712m.g,Xetrov83000783m.g,Xetrov83000785m.g,Xetrov83000834m.g,Xetrov83000836m.g,Xetrov83000905m.g,Xetrov83001053m.g,Xetrov83001092m.g,Xetrov83001152m.g,Xetrov83001256m.g,Xetrov83001573m.g,Xetrov83001644m.g,Xetrov83001938m.g,Xetrov83001980m.g,Xetrov83001992m.g,Xetrov83001993m.g,Xetrov83002009m.g,Xetrov83002067m.g,Xetrov83002072m.g,Xet…	GO:0048869
20	negative regulation of RNA biosynthetic process	0.00480964	Xetrov83000922m.g,Xetrov83003237m.g,Xetrov83005113m.g,Xetrov83006360m.g,Xetrov83008359m.g,Xetrov83008413m.g,Xetrov83010619m.g,Xetrov83011347m.g,Xetrov83011967m.g,Xetrov83012038m.g,Xetrov83012089m.g,Xetrov83012146m.g,Xetrov83012269m.g,Xetrov83012613m.g,Xetrov83013014m.g,Xetrov83013495m.g,Xetrov83013987m.g,Xetrov83014233m.g,Xetrov83014238m.g,Xetrov83014674m.g,Xetrov83015011m.g,Xetrov83015204m.g,Xet…	GO:1902679
20	negative regulation of nucleic acid-templated transcription	0.00480964	Xetrov83000922m.g,Xetrov83003237m.g,Xetrov83005113m.g,Xetrov83006360m.g,Xetrov83008359m.g,Xetrov83008413m.g,Xetrov83010619m.g,Xetrov83011347m.g,Xetrov83011967m.g,Xetrov83012038m.g,Xetrov83012089m.g,Xetrov83012146m.g,Xetrov83012269m.g,Xetrov83012613m.g,Xetrov83013014m.g,Xetrov83013495m.g,Xetrov83013987m.g,Xetrov83014233m.g,Xetrov83014238m.g,Xetrov83014674m.g,Xetrov83015011m.g,Xetrov83015204m.g,Xet…	GO:1903507
20	generation of neurons	0.00485415	Xetrov83000462m.g,Xetrov83000783m.g,Xetrov83000836m.g,Xetrov83001092m.g,Xetrov83001152m.g,Xetrov83001256m.g,Xetrov83001573m.g,Xetrov83001938m.g,Xetrov83001980m.g,Xetrov83002009m.g,Xetrov83002552m.g,Xetrov83002556m.g,Xetrov83003340m.g,Xetrov83003427m.g,Xetrov83003677m.g,Xetrov83004184m.g,Xetrov83004705m.g,Xetrov83004881m.g,Xetrov83005966m.g,Xetrov83006006m.g,Xetrov83006008m.g,Xetrov83006379m.g,Xet…	GO:0048699
20	neuron differentiation	0.00487594	Xetrov83000462m.g,Xetrov83000783m.g,Xetrov83000836m.g,Xetrov83001092m.g,Xetrov83001152m.g,Xetrov83001256m.g,Xetrov83001573m.g,Xetrov83001938m.g,Xetrov83001980m.g,Xetrov83002009m.g,Xetrov83002552m.g,Xetrov83002556m.g,Xetrov83003340m.g,Xetrov83003427m.g,Xetrov83003677m.g,Xetrov83004184m.g,Xetrov83004705m.g,Xetrov83004881m.g,Xetrov83005966m.g,Xetrov83006006m.g,Xetrov83006008m.g,Xetrov83006379m.g,Xet…	GO:0030182
20	inorganic ion transmembrane transport	0.00491415	Xetrov83000484m.g,Xetrov83000497m.g,Xetrov83000809m.g,Xetrov83000834m.g,Xetrov83000922m.g,Xetrov83001065m.g,Xetrov83001256m.g,Xetrov83002552m.g,Xetrov83002785m.g,Xetrov83002991m.g,Xetrov83004078m.g,Xetrov83005134m.g,Xetrov83005294m.g,Xetrov83005651m.g,Xetrov83005894m.g,Xetrov83006205m.g,Xetrov83006484m.g,Xetrov83006605m.g,Xetrov83008458m.g,Xetrov83008645m.g,Xetrov83009134m.g,Xetrov83009192m.g,Xet…	GO:0098660
20	epithelium development	0.00511198	Xetrov83000438m.g,Xetrov83000535m.g,Xetrov83000785m.g,Xetrov83000905m.g,Xetrov83001235m.g,Xetrov83001256m.g,Xetrov83001575m.g,Xetrov83001625m.g,Xetrov83001656m.g,Xetrov83001980m.g,Xetrov83002072m.g,Xetrov83002401m.g,Xetrov83002632m.g,Xetrov83002698m.g,Xetrov83003068m.g,Xetrov83003070m.g,Xetrov83003340m.g,Xetrov83004184m.g,Xetrov83004820m.g,Xetrov83004838m.g,Xetrov83004867m.g,Xetrov83005011m.g,Xet…	GO:0060429
20	signal transduction by protein phosphorylation	0.00517043	Xetrov83000467m.g,Xetrov83001992m.g,Xetrov83002213m.g,Xetrov83002365m.g,Xetrov83002632m.g,Xetrov83004603m.g,Xetrov83005012m.g,Xetrov83006008m.g,Xetrov83006071m.g,Xetrov83008341m.g,Xetrov83008594m.g,Xetrov83009844m.g,Xetrov83010215m.g,Xetrov83012888m.g,Xetrov83012950m.g,Xetrov83013410m.g,Xetrov83014466m.g,Xetrov83015350m.g,Xetrov83015562m.g,Xetrov83016602m.g,Xetrov83016690m.g,Xetrov83016762m.g,Xet…	GO:0023014
20	axon development	0.00529079	Xetrov83000462m.g,Xetrov83000783m.g,Xetrov83000836m.g,Xetrov83001152m.g,Xetrov83002009m.g,Xetrov83002552m.g,Xetrov83003340m.g,Xetrov83003427m.g,Xetrov83003677m.g,Xetrov83004184m.g,Xetrov83004881m.g,Xetrov83006006m.g,Xetrov83007762m.g,Xetrov83008808m.g,Xetrov83009043m.g,Xetrov83009130m.g,Xetrov83009132m.g,Xetrov83009631m.g,Xetrov83010507m.g,Xetrov83011768m.g,Xetrov83011886m.g,Xetrov83011935m.g,Xet…	GO:0061564
20	ion transmembrane transport	0.00534547	Xetrov83000001m.g,Xetrov83000484m.g,Xetrov83000497m.g,Xetrov83000809m.g,Xetrov83000834m.g,Xetrov83000922m.g,Xetrov83001065m.g,Xetrov83001256m.g,Xetrov83001851m.g,Xetrov83002552m.g,Xetrov83002618m.g,Xetrov83002785m.g,Xetrov83002991m.g,Xetrov83004078m.g,Xetrov83004112m.g,Xetrov83004227m.g,Xetrov83004938m.g,Xetrov83005105m.g,Xetrov83005134m.g,Xetrov83005294m.g,Xetrov83005338m.g,Xetrov83005651m.g,Xet…	GO:0034220
20	regulation of Wnt signaling pathway	0.00546619	Xetrov83000513m.g,Xetrov83002358m.g,Xetrov83002698m.g,Xetrov83002830m.g,Xetrov83003070m.g,Xetrov83004603m.g,Xetrov83008413m.g,Xetrov83009429m.g,Xetrov83009479m.g,Xetrov83011521m.g,Xetrov83012244m.g,Xetrov83012347m.g,Xetrov83014989m.g,Xetrov83014991m.g,Xetrov83017449m.g,Xetrov83018284m.g,Xetrov83023845m.g,Xetrov83028512m.g,Xetrov83028525m.g,Xetrov83032443m.g,,	GO:0030111
20	negative regulation of gene expression	0.00557319	Xetrov83000337m.g,Xetrov83000922m.g,Xetrov83002717m.g,Xetrov83003237m.g,Xetrov83004068m.g,Xetrov83004811m.g,Xetrov83006360m.g,Xetrov83008359m.g,Xetrov83008413m.g,Xetrov83009822m.g,Xetrov83010619m.g,Xetrov83011347m.g,Xetrov83011967m.g,Xetrov83012038m.g,Xetrov83012089m.g,Xetrov83012146m.g,Xetrov83012269m.g,Xetrov83012613m.g,Xetrov83013495m.g,Xetrov83013987m.g,Xetrov83014233m.g,Xetrov83014238m.g,Xet…	GO:0010629
20	negative regulation of metabolic process	0.00580113	Xetrov83000337m.g,Xetrov83000573m.g,Xetrov83000834m.g,Xetrov83000922m.g,Xetrov83001614m.g,Xetrov83002552m.g,Xetrov83002706m.g,Xetrov83002717m.g,Xetrov83003237m.g,Xetrov83004068m.g,Xetrov83004811m.g,Xetrov83004837m.g,Xetrov83005011m.g,Xetrov83005113m.g,Xetrov83006071m.g,Xetrov83006360m.g,Xetrov83008359m.g,Xetrov83008413m.g,Xetrov83008896m.g,Xetrov83009074m.g,Xetrov83009529m.g,Xetrov83009822m.g,Xet…	GO:0009892
20	BMP signaling pathway	0.00580538	Xetrov83000875m.g,Xetrov83001992m.g,Xetrov83002632m.g,Xetrov83008359m.g,Xetrov83008594m.g,Xetrov83012075m.g,Xetrov83013410m.g,Xetrov83014466m.g,Xetrov83015350m.g,Xetrov83016602m.g,Xetrov83016746m.g,Xetrov83017579m.g,Xetrov83020872m.g,Xetrov83022096m.g,Xetrov83022351m.g	GO:0030509
20	response to BMP	0.00580538	Xetrov83000875m.g,Xetrov83001992m.g,Xetrov83002632m.g,Xetrov83008359m.g,Xetrov83008594m.g,Xetrov83012075m.g,Xetrov83013410m.g,Xetrov83014466m.g,Xetrov83015350m.g,Xetrov83016602m.g,Xetrov83016746m.g,Xetrov83017579m.g,Xetrov83020872m.g,Xetrov83022096m.g,Xetrov83022351m.g	GO:0071772
20	cellular response to BMP stimulus	0.00580538	Xetrov83000875m.g,Xetrov83001992m.g,Xetrov83002632m.g,Xetrov83008359m.g,Xetrov83008594m.g,Xetrov83012075m.g,Xetrov83013410m.g,Xetrov83014466m.g,Xetrov83015350m.g,Xetrov83016602m.g,Xetrov83016746m.g,Xetrov83017579m.g,Xetrov83020872m.g,Xetrov83022096m.g,Xetrov83022351m.g	GO:0071773
20	cellular response to chemical stimulus	0.00639051	Xetrov83000804m.g,Xetrov83000834m.g,Xetrov83000875m.g,Xetrov83001591m.g,Xetrov83001856m.g,Xetrov83001992m.g,Xetrov83002632m.g,Xetrov83003160m.g,Xetrov83004232m.g,Xetrov83004773m.g,Xetrov83005011m.g,Xetrov83005055m.g,Xetrov83005780m.g,Xetrov83005999m.g,Xetrov83006071m.g,Xetrov83006212m.g,Xetrov83006620m.g,Xetrov83006745m.g,Xetrov83008359m.g,Xetrov83008413m.g,Xetrov83008471m.g,Xetrov83008594m.g,Xet…	GO:0070887
20	regulation of canonical Wnt signaling pathway	0.00647669	Xetrov83000513m.g,Xetrov83002358m.g,Xetrov83002830m.g,Xetrov83008413m.g,Xetrov83009429m.g,Xetrov83009479m.g,Xetrov83011521m.g,Xetrov83014989m.g,Xetrov83014991m.g,Xetrov83017449m.g,Xetrov83023845m.g,Xetrov83028512m.g,Xetrov83028525m.g,Xetrov83032443m.g,,	GO:0060828
20	dopamine receptor signaling pathway	0.00652378	Xetrov83001860m.g,Xetrov83003387m.g,Xetrov83009781m.g,Xetrov83009826m.g,Xetrov83016549m.g,	GO:0007212
20	regulation of macromolecule metabolic process	0.00653331	Xetrov83000268m.g,Xetrov83000337m.g,Xetrov83000467m.g,Xetrov83000482m.g,Xetrov83000535m.g,Xetrov83000573m.g,Xetrov83000602m.g,Xetrov83000785m.g,Xetrov83000804m.g,Xetrov83000834m.g,Xetrov83000875m.g,Xetrov83000905m.g,Xetrov83000922m.g,Xetrov83001047m.g,Xetrov83001235m.g,Xetrov83001591m.g,Xetrov83001612m.g,Xetrov83001613m.g,Xetrov83001644m.g,Xetrov83001656m.g,Xetrov83001663m.g,Xetrov83001980m.g,Xet…	GO:0060255
20	anatomical structure morphogenesis	0.00656942	Xetrov83000438m.g,Xetrov83000462m.g,Xetrov83000511m.g,Xetrov83000535m.g,Xetrov83000625m.g,Xetrov83000783m.g,Xetrov83000785m.g,Xetrov83000809m.g,Xetrov83000836m.g,Xetrov83000905m.g,Xetrov83001053m.g,Xetrov83001152m.g,Xetrov83001569m.g,Xetrov83001573m.g,Xetrov83001575m.g,Xetrov83001625m.g,Xetrov83001644m.g,Xetrov83001656m.g,Xetrov83001993m.g,Xetrov83002009m.g,Xetrov83002067m.g,Xetrov83002072m.g,Xet…	GO:0009653
20	neural crest cell fate commitment	0.00666831	Xetrov83012269m.g,Xetrov83016746m.g,Xetrov83021151m.g,Xetrov83028192m.g	GO:0014034
20	medulla oblongata development	0.00666831	Xetrov83004838m.g,Xetrov83006624m.g,Xetrov83009134m.g,Xetrov83017022m.g	GO:0021550
20	dorsal motor nucleus of vagus nerve development	0.00666831	Xetrov83004838m.g,Xetrov83006624m.g,Xetrov83009134m.g,Xetrov83017022m.g	GO:0021744
20	positive regulation of vasoconstriction	0.00666831	Xetrov83005055m.g,Xetrov83008406m.g,Xetrov83009781m.g,Xetrov83020698m.g	GO:0045907
20	sialylation	0.0067305	Xetrov83000865m.g,Xetrov83008614m.g,Xetrov83012205m.g,Xetrov83012206m.g,Xetrov83017465m.g,Xetrov83018867m.g,Xetrov83034076m.g	GO:0097503
20	axon guidance	0.00674469	Xetrov83000462m.g,Xetrov83000783m.g,Xetrov83002552m.g,Xetrov83003340m.g,Xetrov83003427m.g,Xetrov83004184m.g,Xetrov83006006m.g,Xetrov83007762m.g,Xetrov83009043m.g,Xetrov83009130m.g,Xetrov83009132m.g,Xetrov83009631m.g,Xetrov83011768m.g,Xetrov83011886m.g,Xetrov83011935m.g,Xetrov83012451m.g,Xetrov83016816m.g,Xetrov83017559m.g,Xetrov83018663m.g,Xetrov83019144m.g,Xetrov83028229m.g,Xetrov83028817m.g,,	GO:0007411
20	negative regulation of biological process	0.00681626	Xetrov83000337m.g,Xetrov83000467m.g,Xetrov83000481m.g,Xetrov83000513m.g,Xetrov83000573m.g,Xetrov83000834m.g,Xetrov83000922m.g,Xetrov83001614m.g,Xetrov83001792m.g,Xetrov83001993m.g,Xetrov83002358m.g,Xetrov83002431m.g,Xetrov83002552m.g,Xetrov83002632m.g,Xetrov83002698m.g,Xetrov83002706m.g,Xetrov83002717m.g,Xetrov83002753m.g,Xetrov83003070m.g,Xetrov83003237m.g,Xetrov83003340m.g,Xetrov83004068m.g,Xet…	GO:0048519
20	potassium ion transport	0.00682165	Xetrov83000809m.g,Xetrov83000922m.g,Xetrov83002552m.g,Xetrov83004078m.g,Xetrov83005134m.g,Xetrov83005294m.g,Xetrov83008458m.g,Xetrov83012052m.g,Xetrov83012657m.g,Xetrov83013642m.g,Xetrov83014067m.g,Xetrov83014196m.g,Xetrov83014279m.g,Xetrov83015424m.g,Xetrov83015751m.g,Xetrov83016690m.g,Xetrov83017298m.g,Xetrov83019006m.g,Xetrov83021911m.g,Xetrov83022260m.g,Xetrov83022299m.g,Xetrov83026040m.g,Xet…	GO:0006813
20	neurogenesis	0.00696434	Xetrov83000462m.g,Xetrov83000783m.g,Xetrov83000836m.g,Xetrov83001092m.g,Xetrov83001152m.g,Xetrov83001256m.g,Xetrov83001573m.g,Xetrov83001938m.g,Xetrov83001980m.g,Xetrov83002009m.g,Xetrov83002552m.g,Xetrov83002556m.g,Xetrov83003340m.g,Xetrov83003427m.g,Xetrov83003677m.g,Xetrov83004184m.g,Xetrov83004705m.g,Xetrov83004881m.g,Xetrov83005966m.g,Xetrov83006006m.g,Xetrov83006008m.g,Xetrov83006379m.g,Xet…	GO:0022008
20	regulation of transcription from RNA polymerase II promoter	0.00698704	Xetrov83000268m.g,Xetrov83000875m.g,Xetrov83001644m.g,Xetrov83001992m.g,Xetrov83002007m.g,Xetrov83002067m.g,Xetrov83002632m.g,Xetrov83002851m.g,Xetrov83003237m.g,Xetrov83003355m.g,Xetrov83004641m.g,Xetrov83004820m.g,Xetrov83004845m.g,Xetrov83004882m.g,Xetrov83004898m.g,Xetrov83005113m.g,Xetrov83005267m.g,Xetrov83005665m.g,Xetrov83005739m.g,Xetrov83005924m.g,Xetrov83006379m.g,Xetrov83008359m.g,Xet…	GO:0006357
20	taxis	0.0076462	Xetrov83000462m.g,Xetrov83000783m.g,Xetrov83000785m.g,Xetrov83002552m.g,Xetrov83003340m.g,Xetrov83003427m.g,Xetrov83004184m.g,Xetrov83006006m.g,Xetrov83007762m.g,Xetrov83009043m.g,Xetrov83009130m.g,Xetrov83009132m.g,Xetrov83009184m.g,Xetrov83009372m.g,Xetrov83009631m.g,Xetrov83011768m.g,Xetrov83011886m.g,Xetrov83011935m.g,Xetrov83012451m.g,Xetrov83013651m.g,Xetrov83016816m.g,Xetrov83017314m.g,Xet…	GO:0042330
20	regulation of cellular process	0.00774037	Xetrov83000268m.g,Xetrov83000283m.g,Xetrov83000337m.g,Xetrov83000338m.g,Xetrov83000355m.g,Xetrov83000467m.g,Xetrov83000482m.g,Xetrov83000511m.g,Xetrov83000513m.g,Xetrov83000535m.g,Xetrov83000573m.g,Xetrov83000602m.g,Xetrov83000783m.g,Xetrov83000785m.g,Xetrov83000804m.g,Xetrov83000834m.g,Xetrov83000836m.g,Xetrov83000875m.g,Xetrov83000905m.g,Xetrov83000913m.g,Xetrov83000922m.g,Xetrov83001022m.g,Xet…	GO:0050794
20	neuron projection guidance	0.00783388	Xetrov83000462m.g,Xetrov83000783m.g,Xetrov83002552m.g,Xetrov83003340m.g,Xetrov83003427m.g,Xetrov83004184m.g,Xetrov83006006m.g,Xetrov83007762m.g,Xetrov83009043m.g,Xetrov83009130m.g,Xetrov83009132m.g,Xetrov83009631m.g,Xetrov83011768m.g,Xetrov83011886m.g,Xetrov83011935m.g,Xetrov83012451m.g,Xetrov83016816m.g,Xetrov83017559m.g,Xetrov83018663m.g,Xetrov83019144m.g,Xetrov83028229m.g,Xetrov83028817m.g,,	GO:0097485
20	organ development	0.00800065	Xetrov83000187m.g,Xetrov83000316m.g,Xetrov83000511m.g,Xetrov83000544m.g,Xetrov83000574m.g,Xetrov83000712m.g,Xetrov83000764m.g,Xetrov83000809m.g,Xetrov83000834m.g,Xetrov83000836m.g,Xetrov83000905m.g,Xetrov83001022m.g,Xetrov83001235m.g,Xetrov83001256m.g,Xetrov83001569m.g,Xetrov83001573m.g,Xetrov83001625m.g,Xetrov83001778m.g,Xetrov83001938m.g,Xetrov83001980m.g,Xetrov83001993m.g,Xetrov83002072m.g,Xet…	GO:0048513
20	cell proliferation	0.00821628	Xetrov83000187m.g,Xetrov83000355m.g,Xetrov83000513m.g,Xetrov83000785m.g,Xetrov83000804m.g,Xetrov83001792m.g,Xetrov83002365m.g,Xetrov83002632m.g,Xetrov83003234m.g,Xetrov83004811m.g,Xetrov83004820m.g,Xetrov83005012m.g,Xetrov83006071m.g,Xetrov83008341m.g,Xetrov83008418m.g,Xetrov83009080m.g,Xetrov83009130m.g,Xetrov83009136m.g,Xetrov83009318m.g,Xetrov83009937m.g,Xetrov83011886m.g,Xetrov83012075m.g,Xet…	GO:0008283
20	regulation of transport	0.00827039	Xetrov83000338m.g,Xetrov83000355m.g,Xetrov83000785m.g,Xetrov83000834m.g,Xetrov83001256m.g,Xetrov83002596m.g,Xetrov83002960m.g,Xetrov83004078m.g,Xetrov83004690m.g,Xetrov83005105m.g,Xetrov83005134m.g,Xetrov83005992m.g,Xetrov83006173m.g,Xetrov83006205m.g,Xetrov83008014m.g,Xetrov83008862m.g,Xetrov83009134m.g,Xetrov83009372m.g,Xetrov83009393m.g,Xetrov83010472m.g,Xetrov83011262m.g,Xetrov83011521m.g,Xet…	GO:0051049
20	regulation of response to stimulus	0.0085957	Xetrov83000355m.g,Xetrov83000467m.g,Xetrov83000513m.g,Xetrov83000785m.g,Xetrov83000913m.g,Xetrov83001992m.g,Xetrov83002358m.g,Xetrov83002365m.g,Xetrov83002698m.g,Xetrov83002830m.g,Xetrov83002960m.g,Xetrov83003070m.g,Xetrov83003167m.g,Xetrov83003234m.g,Xetrov83004603m.g,Xetrov83004773m.g,Xetrov83004838m.g,Xetrov83004840m.g,Xetrov83005011m.g,Xetrov83005012m.g,Xetrov83005191m.g,Xetrov83005984m.g,Xet…	GO:0048583
20	metal ion transport	0.00873618	Xetrov83000380m.g,Xetrov83000809m.g,Xetrov83000834m.g,Xetrov83000922m.g,Xetrov83001256m.g,Xetrov83002533m.g,Xetrov83002552m.g,Xetrov83002785m.g,Xetrov83003070m.g,Xetrov83004078m.g,Xetrov83005134m.g,Xetrov83005294m.g,Xetrov83005651m.g,Xetrov83006205m.g,Xetrov83006605m.g,Xetrov83008458m.g,Xetrov83009134m.g,Xetrov83011845m.g,Xetrov83011866m.g,Xetrov83012052m.g,Xetrov83012483m.g,Xetrov83012657m.g,Xet…	GO:0030001
20	negative regulation of multicellular organismal process	0.00888161	Xetrov83001993m.g,Xetrov83002431m.g,Xetrov83002753m.g,Xetrov83003340m.g,Xetrov83009132m.g,Xetrov83011804m.g,Xetrov83011939m.g,Xetrov83012269m.g,Xetrov83013495m.g,Xetrov83014091m.g,Xetrov83014879m.g,Xetrov83014991m.g,Xetrov83018663m.g,Xetrov83018777m.g,Xetrov83019080m.g,Xetrov83020872m.g,Xetrov83021142m.g,Xetrov83022096m.g,Xetrov83022635m.g,Xetrov83029648m.g,	GO:0051241
20	negative regulation of cell differentiation	0.0089661	Xetrov83001993m.g,Xetrov83003340m.g,Xetrov83009132m.g,Xetrov83012269m.g,Xetrov83013495m.g,Xetrov83014091m.g,Xetrov83016746m.g,Xetrov83018663m.g,Xetrov83019080m.g,Xetrov83020872m.g,Xetrov83021142m.g,Xetrov83022096m.g,Xetrov83029648m.g	GO:0045596
20	macromolecule metabolic process	0.00922218	Xetrov83000268m.g,Xetrov83000275m.g,Xetrov83000316m.g,Xetrov83000337m.g,Xetrov83000361m.g,Xetrov83000363m.g,Xetrov83000462m.g,Xetrov83000467m.g,Xetrov83000482m.g,Xetrov83000498m.g,Xetrov83000513m.g,Xetrov83000535m.g,Xetrov83000573m.g,Xetrov83000602m.g,Xetrov83000625m.g,Xetrov83000644m.g,Xetrov83000701m.g,Xetrov83000754m.g,Xetrov83000784m.g,Xetrov83000785m.g,Xetrov83000804m.g,Xetrov83000834m.g,Xet…	GO:0043170
20	regulation of cyclic nucleotide metabolic process	0.00987716	Xetrov83000836m.g,Xetrov83004721m.g,Xetrov83009781m.g,Xetrov83011248m.g,Xetrov83015364m.g,Xetrov83019443m.g,Xetrov83019529m.g,Xetrov83027030m.g,Xetrov83031836m.g	GO:0030799
20	regulation of cyclic nucleotide biosynthetic process	0.00987716	Xetrov83000836m.g,Xetrov83004721m.g,Xetrov83009781m.g,Xetrov83011248m.g,Xetrov83015364m.g,Xetrov83019443m.g,Xetrov83019529m.g,Xetrov83027030m.g,Xetrov83031836m.g	GO:0030802
20	regulation of nucleotide biosynthetic process	0.00987716	Xetrov83000836m.g,Xetrov83004721m.g,Xetrov83009781m.g,Xetrov83011248m.g,Xetrov83015364m.g,Xetrov83019443m.g,Xetrov83019529m.g,Xetrov83027030m.g,Xetrov83031836m.g	GO:0030808
20	regulation of cyclase activity	0.00987716	Xetrov83000836m.g,Xetrov83004721m.g,Xetrov83009781m.g,Xetrov83011248m.g,Xetrov83015364m.g,Xetrov83019443m.g,Xetrov83019529m.g,Xetrov83027030m.g,Xetrov83031836m.g	GO:0031279
20	regulation of lyase activity	0.00987716	Xetrov83000836m.g,Xetrov83004721m.g,Xetrov83009781m.g,Xetrov83011248m.g,Xetrov83015364m.g,Xetrov83019443m.g,Xetrov83019529m.g,Xetrov83027030m.g,Xetrov83031836m.g	GO:0051339
20	regulation of purine nucleotide biosynthetic process	0.00987716	Xetrov83000836m.g,Xetrov83004721m.g,Xetrov83009781m.g,Xetrov83011248m.g,Xetrov83015364m.g,Xetrov83019443m.g,Xetrov83019529m.g,Xetrov83027030m.g,Xetrov83031836m.g	GO:1900371
20	negative regulation of transcription, DNA-templated	0.00995563	Xetrov83000922m.g,Xetrov83003237m.g,Xetrov83006360m.g,Xetrov83008359m.g,Xetrov83008413m.g,Xetrov83010619m.g,Xetrov83011347m.g,Xetrov83011967m.g,Xetrov83012038m.g,Xetrov83012089m.g,Xetrov83012146m.g,Xetrov83012269m.g,Xetrov83012613m.g,Xetrov83013495m.g,Xetrov83013987m.g,Xetrov83014233m.g,Xetrov83014238m.g,Xetrov83014674m.g,Xetrov83015011m.g,Xetrov83015204m.g,Xetrov83015350m.g,Xetrov83015522m.g,Xet…	GO:0045892
20	single organismal cell-cell adhesion	0.011031	Xetrov83000783m.g,Xetrov83003677m.g,Xetrov83004426m.g,Xetrov83006624m.g,Xetrov83008413m.g,Xetrov83009184m.g,Xetrov83010223m.g,Xetrov83011504m.g,Xetrov83011939m.g,Xetrov83014202m.g,Xetrov83016613m.g,Xetrov83016841m.g,Xetrov83018886m.g,Xetrov83018887m.g,Xetrov83028835m.g,Xetrov83034081m.g,,	GO:0016337
20	single organism cell adhesion	0.011031	Xetrov83000783m.g,Xetrov83003677m.g,Xetrov83004426m.g,Xetrov83006624m.g,Xetrov83008413m.g,Xetrov83009184m.g,Xetrov83010223m.g,Xetrov83011504m.g,Xetrov83011939m.g,Xetrov83014202m.g,Xetrov83016613m.g,Xetrov83016841m.g,Xetrov83018886m.g,Xetrov83018887m.g,Xetrov83028835m.g,Xetrov83034081m.g,,	GO:0098602
20	synaptic vesicle endocytosis	0.0113941	Xetrov83004426m.g,Xetrov83004690m.g,Xetrov83008862m.g,Xetrov83009393m.g,Xetrov83014202m.g	GO:0048488
20	single organism reproductive process	0.0114276	Xetrov83000316m.g,Xetrov83000337m.g,Xetrov83000438m.g,Xetrov83000574m.g,Xetrov83002072m.g,Xetrov83002632m.g,Xetrov83004721m.g,Xetrov83005428m.g,Xetrov83009211m.g,Xetrov83011766m.g,Xetrov83012060m.g,Xetrov83014674m.g,Xetrov83015345m.g,Xetrov83015364m.g,Xetrov83020644m.g,Xetrov83020872m.g,Xetrov83021136m.g	GO:0044702
20	regulation of phosphate metabolic process	0.011631	Xetrov83000467m.g,Xetrov83000482m.g,Xetrov83000535m.g,Xetrov83000834m.g,Xetrov83000836m.g,Xetrov83001992m.g,Xetrov83002365m.g,Xetrov83002552m.g,Xetrov83004721m.g,Xetrov83004837m.g,Xetrov83005012m.g,Xetrov83006008m.g,Xetrov83006071m.g,Xetrov83008341m.g,Xetrov83008594m.g,Xetrov83009185m.g,Xetrov83009529m.g,Xetrov83009781m.g,Xetrov83009844m.g,Xetrov83010215m.g,Xetrov83011248m.g,Xetrov83012321m.g,Xet…	GO:0019220
20	regulation of phosphorus metabolic process	0.011631	Xetrov83000467m.g,Xetrov83000482m.g,Xetrov83000535m.g,Xetrov83000834m.g,Xetrov83000836m.g,Xetrov83001992m.g,Xetrov83002365m.g,Xetrov83002552m.g,Xetrov83004721m.g,Xetrov83004837m.g,Xetrov83005012m.g,Xetrov83006008m.g,Xetrov83006071m.g,Xetrov83008341m.g,Xetrov83008594m.g,Xetrov83009185m.g,Xetrov83009529m.g,Xetrov83009781m.g,Xetrov83009844m.g,Xetrov83010215m.g,Xetrov83011248m.g,Xetrov83012321m.g,Xet…	GO:0051174
20	negative regulation of developmental process	0.011892	Xetrov83000481m.g,Xetrov83001993m.g,Xetrov83003340m.g,Xetrov83009132m.g,Xetrov83011939m.g,Xetrov83012269m.g,Xetrov83013495m.g,Xetrov83014091m.g,Xetrov83014879m.g,Xetrov83014991m.g,Xetrov83016746m.g,Xetrov83018663m.g,Xetrov83018777m.g,Xetrov83019080m.g,Xetrov83020872m.g,Xetrov83021142m.g,Xetrov83022096m.g,Xetrov83022635m.g,Xetrov83029648m.g,	GO:0051093
20	regulation of nucleotide metabolic process	0.0120987	Xetrov83000836m.g,Xetrov83004721m.g,Xetrov83004837m.g,Xetrov83009781m.g,Xetrov83011248m.g,Xetrov83015364m.g,Xetrov83019443m.g,Xetrov83019529m.g,Xetrov83027030m.g,Xetrov83031836m.g	GO:0006140
20	central nervous system development	0.0127546	Xetrov83000836m.g,Xetrov83001573m.g,Xetrov83001884m.g,Xetrov83001938m.g,Xetrov83002427m.g,Xetrov83003340m.g,Xetrov83003677m.g,Xetrov83004603m.g,Xetrov83004770m.g,Xetrov83004838m.g,Xetrov83004845m.g,Xetrov83004881m.g,Xetrov83005966m.g,Xetrov83006379m.g,Xetrov83006618m.g,Xetrov83006624m.g,Xetrov83008413m.g,Xetrov83008418m.g,Xetrov83008637m.g,Xetrov83008808m.g,Xetrov83009080m.g,Xetrov83009130m.g,Xet…	GO:0007417
20	cellular macromolecule metabolic process	0.0128265	Xetrov83000268m.g,Xetrov83000275m.g,Xetrov83000316m.g,Xetrov83000337m.g,Xetrov83000361m.g,Xetrov83000462m.g,Xetrov83000467m.g,Xetrov83000482m.g,Xetrov83000498m.g,Xetrov83000513m.g,Xetrov83000535m.g,Xetrov83000573m.g,Xetrov83000602m.g,Xetrov83000625m.g,Xetrov83000644m.g,Xetrov83000701m.g,Xetrov83000754m.g,Xetrov83000784m.g,Xetrov83000785m.g,Xetrov83000804m.g,Xetrov83000834m.g,Xetrov83000865m.g,Xet…	GO:0044260
20	regulation of purine nucleotide metabolic process	0.0130701	Xetrov83000836m.g,Xetrov83004721m.g,Xetrov83009781m.g,Xetrov83011248m.g,Xetrov83015364m.g,Xetrov83019443m.g,Xetrov83019529m.g,Xetrov83027030m.g,Xetrov83031836m.g	GO:1900542
20	regulation of leukocyte differentiation	0.0132027	Xetrov83000834m.g,Xetrov83015364m.g,Xetrov83022448m.g,	GO:1902105
20	regulation of cell communication	0.0135267	Xetrov83000355m.g,Xetrov83000467m.g,Xetrov83000513m.g,Xetrov83000785m.g,Xetrov83000913m.g,Xetrov83001992m.g,Xetrov83002358m.g,Xetrov83002365m.g,Xetrov83002698m.g,Xetrov83002830m.g,Xetrov83003070m.g,Xetrov83003167m.g,Xetrov83004426m.g,Xetrov83004603m.g,Xetrov83004773m.g,Xetrov83004838m.g,Xetrov83005011m.g,Xetrov83005012m.g,Xetrov83005191m.g,Xetrov83005984m.g,Xetrov83006071m.g,Xetrov83006173m.g,Xet…	GO:0010646
20	cytosolic calcium ion homeostasis	0.0135369	Xetrov83002785m.g,Xetrov83003070m.g,Xetrov83006605m.g,Xetrov83008406m.g,Xetrov83021118m.g,Xetrov83027030m.g	GO:0051480
20	negative regulation of cellular metabolic process	0.0136096	Xetrov83000573m.g,Xetrov83000834m.g,Xetrov83000922m.g,Xetrov83002552m.g,Xetrov83002706m.g,Xetrov83002717m.g,Xetrov83003237m.g,Xetrov83004068m.g,Xetrov83004837m.g,Xetrov83005011m.g,Xetrov83005113m.g,Xetrov83006071m.g,Xetrov83006360m.g,Xetrov83008359m.g,Xetrov83008413m.g,Xetrov83008896m.g,Xetrov83009074m.g,Xetrov83009529m.g,Xetrov83009822m.g,Xetrov83009844m.g,Xetrov83010619m.g,Xetrov83011248m.g,Xet…	GO:0031324
20	positive regulation of molecular function	0.0136096	Xetrov83000467m.g,Xetrov83000535m.g,Xetrov83000785m.g,Xetrov83000834m.g,Xetrov83000836m.g,Xetrov83000913m.g,Xetrov83002007m.g,Xetrov83002365m.g,Xetrov83002452m.g,Xetrov83002556m.g,Xetrov83003007m.g,Xetrov83003070m.g,Xetrov83003167m.g,Xetrov83004721m.g,Xetrov83005011m.g,Xetrov83005012m.g,Xetrov83005984m.g,Xetrov83006008m.g,Xetrov83006115m.g,Xetrov83006547m.g,Xetrov83008341m.g,Xetrov83008399m.g,Xet…	GO:0044093
20	sex determination	0.0136546	Xetrov83012408m.g,Xetrov83014674m.g,Xetrov83015345m.g,Xetrov83021142m.g	GO:0007530
20	negative regulation of cell fate commitment	0.0136546	Xetrov83001993m.g,Xetrov83018663m.g,Xetrov83019080m.g,Xetrov83022096m.g	GO:0010454
20	positive regulation of ion transport	0.0136546	Xetrov83000834m.g,Xetrov83009372m.g,Xetrov83014677m.g,Xetrov83029850m.g	GO:0043270
20	cAMP biosynthetic process	0.0138209	Xetrov83006202m.g,Xetrov83009781m.g,Xetrov83011248m.g,Xetrov83011797m.g,Xetrov83015364m.g,Xetrov83016855m.g,Xetrov83027030m.g,Xetrov83031836m.g	GO:0006171
20	cAMP metabolic process	0.0138209	Xetrov83006202m.g,Xetrov83009781m.g,Xetrov83011248m.g,Xetrov83011797m.g,Xetrov83015364m.g,Xetrov83016855m.g,Xetrov83027030m.g,Xetrov83031836m.g	GO:0046058
20	regulation of localization	0.0140749	Xetrov83000338m.g,Xetrov83000355m.g,Xetrov83000785m.g,Xetrov83000834m.g,Xetrov83001256m.g,Xetrov83002596m.g,Xetrov83002960m.g,Xetrov83003070m.g,Xetrov83004078m.g,Xetrov83004690m.g,Xetrov83005105m.g,Xetrov83005134m.g,Xetrov83005992m.g,Xetrov83006173m.g,Xetrov83006205m.g,Xetrov83008014m.g,Xetrov83008413m.g,Xetrov83008862m.g,Xetrov83009080m.g,Xetrov83009132m.g,Xetrov83009134m.g,Xetrov83009372m.g,Xet…	GO:0032879
20	protein phosphorylation	0.0149456	Xetrov83000467m.g,Xetrov83000482m.g,Xetrov83000535m.g,Xetrov83000644m.g,Xetrov83000785m.g,Xetrov83000834m.g,Xetrov83000877m.g,Xetrov83001575m.g,Xetrov83001778m.g,Xetrov83001992m.g,Xetrov83002213m.g,Xetrov83002350m.g,Xetrov83002365m.g,Xetrov83002632m.g,Xetrov83003234m.g,Xetrov83004094m.g,Xetrov83004174m.g,Xetrov83004325m.g,Xetrov83004477m.g,Xetrov83004570m.g,Xetrov83004603m.g,Xetrov83004631m.g,Xet…	GO:0006468
20	regulation of signaling	0.0150356	Xetrov83000355m.g,Xetrov83000467m.g,Xetrov83000513m.g,Xetrov83000785m.g,Xetrov83000913m.g,Xetrov83001992m.g,Xetrov83002358m.g,Xetrov83002365m.g,Xetrov83002698m.g,Xetrov83002830m.g,Xetrov83003070m.g,Xetrov83003167m.g,Xetrov83004426m.g,Xetrov83004603m.g,Xetrov83004773m.g,Xetrov83004838m.g,Xetrov83005011m.g,Xetrov83005012m.g,Xetrov83005191m.g,Xetrov83005680m.g,Xetrov83005984m.g,Xetrov83006071m.g,Xet…	GO:0023051
20	transmembrane receptor protein serine/threonine kinase signaling pathway	0.0153957	Xetrov83000875m.g,Xetrov83001992m.g,Xetrov83002632m.g,Xetrov83006620m.g,Xetrov83008359m.g,Xetrov83008413m.g,Xetrov83008594m.g,Xetrov83012075m.g,Xetrov83013410m.g,Xetrov83013987m.g,Xetrov83014466m.g,Xetrov83015350m.g,Xetrov83016602m.g,Xetrov83016694m.g,Xetrov83016746m.g,Xetrov83016796m.g,Xetrov83016871m.g,Xetrov83017031m.g,Xetrov83017579m.g,Xetrov83020872m.g,Xetrov83022096m.g,Xetrov83022351m.g,Xet…	GO:0007178
20	regulation of cell differentiation	0.0158938	Xetrov83000834m.g,Xetrov83001152m.g,Xetrov83001993m.g,Xetrov83003340m.g,Xetrov83004705m.g,Xetrov83004882m.g,Xetrov83005966m.g,Xetrov83006071m.g,Xetrov83006724m.g,Xetrov83007762m.g,Xetrov83008637m.g,Xetrov83009080m.g,Xetrov83009130m.g,Xetrov83009132m.g,Xetrov83010246m.g,Xetrov83010507m.g,Xetrov83012269m.g,Xetrov83013495m.g,Xetrov83014091m.g,Xetrov83014238m.g,Xetrov83015364m.g,Xetrov83016746m.g,Xet…	GO:0045595
20	brain development	0.0160298	Xetrov83001573m.g,Xetrov83002427m.g,Xetrov83003677m.g,Xetrov83004603m.g,Xetrov83004770m.g,Xetrov83004838m.g,Xetrov83004845m.g,Xetrov83005966m.g,Xetrov83006379m.g,Xetrov83006618m.g,Xetrov83006624m.g,Xetrov83008413m.g,Xetrov83008418m.g,Xetrov83008808m.g,Xetrov83009130m.g,Xetrov83009134m.g,Xetrov83009380m.g,Xetrov83009390m.g,Xetrov83009780m.g,Xetrov83011334m.g,Xetrov83011766m.g,Xetrov83011930m.g,Xet…	GO:0007420
20	positive regulation of biological process	0.0162358	Xetrov83000337m.g,Xetrov83000467m.g,Xetrov83000535m.g,Xetrov83000785m.g,Xetrov83000834m.g,Xetrov83000836m.g,Xetrov83000913m.g,Xetrov83000922m.g,Xetrov83001047m.g,Xetrov83001569m.g,Xetrov83001992m.g,Xetrov83002007m.g,Xetrov83002252m.g,Xetrov83002350m.g,Xetrov83002365m.g,Xetrov83002452m.g,Xetrov83002556m.g,Xetrov83002632m.g,Xetrov83002960m.g,Xetrov83003007m.g,Xetrov83003070m.g,Xetrov83003167m.g,Xet…	GO:0048518
20	regulation of cell size	0.0164053	Xetrov83000001m.g,Xetrov83000809m.g,Xetrov83003340m.g,Xetrov83005011m.g,Xetrov83006541m.g,Xetrov83006544m.g,Xetrov83007762m.g,Xetrov83009130m.g,Xetrov83009132m.g,Xetrov83014091m.g,Xetrov83016458m.g,Xetrov83019144m.g,Xetrov83026181m.g	GO:0008361
20	gene expression	0.0165594	Xetrov83000268m.g,Xetrov83000275m.g,Xetrov83000337m.g,Xetrov83000462m.g,Xetrov83000482m.g,Xetrov83000498m.g,Xetrov83000602m.g,Xetrov83000785m.g,Xetrov83000804m.g,Xetrov83000834m.g,Xetrov83000875m.g,Xetrov83000905m.g,Xetrov83000922m.g,Xetrov83001047m.g,Xetrov83001235m.g,Xetrov83001452m.g,Xetrov83001591m.g,Xetrov83001598m.g,Xetrov83001612m.g,Xetrov83001613m.g,Xetrov83001644m.g,Xetrov83001656m.g,Xet…	GO:0010467
20	positive regulation of phosphorus metabolic process	0.0166856	Xetrov83000467m.g,Xetrov83000535m.g,Xetrov83000836m.g,Xetrov83001992m.g,Xetrov83002365m.g,Xetrov83004721m.g,Xetrov83005012m.g,Xetrov83006008m.g,Xetrov83008341m.g,Xetrov83008594m.g,Xetrov83009781m.g,Xetrov83010215m.g,Xetrov83011248m.g,Xetrov83012888m.g,Xetrov83013410m.g,Xetrov83014466m.g,Xetrov83015350m.g,Xetrov83015364m.g,Xetrov83016602m.g,Xetrov83016871m.g,Xetrov83017031m.g,Xetrov83017545m.g,Xet…	GO:0010562
20	positive regulation of phosphate metabolic process	0.0166856	Xetrov83000467m.g,Xetrov83000535m.g,Xetrov83000836m.g,Xetrov83001992m.g,Xetrov83002365m.g,Xetrov83004721m.g,Xetrov83005012m.g,Xetrov83006008m.g,Xetrov83008341m.g,Xetrov83008594m.g,Xetrov83009781m.g,Xetrov83010215m.g,Xetrov83011248m.g,Xetrov83012888m.g,Xetrov83013410m.g,Xetrov83014466m.g,Xetrov83015350m.g,Xetrov83015364m.g,Xetrov83016602m.g,Xetrov83016871m.g,Xetrov83017031m.g,Xetrov83017545m.g,Xet…	GO:0045937
20	glutamate receptor signaling pathway	0.0169689	Xetrov83001851m.g,Xetrov83004112m.g,Xetrov83005338m.g,Xetrov83008817m.g,Xetrov83009127m.g,Xetrov83011262m.g,Xetrov83014632m.g,Xetrov83019267m.g,Xetrov83021078m.g,,,	GO:0007215
20	regulation of metal ion transport	0.0169689	Xetrov83000834m.g,Xetrov83001256m.g,Xetrov83004078m.g,Xetrov83006205m.g,Xetrov83009134m.g,Xetrov83014677m.g,Xetrov83016309m.g,Xetrov83017446m.g,Xetrov83029850m.g,	GO:0010959
20	cellular divalent inorganic cation homeostasis	0.0169689	Xetrov83002785m.g,Xetrov83003070m.g,Xetrov83005651m.g,Xetrov83006605m.g,Xetrov83008406m.g,Xetrov83018650m.g,Xetrov83021118m.g,Xetrov83026033m.g,Xetrov83027030m.g	GO:0072503
20	regulation of biological quality	0.017975	Xetrov83000001m.g,Xetrov83000337m.g,Xetrov83000338m.g,Xetrov83000355m.g,Xetrov83000467m.g,Xetrov83000535m.g,Xetrov83000778m.g,Xetrov83000809m.g,Xetrov83000834m.g,Xetrov83000836m.g,Xetrov83001152m.g,Xetrov83001856m.g,Xetrov83001860m.g,Xetrov83002252m.g,Xetrov83002350m.g,Xetrov83002613m.g,Xetrov83002618m.g,Xetrov83002683m.g,Xetrov83002717m.g,Xetrov83002785m.g,Xetrov83002991m.g,Xetrov83003070m.g,Xet…	GO:0065008
20	ionotropic glutamate receptor signaling pathway	0.0182543	Xetrov83001851m.g,Xetrov83004112m.g,Xetrov83005338m.g,Xetrov83019267m.g,Xetrov83021078m.g,,,	GO:0035235
20	regulation of behavior	0.0182543	Xetrov83000355m.g,Xetrov83006173m.g,Xetrov83009132m.g,Xetrov83014403m.g,Xetrov83019144m.g,	GO:0050795
20	positive regulation of blood circulation	0.0182543	Xetrov83000836m.g,Xetrov83005055m.g,Xetrov83008406m.g,Xetrov83009781m.g,Xetrov83020698m.g	GO:1903524
20	monovalent inorganic cation transport	0.0206063	Xetrov83000484m.g,Xetrov83000497m.g,Xetrov83000809m.g,Xetrov83000834m.g,Xetrov83000922m.g,Xetrov83001065m.g,Xetrov83001256m.g,Xetrov83002533m.g,Xetrov83002552m.g,Xetrov83002596m.g,Xetrov83004078m.g,Xetrov83005134m.g,Xetrov83005294m.g,Xetrov83006484m.g,Xetrov83008458m.g,Xetrov83008645m.g,Xetrov83011770m.g,Xetrov83011866m.g,Xetrov83012052m.g,Xetrov83012102m.g,Xetrov83012657m.g,Xetrov83013642m.g,Xet…	GO:0015672
20	cation transmembrane transport	0.020911	Xetrov83000484m.g,Xetrov83000497m.g,Xetrov83000809m.g,Xetrov83000834m.g,Xetrov83000922m.g,Xetrov83001065m.g,Xetrov83001256m.g,Xetrov83002552m.g,Xetrov83002618m.g,Xetrov83002785m.g,Xetrov83004078m.g,Xetrov83004227m.g,Xetrov83004938m.g,Xetrov83005134m.g,Xetrov83005294m.g,Xetrov83005651m.g,Xetrov83006205m.g,Xetrov83006484m.g,Xetrov83006605m.g,Xetrov83008458m.g,Xetrov83008645m.g,Xetrov83008817m.g,Xet…	GO:0098655
20	cellular protein modification process	0.0218135	Xetrov83000361m.g,Xetrov83000467m.g,Xetrov83000482m.g,Xetrov83000513m.g,Xetrov83000535m.g,Xetrov83000625m.g,Xetrov83000644m.g,Xetrov83000754m.g,Xetrov83000784m.g,Xetrov83000785m.g,Xetrov83000834m.g,Xetrov83000865m.g,Xetrov83000877m.g,Xetrov83001152m.g,Xetrov83001496m.g,Xetrov83001573m.g,Xetrov83001575m.g,Xetrov83001700m.g,Xetrov83001778m.g,Xetrov83001992m.g,Xetrov83002082m.g,Xetrov83002213m.g,Xet…	GO:0006464
20	protein modification process	0.0218135	Xetrov83000361m.g,Xetrov83000467m.g,Xetrov83000482m.g,Xetrov83000513m.g,Xetrov83000535m.g,Xetrov83000625m.g,Xetrov83000644m.g,Xetrov83000754m.g,Xetrov83000784m.g,Xetrov83000785m.g,Xetrov83000834m.g,Xetrov83000865m.g,Xetrov83000877m.g,Xetrov83001152m.g,Xetrov83001496m.g,Xetrov83001573m.g,Xetrov83001575m.g,Xetrov83001700m.g,Xetrov83001778m.g,Xetrov83001992m.g,Xetrov83002082m.g,Xetrov83002213m.g,Xet…	GO:0036211
20	MAPK cascade	0.0226619	Xetrov83000467m.g,Xetrov83001992m.g,Xetrov83002213m.g,Xetrov83002365m.g,Xetrov83004603m.g,Xetrov83005012m.g,Xetrov83006008m.g,Xetrov83006071m.g,Xetrov83008341m.g,Xetrov83008594m.g,Xetrov83009844m.g,Xetrov83010215m.g,Xetrov83012888m.g,Xetrov83012950m.g,Xetrov83013410m.g,Xetrov83014466m.g,Xetrov83015350m.g,Xetrov83015562m.g,Xetrov83016602m.g,Xetrov83016871m.g,Xetrov83017031m.g,Xetrov83020872m.g,Xet…	GO:0000165
20	regulation of protein phosphorylation	0.0227267	Xetrov83000467m.g,Xetrov83000482m.g,Xetrov83000535m.g,Xetrov83000834m.g,Xetrov83001992m.g,Xetrov83002365m.g,Xetrov83005012m.g,Xetrov83006008m.g,Xetrov83006071m.g,Xetrov83008341m.g,Xetrov83008594m.g,Xetrov83009185m.g,Xetrov83009529m.g,Xetrov83009844m.g,Xetrov83010215m.g,Xetrov83012888m.g,Xetrov83013410m.g,Xetrov83013494m.g,Xetrov83014466m.g,Xetrov83015350m.g,Xetrov83015562m.g,Xetrov83016602m.g,Xet…	GO:0001932
20	primary metabolic process	0.0233517	Xetrov83000261m.g,Xetrov83000268m.g,Xetrov83000275m.g,Xetrov83000316m.g,Xetrov83000337m.g,Xetrov83000361m.g,Xetrov83000363m.g,Xetrov83000462m.g,Xetrov83000467m.g,Xetrov83000482m.g,Xetrov83000498m.g,Xetrov83000513m.g,Xetrov83000535m.g,Xetrov83000573m.g,Xetrov83000602m.g,Xetrov83000625m.g,Xetrov83000644m.g,Xetrov83000701m.g,Xetrov83000754m.g,Xetrov83000764m.g,Xetrov83000784m.g,Xetrov83000785m.g,Xet…	GO:0044238
20	negative regulation of nervous system development	0.023907	Xetrov83003340m.g,Xetrov83009132m.g,Xetrov83012269m.g,Xetrov83013495m.g,Xetrov83014091m.g,Xetrov83018663m.g,Xetrov83021142m.g,Xetrov83029648m.g	GO:0051961
20	phosphorus metabolic process	0.0239721	Xetrov83000467m.g,Xetrov83000482m.g,Xetrov83000535m.g,Xetrov83000625m.g,Xetrov83000644m.g,Xetrov83000764m.g,Xetrov83000785m.g,Xetrov83000834m.g,Xetrov83000836m.g,Xetrov83000877m.g,Xetrov83001152m.g,Xetrov83001518m.g,Xetrov83001575m.g,Xetrov83001636m.g,Xetrov83001700m.g,Xetrov83001776m.g,Xetrov83001778m.g,Xetrov83001789m.g,Xetrov83001992m.g,Xetrov83002213m.g,Xetrov83002218m.g,Xetrov83002350m.g,Xet…	GO:0006793
20	regulation of membrane potential	0.0239737	Xetrov83001860m.g,Xetrov83002618m.g,Xetrov83002991m.g,Xetrov83004078m.g,Xetrov83005894m.g,Xetrov83008458m.g,Xetrov83009192m.g,Xetrov83010164m.g,Xetrov83012483m.g,Xetrov83013966m.g,Xetrov83013967m.g,Xetrov83014393m.g,Xetrov83015751m.g,Xetrov83016690m.g,Xetrov83021911m.g,Xetrov83022260m.g,Xetrov83022299m.g,Xetrov83031298m.g,Xetrov83031383m.g,,,	GO:0042391
20	regulation of cGMP metabolic process	0.0239868	Xetrov83000836m.g,Xetrov83004721m.g,Xetrov83019443m.g,Xetrov83019529m.g	GO:0030823
20	regulation of cGMP biosynthetic process	0.0239868	Xetrov83000836m.g,Xetrov83004721m.g,Xetrov83019443m.g,Xetrov83019529m.g	GO:0030826
20	regulation of guanylate cyclase activity	0.0239868	Xetrov83000836m.g,Xetrov83004721m.g,Xetrov83019443m.g,Xetrov83019529m.g	GO:0031282
20	protein insertion into membrane	0.0239868	Xetrov83001207m.g,Xetrov83004022m.g,Xetrov83027059m.g,Xetrov83031834m.g	GO:0051205
20	vascular process in circulatory system	0.0240857	Xetrov83000355m.g,Xetrov83000836m.g,Xetrov83005055m.g,Xetrov83008406m.g,Xetrov83008809m.g,Xetrov83009781m.g,Xetrov83009864m.g,Xetrov83014226m.g,Xetrov83018972m.g,Xetrov83020698m.g,	GO:0003018
20	ovarian follicle development	0.0240871	Xetrov83015364m.g,Xetrov83020872m.g	GO:0001541
20	desmosome assembly	0.0240871	Xetrov83016419m.g,Xetrov83026545m.g,	GO:0002159
20	desmosome organization	0.0240871	Xetrov83016419m.g,Xetrov83026545m.g,	GO:0002934
20	endocardial progenitor cell migration to the midline involved in heart field formation	0.0240871	Xetrov83003340m.g,Xetrov83004184m.g	GO:0003262
20	axonal defasciculation	0.0240871	Xetrov83003340m.g,Xetrov83009043m.g	GO:0007414
20	negative regulation of DNA replication	0.0240871	Xetrov83008896m.g,Xetrov83027230m.g	GO:0008156
20	ovulation cycle process	0.0240871	Xetrov83015364m.g,Xetrov83020872m.g	GO:0022602
20	regulation of type I interferon production	0.0240871	Xetrov83010083m.g,Xetrov83011804m.g	GO:0032479
20	type I interferon production	0.0240871	Xetrov83010083m.g,Xetrov83011804m.g	GO:0032606
20	positive regulation of ion transmembrane transport	0.0240871	Xetrov83000834m.g,Xetrov83009372m.g	GO:0034767
20	ovulation cycle	0.0240871	Xetrov83015364m.g,Xetrov83020872m.g	GO:0042698
20	positive regulation of blood pressure	0.0240871	Xetrov83008406m.g,Xetrov83013495m.g	GO:0045777
20	retinal rod cell development	0.0240871	Xetrov83008418m.g,Xetrov83016841m.g	GO:0046548
20	regulation of telomerase activity	0.0240871	Xetrov83016071m.g,Xetrov83027230m.g	GO:0051972
20	oocyte animal/vegetal axis specification	0.0240871	Xetrov83000438m.g,Xetrov83005428m.g	GO:0060832
20	regulation of gene silencing	0.0240871	Xetrov83000337m.g,Xetrov83000922m.g	GO:0060968
20	glomerular visceral epithelial cell fate commitment	0.0240871	Xetrov83008809m.g,Xetrov83012118m.g	GO:0072149
20	glomerular epithelial cell fate commitment	0.0240871	Xetrov83008809m.g,Xetrov83012118m.g	GO:0072314
20	membrane repolarization during action potential	0.0240871	Xetrov83004078m.g,Xetrov83031383m.g	GO:0086011
20	positive regulation of leukocyte differentiation	0.0240871	Xetrov83000834m.g,Xetrov83022448m.g,	GO:1902107
20	positive regulation of hemopoiesis	0.0240871	Xetrov83000834m.g,Xetrov83022448m.g,	GO:1903708
20	regulation of DNA biosynthetic process	0.0240871	Xetrov83016071m.g,Xetrov83027230m.g	GO:2000278
20	negative regulation of macromolecule metabolic process	0.0241757	Xetrov83000337m.g,Xetrov83000573m.g,Xetrov83000834m.g,Xetrov83000922m.g,Xetrov83002552m.g,Xetrov83002706m.g,Xetrov83002717m.g,Xetrov83003237m.g,Xetrov83004068m.g,Xetrov83004811m.g,Xetrov83005011m.g,Xetrov83005113m.g,Xetrov83006071m.g,Xetrov83006360m.g,Xetrov83008359m.g,Xetrov83008413m.g,Xetrov83008896m.g,Xetrov83009074m.g,Xetrov83009529m.g,Xetrov83009822m.g,Xetrov83009844m.g,Xetrov83010619m.g,Xet…	GO:0010605
20	cellular response to lipid	0.0244657	Xetrov83000804m.g,Xetrov83000834m.g,Xetrov83001591m.g,Xetrov83004232m.g,Xetrov83006212m.g,Xetrov83008471m.g,Xetrov83008839m.g,Xetrov83008920m.g,Xetrov83012825m.g,Xetrov83015134m.g,Xetrov83016256m.g,Xetrov83016708m.g,Xetrov83016817m.g,Xetrov83020025m.g,Xetrov83021801m.g,Xetrov83023779m.g,Xetrov83030369m.g,,,	GO:0071396
20	positive regulation of response to stimulus	0.0245312	Xetrov83000467m.g,Xetrov83001992m.g,Xetrov83002365m.g,Xetrov83002960m.g,Xetrov83003234m.g,Xetrov83004603m.g,Xetrov83004773m.g,Xetrov83004838m.g,Xetrov83005011m.g,Xetrov83005012m.g,Xetrov83008341m.g,Xetrov83008594m.g,Xetrov83009429m.g,Xetrov83010083m.g,Xetrov83011896m.g,Xetrov83012321m.g,Xetrov83012888m.g,Xetrov83012950m.g,Xetrov83013410m.g,Xetrov83014403m.g,Xetrov83014466m.g,Xetrov83014989m.g,Xet…	GO:0048584
20	organic substance metabolic process	0.0251844	Xetrov83000261m.g,Xetrov83000268m.g,Xetrov83000275m.g,Xetrov83000316m.g,Xetrov83000337m.g,Xetrov83000361m.g,Xetrov83000363m.g,Xetrov83000462m.g,Xetrov83000467m.g,Xetrov83000482m.g,Xetrov83000498m.g,Xetrov83000513m.g,Xetrov83000535m.g,Xetrov83000573m.g,Xetrov83000602m.g,Xetrov83000625m.g,Xetrov83000644m.g,Xetrov83000701m.g,Xetrov83000754m.g,Xetrov83000764m.g,Xetrov83000778m.g,Xetrov83000784m.g,Xet…	GO:0071704
20	RNA metabolic process	0.0252597	Xetrov83000268m.g,Xetrov83000316m.g,Xetrov83000462m.g,Xetrov83000482m.g,Xetrov83000602m.g,Xetrov83000701m.g,Xetrov83000785m.g,Xetrov83000804m.g,Xetrov83000875m.g,Xetrov83000905m.g,Xetrov83000922m.g,Xetrov83001047m.g,Xetrov83001235m.g,Xetrov83001452m.g,Xetrov83001591m.g,Xetrov83001612m.g,Xetrov83001613m.g,Xetrov83001644m.g,Xetrov83001656m.g,Xetrov83001980m.g,Xetrov83001992m.g,Xetrov83002007m.g,Xet…	GO:0016070
20	head development	0.0256028	Xetrov83001573m.g,Xetrov83002427m.g,Xetrov83003677m.g,Xetrov83004603m.g,Xetrov83004770m.g,Xetrov83004838m.g,Xetrov83004845m.g,Xetrov83005966m.g,Xetrov83006379m.g,Xetrov83006618m.g,Xetrov83006624m.g,Xetrov83008413m.g,Xetrov83008418m.g,Xetrov83008808m.g,Xetrov83009130m.g,Xetrov83009134m.g,Xetrov83009380m.g,Xetrov83009390m.g,Xetrov83009780m.g,Xetrov83011334m.g,Xetrov83011766m.g,Xetrov83011930m.g,Xet…	GO:0060322
20	steroid hormone mediated signaling pathway	0.025831	Xetrov83000804m.g,Xetrov83001591m.g,Xetrov83008471m.g,Xetrov83008920m.g,Xetrov83012825m.g,Xetrov83016256m.g,Xetrov83016708m.g,Xetrov83016817m.g,Xetrov83020025m.g,Xetrov83021801m.g,Xetrov83030369m.g,,,	GO:0043401
20	ion transport	0.025987	Xetrov83000001m.g,Xetrov83000380m.g,Xetrov83000484m.g,Xetrov83000497m.g,Xetrov83000809m.g,Xetrov83000834m.g,Xetrov83000864m.g,Xetrov83000922m.g,Xetrov83001065m.g,Xetrov83001092m.g,Xetrov83001256m.g,Xetrov83001851m.g,Xetrov83002533m.g,Xetrov83002552m.g,Xetrov83002596m.g,Xetrov83002618m.g,Xetrov83002785m.g,Xetrov83002991m.g,Xetrov83003070m.g,Xetrov83004078m.g,Xetrov83004112m.g,Xetrov83004227m.g,Xet…	GO:0006811
20	RNA phosphodiester bond hydrolysis, exonucleolytic	0.0273654	Xetrov83002248m.g,Xetrov83006308m.g,Xetrov83019043m.g,Xetrov83021192m.g,Xetrov83024369m.g,	GO:0090503
20	hormone-mediated signaling pathway	0.0277889	Xetrov83000804m.g,Xetrov83001591m.g,Xetrov83008471m.g,Xetrov83008920m.g,Xetrov83011882m.g,Xetrov83012825m.g,Xetrov83015364m.g,Xetrov83016256m.g,Xetrov83016708m.g,Xetrov83016817m.g,Xetrov83020025m.g,Xetrov83021801m.g,Xetrov83030369m.g,,,,	GO:0009755
20	establishment of protein localization to membrane	0.0277889	Xetrov83000834m.g,Xetrov83001207m.g,Xetrov83001256m.g,Xetrov83001920m.g,Xetrov83004022m.g,Xetrov83006748m.g,Xetrov83011231m.g,Xetrov83011450m.g,Xetrov83012039m.g,Xetrov83014068m.g,Xetrov83016682m.g,Xetrov83027059m.g,Xetrov83031834m.g,,	GO:0090150
20	regulation of developmental process	0.0278107	Xetrov83000481m.g,Xetrov83000834m.g,Xetrov83001152m.g,Xetrov83001656m.g,Xetrov83001993m.g,Xetrov83002632m.g,Xetrov83003340m.g,Xetrov83004705m.g,Xetrov83004882m.g,Xetrov83005012m.g,Xetrov83005966m.g,Xetrov83006071m.g,Xetrov83006724m.g,Xetrov83007762m.g,Xetrov83008014m.g,Xetrov83008637m.g,Xetrov83008809m.g,Xetrov83008862m.g,Xetrov83008956m.g,Xetrov83009080m.g,Xetrov83009130m.g,Xetrov83009132m.g,Xet…	GO:0050793
20	phosphate-containing compound metabolic process	0.0286931	Xetrov83000467m.g,Xetrov83000482m.g,Xetrov83000535m.g,Xetrov83000625m.g,Xetrov83000644m.g,Xetrov83000764m.g,Xetrov83000785m.g,Xetrov83000834m.g,Xetrov83000836m.g,Xetrov83000877m.g,Xetrov83001152m.g,Xetrov83001518m.g,Xetrov83001575m.g,Xetrov83001636m.g,Xetrov83001700m.g,Xetrov83001776m.g,Xetrov83001778m.g,Xetrov83001789m.g,Xetrov83001992m.g,Xetrov83002213m.g,Xetrov83002218m.g,Xetrov83002350m.g,Xet…	GO:0006796
20	regulation of cell proliferation	0.0288633	Xetrov83000785m.g,Xetrov83001792m.g,Xetrov83002365m.g,Xetrov83002632m.g,Xetrov83003234m.g,Xetrov83004811m.g,Xetrov83004820m.g,Xetrov83005012m.g,Xetrov83006071m.g,Xetrov83008341m.g,Xetrov83009080m.g,Xetrov83009136m.g,Xetrov83009318m.g,Xetrov83009937m.g,Xetrov83011886m.g,Xetrov83012888m.g,Xetrov83013495m.g,Xetrov83013956m.g,Xetrov83014238m.g,Xetrov83014677m.g,Xetrov83017031m.g,Xetrov83022096m.g,Xet…	GO:0042127
20	manganese ion transport	0.0292042	Xetrov83002785m.g,Xetrov83006605m.g,Xetrov83021118m.g	GO:0006828
20	female gonad development	0.0292042	Xetrov83015345m.g,Xetrov83015364m.g,Xetrov83020872m.g	GO:0008585
20	negative regulation of cell fate specification	0.0292042	Xetrov83001993m.g,Xetrov83019080m.g,Xetrov83022096m.g	GO:0009996
20	neural crest cell fate specification	0.0292042	Xetrov83016746m.g,Xetrov83021151m.g,Xetrov83028192m.g	GO:0014036
20	development of primary female sexual characteristics	0.0292042	Xetrov83015345m.g,Xetrov83015364m.g,Xetrov83020872m.g	GO:0046545
20	negative regulation of gastrulation	0.0292042	Xetrov83001993m.g,Xetrov83019080m.g,Xetrov83022096m.g	GO:2000542
20	negative regulation of cell development	0.0305093	Xetrov83003340m.g,Xetrov83009132m.g,Xetrov83012269m.g,Xetrov83013495m.g,Xetrov83014091m.g,Xetrov83020872m.g,Xetrov83021142m.g,Xetrov83029648m.g	GO:0010721
20	cardiovascular system development	0.0315594	Xetrov83000187m.g,Xetrov83000511m.g,Xetrov83000625m.g,Xetrov83000804m.g,Xetrov83000905m.g,Xetrov83001235m.g,Xetrov83001625m.g,Xetrov83001778m.g,Xetrov83001993m.g,Xetrov83002401m.g,Xetrov83002691m.g,Xetrov83002698m.g,Xetrov83003068m.g,Xetrov83003070m.g,Xetrov83003164m.g,Xetrov83003340m.g,Xetrov83004022m.g,Xetrov83004184m.g,Xetrov83004355m.g,Xetrov83004409m.g,Xetrov83004641m.g,Xetrov83005011m.g,Xet…	GO:0072358
20	circulatory system development	0.0315594	Xetrov83000187m.g,Xetrov83000511m.g,Xetrov83000625m.g,Xetrov83000804m.g,Xetrov83000905m.g,Xetrov83001235m.g,Xetrov83001625m.g,Xetrov83001778m.g,Xetrov83001993m.g,Xetrov83002401m.g,Xetrov83002691m.g,Xetrov83002698m.g,Xetrov83003068m.g,Xetrov83003070m.g,Xetrov83003164m.g,Xetrov83003340m.g,Xetrov83004022m.g,Xetrov83004184m.g,Xetrov83004355m.g,Xetrov83004409m.g,Xetrov83004641m.g,Xetrov83005011m.g,Xet…	GO:0072359
20	multi-organism process	0.0317606	Xetrov83000337m.g,Xetrov83000438m.g,Xetrov83002072m.g,Xetrov83002632m.g,Xetrov83002960m.g,Xetrov83004232m.g,Xetrov83004721m.g,Xetrov83005011m.g,Xetrov83005160m.g,Xetrov83005428m.g,Xetrov83006462m.g,Xetrov83009074m.g,Xetrov83009211m.g,Xetrov83010083m.g,Xetrov83011017m.g,Xetrov83012060m.g,Xetrov83012184m.g,Xetrov83013584m.g,Xetrov83014392m.g,Xetrov83015345m.g,Xetrov83015364m.g,Xetrov83016893m.g,Xet…	GO:0051704
20	regulation of cell morphogenesis	0.0320365	Xetrov83001152m.g,Xetrov83003340m.g,Xetrov83005966m.g,Xetrov83007762m.g,Xetrov83008014m.g,Xetrov83008956m.g,Xetrov83009130m.g,Xetrov83009132m.g,Xetrov83009390m.g,Xetrov83010507m.g,Xetrov83011504m.g,Xetrov83014091m.g,Xetrov83015094m.g,Xetrov83018284m.g,Xetrov83019144m.g,Xetrov83022005m.g,Xetrov83028363m.g,,	GO:0022604
20	positive regulation of catalytic activity	0.0323206	Xetrov83000467m.g,Xetrov83000535m.g,Xetrov83000836m.g,Xetrov83000913m.g,Xetrov83002365m.g,Xetrov83002452m.g,Xetrov83002556m.g,Xetrov83003007m.g,Xetrov83003070m.g,Xetrov83003167m.g,Xetrov83004721m.g,Xetrov83005011m.g,Xetrov83005012m.g,Xetrov83005984m.g,Xetrov83006008m.g,Xetrov83006115m.g,Xetrov83006547m.g,Xetrov83008341m.g,Xetrov83008399m.g,Xetrov83009495m.g,Xetrov83009781m.g,Xetrov83010215m.g,Xet…	GO:0043085
20	multicellular organism reproduction	0.0326296	Xetrov83000337m.g,Xetrov83000438m.g,Xetrov83002072m.g,Xetrov83002632m.g,Xetrov83004721m.g,Xetrov83005428m.g,Xetrov83009211m.g,Xetrov83012060m.g,Xetrov83015345m.g,Xetrov83015364m.g,Xetrov83020644m.g,Xetrov83020872m.g,Xetrov83021136m.g	GO:0032504
20	regulation of signal transduction	0.0331022	Xetrov83000467m.g,Xetrov83000513m.g,Xetrov83000785m.g,Xetrov83000913m.g,Xetrov83001992m.g,Xetrov83002358m.g,Xetrov83002365m.g,Xetrov83002698m.g,Xetrov83002830m.g,Xetrov83003070m.g,Xetrov83003167m.g,Xetrov83004603m.g,Xetrov83004773m.g,Xetrov83004838m.g,Xetrov83005011m.g,Xetrov83005012m.g,Xetrov83005191m.g,Xetrov83005984m.g,Xetrov83006071m.g,Xetrov83007762m.g,Xetrov83008341m.g,Xetrov83008359m.g,Xet…	GO:0009966
20	epithelial cell differentiation	0.0331258	Xetrov83001256m.g,Xetrov83001980m.g,Xetrov83002072m.g,Xetrov83002632m.g,Xetrov83003068m.g,Xetrov83004820m.g,Xetrov83005897m.g,Xetrov83006724m.g,Xetrov83008637m.g,Xetrov83008809m.g,Xetrov83009648m.g,Xetrov83009780m.g,Xetrov83012118m.g,Xetrov83012269m.g,Xetrov83014674m.g,Xetrov83015011m.g,Xetrov83015217m.g,Xetrov83015522m.g,Xetrov83016071m.g,Xetrov83017590m.g,Xetrov83019187m.g,Xetrov83020872m.g,Xet…	GO:0030855
20	endoderm development	0.0336647	Xetrov83002406m.g,Xetrov83003218m.g,Xetrov83009844m.g,Xetrov83011886m.g,Xetrov83014765m.g,Xetrov83015011m.g,Xetrov83016362m.g,Xetrov83019080m.g,Xetrov83022096m.g	GO:0007492
20	positive regulation of cell proliferation	0.0336647	Xetrov83002365m.g,Xetrov83005012m.g,Xetrov83008341m.g,Xetrov83009080m.g,Xetrov83009136m.g,Xetrov83011886m.g,Xetrov83012888m.g,Xetrov83013495m.g,Xetrov83022096m.g,,	GO:0008284
20	positive regulation of pathway-restricted SMAD protein phosphorylation	0.0336647	Xetrov83001992m.g,Xetrov83008594m.g,Xetrov83013410m.g,Xetrov83014466m.g,Xetrov83015350m.g,Xetrov83016602m.g,Xetrov83016871m.g,Xetrov83020872m.g,Xetrov83022096m.g	GO:0010862
20	regulation of tube size	0.0336647	Xetrov83000355m.g,Xetrov83000836m.g,Xetrov83005055m.g,Xetrov83008406m.g,Xetrov83009781m.g,Xetrov83009864m.g,Xetrov83014226m.g,Xetrov83018972m.g,Xetrov83020698m.g,	GO:0035150
20	regulation of blood vessel size	0.0336647	Xetrov83000355m.g,Xetrov83000836m.g,Xetrov83005055m.g,Xetrov83008406m.g,Xetrov83009781m.g,Xetrov83009864m.g,Xetrov83014226m.g,Xetrov83018972m.g,Xetrov83020698m.g,	GO:0050880
20	SMAD protein signal transduction	0.0336647	Xetrov83001992m.g,Xetrov83008594m.g,Xetrov83013410m.g,Xetrov83014466m.g,Xetrov83015350m.g,Xetrov83016602m.g,Xetrov83016871m.g,Xetrov83020872m.g,Xetrov83022096m.g	GO:0060395
20	negative regulation of neurogenesis	0.0338735	Xetrov83003340m.g,Xetrov83009132m.g,Xetrov83012269m.g,Xetrov83013495m.g,Xetrov83014091m.g,Xetrov83021142m.g,Xetrov83029648m.g	GO:0050768
20	modulation of synaptic transmission	0.0338735	Xetrov83004426m.g,Xetrov83008862m.g,Xetrov83009127m.g,Xetrov83014202m.g,Xetrov83014632m.g,Xetrov83017356m.g,Xetrov83024308m.g	GO:0050804
20	regulation of phosphorylation	0.0348799	Xetrov83000467m.g,Xetrov83000482m.g,Xetrov83000535m.g,Xetrov83000834m.g,Xetrov83001992m.g,Xetrov83002365m.g,Xetrov83005012m.g,Xetrov83006008m.g,Xetrov83006071m.g,Xetrov83008341m.g,Xetrov83008594m.g,Xetrov83009185m.g,Xetrov83009529m.g,Xetrov83009844m.g,Xetrov83010215m.g,Xetrov83012321m.g,Xetrov83012888m.g,Xetrov83013410m.g,Xetrov83013494m.g,Xetrov83014466m.g,Xetrov83015350m.g,Xetrov83015562m.g,Xet…	GO:0042325
20	single-organism membrane organization	0.0353995	Xetrov83000338m.g,Xetrov83000625m.g,Xetrov83000834m.g,Xetrov83001207m.g,Xetrov83001256m.g,Xetrov83001920m.g,Xetrov83004022m.g,Xetrov83004171m.g,Xetrov83004426m.g,Xetrov83005285m.g,Xetrov83005890m.g,Xetrov83005992m.g,Xetrov83006724m.g,Xetrov83006748m.g,Xetrov83008471m.g,Xetrov83008637m.g,Xetrov83009211m.g,Xetrov83009372m.g,Xetrov83010345m.g,Xetrov83010472m.g,Xetrov83011231m.g,Xetrov83011450m.g,Xet…	GO:0044802
20	negative regulation of cellular process	0.0365629	Xetrov83000337m.g,Xetrov83000513m.g,Xetrov83000573m.g,Xetrov83000834m.g,Xetrov83000922m.g,Xetrov83001792m.g,Xetrov83001993m.g,Xetrov83002358m.g,Xetrov83002552m.g,Xetrov83002632m.g,Xetrov83002698m.g,Xetrov83002706m.g,Xetrov83002717m.g,Xetrov83003070m.g,Xetrov83003237m.g,Xetrov83003340m.g,Xetrov83004068m.g,Xetrov83004705m.g,Xetrov83004837m.g,Xetrov83005011m.g,Xetrov83005113m.g,Xetrov83005191m.g,Xet…	GO:0048523
20	positive regulation of protein phosphorylation	0.0366477	Xetrov83000467m.g,Xetrov83000535m.g,Xetrov83001992m.g,Xetrov83002365m.g,Xetrov83005012m.g,Xetrov83006008m.g,Xetrov83008341m.g,Xetrov83008594m.g,Xetrov83010215m.g,Xetrov83012888m.g,Xetrov83013410m.g,Xetrov83014466m.g,Xetrov83015350m.g,Xetrov83016602m.g,Xetrov83016871m.g,Xetrov83017031m.g,Xetrov83017545m.g,Xetrov83020872m.g,Xetrov83021676m.g,Xetrov83022078m.g,Xetrov83022096m.g,Xetrov83022548m.g,Xet…	GO:0001934
20	telencephalon development	0.036937	Xetrov83001573m.g,Xetrov83004770m.g,Xetrov83008808m.g,Xetrov83012377m.g,Xetrov83021142m.g,Xetrov83028817m.g	GO:0021537
20	secretion	0.0377429	Xetrov83000338m.g,Xetrov83000355m.g,Xetrov83000785m.g,Xetrov83002596m.g,Xetrov83002960m.g,Xetrov83004171m.g,Xetrov83004690m.g,Xetrov83006173m.g,Xetrov83009393m.g,Xetrov83009781m.g,Xetrov83011521m.g,Xetrov83012760m.g,Xetrov83013063m.g,Xetrov83015171m.g,Xetrov83015336m.g,Xetrov83015363m.g,Xetrov83016087m.g,Xetrov83016515m.g,Xetrov83016750m.g,Xetrov83017029m.g,Xetrov83019565m.g,Xetrov83021240m.g,Xet…	GO:0046903
20	positive regulation of signal transduction	0.0378487	Xetrov83000467m.g,Xetrov83001992m.g,Xetrov83002365m.g,Xetrov83004603m.g,Xetrov83004773m.g,Xetrov83004838m.g,Xetrov83005011m.g,Xetrov83005012m.g,Xetrov83008341m.g,Xetrov83008594m.g,Xetrov83009429m.g,Xetrov83011896m.g,Xetrov83012888m.g,Xetrov83013410m.g,Xetrov83014466m.g,Xetrov83014989m.g,Xetrov83014991m.g,Xetrov83015350m.g,Xetrov83016602m.g,Xetrov83016871m.g,Xetrov83017031m.g,Xetrov83017224m.g,Xet…	GO:0009967
20	positive regulation of canonical Wnt signaling pathway	0.0379572	Xetrov83009429m.g,Xetrov83014989m.g,Xetrov83014991m.g,Xetrov83028525m.g	GO:0090263
20	cellular calcium ion homeostasis	0.0382601	Xetrov83002785m.g,Xetrov83003070m.g,Xetrov83005651m.g,Xetrov83006605m.g,Xetrov83008406m.g,Xetrov83018650m.g,Xetrov83021118m.g,Xetrov83027030m.g	GO:0006874
20	regulation of sodium ion transport	0.0389153	Xetrov83000834m.g,Xetrov83001256m.g,Xetrov83014677m.g,Xetrov83016309m.g,Xetrov83029850m.g,	GO:0002028
20	regulation of cell fate commitment	0.0389153	Xetrov83001993m.g,Xetrov83018663m.g,Xetrov83019080m.g,Xetrov83022096m.g,Xetrov83026545m.g	GO:0010453
20	synaptic vesicle recycling	0.0389153	Xetrov83004426m.g,Xetrov83004690m.g,Xetrov83008862m.g,Xetrov83009393m.g,Xetrov83014202m.g	GO:0036465
20	transmembrane receptor protein tyrosine kinase signaling pathway	0.0394332	Xetrov83000783m.g,Xetrov83000785m.g,Xetrov83001575m.g,Xetrov83001778m.g,Xetrov83002365m.g,Xetrov83003160m.g,Xetrov83003234m.g,Xetrov83004174m.g,Xetrov83004705m.g,Xetrov83005362m.g,Xetrov83005999m.g,Xetrov83006006m.g,Xetrov83006071m.g,Xetrov83006745m.g,Xetrov83008341m.g,Xetrov83008809m.g,Xetrov83009080m.g,Xetrov83009136m.g,Xetrov83009529m.g,Xetrov83010246m.g,Xetrov83011886m.g,Xetrov83011896m.g,Xet…	GO:0007169
20	membrane organization	0.0395396	Xetrov83000338m.g,Xetrov83000625m.g,Xetrov83000834m.g,Xetrov83001207m.g,Xetrov83001256m.g,Xetrov83001920m.g,Xetrov83003164m.g,Xetrov83003387m.g,Xetrov83004022m.g,Xetrov83004171m.g,Xetrov83004426m.g,Xetrov83005285m.g,Xetrov83005890m.g,Xetrov83005992m.g,Xetrov83006724m.g,Xetrov83006748m.g,Xetrov83008471m.g,Xetrov83008637m.g,Xetrov83009211m.g,Xetrov83009372m.g,Xetrov83009826m.g,Xetrov83010345m.g,Xet…	GO:0061024
20	positive regulation of phosphorylation	0.0404415	Xetrov83000467m.g,Xetrov83000535m.g,Xetrov83001992m.g,Xetrov83002365m.g,Xetrov83005012m.g,Xetrov83006008m.g,Xetrov83008341m.g,Xetrov83008594m.g,Xetrov83010215m.g,Xetrov83012888m.g,Xetrov83013410m.g,Xetrov83014466m.g,Xetrov83015350m.g,Xetrov83016602m.g,Xetrov83016871m.g,Xetrov83017031m.g,Xetrov83017545m.g,Xetrov83020872m.g,Xetrov83021676m.g,Xetrov83022078m.g,Xetrov83022096m.g,Xetrov83022548m.g,Xet…	GO:0042327
20	regulation of intracellular signal transduction	0.0406579	Xetrov83000467m.g,Xetrov83000913m.g,Xetrov83001992m.g,Xetrov83002365m.g,Xetrov83003070m.g,Xetrov83003167m.g,Xetrov83004773m.g,Xetrov83005011m.g,Xetrov83005012m.g,Xetrov83005191m.g,Xetrov83005984m.g,Xetrov83006071m.g,Xetrov83007762m.g,Xetrov83008341m.g,Xetrov83008399m.g,Xetrov83008594m.g,Xetrov83009529m.g,Xetrov83009598m.g,Xetrov83009844m.g,Xetrov83011055m.g,Xetrov83012463m.g,Xetrov83012888m.g,Xet…	GO:1902531
20	regulation of ion transport	0.0408545	Xetrov83000834m.g,Xetrov83001256m.g,Xetrov83002596m.g,Xetrov83004078m.g,Xetrov83005105m.g,Xetrov83005134m.g,Xetrov83006205m.g,Xetrov83008014m.g,Xetrov83009134m.g,Xetrov83009372m.g,Xetrov83011262m.g,Xetrov83012052m.g,Xetrov83012483m.g,Xetrov83014677m.g,Xetrov83015424m.g,Xetrov83016309m.g,Xetrov83017298m.g,Xetrov83017446m.g,Xetrov83026040m.g,Xetrov83029850m.g,Xetrov83031298m.g,	GO:0043269
20	regulation of pathway-restricted SMAD protein phosphorylation	0.041122	Xetrov83001992m.g,Xetrov83008594m.g,Xetrov83013410m.g,Xetrov83014466m.g,Xetrov83015350m.g,Xetrov83016602m.g,Xetrov83016871m.g,Xetrov83020872m.g,Xetrov83022096m.g	GO:0060393
20	positive regulation of multicellular organismal process	0.0412085	Xetrov83000834m.g,Xetrov83000836m.g,Xetrov83002632m.g,Xetrov83004882m.g,Xetrov83005055m.g,Xetrov83008406m.g,Xetrov83009080m.g,Xetrov83009372m.g,Xetrov83009648m.g,Xetrov83009781m.g,Xetrov83010083m.g,Xetrov83012269m.g,Xetrov83015363m.g,Xetrov83020698m.g,Xetrov83022448m.g,Xetrov83028363m.g,Xetrov83029648m.g,,	GO:0051240
20	cellular component morphogenesis	0.0416317	Xetrov83000462m.g,Xetrov83000783m.g,Xetrov83000836m.g,Xetrov83001053m.g,Xetrov83001152m.g,Xetrov83002009m.g,Xetrov83002552m.g,Xetrov83002632m.g,Xetrov83003070m.g,Xetrov83003340m.g,Xetrov83003427m.g,Xetrov83003677m.g,Xetrov83004184m.g,Xetrov83004705m.g,Xetrov83004881m.g,Xetrov83005012m.g,Xetrov83005491m.g,Xetrov83005759m.g,Xetrov83005966m.g,Xetrov83006006m.g,Xetrov83006008m.g,Xetrov83007762m.g,Xet…	GO:0032989
20	regulation of nervous system development	0.0420418	Xetrov83001152m.g,Xetrov83003340m.g,Xetrov83004705m.g,Xetrov83005966m.g,Xetrov83006724m.g,Xetrov83007762m.g,Xetrov83008637m.g,Xetrov83009080m.g,Xetrov83009130m.g,Xetrov83009132m.g,Xetrov83010246m.g,Xetrov83010507m.g,Xetrov83012269m.g,Xetrov83013495m.g,Xetrov83014091m.g,Xetrov83015363m.g,Xetrov83018663m.g,Xetrov83018886m.g,Xetrov83018887m.g,Xetrov83019144m.g,Xetrov83021142m.g,Xetrov83021192m.g,Xet…	GO:0051960
20	camera-type eye morphogenesis	0.0422786	Xetrov83002072m.g,Xetrov83002632m.g,Xetrov83003021m.g,Xetrov83004838m.g,Xetrov83005191m.g,Xetrov83005590m.g,Xetrov83006624m.g,Xetrov83008413m.g,Xetrov83008418m.g,Xetrov83008809m.g,Xetrov83009134m.g,Xetrov83014238m.g,Xetrov83016708m.g,Xetrov83016746m.g,Xetrov83016816m.g,Xetrov83016841m.g,Xetrov83017022m.g,Xetrov83018663m.g,Xetrov83019080m.g,Xetrov83029648m.g,,	GO:0048593
20	signaling	0.0428751	Xetrov83000283m.g,Xetrov83000338m.g,Xetrov83000355m.g,Xetrov83000467m.g,Xetrov83000511m.g,Xetrov83000513m.g,Xetrov83000783m.g,Xetrov83000785m.g,Xetrov83000804m.g,Xetrov83000836m.g,Xetrov83000875m.g,Xetrov83000913m.g,Xetrov83001022m.g,Xetrov83001575m.g,Xetrov83001591m.g,Xetrov83001778m.g,Xetrov83001851m.g,Xetrov83001860m.g,Xetrov83001992m.g,Xetrov83002213m.g,Xetrov83002252m.g,Xetrov83002350m.g,Xet…	GO:0023052
20	metal ion homeostasis	0.0430045	Xetrov83000809m.g,Xetrov83002785m.g,Xetrov83003070m.g,Xetrov83005651m.g,Xetrov83006605m.g,Xetrov83008406m.g,Xetrov83013584m.g,Xetrov83014677m.g,Xetrov83018310m.g,Xetrov83018650m.g,Xetrov83021118m.g,Xetrov83026033m.g,Xetrov83026181m.g,Xetrov83027030m.g,Xetrov83029850m.g,	GO:0055065
20	lipid phosphorylation	0.0432313	Xetrov83001636m.g,Xetrov83009184m.g,Xetrov83012321m.g,Xetrov83013651m.g,Xetrov83016336m.g,Xetrov83017500m.g,Xetrov83024407m.g	GO:0046834
20	phosphatidylinositol phosphorylation	0.0432313	Xetrov83001636m.g,Xetrov83009184m.g,Xetrov83012321m.g,Xetrov83013651m.g,Xetrov83016336m.g,Xetrov83017500m.g,Xetrov83024407m.g	GO:0046854
20	cell communication	0.0432434	Xetrov83000283m.g,Xetrov83000338m.g,Xetrov83000355m.g,Xetrov83000467m.g,Xetrov83000511m.g,Xetrov83000513m.g,Xetrov83000783m.g,Xetrov83000785m.g,Xetrov83000804m.g,Xetrov83000836m.g,Xetrov83000875m.g,Xetrov83000913m.g,Xetrov83001022m.g,Xetrov83001575m.g,Xetrov83001591m.g,Xetrov83001778m.g,Xetrov83001851m.g,Xetrov83001860m.g,Xetrov83001992m.g,Xetrov83002213m.g,Xetrov83002217m.g,Xetrov83002252m.g,Xet…	GO:0007154
20	response to lipid	0.043696	Xetrov83000804m.g,Xetrov83000834m.g,Xetrov83001591m.g,Xetrov83004232m.g,Xetrov83006212m.g,Xetrov83006462m.g,Xetrov83008471m.g,Xetrov83008839m.g,Xetrov83008920m.g,Xetrov83012825m.g,Xetrov83015134m.g,Xetrov83016256m.g,Xetrov83016708m.g,Xetrov83016817m.g,Xetrov83020025m.g,Xetrov83021801m.g,Xetrov83023779m.g,Xetrov83026896m.g,Xetrov83030369m.g,,,	GO:0033993
20	cellular response to organic cyclic compound	0.0450909	Xetrov83000804m.g,Xetrov83001591m.g,Xetrov83006212m.g,Xetrov83008471m.g,Xetrov83008839m.g,Xetrov83008920m.g,Xetrov83012825m.g,Xetrov83014907m.g,Xetrov83015134m.g,Xetrov83016256m.g,Xetrov83016708m.g,Xetrov83016817m.g,Xetrov83016893m.g,Xetrov83017079m.g,Xetrov83020025m.g,Xetrov83020747m.g,Xetrov83021801m.g,Xetrov83030369m.g,,,	GO:0071407
20	single organism signaling	0.0462333	Xetrov83000283m.g,Xetrov83000338m.g,Xetrov83000355m.g,Xetrov83000467m.g,Xetrov83000511m.g,Xetrov83000513m.g,Xetrov83000783m.g,Xetrov83000785m.g,Xetrov83000804m.g,Xetrov83000836m.g,Xetrov83000875m.g,Xetrov83000913m.g,Xetrov83001022m.g,Xetrov83001575m.g,Xetrov83001591m.g,Xetrov83001778m.g,Xetrov83001851m.g,Xetrov83001860m.g,Xetrov83001992m.g,Xetrov83002213m.g,Xetrov83002252m.g,Xetrov83002350m.g,Xet…	GO:0044700
20	camera-type eye development	0.0463729	Xetrov83000544m.g,Xetrov83000764m.g,Xetrov83002072m.g,Xetrov83002632m.g,Xetrov83003021m.g,Xetrov83003427m.g,Xetrov83004022m.g,Xetrov83004838m.g,Xetrov83005191m.g,Xetrov83005491m.g,Xetrov83005590m.g,Xetrov83006624m.g,Xetrov83006724m.g,Xetrov83008413m.g,Xetrov83008418m.g,Xetrov83008637m.g,Xetrov83008809m.g,Xetrov83009134m.g,Xetrov83011521m.g,Xetrov83011930m.g,Xetrov83011935m.g,Xetrov83012038m.g,Xet…	GO:0043010
20	cell morphogenesis	0.0466456	Xetrov83000462m.g,Xetrov83000783m.g,Xetrov83000836m.g,Xetrov83001053m.g,Xetrov83001152m.g,Xetrov83002009m.g,Xetrov83002552m.g,Xetrov83002632m.g,Xetrov83003070m.g,Xetrov83003340m.g,Xetrov83003427m.g,Xetrov83003677m.g,Xetrov83004184m.g,Xetrov83004705m.g,Xetrov83004881m.g,Xetrov83005012m.g,Xetrov83005759m.g,Xetrov83005966m.g,Xetrov83006006m.g,Xetrov83006008m.g,Xetrov83007762m.g,Xetrov83008014m.g,Xet…	GO:0000902
20	cellular metabolic process	0.0467899	Xetrov83000268m.g,Xetrov83000275m.g,Xetrov83000316m.g,Xetrov83000337m.g,Xetrov83000361m.g,Xetrov83000462m.g,Xetrov83000467m.g,Xetrov83000482m.g,Xetrov83000498m.g,Xetrov83000513m.g,Xetrov83000535m.g,Xetrov83000573m.g,Xetrov83000602m.g,Xetrov83000625m.g,Xetrov83000644m.g,Xetrov83000701m.g,Xetrov83000754m.g,Xetrov83000764m.g,Xetrov83000778m.g,Xetrov83000784m.g,Xetrov83000785m.g,Xetrov83000804m.g,Xet…	GO:0044237
20	regulation of protein kinase activity	0.0469936	Xetrov83000467m.g,Xetrov83000482m.g,Xetrov83000535m.g,Xetrov83000834m.g,Xetrov83002365m.g,Xetrov83005012m.g,Xetrov83006008m.g,Xetrov83008341m.g,Xetrov83009185m.g,Xetrov83009529m.g,Xetrov83009844m.g,Xetrov83010215m.g,Xetrov83012888m.g,Xetrov83013494m.g,Xetrov83015562m.g,Xetrov83016948m.g,Xetrov83017545m.g,Xetrov83017567m.g,Xetrov83020427m.g,Xetrov83021599m.g,Xetrov83021676m.g,Xetrov83022078m.g,Xet…	GO:0045859
20	response to mechanical stimulus	0.0472248	Xetrov83001256m.g,Xetrov83009476m.g,Xetrov83011845m.g,Xetrov83016138m.g,Xetrov83016358m.g,Xetrov83019006m.g,Xetrov83024120m.g,Xetrov83026896m.g,	GO:0009612
20	autonomic nervous system development	0.0483488	Xetrov83009130m.g,Xetrov83009134m.g,Xetrov83009138m.g,Xetrov83012269m.g,Xetrov83017022m.g,Xetrov83021142m.g	GO:0048483
20	positive regulation of signaling	0.0485723	Xetrov83000467m.g,Xetrov83001992m.g,Xetrov83002365m.g,Xetrov83004603m.g,Xetrov83004773m.g,Xetrov83004838m.g,Xetrov83005011m.g,Xetrov83005012m.g,Xetrov83008341m.g,Xetrov83008594m.g,Xetrov83009429m.g,Xetrov83011896m.g,Xetrov83012888m.g,Xetrov83013410m.g,Xetrov83014466m.g,Xetrov83014989m.g,Xetrov83014991m.g,Xetrov83015350m.g,Xetrov83016602m.g,Xetrov83016871m.g,Xetrov83017031m.g,Xetrov83017224m.g,Xet…	GO:0023056
20	positive regulation of metabolic process	0.0485921	Xetrov83000337m.g,Xetrov83000467m.g,Xetrov83000535m.g,Xetrov83000785m.g,Xetrov83000836m.g,Xetrov83000913m.g,Xetrov83001047m.g,Xetrov83001992m.g,Xetrov83002007m.g,Xetrov83002252m.g,Xetrov83002350m.g,Xetrov83002365m.g,Xetrov83002452m.g,Xetrov83002556m.g,Xetrov83003007m.g,Xetrov83003070m.g,Xetrov83003167m.g,Xetrov83004721m.g,Xetrov83004882m.g,Xetrov83005011m.g,Xetrov83005012m.g,Xetrov83005984m.g,Xet…	GO:0009893
20	regulation of cell development	0.0488863	Xetrov83001152m.g,Xetrov83003340m.g,Xetrov83004705m.g,Xetrov83004882m.g,Xetrov83005966m.g,Xetrov83006724m.g,Xetrov83007762m.g,Xetrov83008637m.g,Xetrov83009080m.g,Xetrov83009130m.g,Xetrov83009132m.g,Xetrov83010246m.g,Xetrov83010507m.g,Xetrov83012269m.g,Xetrov83013495m.g,Xetrov83014091m.g,Xetrov83018886m.g,Xetrov83018887m.g,Xetrov83019144m.g,Xetrov83020872m.g,Xetrov83021142m.g,Xetrov83021192m.g,Xet…	GO:0060284
20	pathway-restricted SMAD protein phosphorylation	0.0496178	Xetrov83001992m.g,Xetrov83008594m.g,Xetrov83013410m.g,Xetrov83014466m.g,Xetrov83015350m.g,Xetrov83016602m.g,Xetrov83016871m.g,Xetrov83020872m.g,Xetrov83022096m.g	GO:0060389
20	intracellular signal transduction	0.0499796	Xetrov83000338m.g,Xetrov83000467m.g,Xetrov83000836m.g,Xetrov83000913m.g,Xetrov83001992m.g,Xetrov83002213m.g,Xetrov83002350m.g,Xetrov83002365m.g,Xetrov83002401m.g,Xetrov83002452m.g,Xetrov83003007m.g,Xetrov83003070m.g,Xetrov83003167m.g,Xetrov83003218m.g,Xetrov83003234m.g,Xetrov83004094m.g,Xetrov83004570m.g,Xetrov83004603m.g,Xetrov83004773m.g,Xetrov83005011m.g,Xetrov83005012m.g,Xetrov83005138m.g,Xet…	GO:0035556
39	multicellular organismal development	2.45845e-08	Xetrov83000060m.g,Xetrov83000139m.g,Xetrov83000167m.g,Xetrov83000169m.g,Xetrov83000183m.g,Xetrov83000187m.g,Xetrov83000282m.g,Xetrov83000316m.g,Xetrov83000339m.g,Xetrov83000343m.g,Xetrov83000349m.g,Xetrov83000415m.g,Xetrov83000478m.g,Xetrov83000491m.g,Xetrov83000492m.g,Xetrov83000511m.g,Xetrov83000535m.g,Xetrov83000544m.g,Xetrov83000548m.g,Xetrov83000574m.g,Xetrov83000712m.g,Xetrov83000731m.g,Xet…	GO:0007275
39	cell surface receptor signaling pathway	1.00229e-07	Xetrov83000060m.g,Xetrov83000085m.g,Xetrov83000283m.g,Xetrov83000379m.g,Xetrov83000415m.g,Xetrov83000511m.g,Xetrov83000548m.g,Xetrov83000643m.g,Xetrov83000731m.g,Xetrov83000783m.g,Xetrov83000875m.g,Xetrov83001014m.g,Xetrov83001575m.g,Xetrov83001851m.g,Xetrov83001905m.g,Xetrov83002087m.g,Xetrov83002193m.g,Xetrov83002238m.g,Xetrov83002332m.g,Xetrov83002365m.g,Xetrov83002408m.g,Xetrov83002539m.g,Xet…	GO:0007166
39	developmental process	1.18797e-07	Xetrov83000060m.g,Xetrov83000139m.g,Xetrov83000167m.g,Xetrov83000169m.g,Xetrov83000183m.g,Xetrov83000187m.g,Xetrov83000282m.g,Xetrov83000316m.g,Xetrov83000339m.g,Xetrov83000343m.g,Xetrov83000349m.g,Xetrov83000415m.g,Xetrov83000478m.g,Xetrov83000481m.g,Xetrov83000491m.g,Xetrov83000492m.g,Xetrov83000511m.g,Xetrov83000535m.g,Xetrov83000544m.g,Xetrov83000548m.g,Xetrov83000574m.g,Xetrov83000712m.g,Xet…	GO:0032502
39	single-organism developmental process	1.51999e-07	Xetrov83000060m.g,Xetrov83000139m.g,Xetrov83000167m.g,Xetrov83000169m.g,Xetrov83000183m.g,Xetrov83000187m.g,Xetrov83000282m.g,Xetrov83000316m.g,Xetrov83000339m.g,Xetrov83000343m.g,Xetrov83000349m.g,Xetrov83000415m.g,Xetrov83000478m.g,Xetrov83000481m.g,Xetrov83000491m.g,Xetrov83000492m.g,Xetrov83000511m.g,Xetrov83000535m.g,Xetrov83000544m.g,Xetrov83000548m.g,Xetrov83000574m.g,Xetrov83000712m.g,Xet…	GO:0044767
39	tissue development	1.56326e-07	Xetrov83000183m.g,Xetrov83000187m.g,Xetrov83000282m.g,Xetrov83000339m.g,Xetrov83000349m.g,Xetrov83000511m.g,Xetrov83000535m.g,Xetrov83000544m.g,Xetrov83000548m.g,Xetrov83000731m.g,Xetrov83000879m.g,Xetrov83000905m.g,Xetrov83000915m.g,Xetrov83000945m.g,Xetrov83001141m.g,Xetrov83001143m.g,Xetrov83001235m.g,Xetrov83001572m.g,Xetrov83001575m.g,Xetrov83001656m.g,Xetrov83001980m.g,Xetrov83001993m.g,Xet…	GO:0009888
39	regulation of multicellular organismal process	2.94504e-07	Xetrov83000060m.g,Xetrov83000139m.g,Xetrov83000282m.g,Xetrov83000836m.g,Xetrov83000915m.g,Xetrov83001143m.g,Xetrov83001152m.g,Xetrov83001656m.g,Xetrov83001993m.g,Xetrov83002238m.g,Xetrov83002340m.g,Xetrov83002632m.g,Xetrov83002753m.g,Xetrov83002901m.g,Xetrov83003193m.g,Xetrov83003301m.g,Xetrov83003347m.g,Xetrov83003478m.g,Xetrov83003610m.g,Xetrov83004059m.g,Xetrov83004705m.g,Xetrov83004875m.g,Xet…	GO:0051239
39	system development	2.19629e-06	Xetrov83000139m.g,Xetrov83000169m.g,Xetrov83000183m.g,Xetrov83000187m.g,Xetrov83000282m.g,Xetrov83000316m.g,Xetrov83000343m.g,Xetrov83000349m.g,Xetrov83000415m.g,Xetrov83000478m.g,Xetrov83000491m.g,Xetrov83000492m.g,Xetrov83000511m.g,Xetrov83000544m.g,Xetrov83000548m.g,Xetrov83000574m.g,Xetrov83000712m.g,Xetrov83000731m.g,Xetrov83000783m.g,Xetrov83000804m.g,Xetrov83000809m.g,Xetrov83000836m.g,Xet…	GO:0048731
39	nervous system development	2.64062e-06	Xetrov83000139m.g,Xetrov83000282m.g,Xetrov83000491m.g,Xetrov83000492m.g,Xetrov83000548m.g,Xetrov83000783m.g,Xetrov83000836m.g,Xetrov83000879m.g,Xetrov83001092m.g,Xetrov83001152m.g,Xetrov83001230m.g,Xetrov83001775m.g,Xetrov83001980m.g,Xetrov83002238m.g,Xetrov83002408m.g,Xetrov83002539m.g,Xetrov83002605m.g,Xetrov83002775m.g,Xetrov83002843m.g,Xetrov83003104m.g,Xetrov83003193m.g,Xetrov83003347m.g,Xet…	GO:0007399
39	anatomical structure development	4.84639e-06	Xetrov83000060m.g,Xetrov83000139m.g,Xetrov83000169m.g,Xetrov83000183m.g,Xetrov83000187m.g,Xetrov83000282m.g,Xetrov83000316m.g,Xetrov83000339m.g,Xetrov83000343m.g,Xetrov83000349m.g,Xetrov83000415m.g,Xetrov83000478m.g,Xetrov83000491m.g,Xetrov83000492m.g,Xetrov83000511m.g,Xetrov83000535m.g,Xetrov83000544m.g,Xetrov83000548m.g,Xetrov83000574m.g,Xetrov83000712m.g,Xetrov83000731m.g,Xetrov83000754m.g,Xet…	GO:0048856
39	regulation of nervous system development	9.92125e-06	Xetrov83000139m.g,Xetrov83001152m.g,Xetrov83002238m.g,Xetrov83003347m.g,Xetrov83004705m.g,Xetrov83005368m.g,Xetrov83005484m.g,Xetrov83006055m.g,Xetrov83006724m.g,Xetrov83007762m.g,Xetrov83007825m.g,Xetrov83008367m.g,Xetrov83008637m.g,Xetrov83009080m.g,Xetrov83009130m.g,Xetrov83009132m.g,Xetrov83009812m.g,Xetrov83010507m.g,Xetrov83010805m.g,Xetrov83012269m.g,Xetrov83012562m.g,Xetrov83012675m.g,Xet…	GO:0051960
39	regulation of neurogenesis	1.07262e-05	Xetrov83000139m.g,Xetrov83001152m.g,Xetrov83002238m.g,Xetrov83003347m.g,Xetrov83004705m.g,Xetrov83005368m.g,Xetrov83005484m.g,Xetrov83006055m.g,Xetrov83006724m.g,Xetrov83007762m.g,Xetrov83008367m.g,Xetrov83008637m.g,Xetrov83009080m.g,Xetrov83009130m.g,Xetrov83009132m.g,Xetrov83009812m.g,Xetrov83010507m.g,Xetrov83010805m.g,Xetrov83012269m.g,Xetrov83012562m.g,Xetrov83012675m.g,Xetrov83012791m.g,Xet…	GO:0050767
39	regulation of multicellular organismal development	1.32229e-05	Xetrov83000139m.g,Xetrov83000915m.g,Xetrov83001152m.g,Xetrov83001656m.g,Xetrov83001993m.g,Xetrov83002238m.g,Xetrov83002632m.g,Xetrov83002901m.g,Xetrov83003193m.g,Xetrov83003347m.g,Xetrov83003478m.g,Xetrov83004705m.g,Xetrov83004875m.g,Xetrov83005012m.g,Xetrov83005188m.g,Xetrov83005368m.g,Xetrov83005484m.g,Xetrov83006055m.g,Xetrov83006724m.g,Xetrov83007762m.g,Xetrov83007825m.g,Xetrov83008186m.g,Xet…	GO:2000026
39	anatomical structure morphogenesis	2.16482e-05	Xetrov83000169m.g,Xetrov83000282m.g,Xetrov83000339m.g,Xetrov83000343m.g,Xetrov83000415m.g,Xetrov83000511m.g,Xetrov83000535m.g,Xetrov83000548m.g,Xetrov83000731m.g,Xetrov83000783m.g,Xetrov83000809m.g,Xetrov83000836m.g,Xetrov83000879m.g,Xetrov83000905m.g,Xetrov83000915m.g,Xetrov83000932m.g,Xetrov83000945m.g,Xetrov83001143m.g,Xetrov83001152m.g,Xetrov83001231m.g,Xetrov83001294m.g,Xetrov83001542m.g,Xet…	GO:0009653
39	enzyme linked receptor protein signaling pathway	2.92296e-05	Xetrov83000060m.g,Xetrov83000085m.g,Xetrov83000379m.g,Xetrov83000783m.g,Xetrov83000875m.g,Xetrov83001575m.g,Xetrov83002087m.g,Xetrov83002238m.g,Xetrov83002365m.g,Xetrov83002539m.g,Xetrov83002632m.g,Xetrov83003160m.g,Xetrov83003188m.g,Xetrov83003193m.g,Xetrov83003434m.g,Xetrov83003478m.g,Xetrov83003610m.g,Xetrov83004174m.g,Xetrov83004705m.g,Xetrov83005065m.g,Xetrov83005362m.g,Xetrov83005999m.g,Xet…	GO:0007167
39	epithelium development	3.02764e-05	Xetrov83000282m.g,Xetrov83000339m.g,Xetrov83000535m.g,Xetrov83000548m.g,Xetrov83000731m.g,Xetrov83000879m.g,Xetrov83000905m.g,Xetrov83000915m.g,Xetrov83000945m.g,Xetrov83001143m.g,Xetrov83001235m.g,Xetrov83001572m.g,Xetrov83001575m.g,Xetrov83001656m.g,Xetrov83001980m.g,Xetrov83002408m.g,Xetrov83002605m.g,Xetrov83002632m.g,Xetrov83002698m.g,Xetrov83002775m.g,Xetrov83003068m.g,Xetrov83003070m.g,Xet…	GO:0060429
39	regulation of cell differentiation	3.43749e-05	Xetrov83000060m.g,Xetrov83000139m.g,Xetrov83001152m.g,Xetrov83001993m.g,Xetrov83002238m.g,Xetrov83003193m.g,Xetrov83003347m.g,Xetrov83004705m.g,Xetrov83005368m.g,Xetrov83005484m.g,Xetrov83006055m.g,Xetrov83006071m.g,Xetrov83006724m.g,Xetrov83007762m.g,Xetrov83008186m.g,Xetrov83008367m.g,Xetrov83008637m.g,Xetrov83009080m.g,Xetrov83009130m.g,Xetrov83009132m.g,Xetrov83009591m.g,Xetrov83009812m.g,Xet…	GO:0045595
39	positive regulation of biological process	4.46763e-05	Xetrov83000060m.g,Xetrov83000139m.g,Xetrov83000321m.g,Xetrov83000357m.g,Xetrov83000415m.g,Xetrov83000535m.g,Xetrov83000548m.g,Xetrov83000836m.g,Xetrov83000841m.g,Xetrov83000915m.g,Xetrov83001143m.g,Xetrov83001248m.g,Xetrov83001569m.g,Xetrov83001572m.g,Xetrov83001708m.g,Xetrov83002007m.g,Xetrov83002087m.g,Xetrov83002238m.g,Xetrov83002239m.g,Xetrov83002350m.g,Xetrov83002365m.g,Xetrov83002452m.g,Xet…	GO:0048518
39	cell differentiation	5.26701e-05	Xetrov83000060m.g,Xetrov83000139m.g,Xetrov83000183m.g,Xetrov83000282m.g,Xetrov83000349m.g,Xetrov83000415m.g,Xetrov83000548m.g,Xetrov83000712m.g,Xetrov83000783m.g,Xetrov83000836m.g,Xetrov83000905m.g,Xetrov83000915m.g,Xetrov83001092m.g,Xetrov83001143m.g,Xetrov83001152m.g,Xetrov83001242m.g,Xetrov83001294m.g,Xetrov83001643m.g,Xetrov83001669m.g,Xetrov83001775m.g,Xetrov83001799m.g,Xetrov83001980m.g,Xet…	GO:0030154
39	regulation of developmental process	5.27939e-05	Xetrov83000060m.g,Xetrov83000139m.g,Xetrov83000481m.g,Xetrov83000915m.g,Xetrov83001152m.g,Xetrov83001656m.g,Xetrov83001993m.g,Xetrov83002034m.g,Xetrov83002238m.g,Xetrov83002632m.g,Xetrov83002901m.g,Xetrov83003193m.g,Xetrov83003347m.g,Xetrov83003478m.g,Xetrov83004705m.g,Xetrov83004875m.g,Xetrov83005012m.g,Xetrov83005188m.g,Xetrov83005368m.g,Xetrov83005484m.g,Xetrov83006055m.g,Xetrov83006071m.g,Xet…	GO:0050793
39	cellular response to endogenous stimulus	5.79282e-05	Xetrov83000060m.g,Xetrov83000085m.g,Xetrov83000379m.g,Xetrov83000804m.g,Xetrov83000875m.g,Xetrov83001591m.g,Xetrov83002539m.g,Xetrov83002632m.g,Xetrov83002702m.g,Xetrov83002725m.g,Xetrov83003160m.g,Xetrov83003193m.g,Xetrov83003434m.g,Xetrov83003478m.g,Xetrov83003610m.g,Xetrov83004773m.g,Xetrov83004907m.g,Xetrov83005011m.g,Xetrov83005999m.g,Xetrov83006071m.g,Xetrov83006189m.g,Xetrov83006212m.g,Xet…	GO:0071495
39	cell development	5.90306e-05	Xetrov83000060m.g,Xetrov83000139m.g,Xetrov83000183m.g,Xetrov83000282m.g,Xetrov83000349m.g,Xetrov83000548m.g,Xetrov83000783m.g,Xetrov83000836m.g,Xetrov83000905m.g,Xetrov83000915m.g,Xetrov83001092m.g,Xetrov83001152m.g,Xetrov83001775m.g,Xetrov83001799m.g,Xetrov83001980m.g,Xetrov83001993m.g,Xetrov83002003m.g,Xetrov83002238m.g,Xetrov83002408m.g,Xetrov83002605m.g,Xetrov83002632m.g,Xetrov83003164m.g,Xet…	GO:0048468
39	neuron development	6.57871e-05	Xetrov83000282m.g,Xetrov83000548m.g,Xetrov83000783m.g,Xetrov83000836m.g,Xetrov83001092m.g,Xetrov83001152m.g,Xetrov83001775m.g,Xetrov83001980m.g,Xetrov83002408m.g,Xetrov83002605m.g,Xetrov83003347m.g,Xetrov83003427m.g,Xetrov83003489m.g,Xetrov83004184m.g,Xetrov83004316m.g,Xetrov83004705m.g,Xetrov83005484m.g,Xetrov83005781m.g,Xetrov83006006m.g,Xetrov83006008m.g,Xetrov83006724m.g,Xetrov83007762m.g,Xet…	GO:0048666
39	regulation of cell development	6.91882e-05	Xetrov83000060m.g,Xetrov83000139m.g,Xetrov83001152m.g,Xetrov83002238m.g,Xetrov83003347m.g,Xetrov83004705m.g,Xetrov83005368m.g,Xetrov83005484m.g,Xetrov83006055m.g,Xetrov83006724m.g,Xetrov83007762m.g,Xetrov83008367m.g,Xetrov83008637m.g,Xetrov83009080m.g,Xetrov83009130m.g,Xetrov83009132m.g,Xetrov83009591m.g,Xetrov83009812m.g,Xetrov83010507m.g,Xetrov83010805m.g,Xetrov83012269m.g,Xetrov83012562m.g,Xet…	GO:0060284
39	neuron projection morphogenesis	6.93675e-05	Xetrov83000282m.g,Xetrov83000548m.g,Xetrov83000783m.g,Xetrov83000836m.g,Xetrov83001152m.g,Xetrov83002408m.g,Xetrov83003347m.g,Xetrov83003427m.g,Xetrov83003489m.g,Xetrov83004184m.g,Xetrov83004705m.g,Xetrov83005484m.g,Xetrov83005781m.g,Xetrov83006006m.g,Xetrov83006008m.g,Xetrov83007762m.g,Xetrov83008367m.g,Xetrov83008698m.g,Xetrov83008808m.g,Xetrov83008902m.g,Xetrov83009011m.g,Xetrov83009043m.g,Xet…	GO:0048812
39	cellular response to organic substance	8.0127e-05	Xetrov83000060m.g,Xetrov83000085m.g,Xetrov83000379m.g,Xetrov83000804m.g,Xetrov83000875m.g,Xetrov83000915m.g,Xetrov83001591m.g,Xetrov83002539m.g,Xetrov83002632m.g,Xetrov83002702m.g,Xetrov83002725m.g,Xetrov83003160m.g,Xetrov83003188m.g,Xetrov83003193m.g,Xetrov83003434m.g,Xetrov83003478m.g,Xetrov83003610m.g,Xetrov83004773m.g,Xetrov83004907m.g,Xetrov83005011m.g,Xetrov83005065m.g,Xetrov83005216m.g,Xet…	GO:0071310
39	regulation of signaling	8.83751e-05	Xetrov83000282m.g,Xetrov83000321m.g,Xetrov83000415m.g,Xetrov83000548m.g,Xetrov83000841m.g,Xetrov83001248m.g,Xetrov83001572m.g,Xetrov83001669m.g,Xetrov83001905m.g,Xetrov83002087m.g,Xetrov83002253m.g,Xetrov83002340m.g,Xetrov83002365m.g,Xetrov83002408m.g,Xetrov83002698m.g,Xetrov83002830m.g,Xetrov83002901m.g,Xetrov83003041m.g,Xetrov83003070m.g,Xetrov83003167m.g,Xetrov83003372m.g,Xetrov83003478m.g,Xet…	GO:0023051
39	generation of neurons	9.72295e-05	Xetrov83000139m.g,Xetrov83000282m.g,Xetrov83000548m.g,Xetrov83000783m.g,Xetrov83000836m.g,Xetrov83001092m.g,Xetrov83001152m.g,Xetrov83001775m.g,Xetrov83001980m.g,Xetrov83002238m.g,Xetrov83002408m.g,Xetrov83002605m.g,Xetrov83003104m.g,Xetrov83003347m.g,Xetrov83003427m.g,Xetrov83003489m.g,Xetrov83004184m.g,Xetrov83004316m.g,Xetrov83004705m.g,Xetrov83005368m.g,Xetrov83005484m.g,Xetrov83005781m.g,Xet…	GO:0048699
39	regulation of cell communication	0.000107109	Xetrov83000282m.g,Xetrov83000321m.g,Xetrov83000415m.g,Xetrov83000548m.g,Xetrov83000841m.g,Xetrov83001248m.g,Xetrov83001572m.g,Xetrov83001669m.g,Xetrov83001905m.g,Xetrov83002087m.g,Xetrov83002253m.g,Xetrov83002340m.g,Xetrov83002365m.g,Xetrov83002408m.g,Xetrov83002698m.g,Xetrov83002830m.g,Xetrov83002901m.g,Xetrov83003041m.g,Xetrov83003070m.g,Xetrov83003167m.g,Xetrov83003372m.g,Xetrov83003478m.g,Xet…	GO:0010646
39	neuron projection development	0.000113286	Xetrov83000282m.g,Xetrov83000548m.g,Xetrov83000783m.g,Xetrov83000836m.g,Xetrov83001152m.g,Xetrov83001775m.g,Xetrov83002408m.g,Xetrov83003347m.g,Xetrov83003427m.g,Xetrov83003489m.g,Xetrov83004184m.g,Xetrov83004705m.g,Xetrov83005484m.g,Xetrov83005781m.g,Xetrov83006006m.g,Xetrov83006008m.g,Xetrov83007762m.g,Xetrov83008367m.g,Xetrov83008698m.g,Xetrov83008808m.g,Xetrov83008902m.g,Xetrov83009011m.g,Xet…	GO:0031175
39	regulation of metabolic process	0.000123475	Xetrov83000060m.g,Xetrov83000085m.g,Xetrov83000139m.g,Xetrov83000167m.g,Xetrov83000183m.g,Xetrov83000282m.g,Xetrov83000321m.g,Xetrov83000349m.g,Xetrov83000357m.g,Xetrov83000379m.g,Xetrov83000478m.g,Xetrov83000535m.g,Xetrov83000548m.g,Xetrov83000573m.g,Xetrov83000804m.g,Xetrov83000836m.g,Xetrov83000841m.g,Xetrov83000875m.g,Xetrov83000905m.g,Xetrov83000915m.g,Xetrov83001143m.g,Xetrov83001209m.g,Xet…	GO:0019222
39	neurogenesis	0.0001263	Xetrov83000139m.g,Xetrov83000282m.g,Xetrov83000548m.g,Xetrov83000783m.g,Xetrov83000836m.g,Xetrov83001092m.g,Xetrov83001152m.g,Xetrov83001775m.g,Xetrov83001980m.g,Xetrov83002238m.g,Xetrov83002408m.g,Xetrov83002605m.g,Xetrov83003104m.g,Xetrov83003347m.g,Xetrov83003427m.g,Xetrov83003489m.g,Xetrov83004184m.g,Xetrov83004316m.g,Xetrov83004705m.g,Xetrov83005368m.g,Xetrov83005484m.g,Xetrov83005781m.g,Xet…	GO:0022008
39	single-organism process	0.000138833	Xetrov83000037m.g,Xetrov83000049m.g,Xetrov83000060m.g,Xetrov83000085m.g,Xetrov83000124m.g,Xetrov83000139m.g,Xetrov83000167m.g,Xetrov83000169m.g,Xetrov83000183m.g,Xetrov83000187m.g,Xetrov83000204m.g,Xetrov83000261m.g,Xetrov83000273m.g,Xetrov83000276m.g,Xetrov83000282m.g,Xetrov83000283m.g,Xetrov83000316m.g,Xetrov83000321m.g,Xetrov83000339m.g,Xetrov83000343m.g,Xetrov83000349m.g,Xetrov83000374m.g,Xet…	GO:0044699
39	cellular response to growth factor stimulus	0.000145084	Xetrov83000060m.g,Xetrov83000085m.g,Xetrov83000875m.g,Xetrov83002539m.g,Xetrov83002632m.g,Xetrov83003160m.g,Xetrov83003188m.g,Xetrov83003193m.g,Xetrov83003434m.g,Xetrov83003478m.g,Xetrov83003610m.g,Xetrov83005065m.g,Xetrov83006071m.g,Xetrov83006710m.g,Xetrov83006745m.g,Xetrov83008413m.g,Xetrov83008594m.g,Xetrov83008609m.g,Xetrov83008788m.g,Xetrov83009080m.g,Xetrov83009264m.g,Xetrov83009649m.g,Xet…	GO:0071363
39	protein phosphorylation	0.000146956	Xetrov83000321m.g,Xetrov83000374m.g,Xetrov83000535m.g,Xetrov83000841m.g,Xetrov83000932m.g,Xetrov83001077m.g,Xetrov83001575m.g,Xetrov83002087m.g,Xetrov83002193m.g,Xetrov83002253m.g,Xetrov83002340m.g,Xetrov83002350m.g,Xetrov83002365m.g,Xetrov83002534m.g,Xetrov83002632m.g,Xetrov83002729m.g,Xetrov83002745m.g,Xetrov83003041m.g,Xetrov83003188m.g,Xetrov83003383m.g,Xetrov83003434m.g,Xetrov83003489m.g,Xet…	GO:0006468
39	dorsal/ventral pattern formation	0.000149951	Xetrov83002408m.g,Xetrov83002632m.g,Xetrov83003193m.g,Xetrov83003610m.g,Xetrov83004205m.g,Xetrov83004875m.g,Xetrov83005188m.g,Xetrov83006071m.g,Xetrov83009011m.g,Xetrov83009264m.g,Xetrov83010157m.g,Xetrov83012489m.g,Xetrov83014991m.g,Xetrov83016292m.g,Xetrov83016746m.g,Xetrov83016873m.g,Xetrov83016919m.g,Xetrov83017741m.g,Xetrov83018615m.g,Xetrov83019080m.g,Xetrov83020028m.g,Xetrov83021988m.g,Xet…	GO:0009953
39	negative regulation of biological process	0.000156062	Xetrov83000060m.g,Xetrov83000415m.g,Xetrov83000481m.g,Xetrov83000548m.g,Xetrov83000573m.g,Xetrov83000630m.g,Xetrov83001248m.g,Xetrov83001254m.g,Xetrov83001572m.g,Xetrov83001614m.g,Xetrov83001708m.g,Xetrov83001792m.g,Xetrov83001905m.g,Xetrov83001993m.g,Xetrov83002207m.g,Xetrov83002253m.g,Xetrov83002408m.g,Xetrov83002632m.g,Xetrov83002667m.g,Xetrov83002698m.g,Xetrov83002706m.g,Xetrov83002753m.g,Xet…	GO:0048519
39	response to growth factor	0.000183638	Xetrov83000060m.g,Xetrov83000085m.g,Xetrov83000875m.g,Xetrov83002539m.g,Xetrov83002632m.g,Xetrov83003160m.g,Xetrov83003188m.g,Xetrov83003193m.g,Xetrov83003434m.g,Xetrov83003478m.g,Xetrov83003610m.g,Xetrov83005065m.g,Xetrov83006071m.g,Xetrov83006710m.g,Xetrov83006745m.g,Xetrov83008413m.g,Xetrov83008594m.g,Xetrov83008609m.g,Xetrov83008788m.g,Xetrov83009080m.g,Xetrov83009264m.g,Xetrov83009649m.g,Xet…	GO:0070848
39	positive regulation of metabolic process	0.000211568	Xetrov83000139m.g,Xetrov83000321m.g,Xetrov83000357m.g,Xetrov83000535m.g,Xetrov83000836m.g,Xetrov83000841m.g,Xetrov83000915m.g,Xetrov83001143m.g,Xetrov83001248m.g,Xetrov83001708m.g,Xetrov83002007m.g,Xetrov83002087m.g,Xetrov83002238m.g,Xetrov83002239m.g,Xetrov83002350m.g,Xetrov83002365m.g,Xetrov83002452m.g,Xetrov83002667m.g,Xetrov83003007m.g,Xetrov83003041m.g,Xetrov83003070m.g,Xetrov83003167m.g,Xet…	GO:0009893
39	organ development	0.000214792	Xetrov83000183m.g,Xetrov83000187m.g,Xetrov83000282m.g,Xetrov83000316m.g,Xetrov83000349m.g,Xetrov83000415m.g,Xetrov83000478m.g,Xetrov83000511m.g,Xetrov83000544m.g,Xetrov83000548m.g,Xetrov83000574m.g,Xetrov83000712m.g,Xetrov83000731m.g,Xetrov83000809m.g,Xetrov83000836m.g,Xetrov83000879m.g,Xetrov83000905m.g,Xetrov83000915m.g,Xetrov83001141m.g,Xetrov83001143m.g,Xetrov83001230m.g,Xetrov83001235m.g,Xet…	GO:0048513
39	regulation of cellular process	0.000228319	Xetrov83000060m.g,Xetrov83000085m.g,Xetrov83000139m.g,Xetrov83000167m.g,Xetrov83000204m.g,Xetrov83000273m.g,Xetrov83000282m.g,Xetrov83000283m.g,Xetrov83000321m.g,Xetrov83000339m.g,Xetrov83000343m.g,Xetrov83000349m.g,Xetrov83000357m.g,Xetrov83000374m.g,Xetrov83000379m.g,Xetrov83000415m.g,Xetrov83000422m.g,Xetrov83000427m.g,Xetrov83000478m.g,Xetrov83000511m.g,Xetrov83000535m.g,Xetrov83000548m.g,Xet…	GO:0050794
39	regulation of biological process	0.000269303	Xetrov83000060m.g,Xetrov83000085m.g,Xetrov83000139m.g,Xetrov83000167m.g,Xetrov83000183m.g,Xetrov83000204m.g,Xetrov83000273m.g,Xetrov83000282m.g,Xetrov83000283m.g,Xetrov83000321m.g,Xetrov83000339m.g,Xetrov83000343m.g,Xetrov83000349m.g,Xetrov83000357m.g,Xetrov83000374m.g,Xetrov83000379m.g,Xetrov83000415m.g,Xetrov83000422m.g,Xetrov83000427m.g,Xetrov83000478m.g,Xetrov83000481m.g,Xetrov83000511m.g,Xet…	GO:0050789
39	neuron differentiation	0.000292908	Xetrov83000139m.g,Xetrov83000282m.g,Xetrov83000548m.g,Xetrov83000783m.g,Xetrov83000836m.g,Xetrov83001092m.g,Xetrov83001152m.g,Xetrov83001775m.g,Xetrov83001980m.g,Xetrov83002238m.g,Xetrov83002408m.g,Xetrov83002605m.g,Xetrov83003104m.g,Xetrov83003347m.g,Xetrov83003427m.g,Xetrov83003489m.g,Xetrov83004184m.g,Xetrov83004316m.g,Xetrov83004705m.g,Xetrov83005368m.g,Xetrov83005484m.g,Xetrov83005781m.g,Xet…	GO:0030182
39	intracellular signal transduction	0.000303659	Xetrov83000060m.g,Xetrov83000321m.g,Xetrov83000343m.g,Xetrov83000374m.g,Xetrov83000415m.g,Xetrov83000836m.g,Xetrov83000841m.g,Xetrov83000932m.g,Xetrov83001077m.g,Xetrov83001248m.g,Xetrov83001572m.g,Xetrov83002087m.g,Xetrov83002193m.g,Xetrov83002253m.g,Xetrov83002339m.g,Xetrov83002340m.g,Xetrov83002350m.g,Xetrov83002365m.g,Xetrov83002452m.g,Xetrov83002667m.g,Xetrov83002980m.g,Xetrov83003007m.g,Xet…	GO:0035556
39	regulation of transcription, DNA-templated	0.000309705	Xetrov83000060m.g,Xetrov83000085m.g,Xetrov83000139m.g,Xetrov83000167m.g,Xetrov83000282m.g,Xetrov83000478m.g,Xetrov83000804m.g,Xetrov83000875m.g,Xetrov83000905m.g,Xetrov83000915m.g,Xetrov83001143m.g,Xetrov83001210m.g,Xetrov83001235m.g,Xetrov83001591m.g,Xetrov83001612m.g,Xetrov83001613m.g,Xetrov83001643m.g,Xetrov83001656m.g,Xetrov83001669m.g,Xetrov83001708m.g,Xetrov83001866m.g,Xetrov83001887m.g,Xet…	GO:0006355
39	regulation of neuron differentiation	0.00034492	Xetrov83000139m.g,Xetrov83001152m.g,Xetrov83002238m.g,Xetrov83003347m.g,Xetrov83004705m.g,Xetrov83005368m.g,Xetrov83005484m.g,Xetrov83007762m.g,Xetrov83009130m.g,Xetrov83009132m.g,Xetrov83009812m.g,Xetrov83010507m.g,Xetrov83010805m.g,Xetrov83012791m.g,Xetrov83013495m.g,Xetrov83014091m.g,Xetrov83014197m.g,Xetrov83014211m.g,Xetrov83014498m.g,Xetrov83014593m.g,Xetrov83016460m.g,Xetrov83017277m.g,Xet…	GO:0045664
39	biological regulation	0.000346105	Xetrov83000060m.g,Xetrov83000085m.g,Xetrov83000139m.g,Xetrov83000167m.g,Xetrov83000183m.g,Xetrov83000204m.g,Xetrov83000273m.g,Xetrov83000276m.g,Xetrov83000282m.g,Xetrov83000283m.g,Xetrov83000321m.g,Xetrov83000339m.g,Xetrov83000343m.g,Xetrov83000349m.g,Xetrov83000357m.g,Xetrov83000374m.g,Xetrov83000379m.g,Xetrov83000415m.g,Xetrov83000422m.g,Xetrov83000427m.g,Xetrov83000478m.g,Xetrov83000481m.g,Xet…	GO:0065007
39	endoderm development	0.00035997	Xetrov83001141m.g,Xetrov83002238m.g,Xetrov83002253m.g,Xetrov83002406m.g,Xetrov83002775m.g,Xetrov83003193m.g,Xetrov83009844m.g,Xetrov83010270m.g,Xetrov83011886m.g,Xetrov83014765m.g,Xetrov83015011m.g,Xetrov83016362m.g,Xetrov83019080m.g,Xetrov83021564m.g,Xetrov83022096m.g,Xetrov83026322m.g	GO:0007492
39	regulation of transcription from RNA polymerase II promoter	0.000362661	Xetrov83000060m.g,Xetrov83000139m.g,Xetrov83000478m.g,Xetrov83000875m.g,Xetrov83000915m.g,Xetrov83001143m.g,Xetrov83001643m.g,Xetrov83001669m.g,Xetrov83001708m.g,Xetrov83001887m.g,Xetrov83002007m.g,Xetrov83002067m.g,Xetrov83002238m.g,Xetrov83002239m.g,Xetrov83002408m.g,Xetrov83002632m.g,Xetrov83002667m.g,Xetrov83002851m.g,Xetrov83003346m.g,Xetrov83003478m.g,Xetrov83003610m.g,Xetrov83004204m.g,Xet…	GO:0006357
39	positive regulation of cellular process	0.000374215	Xetrov83000060m.g,Xetrov83000139m.g,Xetrov83000321m.g,Xetrov83000357m.g,Xetrov83000415m.g,Xetrov83000535m.g,Xetrov83000548m.g,Xetrov83000836m.g,Xetrov83000841m.g,Xetrov83000915m.g,Xetrov83001143m.g,Xetrov83001569m.g,Xetrov83001572m.g,Xetrov83001708m.g,Xetrov83002007m.g,Xetrov83002087m.g,Xetrov83002238m.g,Xetrov83002239m.g,Xetrov83002350m.g,Xetrov83002365m.g,Xetrov83002667m.g,Xetrov83003041m.g,Xet…	GO:0048522
39	cartilage development	0.000401054	Xetrov83000544m.g,Xetrov83000915m.g,Xetrov83002632m.g,Xetrov83002778m.g,Xetrov83003021m.g,Xetrov83003070m.g,Xetrov83003347m.g,Xetrov83004870m.g,Xetrov83008186m.g,Xetrov83009011m.g,Xetrov83009130m.g,Xetrov83010349m.g,Xetrov83011428m.g,Xetrov83011652m.g,Xetrov83012038m.g,Xetrov83012269m.g,Xetrov83012378m.g,Xetrov83012454m.g,Xetrov83012630m.g,Xetrov83014498m.g,Xetrov83014593m.g,Xetrov83016460m.g,Xet…	GO:0051216
39	positive regulation of cellular biosynthetic process	0.000409482	Xetrov83000139m.g,Xetrov83000836m.g,Xetrov83000915m.g,Xetrov83001143m.g,Xetrov83001708m.g,Xetrov83002007m.g,Xetrov83002238m.g,Xetrov83002239m.g,Xetrov83002350m.g,Xetrov83002667m.g,Xetrov83003301m.g,Xetrov83003346m.g,Xetrov83004316m.g,Xetrov83004406m.g,Xetrov83004529m.g,Xetrov83004974m.g,Xetrov83006156m.g,Xetrov83007566m.g,Xetrov83007582m.g,Xetrov83009319m.g,Xetrov83009365m.g,Xetrov83009591m.g,Xet…	GO:0031328
39	positive regulation of transcription, DNA-templated	0.000439289	Xetrov83000139m.g,Xetrov83000915m.g,Xetrov83001143m.g,Xetrov83001708m.g,Xetrov83002007m.g,Xetrov83002238m.g,Xetrov83002239m.g,Xetrov83002350m.g,Xetrov83002667m.g,Xetrov83003346m.g,Xetrov83004316m.g,Xetrov83004406m.g,Xetrov83004529m.g,Xetrov83004974m.g,Xetrov83006156m.g,Xetrov83007566m.g,Xetrov83007582m.g,Xetrov83009319m.g,Xetrov83009365m.g,Xetrov83009591m.g,Xetrov83010270m.g,Xetrov83011495m.g,Xet…	GO:0045893
39	positive regulation of RNA biosynthetic process	0.000439289	Xetrov83000139m.g,Xetrov83000915m.g,Xetrov83001143m.g,Xetrov83001708m.g,Xetrov83002007m.g,Xetrov83002238m.g,Xetrov83002239m.g,Xetrov83002350m.g,Xetrov83002667m.g,Xetrov83003346m.g,Xetrov83004316m.g,Xetrov83004406m.g,Xetrov83004529m.g,Xetrov83004974m.g,Xetrov83006156m.g,Xetrov83007566m.g,Xetrov83007582m.g,Xetrov83009319m.g,Xetrov83009365m.g,Xetrov83009591m.g,Xetrov83010270m.g,Xetrov83011495m.g,Xet…	GO:1902680
39	positive regulation of nucleic acid-templated transcription	0.000439289	Xetrov83000139m.g,Xetrov83000915m.g,Xetrov83001143m.g,Xetrov83001708m.g,Xetrov83002007m.g,Xetrov83002238m.g,Xetrov83002239m.g,Xetrov83002350m.g,Xetrov83002667m.g,Xetrov83003346m.g,Xetrov83004316m.g,Xetrov83004406m.g,Xetrov83004529m.g,Xetrov83004974m.g,Xetrov83006156m.g,Xetrov83007566m.g,Xetrov83007582m.g,Xetrov83009319m.g,Xetrov83009365m.g,Xetrov83009591m.g,Xetrov83010270m.g,Xetrov83011495m.g,Xet…	GO:1903508
39	regulation of cellular biosynthetic process	0.000461379	Xetrov83000060m.g,Xetrov83000085m.g,Xetrov83000139m.g,Xetrov83000167m.g,Xetrov83000282m.g,Xetrov83000478m.g,Xetrov83000548m.g,Xetrov83000804m.g,Xetrov83000836m.g,Xetrov83000875m.g,Xetrov83000905m.g,Xetrov83000915m.g,Xetrov83001143m.g,Xetrov83001210m.g,Xetrov83001235m.g,Xetrov83001591m.g,Xetrov83001612m.g,Xetrov83001613m.g,Xetrov83001643m.g,Xetrov83001656m.g,Xetrov83001663m.g,Xetrov83001669m.g,Xet…	GO:0031326
39	positive regulation of biosynthetic process	0.000481776	Xetrov83000139m.g,Xetrov83000836m.g,Xetrov83000915m.g,Xetrov83001143m.g,Xetrov83001708m.g,Xetrov83002007m.g,Xetrov83002238m.g,Xetrov83002239m.g,Xetrov83002350m.g,Xetrov83002667m.g,Xetrov83003301m.g,Xetrov83003346m.g,Xetrov83004316m.g,Xetrov83004406m.g,Xetrov83004529m.g,Xetrov83004974m.g,Xetrov83006156m.g,Xetrov83007566m.g,Xetrov83007582m.g,Xetrov83009319m.g,Xetrov83009365m.g,Xetrov83009591m.g,Xet…	GO:0009891
39	diencephalon development	0.00050311	Xetrov83002775m.g,Xetrov83003478m.g,Xetrov83005484m.g,Xetrov83008418m.g,Xetrov83008698m.g,Xetrov83008808m.g,Xetrov83009011m.g,Xetrov83009780m.g,Xetrov83012377m.g,Xetrov83013558m.g,Xetrov83014179m.g,Xetrov83015201m.g,Xetrov83016873m.g,Xetrov83017473m.g,Xetrov83017741m.g,Xetrov83018959m.g,Xetrov83019144m.g,Xetrov83021010m.g,Xetrov83024484m.g,Xetrov83028817m.g,Xetrov83033501m.g,	GO:0021536
39	transmembrane receptor protein tyrosine kinase signaling pathway	0.000519083	Xetrov83000379m.g,Xetrov83000783m.g,Xetrov83001575m.g,Xetrov83002087m.g,Xetrov83002365m.g,Xetrov83002539m.g,Xetrov83003160m.g,Xetrov83003188m.g,Xetrov83003193m.g,Xetrov83003434m.g,Xetrov83004174m.g,Xetrov83004705m.g,Xetrov83005065m.g,Xetrov83005362m.g,Xetrov83005999m.g,Xetrov83006006m.g,Xetrov83006071m.g,Xetrov83006297m.g,Xetrov83006710m.g,Xetrov83006745m.g,Xetrov83007734m.g,Xetrov83008910m.g,Xet…	GO:0007169
39	regulation of signal transduction	0.000553317	Xetrov83000282m.g,Xetrov83000321m.g,Xetrov83000415m.g,Xetrov83000548m.g,Xetrov83000841m.g,Xetrov83001248m.g,Xetrov83001572m.g,Xetrov83001905m.g,Xetrov83002087m.g,Xetrov83002253m.g,Xetrov83002340m.g,Xetrov83002365m.g,Xetrov83002408m.g,Xetrov83002698m.g,Xetrov83002830m.g,Xetrov83002901m.g,Xetrov83003041m.g,Xetrov83003070m.g,Xetrov83003167m.g,Xetrov83003372m.g,Xetrov83003478m.g,Xetrov83003610m.g,Xet…	GO:0009966
39	regulation of nucleic acid-templated transcription	0.000584444	Xetrov83000060m.g,Xetrov83000085m.g,Xetrov83000139m.g,Xetrov83000167m.g,Xetrov83000282m.g,Xetrov83000478m.g,Xetrov83000804m.g,Xetrov83000875m.g,Xetrov83000905m.g,Xetrov83000915m.g,Xetrov83001143m.g,Xetrov83001210m.g,Xetrov83001235m.g,Xetrov83001591m.g,Xetrov83001612m.g,Xetrov83001613m.g,Xetrov83001643m.g,Xetrov83001656m.g,Xetrov83001669m.g,Xetrov83001708m.g,Xetrov83001866m.g,Xetrov83001887m.g,Xet…	GO:1903506
39	regulation of biosynthetic process	0.000599677	Xetrov83000060m.g,Xetrov83000085m.g,Xetrov83000139m.g,Xetrov83000167m.g,Xetrov83000282m.g,Xetrov83000478m.g,Xetrov83000548m.g,Xetrov83000804m.g,Xetrov83000836m.g,Xetrov83000875m.g,Xetrov83000905m.g,Xetrov83000915m.g,Xetrov83001143m.g,Xetrov83001210m.g,Xetrov83001235m.g,Xetrov83001591m.g,Xetrov83001612m.g,Xetrov83001613m.g,Xetrov83001643m.g,Xetrov83001656m.g,Xetrov83001663m.g,Xetrov83001669m.g,Xet…	GO:0009889
39	regulation of RNA biosynthetic process	0.000625886	Xetrov83000060m.g,Xetrov83000085m.g,Xetrov83000139m.g,Xetrov83000167m.g,Xetrov83000282m.g,Xetrov83000478m.g,Xetrov83000804m.g,Xetrov83000875m.g,Xetrov83000905m.g,Xetrov83000915m.g,Xetrov83001143m.g,Xetrov83001210m.g,Xetrov83001235m.g,Xetrov83001591m.g,Xetrov83001612m.g,Xetrov83001613m.g,Xetrov83001643m.g,Xetrov83001656m.g,Xetrov83001669m.g,Xetrov83001708m.g,Xetrov83001866m.g,Xetrov83001887m.g,Xet…	GO:2001141
39	cellular response to nitrogen compound	0.000659449	Xetrov83000379m.g,Xetrov83004773m.g,Xetrov83005011m.g,Xetrov83005216m.g,Xetrov83005999m.g,Xetrov83008035m.g,Xetrov83008482m.g,Xetrov83008657m.g,Xetrov83009529m.g,Xetrov83009686m.g,Xetrov83012321m.g,Xetrov83014049m.g,Xetrov83014390m.g,Xetrov83014907m.g,Xetrov83015909m.g,Xetrov83016348m.g,Xetrov83016515m.g,Xetrov83016893m.g,Xetrov83018221m.g,Xetrov83018345m.g,Xetrov83021089m.g,Xetrov83021991m.g,Xet…	GO:1901699
39	cellular developmental process	0.000679434	Xetrov83000060m.g,Xetrov83000139m.g,Xetrov83000183m.g,Xetrov83000282m.g,Xetrov83000349m.g,Xetrov83000415m.g,Xetrov83000548m.g,Xetrov83000712m.g,Xetrov83000783m.g,Xetrov83000836m.g,Xetrov83000905m.g,Xetrov83000915m.g,Xetrov83001092m.g,Xetrov83001143m.g,Xetrov83001152m.g,Xetrov83001242m.g,Xetrov83001294m.g,Xetrov83001542m.g,Xetrov83001643m.g,Xetrov83001669m.g,Xetrov83001775m.g,Xetrov83001799m.g,Xet…	GO:0048869
39	cell proliferation	0.000686713	Xetrov83000187m.g,Xetrov83000548m.g,Xetrov83000804m.g,Xetrov83000915m.g,Xetrov83001572m.g,Xetrov83001792m.g,Xetrov83002365m.g,Xetrov83002632m.g,Xetrov83003434m.g,Xetrov83004820m.g,Xetrov83005012m.g,Xetrov83006055m.g,Xetrov83006071m.g,Xetrov83007734m.g,Xetrov83008186m.g,Xetrov83008209m.g,Xetrov83008367m.g,Xetrov83008418m.g,Xetrov83008910m.g,Xetrov83009080m.g,Xetrov83009130m.g,Xetrov83009136m.g,Xet…	GO:0008283
39	connective tissue development	0.000688643	Xetrov83000544m.g,Xetrov83000915m.g,Xetrov83002632m.g,Xetrov83002778m.g,Xetrov83003021m.g,Xetrov83003070m.g,Xetrov83003347m.g,Xetrov83004870m.g,Xetrov83008186m.g,Xetrov83009011m.g,Xetrov83009130m.g,Xetrov83010349m.g,Xetrov83011428m.g,Xetrov83011652m.g,Xetrov83012038m.g,Xetrov83012269m.g,Xetrov83012378m.g,Xetrov83012454m.g,Xetrov83012630m.g,Xetrov83014498m.g,Xetrov83014593m.g,Xetrov83016460m.g,Xet…	GO:0061448
39	regulation of nucleobase-containing compound metabolic process	0.000727668	Xetrov83000060m.g,Xetrov83000085m.g,Xetrov83000139m.g,Xetrov83000167m.g,Xetrov83000282m.g,Xetrov83000478m.g,Xetrov83000548m.g,Xetrov83000804m.g,Xetrov83000836m.g,Xetrov83000875m.g,Xetrov83000905m.g,Xetrov83000915m.g,Xetrov83001143m.g,Xetrov83001210m.g,Xetrov83001235m.g,Xetrov83001591m.g,Xetrov83001612m.g,Xetrov83001613m.g,Xetrov83001643m.g,Xetrov83001656m.g,Xetrov83001669m.g,Xetrov83001708m.g,Xet…	GO:0019219
39	positive regulation of RNA metabolic process	0.000752486	Xetrov83000139m.g,Xetrov83000915m.g,Xetrov83001143m.g,Xetrov83001708m.g,Xetrov83002007m.g,Xetrov83002238m.g,Xetrov83002239m.g,Xetrov83002350m.g,Xetrov83002667m.g,Xetrov83003346m.g,Xetrov83004316m.g,Xetrov83004406m.g,Xetrov83004529m.g,Xetrov83004974m.g,Xetrov83006156m.g,Xetrov83007566m.g,Xetrov83007582m.g,Xetrov83009319m.g,Xetrov83009365m.g,Xetrov83009591m.g,Xetrov83010270m.g,Xetrov83011495m.g,Xet…	GO:0051254
39	embryo development	0.000765165	Xetrov83000060m.g,Xetrov83000282m.g,Xetrov83000339m.g,Xetrov83000349m.g,Xetrov83000535m.g,Xetrov83000548m.g,Xetrov83000754m.g,Xetrov83000809m.g,Xetrov83000905m.g,Xetrov83000915m.g,Xetrov83000932m.g,Xetrov83001143m.g,Xetrov83001235m.g,Xetrov83001294m.g,Xetrov83001569m.g,Xetrov83001572m.g,Xetrov83001656m.g,Xetrov83001993m.g,Xetrov83002238m.g,Xetrov83002253m.g,Xetrov83002406m.g,Xetrov83002408m.g,Xet…	GO:0009790
39	axonogenesis	0.000802896	Xetrov83000282m.g,Xetrov83000548m.g,Xetrov83000783m.g,Xetrov83000836m.g,Xetrov83001152m.g,Xetrov83002408m.g,Xetrov83003347m.g,Xetrov83003427m.g,Xetrov83004184m.g,Xetrov83005484m.g,Xetrov83006006m.g,Xetrov83007762m.g,Xetrov83008367m.g,Xetrov83008698m.g,Xetrov83008808m.g,Xetrov83008902m.g,Xetrov83009011m.g,Xetrov83009043m.g,Xetrov83009130m.g,Xetrov83009132m.g,Xetrov83009293m.g,Xetrov83009631m.g,Xet…	GO:0007409
39	regulation of gene expression	0.00082705	Xetrov83000060m.g,Xetrov83000085m.g,Xetrov83000139m.g,Xetrov83000167m.g,Xetrov83000282m.g,Xetrov83000478m.g,Xetrov83000548m.g,Xetrov83000804m.g,Xetrov83000875m.g,Xetrov83000905m.g,Xetrov83000915m.g,Xetrov83001143m.g,Xetrov83001210m.g,Xetrov83001235m.g,Xetrov83001591m.g,Xetrov83001612m.g,Xetrov83001613m.g,Xetrov83001643m.g,Xetrov83001656m.g,Xetrov83001663m.g,Xetrov83001669m.g,Xetrov83001708m.g,Xet…	GO:0010468
39	cell morphogenesis involved in differentiation	0.000858863	Xetrov83000282m.g,Xetrov83000548m.g,Xetrov83000783m.g,Xetrov83000836m.g,Xetrov83001152m.g,Xetrov83002408m.g,Xetrov83002632m.g,Xetrov83003347m.g,Xetrov83003427m.g,Xetrov83004184m.g,Xetrov83005484m.g,Xetrov83006006m.g,Xetrov83007762m.g,Xetrov83008186m.g,Xetrov83008367m.g,Xetrov83008698m.g,Xetrov83008808m.g,Xetrov83008902m.g,Xetrov83009011m.g,Xetrov83009043m.g,Xetrov83009130m.g,Xetrov83009132m.g,Xet…	GO:0000904
39	regulation of response to stimulus	0.000859921	Xetrov83000282m.g,Xetrov83000321m.g,Xetrov83000415m.g,Xetrov83000548m.g,Xetrov83000841m.g,Xetrov83001248m.g,Xetrov83001572m.g,Xetrov83001905m.g,Xetrov83002087m.g,Xetrov83002253m.g,Xetrov83002340m.g,Xetrov83002365m.g,Xetrov83002408m.g,Xetrov83002698m.g,Xetrov83002830m.g,Xetrov83002901m.g,Xetrov83003041m.g,Xetrov83003070m.g,Xetrov83003167m.g,Xetrov83003301m.g,Xetrov83003372m.g,Xetrov83003478m.g,Xet…	GO:0048583
39	anatomical structure formation involved in morphogenesis	0.000866173	Xetrov83000169m.g,Xetrov83000282m.g,Xetrov83000343m.g,Xetrov83000415m.g,Xetrov83000511m.g,Xetrov83000535m.g,Xetrov83000548m.g,Xetrov83000905m.g,Xetrov83000915m.g,Xetrov83001294m.g,Xetrov83001542m.g,Xetrov83001572m.g,Xetrov83001656m.g,Xetrov83001993m.g,Xetrov83002003m.g,Xetrov83002238m.g,Xetrov83002253m.g,Xetrov83002691m.g,Xetrov83002698m.g,Xetrov83002775m.g,Xetrov83003021m.g,Xetrov83003068m.g,Xet…	GO:0048646
39	endodermal cell fate specification	0.000911397	Xetrov83002238m.g,Xetrov83002253m.g,Xetrov83003193m.g,Xetrov83019080m.g,Xetrov83022096m.g,Xetrov83026322m.g	GO:0001714
39	cardiovascular system development	0.000925898	Xetrov83000169m.g,Xetrov83000187m.g,Xetrov83000282m.g,Xetrov83000343m.g,Xetrov83000415m.g,Xetrov83000511m.g,Xetrov83000548m.g,Xetrov83000804m.g,Xetrov83000905m.g,Xetrov83000915m.g,Xetrov83001143m.g,Xetrov83001235m.g,Xetrov83001294m.g,Xetrov83001572m.g,Xetrov83001799m.g,Xetrov83001993m.g,Xetrov83002691m.g,Xetrov83002698m.g,Xetrov83002775m.g,Xetrov83003068m.g,Xetrov83003070m.g,Xetrov83003164m.g,Xet…	GO:0072358
39	circulatory system development	0.000925898	Xetrov83000169m.g,Xetrov83000187m.g,Xetrov83000282m.g,Xetrov83000343m.g,Xetrov83000415m.g,Xetrov83000511m.g,Xetrov83000548m.g,Xetrov83000804m.g,Xetrov83000905m.g,Xetrov83000915m.g,Xetrov83001143m.g,Xetrov83001235m.g,Xetrov83001294m.g,Xetrov83001572m.g,Xetrov83001799m.g,Xetrov83001993m.g,Xetrov83002691m.g,Xetrov83002698m.g,Xetrov83002775m.g,Xetrov83003068m.g,Xetrov83003070m.g,Xetrov83003164m.g,Xet…	GO:0072359
39	regulation of cellular macromolecule biosynthetic process	0.000941689	Xetrov83000060m.g,Xetrov83000085m.g,Xetrov83000139m.g,Xetrov83000167m.g,Xetrov83000282m.g,Xetrov83000478m.g,Xetrov83000804m.g,Xetrov83000875m.g,Xetrov83000905m.g,Xetrov83000915m.g,Xetrov83001143m.g,Xetrov83001210m.g,Xetrov83001235m.g,Xetrov83001591m.g,Xetrov83001612m.g,Xetrov83001613m.g,Xetrov83001643m.g,Xetrov83001656m.g,Xetrov83001663m.g,Xetrov83001669m.g,Xetrov83001708m.g,Xetrov83001799m.g,Xet…	GO:2000112
39	behavior	0.00095608	Xetrov83000183m.g,Xetrov83000349m.g,Xetrov83001775m.g,Xetrov83005180m.g,Xetrov83006173m.g,Xetrov83008808m.g,Xetrov83009132m.g,Xetrov83009723m.g,Xetrov83009781m.g,Xetrov83009834m.g,Xetrov83012328m.g,Xetrov83012746m.g,Xetrov83014403m.g,Xetrov83016322m.g,Xetrov83016348m.g,Xetrov83016512m.g,Xetrov83018345m.g,Xetrov83018580m.g,Xetrov83019144m.g,Xetrov83021159m.g,Xetrov83021335m.g,Xetrov83021436m.g,Xet…	GO:0007610
39	positive regulation of macromolecule biosynthetic process	0.000963163	Xetrov83000139m.g,Xetrov83000915m.g,Xetrov83001143m.g,Xetrov83001708m.g,Xetrov83002007m.g,Xetrov83002238m.g,Xetrov83002239m.g,Xetrov83002350m.g,Xetrov83002667m.g,Xetrov83003301m.g,Xetrov83003346m.g,Xetrov83004316m.g,Xetrov83004406m.g,Xetrov83004529m.g,Xetrov83004974m.g,Xetrov83006156m.g,Xetrov83007566m.g,Xetrov83007582m.g,Xetrov83009319m.g,Xetrov83009365m.g,Xetrov83009591m.g,Xetrov83010270m.g,Xet…	GO:0010557
39	skeletal system development	0.000970751	Xetrov83000282m.g,Xetrov83000491m.g,Xetrov83000492m.g,Xetrov83000544m.g,Xetrov83000548m.g,Xetrov83000915m.g,Xetrov83001569m.g,Xetrov83002406m.g,Xetrov83002632m.g,Xetrov83002775m.g,Xetrov83002778m.g,Xetrov83003021m.g,Xetrov83003068m.g,Xetrov83003070m.g,Xetrov83003347m.g,Xetrov83003434m.g,Xetrov83004792m.g,Xetrov83004870m.g,Xetrov83007762m.g,Xetrov83008186m.g,Xetrov83008635m.g,Xetrov83008637m.g,Xet…	GO:0001501
39	regulation of RNA metabolic process	0.00100191	Xetrov83000060m.g,Xetrov83000085m.g,Xetrov83000139m.g,Xetrov83000167m.g,Xetrov83000282m.g,Xetrov83000478m.g,Xetrov83000804m.g,Xetrov83000875m.g,Xetrov83000905m.g,Xetrov83000915m.g,Xetrov83001143m.g,Xetrov83001210m.g,Xetrov83001235m.g,Xetrov83001591m.g,Xetrov83001612m.g,Xetrov83001613m.g,Xetrov83001643m.g,Xetrov83001656m.g,Xetrov83001669m.g,Xetrov83001708m.g,Xetrov83001866m.g,Xetrov83001887m.g,Xet…	GO:0051252
39	regulation of macromolecule biosynthetic process	0.00100283	Xetrov83000060m.g,Xetrov83000085m.g,Xetrov83000139m.g,Xetrov83000167m.g,Xetrov83000282m.g,Xetrov83000478m.g,Xetrov83000804m.g,Xetrov83000875m.g,Xetrov83000905m.g,Xetrov83000915m.g,Xetrov83001143m.g,Xetrov83001210m.g,Xetrov83001235m.g,Xetrov83001591m.g,Xetrov83001612m.g,Xetrov83001613m.g,Xetrov83001643m.g,Xetrov83001656m.g,Xetrov83001663m.g,Xetrov83001669m.g,Xetrov83001708m.g,Xetrov83001799m.g,Xet…	GO:0010556
39	positive regulation of nucleobase-containing compound metabolic process	0.00100305	Xetrov83000139m.g,Xetrov83000836m.g,Xetrov83000915m.g,Xetrov83001143m.g,Xetrov83001708m.g,Xetrov83002007m.g,Xetrov83002238m.g,Xetrov83002239m.g,Xetrov83002350m.g,Xetrov83002667m.g,Xetrov83003346m.g,Xetrov83004316m.g,Xetrov83004406m.g,Xetrov83004529m.g,Xetrov83004974m.g,Xetrov83006156m.g,Xetrov83007566m.g,Xetrov83007582m.g,Xetrov83009319m.g,Xetrov83009365m.g,Xetrov83009591m.g,Xetrov83009743m.g,Xet…	GO:0045935
39	cellular response to chemical stimulus	0.00106389	Xetrov83000060m.g,Xetrov83000085m.g,Xetrov83000379m.g,Xetrov83000804m.g,Xetrov83000875m.g,Xetrov83000915m.g,Xetrov83001591m.g,Xetrov83001856m.g,Xetrov83002539m.g,Xetrov83002632m.g,Xetrov83002702m.g,Xetrov83002725m.g,Xetrov83002754m.g,Xetrov83003160m.g,Xetrov83003188m.g,Xetrov83003193m.g,Xetrov83003434m.g,Xetrov83003478m.g,Xetrov83003610m.g,Xetrov83004773m.g,Xetrov83004792m.g,Xetrov83004907m.g,Xet…	GO:0070887
39	positive regulation of cellular metabolic process	0.00109373	Xetrov83000139m.g,Xetrov83000321m.g,Xetrov83000357m.g,Xetrov83000535m.g,Xetrov83000836m.g,Xetrov83000841m.g,Xetrov83000915m.g,Xetrov83001143m.g,Xetrov83001708m.g,Xetrov83002007m.g,Xetrov83002087m.g,Xetrov83002238m.g,Xetrov83002239m.g,Xetrov83002350m.g,Xetrov83002365m.g,Xetrov83002667m.g,Xetrov83003041m.g,Xetrov83003301m.g,Xetrov83003346m.g,Xetrov83003489m.g,Xetrov83004316m.g,Xetrov83004406m.g,Xet…	GO:0031325
39	single-organism cellular process	0.00111178	Xetrov83000049m.g,Xetrov83000060m.g,Xetrov83000085m.g,Xetrov83000124m.g,Xetrov83000139m.g,Xetrov83000169m.g,Xetrov83000183m.g,Xetrov83000204m.g,Xetrov83000273m.g,Xetrov83000276m.g,Xetrov83000282m.g,Xetrov83000283m.g,Xetrov83000321m.g,Xetrov83000339m.g,Xetrov83000343m.g,Xetrov83000349m.g,Xetrov83000374m.g,Xetrov83000379m.g,Xetrov83000415m.g,Xetrov83000422m.g,Xetrov83000424m.g,Xetrov83000427m.g,Xet…	GO:0044763
39	response to endogenous stimulus	0.00112895	Xetrov83000060m.g,Xetrov83000085m.g,Xetrov83000379m.g,Xetrov83000643m.g,Xetrov83000804m.g,Xetrov83000875m.g,Xetrov83001591m.g,Xetrov83002539m.g,Xetrov83002632m.g,Xetrov83002702m.g,Xetrov83002725m.g,Xetrov83003160m.g,Xetrov83003193m.g,Xetrov83003434m.g,Xetrov83003478m.g,Xetrov83003610m.g,Xetrov83004773m.g,Xetrov83004907m.g,Xetrov83005011m.g,Xetrov83005999m.g,Xetrov83006071m.g,Xetrov83006189m.g,Xet…	GO:0009719
39	axon development	0.00115653	Xetrov83000282m.g,Xetrov83000548m.g,Xetrov83000783m.g,Xetrov83000836m.g,Xetrov83001152m.g,Xetrov83001775m.g,Xetrov83002408m.g,Xetrov83003347m.g,Xetrov83003427m.g,Xetrov83004184m.g,Xetrov83005484m.g,Xetrov83006006m.g,Xetrov83007762m.g,Xetrov83008367m.g,Xetrov83008698m.g,Xetrov83008808m.g,Xetrov83008902m.g,Xetrov83009011m.g,Xetrov83009043m.g,Xetrov83009130m.g,Xetrov83009132m.g,Xetrov83009293m.g,Xet…	GO:0061564
39	regulation of localization	0.00118005	Xetrov83001669m.g,Xetrov83002340m.g,Xetrov83002596m.g,Xetrov83003070m.g,Xetrov83003301m.g,Xetrov83004078m.g,Xetrov83005009m.g,Xetrov83005100m.g,Xetrov83005134m.g,Xetrov83006083m.g,Xetrov83006173m.g,Xetrov83006211m.g,Xetrov83006575m.g,Xetrov83007016m.g,Xetrov83008007m.g,Xetrov83008413m.g,Xetrov83008482m.g,Xetrov83008486m.g,Xetrov83008698m.g,Xetrov83008748m.g,Xetrov83008835m.g,Xetrov83008862m.g,Xet…	GO:0032879
39	glutamate receptor signaling pathway	0.00121101	Xetrov83001851m.g,Xetrov83002332m.g,Xetrov83004112m.g,Xetrov83005338m.g,Xetrov83006817m.g,Xetrov83008748m.g,Xetrov83008817m.g,Xetrov83009127m.g,Xetrov83011040m.g,Xetrov83014632m.g,Xetrov83019969m.g,Xetrov83019980m.g,Xetrov83021078m.g,Xetrov83024713m.g,,	GO:0007215
39	morphogenesis of a polarized epithelium	0.00125965	Xetrov83001575m.g,Xetrov83002698m.g,Xetrov83003068m.g,Xetrov83008367m.g,Xetrov83008544m.g,Xetrov83009362m.g,Xetrov83013986m.g,Xetrov83016460m.g,Xetrov83018444m.g,Xetrov83019175m.g,Xetrov83019861m.g	GO:0001738
39	regulation of cellular metabolic process	0.00127091	Xetrov83000060m.g,Xetrov83000085m.g,Xetrov83000139m.g,Xetrov83000167m.g,Xetrov83000282m.g,Xetrov83000321m.g,Xetrov83000349m.g,Xetrov83000357m.g,Xetrov83000379m.g,Xetrov83000478m.g,Xetrov83000535m.g,Xetrov83000548m.g,Xetrov83000573m.g,Xetrov83000804m.g,Xetrov83000836m.g,Xetrov83000841m.g,Xetrov83000875m.g,Xetrov83000905m.g,Xetrov83000915m.g,Xetrov83001143m.g,Xetrov83001209m.g,Xetrov83001210m.g,Xet…	GO:0031323
39	tissue morphogenesis	0.00129067	Xetrov83000282m.g,Xetrov83000339m.g,Xetrov83000548m.g,Xetrov83000731m.g,Xetrov83000879m.g,Xetrov83000905m.g,Xetrov83000915m.g,Xetrov83000945m.g,Xetrov83001143m.g,Xetrov83001575m.g,Xetrov83001993m.g,Xetrov83002238m.g,Xetrov83002698m.g,Xetrov83002775m.g,Xetrov83003021m.g,Xetrov83003068m.g,Xetrov83003070m.g,Xetrov83003193m.g,Xetrov83003347m.g,Xetrov83003478m.g,Xetrov83003610m.g,Xetrov83004184m.g,Xet…	GO:0048729
39	cellular protein modification process	0.00143903	Xetrov83000321m.g,Xetrov83000357m.g,Xetrov83000374m.g,Xetrov83000535m.g,Xetrov83000662m.g,Xetrov83000754m.g,Xetrov83000784m.g,Xetrov83000790m.g,Xetrov83000841m.g,Xetrov83000932m.g,Xetrov83001077m.g,Xetrov83001112m.g,Xetrov83001152m.g,Xetrov83001495m.g,Xetrov83001496m.g,Xetrov83001542m.g,Xetrov83001575m.g,Xetrov83001700m.g,Xetrov83001799m.g,Xetrov83001905m.g,Xetrov83002008m.g,Xetrov83002087m.g,Xet…	GO:0006464
39	protein modification process	0.00143903	Xetrov83000321m.g,Xetrov83000357m.g,Xetrov83000374m.g,Xetrov83000535m.g,Xetrov83000662m.g,Xetrov83000754m.g,Xetrov83000784m.g,Xetrov83000790m.g,Xetrov83000841m.g,Xetrov83000932m.g,Xetrov83001077m.g,Xetrov83001112m.g,Xetrov83001152m.g,Xetrov83001495m.g,Xetrov83001496m.g,Xetrov83001542m.g,Xetrov83001575m.g,Xetrov83001700m.g,Xetrov83001799m.g,Xetrov83001905m.g,Xetrov83002008m.g,Xetrov83002087m.g,Xet…	GO:0036211
39	appendage morphogenesis	0.00144299	Xetrov83000548m.g,Xetrov83002406m.g,Xetrov83003068m.g,Xetrov83009011m.g,Xetrov83011880m.g,Xetrov83011896m.g,Xetrov83012038m.g,Xetrov83014593m.g,Xetrov83016460m.g,Xetrov83016746m.g,Xetrov83017238m.g,Xetrov83017435m.g,Xetrov83019080m.g,Xetrov83021010m.g,Xetrov83022096m.g,Xetrov83022435m.g,Xetrov83027259m.g,	GO:0035107
39	peripheral nervous system development	0.00146522	Xetrov83000282m.g,Xetrov83002605m.g,Xetrov83008367m.g,Xetrov83008698m.g,Xetrov83009130m.g,Xetrov83009812m.g,Xetrov83011625m.g,Xetrov83011881m.g,Xetrov83012269m.g,Xetrov83014498m.g,Xetrov83015217m.g,Xetrov83015522m.g,Xetrov83015949m.g,Xetrov83016460m.g,Xetrov83016988m.g,Xetrov83018756m.g,Xetrov83019080m.g,Xetrov83021142m.g,,	GO:0007422
39	cell morphogenesis involved in neuron differentiation	0.00149546	Xetrov83000282m.g,Xetrov83000548m.g,Xetrov83000783m.g,Xetrov83000836m.g,Xetrov83001152m.g,Xetrov83002408m.g,Xetrov83003347m.g,Xetrov83003427m.g,Xetrov83004184m.g,Xetrov83005484m.g,Xetrov83006006m.g,Xetrov83007762m.g,Xetrov83008367m.g,Xetrov83008698m.g,Xetrov83008808m.g,Xetrov83008902m.g,Xetrov83009011m.g,Xetrov83009043m.g,Xetrov83009130m.g,Xetrov83009132m.g,Xetrov83009293m.g,Xetrov83009631m.g,Xet…	GO:0048667
39	response to organic substance	0.00152676	Xetrov83000060m.g,Xetrov83000085m.g,Xetrov83000379m.g,Xetrov83000643m.g,Xetrov83000804m.g,Xetrov83000875m.g,Xetrov83000915m.g,Xetrov83001591m.g,Xetrov83002260m.g,Xetrov83002539m.g,Xetrov83002632m.g,Xetrov83002667m.g,Xetrov83002702m.g,Xetrov83002725m.g,Xetrov83003160m.g,Xetrov83003188m.g,Xetrov83003193m.g,Xetrov83003301m.g,Xetrov83003434m.g,Xetrov83003478m.g,Xetrov83003610m.g,Xetrov83004773m.g,Xet…	GO:0010033
39	negative regulation of cellular process	0.00157749	Xetrov83000060m.g,Xetrov83000415m.g,Xetrov83000548m.g,Xetrov83000573m.g,Xetrov83000630m.g,Xetrov83001248m.g,Xetrov83001254m.g,Xetrov83001572m.g,Xetrov83001708m.g,Xetrov83001792m.g,Xetrov83001905m.g,Xetrov83001993m.g,Xetrov83002253m.g,Xetrov83002408m.g,Xetrov83002632m.g,Xetrov83002667m.g,Xetrov83002698m.g,Xetrov83002706m.g,Xetrov83002901m.g,Xetrov83003070m.g,Xetrov83003193m.g,Xetrov83003339m.g,Xet…	GO:0048523
39	regulation of nitrogen compound metabolic process	0.00171465	Xetrov83000060m.g,Xetrov83000085m.g,Xetrov83000139m.g,Xetrov83000167m.g,Xetrov83000282m.g,Xetrov83000478m.g,Xetrov83000548m.g,Xetrov83000804m.g,Xetrov83000836m.g,Xetrov83000875m.g,Xetrov83000905m.g,Xetrov83000915m.g,Xetrov83001143m.g,Xetrov83001209m.g,Xetrov83001210m.g,Xetrov83001235m.g,Xetrov83001591m.g,Xetrov83001612m.g,Xetrov83001613m.g,Xetrov83001643m.g,Xetrov83001656m.g,Xetrov83001663m.g,Xet…	GO:0051171
39	morphogenesis of an epithelium	0.00171631	Xetrov83000282m.g,Xetrov83000339m.g,Xetrov83000548m.g,Xetrov83000731m.g,Xetrov83000879m.g,Xetrov83000905m.g,Xetrov83000915m.g,Xetrov83000945m.g,Xetrov83001143m.g,Xetrov83001575m.g,Xetrov83002698m.g,Xetrov83002775m.g,Xetrov83003068m.g,Xetrov83003070m.g,Xetrov83003193m.g,Xetrov83003347m.g,Xetrov83003478m.g,Xetrov83003610m.g,Xetrov83004184m.g,Xetrov83004497m.g,Xetrov83004838m.g,Xetrov83005011m.g,Xet…	GO:0002009
39	endodermal cell differentiation	0.00174059	Xetrov83002238m.g,Xetrov83002253m.g,Xetrov83003193m.g,Xetrov83015011m.g,Xetrov83019080m.g,Xetrov83021564m.g,Xetrov83022096m.g,Xetrov83026322m.g	GO:0035987
39	phosphorylation	0.00177688	Xetrov83000321m.g,Xetrov83000343m.g,Xetrov83000374m.g,Xetrov83000379m.g,Xetrov83000535m.g,Xetrov83000841m.g,Xetrov83000932m.g,Xetrov83001077m.g,Xetrov83001136m.g,Xetrov83001575m.g,Xetrov83001776m.g,Xetrov83001789m.g,Xetrov83002087m.g,Xetrov83002193m.g,Xetrov83002194m.g,Xetrov83002253m.g,Xetrov83002340m.g,Xetrov83002350m.g,Xetrov83002365m.g,Xetrov83002534m.g,Xetrov83002585m.g,Xetrov83002632m.g,Xet…	GO:0016310
39	endoderm formation	0.00179218	Xetrov83002238m.g,Xetrov83002253m.g,Xetrov83003193m.g,Xetrov83009844m.g,Xetrov83010270m.g,Xetrov83015011m.g,Xetrov83019080m.g,Xetrov83021564m.g,Xetrov83022096m.g,Xetrov83026322m.g	GO:0001706
39	brain development	0.00181481	Xetrov83000282m.g,Xetrov83000548m.g,Xetrov83000879m.g,Xetrov83001230m.g,Xetrov83002775m.g,Xetrov83003478m.g,Xetrov83003610m.g,Xetrov83004770m.g,Xetrov83004838m.g,Xetrov83004845m.g,Xetrov83005110m.g,Xetrov83005484m.g,Xetrov83006055m.g,Xetrov83006962m.g,Xetrov83008357m.g,Xetrov83008413m.g,Xetrov83008418m.g,Xetrov83008652m.g,Xetrov83008698m.g,Xetrov83008808m.g,Xetrov83008902m.g,Xetrov83009011m.g,Xet…	GO:0007420
39	negative regulation of gene expression	0.00204421	Xetrov83000060m.g,Xetrov83001708m.g,Xetrov83002408m.g,Xetrov83002667m.g,Xetrov83003339m.g,Xetrov83004068m.g,Xetrov83004316m.g,Xetrov83005216m.g,Xetrov83006360m.g,Xetrov83006562m.g,Xetrov83006843m.g,Xetrov83007566m.g,Xetrov83007595m.g,Xetrov83008186m.g,Xetrov83008413m.g,Xetrov83009822m.g,Xetrov83010001m.g,Xetrov83010157m.g,Xetrov83012038m.g,Xetrov83012146m.g,Xetrov83012269m.g,Xetrov83012330m.g,Xet…	GO:0010629
39	head development	0.00205343	Xetrov83000282m.g,Xetrov83000548m.g,Xetrov83000879m.g,Xetrov83001230m.g,Xetrov83001905m.g,Xetrov83002775m.g,Xetrov83003478m.g,Xetrov83003610m.g,Xetrov83004770m.g,Xetrov83004792m.g,Xetrov83004838m.g,Xetrov83004845m.g,Xetrov83005110m.g,Xetrov83005188m.g,Xetrov83005484m.g,Xetrov83006055m.g,Xetrov83006962m.g,Xetrov83008357m.g,Xetrov83008413m.g,Xetrov83008418m.g,Xetrov83008652m.g,Xetrov83008698m.g,Xet…	GO:0060322
39	developmental pigmentation	0.00206	Xetrov83001832m.g,Xetrov83004820m.g,Xetrov83005188m.g,Xetrov83006286m.g,Xetrov83006724m.g,Xetrov83008637m.g,Xetrov83012269m.g,Xetrov83012324m.g,Xetrov83012381m.g,Xetrov83013900m.g,Xetrov83014670m.g,Xetrov83016292m.g,Xetrov83016368m.g,Xetrov83016460m.g,Xetrov83021142m.g,Xetrov83022159m.g,Xetrov83022435m.g,Xetrov83022572m.g,Xetrov83024283m.g	GO:0048066
39	fin morphogenesis	0.0020712	Xetrov83000548m.g,Xetrov83002406m.g,Xetrov83003068m.g,Xetrov83009011m.g,Xetrov83011880m.g,Xetrov83011896m.g,Xetrov83012038m.g,Xetrov83014593m.g,Xetrov83016460m.g,Xetrov83016746m.g,Xetrov83017238m.g,Xetrov83017435m.g,Xetrov83019080m.g,Xetrov83021010m.g,Xetrov83022096m.g,Xetrov83022435m.g,	GO:0033334
39	regulation of primary metabolic process	0.00210905	Xetrov83000060m.g,Xetrov83000085m.g,Xetrov83000139m.g,Xetrov83000167m.g,Xetrov83000282m.g,Xetrov83000321m.g,Xetrov83000357m.g,Xetrov83000379m.g,Xetrov83000478m.g,Xetrov83000535m.g,Xetrov83000548m.g,Xetrov83000573m.g,Xetrov83000804m.g,Xetrov83000836m.g,Xetrov83000841m.g,Xetrov83000875m.g,Xetrov83000905m.g,Xetrov83000915m.g,Xetrov83001143m.g,Xetrov83001209m.g,Xetrov83001210m.g,Xetrov83001235m.g,Xet…	GO:0080090
39	metal ion transport	0.00221441	Xetrov83000276m.g,Xetrov83000380m.g,Xetrov83000809m.g,Xetrov83001797m.g,Xetrov83002079m.g,Xetrov83002533m.g,Xetrov83002547m.g,Xetrov83002666m.g,Xetrov83003070m.g,Xetrov83003235m.g,Xetrov83004078m.g,Xetrov83004795m.g,Xetrov83004960m.g,Xetrov83005009m.g,Xetrov83005134m.g,Xetrov83005153m.g,Xetrov83005294m.g,Xetrov83005651m.g,Xetrov83005908m.g,Xetrov83006575m.g,Xetrov83007566m.g,Xetrov83008183m.g,Xet…	GO:0030001
39	retina morphogenesis in camera-type eye	0.00226786	Xetrov83003021m.g,Xetrov83004838m.g,Xetrov83004901m.g,Xetrov83005191m.g,Xetrov83005590m.g,Xetrov83005740m.g,Xetrov83008367m.g,Xetrov83008418m.g,Xetrov83009134m.g,Xetrov83009686m.g,Xetrov83009902m.g,Xetrov83013828m.g,Xetrov83013986m.g,Xetrov83014238m.g,Xetrov83014923m.g,Xetrov83016460m.g,Xetrov83016708m.g,Xetrov83016746m.g,Xetrov83017022m.g,Xetrov83018481m.g,Xetrov83018580m.g,Xetrov83019080m.g,Xet…	GO:0060042
39	canonical Wnt signaling pathway	0.00227419	Xetrov83000415m.g,Xetrov83000548m.g,Xetrov83000731m.g,Xetrov83001575m.g,Xetrov83002830m.g,Xetrov83004499m.g,Xetrov83006055m.g,Xetrov83006931m.g,Xetrov83008413m.g,Xetrov83008482m.g,Xetrov83009011m.g,Xetrov83009264m.g,Xetrov83009479m.g,Xetrov83010808m.g,Xetrov83014991m.g,Xetrov83017449m.g,Xetrov83017452m.g,Xetrov83018481m.g,Xetrov83019175m.g,Xetrov83019524m.g,Xetrov83022475m.g,Xetrov83023577m.g,Xet…	GO:0060070
39	Wnt signaling pathway	0.0022955	Xetrov83000415m.g,Xetrov83000511m.g,Xetrov83000548m.g,Xetrov83000731m.g,Xetrov83001575m.g,Xetrov83001905m.g,Xetrov83002698m.g,Xetrov83002830m.g,Xetrov83003070m.g,Xetrov83004499m.g,Xetrov83005188m.g,Xetrov83005428m.g,Xetrov83006055m.g,Xetrov83006318m.g,Xetrov83006931m.g,Xetrov83008413m.g,Xetrov83008475m.g,Xetrov83008482m.g,Xetrov83009011m.g,Xetrov83009264m.g,Xetrov83009294m.g,Xetrov83009479m.g,Xet…	GO:0016055
39	positive regulation of macromolecule metabolic process	0.0023353	Xetrov83000139m.g,Xetrov83000321m.g,Xetrov83000357m.g,Xetrov83000535m.g,Xetrov83000841m.g,Xetrov83000915m.g,Xetrov83001143m.g,Xetrov83001708m.g,Xetrov83002007m.g,Xetrov83002087m.g,Xetrov83002238m.g,Xetrov83002239m.g,Xetrov83002350m.g,Xetrov83002365m.g,Xetrov83002667m.g,Xetrov83003041m.g,Xetrov83003301m.g,Xetrov83003346m.g,Xetrov83003489m.g,Xetrov83004316m.g,Xetrov83004406m.g,Xetrov83004529m.g,Xet…	GO:0010604
39	embryo development ending in birth or egg hatching	0.00261955	Xetrov83000282m.g,Xetrov83000349m.g,Xetrov83000535m.g,Xetrov83000548m.g,Xetrov83000754m.g,Xetrov83000915m.g,Xetrov83001569m.g,Xetrov83001572m.g,Xetrov83001656m.g,Xetrov83002406m.g,Xetrov83002408m.g,Xetrov83002775m.g,Xetrov83002838m.g,Xetrov83003068m.g,Xetrov83003478m.g,Xetrov83004792m.g,Xetrov83005011m.g,Xetrov83005188m.g,Xetrov83005191m.g,Xetrov83006055m.g,Xetrov83006962m.g,Xetrov83007762m.g,Xet…	GO:0009792
39	chordate embryonic development	0.00261955	Xetrov83000282m.g,Xetrov83000349m.g,Xetrov83000535m.g,Xetrov83000548m.g,Xetrov83000754m.g,Xetrov83000915m.g,Xetrov83001569m.g,Xetrov83001572m.g,Xetrov83001656m.g,Xetrov83002406m.g,Xetrov83002408m.g,Xetrov83002775m.g,Xetrov83002838m.g,Xetrov83003068m.g,Xetrov83003478m.g,Xetrov83004792m.g,Xetrov83005011m.g,Xetrov83005188m.g,Xetrov83005191m.g,Xetrov83006055m.g,Xetrov83006962m.g,Xetrov83007762m.g,Xet…	GO:0043009
39	organic anion transport	0.00273249	Xetrov83001092m.g,Xetrov83001104m.g,Xetrov83001209m.g,Xetrov83001803m.g,Xetrov83001876m.g,Xetrov83002152m.g,Xetrov83003231m.g,Xetrov83005008m.g,Xetrov83005051m.g,Xetrov83005120m.g,Xetrov83008652m.g,Xetrov83008753m.g,Xetrov83008775m.g,Xetrov83009192m.g,Xetrov83009378m.g,Xetrov83009385m.g,Xetrov83009874m.g,Xetrov83010345m.g,Xetrov83011791m.g,Xetrov83011866m.g,Xetrov83012097m.g,Xetrov83012132m.g,Xet…	GO:0015711
39	positive regulation of transcription from RNA polymerase II promoter	0.00278576	Xetrov83000139m.g,Xetrov83000915m.g,Xetrov83001708m.g,Xetrov83002007m.g,Xetrov83002238m.g,Xetrov83002239m.g,Xetrov83002667m.g,Xetrov83003346m.g,Xetrov83004316m.g,Xetrov83004406m.g,Xetrov83006156m.g,Xetrov83007582m.g,Xetrov83009319m.g,Xetrov83009591m.g,Xetrov83011495m.g,Xetrov83012576m.g,Xetrov83012742m.g,Xetrov83012791m.g,Xetrov83013462m.g,Xetrov83014233m.g,Xetrov83016362m.g,Xetrov83016470m.g,Xet…	GO:0045944
39	neuron-neuron synaptic transmission	0.00290026	Xetrov83001851m.g,Xetrov83002332m.g,Xetrov83004112m.g,Xetrov83005338m.g,Xetrov83006817m.g,Xetrov83009127m.g,Xetrov83009781m.g,Xetrov83009834m.g,Xetrov83011770m.g,Xetrov83012328m.g,Xetrov83014632m.g,Xetrov83019969m.g,Xetrov83021078m.g,Xetrov83024403m.g,Xetrov83033883m.g,,,	GO:0007270
39	epithalamus development	0.00292017	Xetrov83002775m.g,Xetrov83005484m.g,Xetrov83008418m.g,Xetrov83014179m.g,Xetrov83019144m.g,Xetrov83033501m.g	GO:0021538
39	ion transport	0.00293599	Xetrov83000273m.g,Xetrov83000276m.g,Xetrov83000380m.g,Xetrov83000484m.g,Xetrov83000643m.g,Xetrov83000809m.g,Xetrov83001092m.g,Xetrov83001104m.g,Xetrov83001209m.g,Xetrov83001797m.g,Xetrov83001803m.g,Xetrov83001851m.g,Xetrov83001876m.g,Xetrov83002079m.g,Xetrov83002152m.g,Xetrov83002332m.g,Xetrov83002533m.g,Xetrov83002547m.g,Xetrov83002596m.g,Xetrov83002618m.g,Xetrov83002666m.g,Xetrov83003070m.g,Xet…	GO:0006811
39	transcription from RNA polymerase II promoter	0.00293632	Xetrov83000060m.g,Xetrov83000139m.g,Xetrov83000478m.g,Xetrov83000875m.g,Xetrov83000915m.g,Xetrov83001143m.g,Xetrov83001643m.g,Xetrov83001669m.g,Xetrov83001708m.g,Xetrov83001887m.g,Xetrov83002007m.g,Xetrov83002015m.g,Xetrov83002067m.g,Xetrov83002238m.g,Xetrov83002239m.g,Xetrov83002408m.g,Xetrov83002409m.g,Xetrov83002632m.g,Xetrov83002667m.g,Xetrov83002851m.g,Xetrov83003346m.g,Xetrov83004204m.g,Xet…	GO:0006366
39	purine ribonucleoside salvage	0.00298558	Xetrov83001790m.g,Xetrov83017515m.g,Xetrov83018703m.g,Xetrov83021493m.g	GO:0006166
39	regulation of Wnt signaling pathway involved in dorsal/ventral axis specification	0.00298558	Xetrov83005188m.g,Xetrov83014991m.g,Xetrov83023577m.g,Xetrov83028512m.g	GO:2000053
39	synaptic transmission	0.00316794	Xetrov83000945m.g,Xetrov83001632m.g,Xetrov83001851m.g,Xetrov83002332m.g,Xetrov83002618m.g,Xetrov83003347m.g,Xetrov83004112m.g,Xetrov83004426m.g,Xetrov83005100m.g,Xetrov83005338m.g,Xetrov83005894m.g,Xetrov83006083m.g,Xetrov83006817m.g,Xetrov83007825m.g,Xetrov83008482m.g,Xetrov83008839m.g,Xetrov83008862m.g,Xetrov83009127m.g,Xetrov83009393m.g,Xetrov83009781m.g,Xetrov83009834m.g,Xetrov83010164m.g,Xet…	GO:0007268
39	autonomic nervous system development	0.00319269	Xetrov83002408m.g,Xetrov83009130m.g,Xetrov83009134m.g,Xetrov83009138m.g,Xetrov83012269m.g,Xetrov83014498m.g,Xetrov83017022m.g,Xetrov83021142m.g,Xetrov83021317m.g,Xetrov83027259m.g	GO:0048483
39	cellular response to organonitrogen compound	0.00332431	Xetrov83000379m.g,Xetrov83004773m.g,Xetrov83005011m.g,Xetrov83005999m.g,Xetrov83008035m.g,Xetrov83008482m.g,Xetrov83008657m.g,Xetrov83009529m.g,Xetrov83009686m.g,Xetrov83012321m.g,Xetrov83014049m.g,Xetrov83014390m.g,Xetrov83014907m.g,Xetrov83016348m.g,Xetrov83016515m.g,Xetrov83018221m.g,Xetrov83018345m.g,Xetrov83021089m.g,Xetrov83022438m.g,Xetrov83023924m.g,Xetrov83024389m.g,Xetrov83026019m.g,Xet…	GO:0071417
39	lactate transport	0.00336948	Xetrov83005120m.g,Xetrov83009385m.g,Xetrov83018486m.g,Xetrov83026064m.g,Xetrov83027884m.g	GO:0015727
39	lactate transmembrane transport	0.00336948	Xetrov83005120m.g,Xetrov83009385m.g,Xetrov83018486m.g,Xetrov83026064m.g,Xetrov83027884m.g	GO:0035873
39	plasma membrane lactate transport	0.00336948	Xetrov83005120m.g,Xetrov83009385m.g,Xetrov83018486m.g,Xetrov83026064m.g,Xetrov83027884m.g	GO:0035879
39	ion transmembrane transport	0.0034552	Xetrov83000276m.g,Xetrov83000484m.g,Xetrov83000643m.g,Xetrov83000809m.g,Xetrov83001209m.g,Xetrov83001797m.g,Xetrov83001851m.g,Xetrov83001876m.g,Xetrov83002079m.g,Xetrov83002332m.g,Xetrov83002618m.g,Xetrov83003258m.g,Xetrov83003339m.g,Xetrov83003347m.g,Xetrov83004078m.g,Xetrov83004112m.g,Xetrov83004960m.g,Xetrov83005008m.g,Xetrov83005009m.g,Xetrov83005051m.g,Xetrov83005120m.g,Xetrov83005134m.g,Xet…	GO:0034220
39	blood vessel development	0.00359145	Xetrov83000169m.g,Xetrov83000343m.g,Xetrov83000415m.g,Xetrov83000511m.g,Xetrov83001294m.g,Xetrov83001572m.g,Xetrov83001799m.g,Xetrov83001993m.g,Xetrov83003070m.g,Xetrov83005012m.g,Xetrov83005484m.g,Xetrov83006006m.g,Xetrov83006071m.g,Xetrov83008186m.g,Xetrov83008652m.g,Xetrov83008698m.g,Xetrov83008891m.g,Xetrov83009011m.g,Xetrov83009132m.g,Xetrov83009433m.g,Xetrov83009638m.g,Xetrov83009648m.g,Xet…	GO:0001568
39	cell fate commitment involved in formation of primary germ layer	0.00360024	Xetrov83001993m.g,Xetrov83002238m.g,Xetrov83002253m.g,Xetrov83003193m.g,Xetrov83003478m.g,Xetrov83019080m.g,Xetrov83022096m.g,Xetrov83026322m.g	GO:0060795
39	negative regulation of RNA metabolic process	0.00364837	Xetrov83000060m.g,Xetrov83001708m.g,Xetrov83002667m.g,Xetrov83004316m.g,Xetrov83006360m.g,Xetrov83006562m.g,Xetrov83007566m.g,Xetrov83007595m.g,Xetrov83008186m.g,Xetrov83008413m.g,Xetrov83010001m.g,Xetrov83010157m.g,Xetrov83012038m.g,Xetrov83012146m.g,Xetrov83012269m.g,Xetrov83012562m.g,Xetrov83012613m.g,Xetrov83013495m.g,Xetrov83013558m.g,Xetrov83013987m.g,Xetrov83014200m.g,Xetrov83014233m.g,Xet…	GO:0051253
39	modulation of synaptic transmission	0.00367116	Xetrov83004426m.g,Xetrov83008862m.g,Xetrov83009127m.g,Xetrov83012328m.g,Xetrov83012982m.g,Xetrov83014202m.g,Xetrov83014632m.g,Xetrov83017356m.g,Xetrov83018221m.g,Xetrov83018345m.g,Xetrov83024308m.g	GO:0050804
39	positive regulation of gene expression	0.00372928	Xetrov83000139m.g,Xetrov83000915m.g,Xetrov83001143m.g,Xetrov83001708m.g,Xetrov83002007m.g,Xetrov83002238m.g,Xetrov83002239m.g,Xetrov83002350m.g,Xetrov83002667m.g,Xetrov83003346m.g,Xetrov83004316m.g,Xetrov83004406m.g,Xetrov83004529m.g,Xetrov83004974m.g,Xetrov83005188m.g,Xetrov83006156m.g,Xetrov83007566m.g,Xetrov83007582m.g,Xetrov83009319m.g,Xetrov83009365m.g,Xetrov83009591m.g,Xetrov83010093m.g,Xet…	GO:0010628
39	divalent metal ion transport	0.00384893	Xetrov83000380m.g,Xetrov83003070m.g,Xetrov83003235m.g,Xetrov83004795m.g,Xetrov83004960m.g,Xetrov83005651m.g,Xetrov83007566m.g,Xetrov83008748m.g,Xetrov83009134m.g,Xetrov83011014m.g,Xetrov83011040m.g,Xetrov83011110m.g,Xetrov83012049m.g,Xetrov83012483m.g,Xetrov83013394m.g,Xetrov83015108m.g,Xetrov83016358m.g,Xetrov83016897m.g,Xetrov83017480m.g,Xetrov83018650m.g,Xetrov83019010m.g,Xetrov83019980m.g,Xet…	GO:0070838
39	divalent inorganic cation transport	0.00384893	Xetrov83000380m.g,Xetrov83003070m.g,Xetrov83003235m.g,Xetrov83004795m.g,Xetrov83004960m.g,Xetrov83005651m.g,Xetrov83007566m.g,Xetrov83008748m.g,Xetrov83009134m.g,Xetrov83011014m.g,Xetrov83011040m.g,Xetrov83011110m.g,Xetrov83012049m.g,Xetrov83012483m.g,Xetrov83013394m.g,Xetrov83015108m.g,Xetrov83016358m.g,Xetrov83016897m.g,Xetrov83017480m.g,Xetrov83018650m.g,Xetrov83019010m.g,Xetrov83019980m.g,Xet…	GO:0072511
39	cell fate specification	0.00385824	Xetrov83000282m.g,Xetrov83001993m.g,Xetrov83002238m.g,Xetrov83002253m.g,Xetrov83003193m.g,Xetrov83003478m.g,Xetrov83008418m.g,Xetrov83009011m.g,Xetrov83011625m.g,Xetrov83012489m.g,Xetrov83012742m.g,Xetrov83016746m.g,Xetrov83016873m.g,Xetrov83016919m.g,Xetrov83019080m.g,Xetrov83022072m.g,Xetrov83022096m.g,Xetrov83026322m.g,Xetrov83028192m.g	GO:0001708
39	positive regulation of multicellular organismal process	0.00390383	Xetrov83000060m.g,Xetrov83000139m.g,Xetrov83000836m.g,Xetrov83002238m.g,Xetrov83002632m.g,Xetrov83003301m.g,Xetrov83003610m.g,Xetrov83005188m.g,Xetrov83007825m.g,Xetrov83008186m.g,Xetrov83008209m.g,Xetrov83008367m.g,Xetrov83009080m.g,Xetrov83009372m.g,Xetrov83009591m.g,Xetrov83009648m.g,Xetrov83009781m.g,Xetrov83012269m.g,Xetrov83012675m.g,Xetrov83014211m.g,Xetrov83014593m.g,Xetrov83015363m.g,Xet…	GO:0051240
39	negative regulation of transcription, DNA-templated	0.00407201	Xetrov83000060m.g,Xetrov83001708m.g,Xetrov83002667m.g,Xetrov83004316m.g,Xetrov83006360m.g,Xetrov83006562m.g,Xetrov83007566m.g,Xetrov83007595m.g,Xetrov83008186m.g,Xetrov83008413m.g,Xetrov83010001m.g,Xetrov83010157m.g,Xetrov83012038m.g,Xetrov83012146m.g,Xetrov83012269m.g,Xetrov83012562m.g,Xetrov83012613m.g,Xetrov83013495m.g,Xetrov83013558m.g,Xetrov83013987m.g,Xetrov83014233m.g,Xetrov83014238m.g,Xet…	GO:0045892
39	vasculature development	0.00410163	Xetrov83000169m.g,Xetrov83000343m.g,Xetrov83000415m.g,Xetrov83000511m.g,Xetrov83000804m.g,Xetrov83001294m.g,Xetrov83001572m.g,Xetrov83001799m.g,Xetrov83001993m.g,Xetrov83003070m.g,Xetrov83005012m.g,Xetrov83005484m.g,Xetrov83006006m.g,Xetrov83006071m.g,Xetrov83008186m.g,Xetrov83008544m.g,Xetrov83008652m.g,Xetrov83008698m.g,Xetrov83008891m.g,Xetrov83009011m.g,Xetrov83009132m.g,Xetrov83009433m.g,Xet…	GO:0001944
39	positive regulation of nitrogen compound metabolic process	0.00411771	Xetrov83000139m.g,Xetrov83000836m.g,Xetrov83000915m.g,Xetrov83001143m.g,Xetrov83001708m.g,Xetrov83002007m.g,Xetrov83002238m.g,Xetrov83002239m.g,Xetrov83002350m.g,Xetrov83002667m.g,Xetrov83003346m.g,Xetrov83004316m.g,Xetrov83004406m.g,Xetrov83004529m.g,Xetrov83004974m.g,Xetrov83006156m.g,Xetrov83007566m.g,Xetrov83007582m.g,Xetrov83009319m.g,Xetrov83009365m.g,Xetrov83009591m.g,Xetrov83009743m.g,Xet…	GO:0051173
39	regulation of macromolecule metabolic process	0.00416693	Xetrov83000060m.g,Xetrov83000085m.g,Xetrov83000139m.g,Xetrov83000167m.g,Xetrov83000282m.g,Xetrov83000321m.g,Xetrov83000357m.g,Xetrov83000478m.g,Xetrov83000535m.g,Xetrov83000548m.g,Xetrov83000573m.g,Xetrov83000804m.g,Xetrov83000841m.g,Xetrov83000875m.g,Xetrov83000905m.g,Xetrov83000915m.g,Xetrov83001143m.g,Xetrov83001210m.g,Xetrov83001235m.g,Xetrov83001591m.g,Xetrov83001612m.g,Xetrov83001613m.g,Xet…	GO:0060255
39	positive regulation of nervous system development	0.00419127	Xetrov83000139m.g,Xetrov83002238m.g,Xetrov83007825m.g,Xetrov83008367m.g,Xetrov83009080m.g,Xetrov83012269m.g,Xetrov83012675m.g,Xetrov83014211m.g,Xetrov83014593m.g,Xetrov83015363m.g,Xetrov83018345m.g,Xetrov83018580m.g,Xetrov83029648m.g,,	GO:0051962
39	nerve development	0.00428287	Xetrov83002408m.g,Xetrov83002539m.g,Xetrov83003193m.g,Xetrov83005590m.g,Xetrov83006724m.g,Xetrov83008637m.g,Xetrov83008698m.g,Xetrov83009134m.g,Xetrov83012269m.g,Xetrov83016873m.g,Xetrov83017022m.g,Xetrov83018756m.g,Xetrov83024854m.g,Xetrov83028817m.g,	GO:0021675
39	digestive tract morphogenesis	0.00429331	Xetrov83000282m.g,Xetrov83000548m.g,Xetrov83001231m.g,Xetrov83002698m.g,Xetrov83009011m.g,Xetrov83010270m.g,Xetrov83011150m.g,Xetrov83013495m.g,Xetrov83013986m.g,Xetrov83016873m.g,Xetrov83017277m.g,Xetrov83018444m.g,Xetrov83018481m.g,Xetrov83022096m.g,Xetrov83033501m.g	GO:0048546
39	negative regulation of RNA biosynthetic process	0.00435204	Xetrov83000060m.g,Xetrov83001708m.g,Xetrov83002667m.g,Xetrov83004316m.g,Xetrov83006360m.g,Xetrov83006562m.g,Xetrov83007566m.g,Xetrov83007595m.g,Xetrov83008186m.g,Xetrov83008413m.g,Xetrov83010001m.g,Xetrov83010157m.g,Xetrov83012038m.g,Xetrov83012146m.g,Xetrov83012269m.g,Xetrov83012562m.g,Xetrov83012613m.g,Xetrov83013495m.g,Xetrov83013558m.g,Xetrov83013987m.g,Xetrov83014200m.g,Xetrov83014233m.g,Xet…	GO:1902679
39	negative regulation of nucleic acid-templated transcription	0.00435204	Xetrov83000060m.g,Xetrov83001708m.g,Xetrov83002667m.g,Xetrov83004316m.g,Xetrov83006360m.g,Xetrov83006562m.g,Xetrov83007566m.g,Xetrov83007595m.g,Xetrov83008186m.g,Xetrov83008413m.g,Xetrov83010001m.g,Xetrov83010157m.g,Xetrov83012038m.g,Xetrov83012146m.g,Xetrov83012269m.g,Xetrov83012562m.g,Xetrov83012613m.g,Xetrov83013495m.g,Xetrov83013558m.g,Xetrov83013987m.g,Xetrov83014200m.g,Xetrov83014233m.g,Xet…	GO:1903507
39	forebrain development	0.00451239	Xetrov83001230m.g,Xetrov83002775m.g,Xetrov83003478m.g,Xetrov83004770m.g,Xetrov83005484m.g,Xetrov83008418m.g,Xetrov83008698m.g,Xetrov83008808m.g,Xetrov83009011m.g,Xetrov83009704m.g,Xetrov83009780m.g,Xetrov83012377m.g,Xetrov83013558m.g,Xetrov83013828m.g,Xetrov83014179m.g,Xetrov83015201m.g,Xetrov83015522m.g,Xetrov83016873m.g,Xetrov83017473m.g,Xetrov83017741m.g,Xetrov83018481m.g,Xetrov83018959m.g,Xet…	GO:0030900
39	cell-cell adhesion via plasma-membrane adhesion molecules	0.00452719	Xetrov83002406m.g,Xetrov83002843m.g,Xetrov83003133m.g,Xetrov83003310m.g,Xetrov83004154m.g,Xetrov83004948m.g,Xetrov83005940m.g,Xetrov83005946m.g,Xetrov83006138m.g,Xetrov83007825m.g,Xetrov83010005m.g,Xetrov83011504m.g,Xetrov83011935m.g,Xetrov83012034m.g,Xetrov83012140m.g,Xetrov83016419m.g,Xetrov83016460m.g,Xetrov83016541m.g,Xetrov83016542m.g,Xetrov83016884m.g,Xetrov83016890m.g,Xetrov83016995m.g,Xet…	GO:0098742
39	anion transport	0.00468011	Xetrov83001092m.g,Xetrov83001104m.g,Xetrov83001209m.g,Xetrov83001803m.g,Xetrov83001876m.g,Xetrov83002152m.g,Xetrov83002533m.g,Xetrov83002596m.g,Xetrov83003231m.g,Xetrov83003339m.g,Xetrov83005008m.g,Xetrov83005051m.g,Xetrov83005120m.g,Xetrov83005894m.g,Xetrov83008570m.g,Xetrov83008652m.g,Xetrov83008753m.g,Xetrov83008775m.g,Xetrov83009192m.g,Xetrov83009305m.g,Xetrov83009372m.g,Xetrov83009378m.g,Xet…	GO:0006820
39	BMP signaling pathway	0.00488553	Xetrov83000875m.g,Xetrov83002632m.g,Xetrov83003478m.g,Xetrov83003610m.g,Xetrov83008594m.g,Xetrov83008609m.g,Xetrov83009264m.g,Xetrov83009649m.g,Xetrov83015350m.g,Xetrov83016008m.g,Xetrov83016602m.g,Xetrov83016746m.g,Xetrov83017473m.g,Xetrov83017579m.g,Xetrov83018481m.g,Xetrov83022075m.g,Xetrov83022096m.g,Xetrov83023023m.g,Xetrov83027080m.g,Xetrov83027259m.g,,	GO:0030509
39	response to BMP	0.00488553	Xetrov83000875m.g,Xetrov83002632m.g,Xetrov83003478m.g,Xetrov83003610m.g,Xetrov83008594m.g,Xetrov83008609m.g,Xetrov83009264m.g,Xetrov83009649m.g,Xetrov83015350m.g,Xetrov83016008m.g,Xetrov83016602m.g,Xetrov83016746m.g,Xetrov83017473m.g,Xetrov83017579m.g,Xetrov83018481m.g,Xetrov83022075m.g,Xetrov83022096m.g,Xetrov83023023m.g,Xetrov83027080m.g,Xetrov83027259m.g,,	GO:0071772
39	cellular response to BMP stimulus	0.00488553	Xetrov83000875m.g,Xetrov83002632m.g,Xetrov83003478m.g,Xetrov83003610m.g,Xetrov83008594m.g,Xetrov83008609m.g,Xetrov83009264m.g,Xetrov83009649m.g,Xetrov83015350m.g,Xetrov83016008m.g,Xetrov83016602m.g,Xetrov83016746m.g,Xetrov83017473m.g,Xetrov83017579m.g,Xetrov83018481m.g,Xetrov83022075m.g,Xetrov83022096m.g,Xetrov83023023m.g,Xetrov83027080m.g,Xetrov83027259m.g,,	GO:0071773
39	cell fate commitment	0.00489552	Xetrov83000282m.g,Xetrov83001993m.g,Xetrov83002238m.g,Xetrov83002253m.g,Xetrov83002605m.g,Xetrov83003193m.g,Xetrov83003478m.g,Xetrov83008418m.g,Xetrov83009011m.g,Xetrov83009294m.g,Xetrov83011625m.g,Xetrov83012118m.g,Xetrov83012269m.g,Xetrov83012489m.g,Xetrov83012742m.g,Xetrov83013495m.g,Xetrov83014593m.g,Xetrov83014946m.g,Xetrov83016694m.g,Xetrov83016746m.g,Xetrov83016873m.g,Xetrov83016919m.g,Xet…	GO:0045165
39	regulation of cell proliferation	0.00503971	Xetrov83000548m.g,Xetrov83000915m.g,Xetrov83001572m.g,Xetrov83001792m.g,Xetrov83002365m.g,Xetrov83002632m.g,Xetrov83003434m.g,Xetrov83004820m.g,Xetrov83005012m.g,Xetrov83006055m.g,Xetrov83006071m.g,Xetrov83007734m.g,Xetrov83008367m.g,Xetrov83008910m.g,Xetrov83009080m.g,Xetrov83009136m.g,Xetrov83009740m.g,Xetrov83009937m.g,Xetrov83010001m.g,Xetrov83011886m.g,Xetrov83013495m.g,Xetrov83013956m.g,Xet…	GO:0042127
39	ionotropic glutamate receptor signaling pathway	0.00506061	Xetrov83001851m.g,Xetrov83002332m.g,Xetrov83004112m.g,Xetrov83005338m.g,Xetrov83006817m.g,Xetrov83019969m.g,Xetrov83021078m.g,,	GO:0035235
39	transcription, DNA-templated	0.00510375	Xetrov83000060m.g,Xetrov83000085m.g,Xetrov83000139m.g,Xetrov83000167m.g,Xetrov83000282m.g,Xetrov83000478m.g,Xetrov83000804m.g,Xetrov83000875m.g,Xetrov83000905m.g,Xetrov83000915m.g,Xetrov83001143m.g,Xetrov83001210m.g,Xetrov83001235m.g,Xetrov83001591m.g,Xetrov83001612m.g,Xetrov83001613m.g,Xetrov83001643m.g,Xetrov83001656m.g,Xetrov83001669m.g,Xetrov83001708m.g,Xetrov83001866m.g,Xetrov83001887m.g,Xet…	GO:0006351
39	homophilic cell adhesion via plasma membrane adhesion molecules	0.00522353	Xetrov83002406m.g,Xetrov83002843m.g,Xetrov83003133m.g,Xetrov83003310m.g,Xetrov83004154m.g,Xetrov83004948m.g,Xetrov83005940m.g,Xetrov83005946m.g,Xetrov83006138m.g,Xetrov83010005m.g,Xetrov83011935m.g,Xetrov83012034m.g,Xetrov83012140m.g,Xetrov83016419m.g,Xetrov83016460m.g,Xetrov83016541m.g,Xetrov83016542m.g,Xetrov83016884m.g,Xetrov83016890m.g,Xetrov83016995m.g,Xetrov83017391m.g,Xetrov83017395m.g,Xet…	GO:0007156
39	cell migration	0.00522807	Xetrov83000169m.g,Xetrov83000548m.g,Xetrov83000879m.g,Xetrov83000915m.g,Xetrov83002340m.g,Xetrov83002408m.g,Xetrov83003070m.g,Xetrov83003347m.g,Xetrov83004184m.g,Xetrov83004316m.g,Xetrov83004497m.g,Xetrov83004838m.g,Xetrov83005110m.g,Xetrov83006006m.g,Xetrov83007734m.g,Xetrov83008186m.g,Xetrov83008367m.g,Xetrov83008413m.g,Xetrov83008418m.g,Xetrov83008544m.g,Xetrov83008808m.g,Xetrov83008910m.g,Xet…	GO:0016477
39	negative regulation of nucleobase-containing compound metabolic process	0.00529301	Xetrov83000060m.g,Xetrov83001708m.g,Xetrov83002667m.g,Xetrov83004316m.g,Xetrov83006360m.g,Xetrov83006562m.g,Xetrov83007566m.g,Xetrov83007595m.g,Xetrov83008186m.g,Xetrov83008398m.g,Xetrov83008413m.g,Xetrov83008896m.g,Xetrov83010001m.g,Xetrov83010157m.g,Xetrov83012038m.g,Xetrov83012146m.g,Xetrov83012269m.g,Xetrov83012562m.g,Xetrov83012613m.g,Xetrov83013495m.g,Xetrov83013558m.g,Xetrov83013987m.g,Xet…	GO:0045934
39	synaptic transmission, glutamatergic	0.00534052	Xetrov83001851m.g,Xetrov83002332m.g,Xetrov83004112m.g,Xetrov83005338m.g,Xetrov83006817m.g,Xetrov83009127m.g,Xetrov83014632m.g,Xetrov83019969m.g,Xetrov83021078m.g,Xetrov83024403m.g,,,	GO:0035249
39	negative regulation of cellular macromolecule biosynthetic process	0.00549139	Xetrov83000060m.g,Xetrov83001708m.g,Xetrov83002667m.g,Xetrov83003339m.g,Xetrov83004068m.g,Xetrov83004316m.g,Xetrov83006360m.g,Xetrov83006562m.g,Xetrov83007566m.g,Xetrov83007595m.g,Xetrov83008186m.g,Xetrov83008413m.g,Xetrov83008896m.g,Xetrov83009822m.g,Xetrov83010001m.g,Xetrov83010157m.g,Xetrov83012038m.g,Xetrov83012146m.g,Xetrov83012269m.g,Xetrov83012562m.g,Xetrov83012613m.g,Xetrov83013495m.g,Xet…	GO:2000113
39	appendage development	0.00559726	Xetrov83000282m.g,Xetrov83000544m.g,Xetrov83000548m.g,Xetrov83002406m.g,Xetrov83002901m.g,Xetrov83003068m.g,Xetrov83005590m.g,Xetrov83009011m.g,Xetrov83011880m.g,Xetrov83011896m.g,Xetrov83012038m.g,Xetrov83014593m.g,Xetrov83016125m.g,Xetrov83016460m.g,Xetrov83016746m.g,Xetrov83017238m.g,Xetrov83017435m.g,Xetrov83019080m.g,Xetrov83021010m.g,Xetrov83022096m.g,Xetrov83022435m.g,Xetrov83027259m.g,	GO:0048736
39	negative regulation of macromolecule biosynthetic process	0.00577835	Xetrov83000060m.g,Xetrov83001708m.g,Xetrov83002667m.g,Xetrov83003339m.g,Xetrov83004068m.g,Xetrov83004316m.g,Xetrov83006360m.g,Xetrov83006562m.g,Xetrov83007566m.g,Xetrov83007595m.g,Xetrov83008186m.g,Xetrov83008413m.g,Xetrov83008896m.g,Xetrov83009822m.g,Xetrov83010001m.g,Xetrov83010157m.g,Xetrov83012038m.g,Xetrov83012146m.g,Xetrov83012269m.g,Xetrov83012562m.g,Xetrov83012613m.g,Xetrov83013495m.g,Xet…	GO:0010558
39	regulation of transport	0.00582033	Xetrov83001669m.g,Xetrov83002596m.g,Xetrov83003301m.g,Xetrov83004078m.g,Xetrov83005009m.g,Xetrov83005100m.g,Xetrov83005134m.g,Xetrov83006083m.g,Xetrov83006173m.g,Xetrov83006575m.g,Xetrov83007016m.g,Xetrov83008007m.g,Xetrov83008482m.g,Xetrov83008698m.g,Xetrov83008748m.g,Xetrov83008835m.g,Xetrov83008862m.g,Xetrov83009134m.g,Xetrov83009372m.g,Xetrov83009393m.g,Xetrov83009418m.g,Xetrov83010808m.g,Xet…	GO:0051049
39	cell adhesion	0.0059197	Xetrov83000283m.g,Xetrov83000491m.g,Xetrov83000783m.g,Xetrov83002406m.g,Xetrov83002843m.g,Xetrov83003133m.g,Xetrov83003310m.g,Xetrov83004142m.g,Xetrov83004154m.g,Xetrov83004426m.g,Xetrov83004948m.g,Xetrov83005940m.g,Xetrov83005946m.g,Xetrov83006138m.g,Xetrov83006614m.g,Xetrov83006724m.g,Xetrov83007825m.g,Xetrov83008413m.g,Xetrov83008418m.g,Xetrov83008475m.g,Xetrov83008635m.g,Xetrov83008637m.g,Xet…	GO:0007155
39	biological adhesion	0.0059197	Xetrov83000283m.g,Xetrov83000491m.g,Xetrov83000783m.g,Xetrov83002406m.g,Xetrov83002843m.g,Xetrov83003133m.g,Xetrov83003310m.g,Xetrov83004142m.g,Xetrov83004154m.g,Xetrov83004426m.g,Xetrov83004948m.g,Xetrov83005940m.g,Xetrov83005946m.g,Xetrov83006138m.g,Xetrov83006614m.g,Xetrov83006724m.g,Xetrov83007825m.g,Xetrov83008413m.g,Xetrov83008418m.g,Xetrov83008475m.g,Xetrov83008635m.g,Xetrov83008637m.g,Xet…	GO:0022610
39	cell projection morphogenesis	0.00595225	Xetrov83000282m.g,Xetrov83000548m.g,Xetrov83000783m.g,Xetrov83000836m.g,Xetrov83001152m.g,Xetrov83001542m.g,Xetrov83002408m.g,Xetrov83003347m.g,Xetrov83003427m.g,Xetrov83003489m.g,Xetrov83004184m.g,Xetrov83004705m.g,Xetrov83005012m.g,Xetrov83005484m.g,Xetrov83005781m.g,Xetrov83006006m.g,Xetrov83006008m.g,Xetrov83007762m.g,Xetrov83008367m.g,Xetrov83008698m.g,Xetrov83008808m.g,Xetrov83008902m.g,Xet…	GO:0048858
39	neural tube development	0.00598572	Xetrov83000548m.g,Xetrov83002408m.g,Xetrov83003478m.g,Xetrov83005188m.g,Xetrov83005191m.g,Xetrov83006055m.g,Xetrov83008808m.g,Xetrov83009011m.g,Xetrov83011508m.g,Xetrov83013986m.g,Xetrov83016239m.g,Xetrov83016460m.g,Xetrov83016746m.g,Xetrov83016860m.g,Xetrov83016873m.g,Xetrov83017277m.g,Xetrov83017741m.g,Xetrov83019175m.g,Xetrov83019338m.g,Xetrov83019861m.g,Xetrov83022072m.g,	GO:0021915
39	fin development	0.00598572	Xetrov83000282m.g,Xetrov83000544m.g,Xetrov83000548m.g,Xetrov83002406m.g,Xetrov83002901m.g,Xetrov83003068m.g,Xetrov83005590m.g,Xetrov83009011m.g,Xetrov83011880m.g,Xetrov83011896m.g,Xetrov83012038m.g,Xetrov83014593m.g,Xetrov83016125m.g,Xetrov83016460m.g,Xetrov83016746m.g,Xetrov83017238m.g,Xetrov83017435m.g,Xetrov83019080m.g,Xetrov83021010m.g,Xetrov83022096m.g,Xetrov83022435m.g,	GO:0033333
39	cranial nerve development	0.00606989	Xetrov83002408m.g,Xetrov83002539m.g,Xetrov83003193m.g,Xetrov83005590m.g,Xetrov83008698m.g,Xetrov83009134m.g,Xetrov83012269m.g,Xetrov83016873m.g,Xetrov83017022m.g,Xetrov83018756m.g,Xetrov83024854m.g,Xetrov83028817m.g,	GO:0021545
39	striated muscle tissue development	0.00630442	Xetrov83000183m.g,Xetrov83000187m.g,Xetrov83000282m.g,Xetrov83000349m.g,Xetrov83000905m.g,Xetrov83000915m.g,Xetrov83003068m.g,Xetrov83003164m.g,Xetrov83003193m.g,Xetrov83003346m.g,Xetrov83003347m.g,Xetrov83004890m.g,Xetrov83008209m.g,Xetrov83009011m.g,Xetrov83009427m.g,Xetrov83009591m.g,Xetrov83009695m.g,Xetrov83012194m.g,Xetrov83012409m.g,Xetrov83013443m.g,Xetrov83014923m.g,Xetrov83015110m.g,Xet…	GO:0014706
39	cell motility	0.00635406	Xetrov83000169m.g,Xetrov83000548m.g,Xetrov83000879m.g,Xetrov83000915m.g,Xetrov83001669m.g,Xetrov83002340m.g,Xetrov83002408m.g,Xetrov83003070m.g,Xetrov83003347m.g,Xetrov83004184m.g,Xetrov83004316m.g,Xetrov83004497m.g,Xetrov83004838m.g,Xetrov83005110m.g,Xetrov83006006m.g,Xetrov83007734m.g,Xetrov83008186m.g,Xetrov83008367m.g,Xetrov83008413m.g,Xetrov83008418m.g,Xetrov83008544m.g,Xetrov83008808m.g,Xet…	GO:0048870
39	localization of cell	0.00635406	Xetrov83000169m.g,Xetrov83000548m.g,Xetrov83000879m.g,Xetrov83000915m.g,Xetrov83001669m.g,Xetrov83002340m.g,Xetrov83002408m.g,Xetrov83003070m.g,Xetrov83003347m.g,Xetrov83004184m.g,Xetrov83004316m.g,Xetrov83004497m.g,Xetrov83004838m.g,Xetrov83005110m.g,Xetrov83006006m.g,Xetrov83007734m.g,Xetrov83008186m.g,Xetrov83008367m.g,Xetrov83008413m.g,Xetrov83008418m.g,Xetrov83008544m.g,Xetrov83008808m.g,Xet…	GO:0051674
39	calcium ion transmembrane transport	0.00638598	Xetrov83004960m.g,Xetrov83005651m.g,Xetrov83007566m.g,Xetrov83009134m.g,Xetrov83011014m.g,Xetrov83011040m.g,Xetrov83011110m.g,Xetrov83012049m.g,Xetrov83012483m.g,Xetrov83016358m.g,Xetrov83016897m.g,Xetrov83017480m.g,Xetrov83019010m.g,Xetrov83019980m.g,Xetrov83019983m.g,Xetrov83021118m.g,Xetrov83024713m.g,Xetrov83027852m.g,Xetrov83028219m.g,Xetrov83032693m.g	GO:0070588
39	camera-type eye morphogenesis	0.0064618	Xetrov83000282m.g,Xetrov83002632m.g,Xetrov83002775m.g,Xetrov83003021m.g,Xetrov83004838m.g,Xetrov83004901m.g,Xetrov83005110m.g,Xetrov83005191m.g,Xetrov83005590m.g,Xetrov83005740m.g,Xetrov83008367m.g,Xetrov83008413m.g,Xetrov83008418m.g,Xetrov83009134m.g,Xetrov83009546m.g,Xetrov83009686m.g,Xetrov83009902m.g,Xetrov83013828m.g,Xetrov83013986m.g,Xetrov83014238m.g,Xetrov83014923m.g,Xetrov83016460m.g,Xet…	GO:0048593
39	cell part morphogenesis	0.00660116	Xetrov83000282m.g,Xetrov83000548m.g,Xetrov83000783m.g,Xetrov83000836m.g,Xetrov83001152m.g,Xetrov83001542m.g,Xetrov83002408m.g,Xetrov83003347m.g,Xetrov83003427m.g,Xetrov83003489m.g,Xetrov83004184m.g,Xetrov83004705m.g,Xetrov83005012m.g,Xetrov83005484m.g,Xetrov83005781m.g,Xetrov83006006m.g,Xetrov83006008m.g,Xetrov83007762m.g,Xetrov83008367m.g,Xetrov83008698m.g,Xetrov83008808m.g,Xetrov83008902m.g,Xet…	GO:0032990
39	negative regulation of biosynthetic process	0.00663706	Xetrov83000060m.g,Xetrov83001708m.g,Xetrov83002667m.g,Xetrov83003339m.g,Xetrov83004068m.g,Xetrov83004316m.g,Xetrov83006315m.g,Xetrov83006360m.g,Xetrov83006562m.g,Xetrov83007566m.g,Xetrov83007595m.g,Xetrov83008186m.g,Xetrov83008413m.g,Xetrov83008896m.g,Xetrov83009822m.g,Xetrov83010001m.g,Xetrov83010157m.g,Xetrov83012038m.g,Xetrov83012146m.g,Xetrov83012269m.g,Xetrov83012562m.g,Xetrov83012613m.g,Xet…	GO:0009890
39	negative regulation of cellular biosynthetic process	0.00663706	Xetrov83000060m.g,Xetrov83001708m.g,Xetrov83002667m.g,Xetrov83003339m.g,Xetrov83004068m.g,Xetrov83004316m.g,Xetrov83006315m.g,Xetrov83006360m.g,Xetrov83006562m.g,Xetrov83007566m.g,Xetrov83007595m.g,Xetrov83008186m.g,Xetrov83008413m.g,Xetrov83008896m.g,Xetrov83009822m.g,Xetrov83010001m.g,Xetrov83010157m.g,Xetrov83012038m.g,Xetrov83012146m.g,Xetrov83012269m.g,Xetrov83012562m.g,Xetrov83012613m.g,Xet…	GO:0031327
39	tube morphogenesis	0.00700766	Xetrov83000282m.g,Xetrov83000548m.g,Xetrov83000905m.g,Xetrov83000915m.g,Xetrov83001143m.g,Xetrov83001231m.g,Xetrov83002698m.g,Xetrov83003068m.g,Xetrov83003478m.g,Xetrov83003610m.g,Xetrov83005590m.g,Xetrov83006055m.g,Xetrov83006562m.g,Xetrov83008418m.g,Xetrov83009011m.g,Xetrov83010270m.g,Xetrov83010349m.g,Xetrov83011150m.g,Xetrov83011508m.g,Xetrov83011850m.g,Xetrov83011881m.g,Xetrov83011886m.g,Xet…	GO:0035239
39	endodermal cell fate commitment	0.00702665	Xetrov83002238m.g,Xetrov83002253m.g,Xetrov83003193m.g,Xetrov83019080m.g,Xetrov83022096m.g,Xetrov83026322m.g	GO:0001711
39	RNA biosynthetic process	0.00704484	Xetrov83000060m.g,Xetrov83000085m.g,Xetrov83000139m.g,Xetrov83000167m.g,Xetrov83000282m.g,Xetrov83000478m.g,Xetrov83000804m.g,Xetrov83000875m.g,Xetrov83000905m.g,Xetrov83000915m.g,Xetrov83001143m.g,Xetrov83001210m.g,Xetrov83001235m.g,Xetrov83001591m.g,Xetrov83001612m.g,Xetrov83001613m.g,Xetrov83001643m.g,Xetrov83001656m.g,Xetrov83001669m.g,Xetrov83001708m.g,Xetrov83001866m.g,Xetrov83001887m.g,Xet…	GO:0032774
39	axis specification	0.00720274	Xetrov83005011m.g,Xetrov83005188m.g,Xetrov83005428m.g,Xetrov83006562m.g,Xetrov83009362m.g,Xetrov83009460m.g,Xetrov83011881m.g,Xetrov83014593m.g,Xetrov83014991m.g,Xetrov83016919m.g,Xetrov83020028m.g,Xetrov83021464m.g,Xetrov83021988m.g,Xetrov83023577m.g,Xetrov83023701m.g,Xetrov83024041m.g,Xetrov83028512m.g,Xetrov83030061m.g	GO:0009798
39	cell morphogenesis	0.00721631	Xetrov83000282m.g,Xetrov83000548m.g,Xetrov83000783m.g,Xetrov83000836m.g,Xetrov83001152m.g,Xetrov83001542m.g,Xetrov83002034m.g,Xetrov83002408m.g,Xetrov83002632m.g,Xetrov83003070m.g,Xetrov83003347m.g,Xetrov83003427m.g,Xetrov83003489m.g,Xetrov83004184m.g,Xetrov83004705m.g,Xetrov83005012m.g,Xetrov83005110m.g,Xetrov83005484m.g,Xetrov83005759m.g,Xetrov83005781m.g,Xetrov83006006m.g,Xetrov83006008m.g,Xet…	GO:0000902
39	tube development	0.00724974	Xetrov83000282m.g,Xetrov83000548m.g,Xetrov83000905m.g,Xetrov83000915m.g,Xetrov83001143m.g,Xetrov83001231m.g,Xetrov83001235m.g,Xetrov83002408m.g,Xetrov83002698m.g,Xetrov83002775m.g,Xetrov83003021m.g,Xetrov83003068m.g,Xetrov83003478m.g,Xetrov83003610m.g,Xetrov83005188m.g,Xetrov83005191m.g,Xetrov83005590m.g,Xetrov83006055m.g,Xetrov83006562m.g,Xetrov83008418m.g,Xetrov83008808m.g,Xetrov83009011m.g,Xet…	GO:0035295
39	nucleic acid-templated transcription	0.00744666	Xetrov83000060m.g,Xetrov83000085m.g,Xetrov83000139m.g,Xetrov83000167m.g,Xetrov83000282m.g,Xetrov83000478m.g,Xetrov83000804m.g,Xetrov83000875m.g,Xetrov83000905m.g,Xetrov83000915m.g,Xetrov83001143m.g,Xetrov83001210m.g,Xetrov83001235m.g,Xetrov83001591m.g,Xetrov83001612m.g,Xetrov83001613m.g,Xetrov83001643m.g,Xetrov83001656m.g,Xetrov83001669m.g,Xetrov83001708m.g,Xetrov83001866m.g,Xetrov83001887m.g,Xet…	GO:0097659
39	muscle tissue development	0.00767383	Xetrov83000183m.g,Xetrov83000187m.g,Xetrov83000282m.g,Xetrov83000349m.g,Xetrov83000905m.g,Xetrov83000915m.g,Xetrov83003068m.g,Xetrov83003164m.g,Xetrov83003193m.g,Xetrov83003346m.g,Xetrov83003347m.g,Xetrov83004890m.g,Xetrov83008209m.g,Xetrov83009011m.g,Xetrov83009427m.g,Xetrov83009591m.g,Xetrov83009695m.g,Xetrov83012194m.g,Xetrov83012409m.g,Xetrov83013443m.g,Xetrov83014923m.g,Xetrov83015110m.g,Xet…	GO:0060537
39	inorganic ion transmembrane transport	0.0077544	Xetrov83000276m.g,Xetrov83000484m.g,Xetrov83000809m.g,Xetrov83001797m.g,Xetrov83002079m.g,Xetrov83003339m.g,Xetrov83004078m.g,Xetrov83004960m.g,Xetrov83005009m.g,Xetrov83005051m.g,Xetrov83005134m.g,Xetrov83005294m.g,Xetrov83005651m.g,Xetrov83005894m.g,Xetrov83005908m.g,Xetrov83006575m.g,Xetrov83007566m.g,Xetrov83008183m.g,Xetrov83008645m.g,Xetrov83009134m.g,Xetrov83009192m.g,Xetrov83009305m.g,Xet…	GO:0098660
39	negative regulation of transcription from RNA polymerase II promoter	0.00779104	Xetrov83000060m.g,Xetrov83001708m.g,Xetrov83002667m.g,Xetrov83004316m.g,Xetrov83007566m.g,Xetrov83007595m.g,Xetrov83010157m.g,Xetrov83012146m.g,Xetrov83012562m.g,Xetrov83013495m.g,Xetrov83013558m.g,Xetrov83013987m.g,Xetrov83014233m.g,Xetrov83014238m.g,Xetrov83014448m.g,Xetrov83014593m.g,Xetrov83015011m.g,Xetrov83015350m.g,Xetrov83016099m.g,Xetrov83016125m.g,Xetrov83016239m.g,Xetrov83016727m.g,Xet…	GO:0000122
39	peripheral nervous system neuron differentiation	0.0077955	Xetrov83000282m.g,Xetrov83002605m.g,Xetrov83008367m.g,Xetrov83009130m.g,Xetrov83009812m.g,Xetrov83011881m.g,Xetrov83014498m.g,Xetrov83015217m.g,Xetrov83015522m.g,	GO:0048934
39	central nervous system development	0.0079696	Xetrov83000282m.g,Xetrov83000491m.g,Xetrov83000492m.g,Xetrov83000548m.g,Xetrov83000836m.g,Xetrov83000879m.g,Xetrov83001230m.g,Xetrov83002408m.g,Xetrov83002775m.g,Xetrov83003478m.g,Xetrov83003610m.g,Xetrov83004316m.g,Xetrov83004770m.g,Xetrov83004838m.g,Xetrov83004845m.g,Xetrov83005110m.g,Xetrov83005484m.g,Xetrov83006055m.g,Xetrov83006962m.g,Xetrov83008357m.g,Xetrov83008413m.g,Xetrov83008418m.g,Xet…	GO:0007417
39	negative regulation of nitrogen compound metabolic process	0.00815712	Xetrov83000060m.g,Xetrov83001708m.g,Xetrov83002667m.g,Xetrov83003339m.g,Xetrov83004068m.g,Xetrov83004316m.g,Xetrov83006315m.g,Xetrov83006360m.g,Xetrov83006562m.g,Xetrov83007566m.g,Xetrov83007595m.g,Xetrov83008186m.g,Xetrov83008398m.g,Xetrov83008413m.g,Xetrov83008896m.g,Xetrov83009822m.g,Xetrov83010001m.g,Xetrov83010157m.g,Xetrov83012038m.g,Xetrov83012146m.g,Xetrov83012269m.g,Xetrov83012562m.g,Xet…	GO:0051172
39	negative regulation of cell communication	0.00861387	Xetrov83000415m.g,Xetrov83000548m.g,Xetrov83001248m.g,Xetrov83001905m.g,Xetrov83002253m.g,Xetrov83002408m.g,Xetrov83002698m.g,Xetrov83002901m.g,Xetrov83004875m.g,Xetrov83005033m.g,Xetrov83005191m.g,Xetrov83005852m.g,Xetrov83006071m.g,Xetrov83008652m.g,Xetrov83009264m.g,Xetrov83009479m.g,Xetrov83009529m.g,Xetrov83009598m.g,Xetrov83009844m.g,Xetrov83010808m.g,Xetrov83012245m.g,Xetrov83012347m.g,Xet…	GO:0010648
39	negative regulation of signaling	0.00861387	Xetrov83000415m.g,Xetrov83000548m.g,Xetrov83001248m.g,Xetrov83001905m.g,Xetrov83002253m.g,Xetrov83002408m.g,Xetrov83002698m.g,Xetrov83002901m.g,Xetrov83004875m.g,Xetrov83005033m.g,Xetrov83005191m.g,Xetrov83005852m.g,Xetrov83006071m.g,Xetrov83008652m.g,Xetrov83009264m.g,Xetrov83009479m.g,Xetrov83009529m.g,Xetrov83009598m.g,Xetrov83009844m.g,Xetrov83010808m.g,Xetrov83012245m.g,Xetrov83012347m.g,Xet…	GO:0023057
39	morphogenesis of embryonic epithelium	0.00862573	Xetrov83002775m.g,Xetrov83003068m.g,Xetrov83006055m.g,Xetrov83009011m.g,Xetrov83011508m.g,Xetrov83013986m.g,Xetrov83016239m.g,Xetrov83016746m.g,Xetrov83016841m.g,Xetrov83016860m.g,Xetrov83017277m.g,Xetrov83018481m.g,Xetrov83019175m.g,Xetrov83019861m.g,	GO:0016331
39	fin regeneration	0.00862573	Xetrov83000282m.g,Xetrov83003070m.g,Xetrov83003193m.g,Xetrov83004059m.g,Xetrov83009080m.g,Xetrov83009130m.g,Xetrov83011013m.g,Xetrov83011625m.g,Xetrov83011644m.g,Xetrov83011683m.g,Xetrov83014179m.g,Xetrov83014498m.g,Xetrov83019010m.g,Xetrov83024230m.g	GO:0031101
39	calcium ion transport	0.0088076	Xetrov83003070m.g,Xetrov83004960m.g,Xetrov83005651m.g,Xetrov83007566m.g,Xetrov83008748m.g,Xetrov83009134m.g,Xetrov83011014m.g,Xetrov83011040m.g,Xetrov83011110m.g,Xetrov83012049m.g,Xetrov83012483m.g,Xetrov83013394m.g,Xetrov83015108m.g,Xetrov83016358m.g,Xetrov83016897m.g,Xetrov83017480m.g,Xetrov83018650m.g,Xetrov83019010m.g,Xetrov83019980m.g,Xetrov83019983m.g,Xetrov83021118m.g,Xetrov83024713m.g,Xet…	GO:0006816
39	cell-cell signaling	0.00882361	Xetrov83000879m.g,Xetrov83000945m.g,Xetrov83001632m.g,Xetrov83001669m.g,Xetrov83001851m.g,Xetrov83002332m.g,Xetrov83002618m.g,Xetrov83003347m.g,Xetrov83004112m.g,Xetrov83004426m.g,Xetrov83004705m.g,Xetrov83005100m.g,Xetrov83005338m.g,Xetrov83005894m.g,Xetrov83006083m.g,Xetrov83006173m.g,Xetrov83006817m.g,Xetrov83007825m.g,Xetrov83008482m.g,Xetrov83008839m.g,Xetrov83008862m.g,Xetrov83009127m.g,Xet…	GO:0007267
39	epithelial tube formation	0.00891008	Xetrov83000282m.g,Xetrov83003068m.g,Xetrov83006055m.g,Xetrov83009011m.g,Xetrov83011508m.g,Xetrov83013986m.g,Xetrov83016239m.g,Xetrov83016746m.g,Xetrov83016860m.g,Xetrov83017277m.g,Xetrov83019175m.g,Xetrov83019861m.g,	GO:0072175
39	mesodermal cell fate commitment	0.0095147	Xetrov83001993m.g,Xetrov83002238m.g,Xetrov83003478m.g,Xetrov83022096m.g,Xetrov83026322m.g	GO:0001710
39	aorta development	0.0095147	Xetrov83009011m.g,Xetrov83014946m.g,Xetrov83017703m.g,Xetrov83021328m.g,Xetrov83027259m.g	GO:0035904
39	regulation of synaptic plasticity	0.0095147	Xetrov83012982m.g,Xetrov83017356m.g,Xetrov83018221m.g,Xetrov83018345m.g,Xetrov83024308m.g	GO:0048167
39	camera-type eye development	0.00968885	Xetrov83000282m.g,Xetrov83000544m.g,Xetrov83000548m.g,Xetrov83002632m.g,Xetrov83002775m.g,Xetrov83003021m.g,Xetrov83003097m.g,Xetrov83003427m.g,Xetrov83004022m.g,Xetrov83004838m.g,Xetrov83004853m.g,Xetrov83004901m.g,Xetrov83005110m.g,Xetrov83005191m.g,Xetrov83005368m.g,Xetrov83005590m.g,Xetrov83005740m.g,Xetrov83006315m.g,Xetrov83006724m.g,Xetrov83008367m.g,Xetrov83008413m.g,Xetrov83008418m.g,Xet…	GO:0043010
39	regulation of Wnt signaling pathway	0.0099264	Xetrov83000415m.g,Xetrov83000548m.g,Xetrov83001905m.g,Xetrov83002698m.g,Xetrov83002830m.g,Xetrov83003070m.g,Xetrov83005188m.g,Xetrov83008413m.g,Xetrov83008482m.g,Xetrov83009264m.g,Xetrov83009479m.g,Xetrov83010808m.g,Xetrov83012244m.g,Xetrov83012347m.g,Xetrov83012675m.g,Xetrov83014991m.g,Xetrov83017449m.g,Xetrov83018179m.g,Xetrov83018481m.g,Xetrov83019524m.g,Xetrov83022475m.g,Xetrov83023577m.g,Xet…	GO:0030111
39	negative regulation of developmental process	0.0099264	Xetrov83000481m.g,Xetrov83001993m.g,Xetrov83002901m.g,Xetrov83003193m.g,Xetrov83004875m.g,Xetrov83009132m.g,Xetrov83011939m.g,Xetrov83012269m.g,Xetrov83012791m.g,Xetrov83013495m.g,Xetrov83014091m.g,Xetrov83014879m.g,Xetrov83014991m.g,Xetrov83015418m.g,Xetrov83016746m.g,Xetrov83018667m.g,Xetrov83018777m.g,Xetrov83019080m.g,Xetrov83019338m.g,Xetrov83019853m.g,Xetrov83021142m.g,Xetrov83021800m.g,Xet…	GO:0051093
39	negative regulation of cell differentiation	0.0100468	Xetrov83001993m.g,Xetrov83003193m.g,Xetrov83009132m.g,Xetrov83012269m.g,Xetrov83012791m.g,Xetrov83013495m.g,Xetrov83014091m.g,Xetrov83015418m.g,Xetrov83016746m.g,Xetrov83019080m.g,Xetrov83019338m.g,Xetrov83019853m.g,Xetrov83021142m.g,Xetrov83022096m.g,Xetrov83024230m.g,Xetrov83024659m.g,Xetrov83029648m.g	GO:0045596
39	pigmentation	0.0101284	Xetrov83001832m.g,Xetrov83004820m.g,Xetrov83005110m.g,Xetrov83005188m.g,Xetrov83006286m.g,Xetrov83006724m.g,Xetrov83008637m.g,Xetrov83008698m.g,Xetrov83008835m.g,Xetrov83008891m.g,Xetrov83009902m.g,Xetrov83011881m.g,Xetrov83012269m.g,Xetrov83012324m.g,Xetrov83012381m.g,Xetrov83013900m.g,Xetrov83014670m.g,Xetrov83015335m.g,Xetrov83016292m.g,Xetrov83016368m.g,Xetrov83016460m.g,Xetrov83020071m.g,Xet…	GO:0043473
39	retina development in camera-type eye	0.0103152	Xetrov83000548m.g,Xetrov83003021m.g,Xetrov83003097m.g,Xetrov83003427m.g,Xetrov83004022m.g,Xetrov83004838m.g,Xetrov83004853m.g,Xetrov83004901m.g,Xetrov83005191m.g,Xetrov83005368m.g,Xetrov83005590m.g,Xetrov83005740m.g,Xetrov83006315m.g,Xetrov83008367m.g,Xetrov83008418m.g,Xetrov83009011m.g,Xetrov83009134m.g,Xetrov83009686m.g,Xetrov83009902m.g,Xetrov83011881m.g,Xetrov83011935m.g,Xetrov83012324m.g,Xet…	GO:0060041
39	macromolecule modification	0.010348	Xetrov83000321m.g,Xetrov83000357m.g,Xetrov83000374m.g,Xetrov83000535m.g,Xetrov83000548m.g,Xetrov83000662m.g,Xetrov83000754m.g,Xetrov83000784m.g,Xetrov83000790m.g,Xetrov83000841m.g,Xetrov83000932m.g,Xetrov83001077m.g,Xetrov83001112m.g,Xetrov83001152m.g,Xetrov83001495m.g,Xetrov83001496m.g,Xetrov83001542m.g,Xetrov83001575m.g,Xetrov83001700m.g,Xetrov83001799m.g,Xetrov83001905m.g,Xetrov83002008m.g,Xet…	GO:0043412
39	negative regulation of signal transduction	0.0107368	Xetrov83000415m.g,Xetrov83000548m.g,Xetrov83001248m.g,Xetrov83001905m.g,Xetrov83002253m.g,Xetrov83002408m.g,Xetrov83002698m.g,Xetrov83002901m.g,Xetrov83004875m.g,Xetrov83005033m.g,Xetrov83005191m.g,Xetrov83005852m.g,Xetrov83006071m.g,Xetrov83008652m.g,Xetrov83009264m.g,Xetrov83009479m.g,Xetrov83009529m.g,Xetrov83009598m.g,Xetrov83009844m.g,Xetrov83010808m.g,Xetrov83012245m.g,Xetrov83012347m.g,Xet…	GO:0009968
39	signaling	0.0116673	Xetrov83000060m.g,Xetrov83000085m.g,Xetrov83000204m.g,Xetrov83000282m.g,Xetrov83000283m.g,Xetrov83000321m.g,Xetrov83000339m.g,Xetrov83000343m.g,Xetrov83000374m.g,Xetrov83000379m.g,Xetrov83000415m.g,Xetrov83000422m.g,Xetrov83000427m.g,Xetrov83000511m.g,Xetrov83000548m.g,Xetrov83000643m.g,Xetrov83000731m.g,Xetrov83000783m.g,Xetrov83000804m.g,Xetrov83000836m.g,Xetrov83000841m.g,Xetrov83000875m.g,Xet…	GO:0023052
39	cellular component morphogenesis	0.0117697	Xetrov83000282m.g,Xetrov83000548m.g,Xetrov83000783m.g,Xetrov83000836m.g,Xetrov83001152m.g,Xetrov83001542m.g,Xetrov83002003m.g,Xetrov83002034m.g,Xetrov83002408m.g,Xetrov83002632m.g,Xetrov83003070m.g,Xetrov83003347m.g,Xetrov83003427m.g,Xetrov83003489m.g,Xetrov83004184m.g,Xetrov83004416m.g,Xetrov83004705m.g,Xetrov83005012m.g,Xetrov83005110m.g,Xetrov83005484m.g,Xetrov83005759m.g,Xetrov83005781m.g,Xet…	GO:0032989
39	cell projection organization	0.0118883	Xetrov83000282m.g,Xetrov83000548m.g,Xetrov83000783m.g,Xetrov83000836m.g,Xetrov83001092m.g,Xetrov83001152m.g,Xetrov83001542m.g,Xetrov83001775m.g,Xetrov83002408m.g,Xetrov83003347m.g,Xetrov83003427m.g,Xetrov83003489m.g,Xetrov83004184m.g,Xetrov83004705m.g,Xetrov83005012m.g,Xetrov83005484m.g,Xetrov83005781m.g,Xetrov83006006m.g,Xetrov83006008m.g,Xetrov83007762m.g,Xetrov83008367m.g,Xetrov83008698m.g,Xet…	GO:0030030
39	transmembrane receptor protein serine/threonine kinase signaling pathway	0.0120544	Xetrov83000060m.g,Xetrov83000085m.g,Xetrov83000875m.g,Xetrov83002238m.g,Xetrov83002632m.g,Xetrov83003478m.g,Xetrov83003610m.g,Xetrov83006444m.g,Xetrov83008001m.g,Xetrov83008413m.g,Xetrov83008594m.g,Xetrov83008609m.g,Xetrov83009264m.g,Xetrov83009649m.g,Xetrov83013987m.g,Xetrov83015350m.g,Xetrov83016008m.g,Xetrov83016602m.g,Xetrov83016694m.g,Xetrov83016746m.g,Xetrov83016796m.g,Xetrov83016871m.g,Xet…	GO:0007178
39	learning or memory	0.0121391	Xetrov83008808m.g,Xetrov83009781m.g,Xetrov83009834m.g,Xetrov83018345m.g	GO:0007611
39	negative regulation of cell fate specification	0.0121391	Xetrov83001993m.g,Xetrov83003193m.g,Xetrov83019080m.g,Xetrov83022096m.g	GO:0009996
39	habenula development	0.0121391	Xetrov83002775m.g,Xetrov83005484m.g,Xetrov83019144m.g,Xetrov83033501m.g	GO:0021986
39	SNARE complex assembly	0.0121391	Xetrov83007016m.g,Xetrov83008007m.g,Xetrov83019407m.g,Xetrov83022572m.g	GO:0035493
39	regulation of endodermal cell fate specification	0.0121391	Xetrov83003193m.g,Xetrov83019080m.g,Xetrov83022096m.g,Xetrov83026322m.g	GO:0042663
[truncated: 4,769 more rows]
