# Supplementary material for: Uncovering the mesendoderm gene regulatory network through multi-omic data integration
Source: Cell Rep. Author manuscript; Available in PMC 2022 Mar 12. (PMC8917868; doi:10.1016/j.celrep.2022.110364)
Supplement: 4 [file NIHMS1781190-supplement-4.xlsx]

## Sheet: Table S3 Xenopus TF Motifs
MEME version 4.4
ALPHABET= ACGT
strands: + -
Background letter	frequenc	ies	(	from uniform	background):
A 0.25000 C 0.2500	0 G 0.25	0	T	0.25
MOTIF TF7L1_HUMAN.	H11MO.0.	B T	F7	L1_HUMAN
letter-probability	matrix:	al	en	gth= 4 w= 13	nsites= 500 E= 0
0.24	0.138			0.222	0.4
0.078	0.28			0.33	0.312
0.11	0.408			0.212	0.27
0.022	0.804			0.048	0.126
0.006	0.046			0.002	0.946
0	0.052			0.012	0.936
0.01	0			0.01	0.98
0.042	0.174			0.72	0.064
0.894	0.02			0.018	0.068
0.37	0.006			0.012	0.612
0.08	0.382			0.496	0.042
0.172	0.098			0.054	0.676
0.072	0.308			0.274	0.346
MOTIF TF7L2_HUMAN.	H11MO.0.	A T	F7	L2_HUMAN
letter-probability	matrix:	al	en	gth= 4 w= 13	nsites= 500 E= 0
0.098	0.35			0.308	0.244
0.086	0.544			0.174	0.196
0.02	0.852			0.016	0.112
0.016	0.032			0	0.952
0.002	0.054			0.032	0.912
0.016	0			0.004	0.98
0.032	0.162			0.78	0.026
0.892	0.012			0.016	0.08
0.252	0.008			0.016	0.724
0.024	0.424			0.536	0.016
0.098	0.176			0.05	0.676
0.088	0.256			0.352	0.304
0.124	0.23			0.36	0.286
MOTIF EOMES_XENO.0	.D EOMES	_XE	NO
letter-probability	matrix:	al	en	gth= 4 w= 8	nsites= 2 E= 0
1.000000 0.000	000 0.	0	0	0 0.000000
0.000000 0.000	000 1.	0	0	0 0.000000
0.000000 0.501	754 0.	498	24	6 0.000000
0.000000 0.000	000 0.	0	0	0 1.000000
0.000000 0.000	000 1.	0	0	0 0.000000
0.000000 0.000	000 0.	0	0	0 1.000000
0.434211 0.000	000 0.	0	0	0 0.565789
1.000000 0.000	000 0.	0	0	0 0.000000
MOTIF FOXA2_XENO.0	.D FOXA2	_XE	NO
letter-probability	matrix:	al	en	gth= 4 w= 8	nsites= 2 E= 0
1.000000 0.000000	0	0	0	0
1.000000 0.000000	0	0	0	0
0.701459 0.000000	0	0	29	8541
1.000000 0.000000	0	0	0	0
0.000000 1.000000	0	0	0	0
1.000000 0.000000	0	0	0	0
1.000000 0.000000	0	0	0	0
0.000000 0.000000	0	1	0	0
MOTIF FOXH1_XENO.0	.D FOXH1	_XE	NO
letter-probability	matrix:	al	en	gth= 4 w= 8	nsites= 2 E= 0
1.000000 0.000000	0	0	0	0
1.000000 0.000000	0	0	0	0
0.000000 0.000000	0	1	0	0
0.647638 0.352362	0	0	0	0
0.272310 0.727690	0	0	0	0
1.000000 0.000000	0	0	0	0
0.000000 1.000000	0	0	0	0
1.000000 0.000000	0	0	0	0
MOTIF GSC_XENO.0.D	GSC_XEN	O
letter-probability	matrix:	al	en	gth= 4 w= 6	nsites= 2 E= 0
0.435219 0.000000	0.564781	0	0	0
0.000000 0.000000	1	0	0	0
1.000000 0.000000	0	0	0	0
0.000000 0.000000	0	1	0	0
0.000000 0.000000	0	1	0	0
1.000000 0.000000	0	0	0	0
MOTIF MIX1_XENO.0.	D MIX1_X	ENO
letter-probability	matrix:	al	en	gth= 4 w= 7	nsites= 2 E= 0
0.000000 0.373306	0.233055	0	39	3639
0.000000 0.000000	0	1	0	0
0.547967 0.452033	0	0	0	0
1.000000 0.000000	0	0	0	0
0.000000 0.000000	0	1	0	0
0.000000 0.000000	0	1	0	0
1.000000 0.000000	0	0	0	0
MOTIF OTX1_XENO.0.	D OTX1_X	ENO
letter-probability	matrix:	al	en	gth= 4 w= 8	nsites= 2 E= 0
0.243659 0.000000	0.75634	0	0	0
0.000000 0.000000	1	0	0	0
0.000000 0.000000	1	0	0	0
0.000000 0.000000	1	0	0	0
1.000000 0.000000	0	0	0	0
0.000000 0.000000	0	1	0	0
0.000000 0.000000	0	1	0	0
1.000000 0.000000	0	0	0	0
MOTIF OTX2_XENO.0.	D OTX2_X	ENO
letter-probability	matrix:	al	en	gth= 4 w= 6	nsites= 2 E= 0
0.486738 0.000000	0.513262	0	0	0
0.000000 0.000000	1	0	0	0
1.000000 0.000000	0	0	0	0
0.000000 0.000000	0	1	0	0
0.403082 0.000000	0	0	59	6918
1.000000 0.000000	0	0	0	0
MOTIF SMAD23_XENO.	0.D SMAD	23_	XE	NO
letter-probability	matrix:	al	en	gth= 4 w= 6	nsites= 2 E= 0
0.000000 1.000000	0	0	0	0
1.000000 0.000000	0	0	0	0
0.000000 0.000000	1	0	0	0
1.000000 0.000000	0	0	0	0
0.000000 1.000000	0	0	0	0
0.812839 0.000000	0.187161	0	0	0
MOTIF SOX17_XENO.0	.D SOX17	_XE	NO
letter-probability	matrix:	al	en	gth= 4 w= 7	nsites= 2 E= 0
1.000000 0.000000	0	0	0	0
0.000000 1.000000	0	0	0	0
1.000000 0.000000	0	0	0	0
1.000000 0.000000	0	0	0	0
0.000000 0.000000	0	1	0	0
0.397582 0.000000	0.602418	0	0	0
0.273466 0.249290	0.477244	0	0	0
MOTIF SOX7_XENO.0.	D SOX7_X	ENO
letter-probability	matrix:	al	en	gth= 4 w= 7	nsites= 2 E= 0
1.000000 0.000000	0	0	0	0
0.000000 1.000000	0	0	0	0
1.000000 0.000000	0	0	0	0
1.000000 0.000000	0	0	0	0
0.480103 0.000000	0	0	51	9897
0.543004 0.000000	0.456996	0	0	0
0.000000 0.000000	1	0	0	0
MOTIF VEGT_XENO.0.	D VEGT_X	ENO
letter-probability	matrix:	al	en	gth= 4 w= 8	nsites= 2 E= 0
1.000000 0.000000	0	0	0	0
0.193627 0.000000	0.615196	0	19	1176
0.000000 0.000000	1	0	0	0
0.000000 0.000000	0	1	0	0
0.000000 0.000000	1	0	0	0
0.000000 0.000000	0	1	0	0
0.000000 0.000000	0.686275	0	31	3725
1.000000 0.000000	0	0	0	0
