# Supplementary material for: Uncovering the mesendoderm gene regulatory network through multi-omic data integration
Source: Cell Rep. Author manuscript; Available in PMC 2022 Mar 12. (PMC8917868; doi:10.1016/j.celrep.2022.110364)
Supplement: 5 [file NIHMS1781190-supplement-5.xlsx]

## Sheet: Table S4 Foxh1 True Negatives
Xetrov90000004m.g-LOC101731581
Xetrov90000007m.g-Xetrov90000007m.g
Xetrov90000011m.g-Xetrov90000011m.g
Xetrov90000013m.g-Xetrov90000013m.g
Xetrov90000016m.g-Xetrov90000016m.g
Xetrov90000017m.g-Xetrov90000017m.g
Xetrov90000019m.g-LOC100498444
Xetrov90000025m.g-Xetrov90000025m.g
Xetrov90000029m.g-Xetrov90000029m.g
Xetrov90000030m.g-Xetrov90000030m.g
Xetrov90000032m.g-Xetrov90000032m.g
Xetrov90000033m.g-Xetrov90000033m.g
Xetrov90000034m.g-Xetrov90000034m.g
Xetrov90000036m.g-Xetrov90000036m.g
Xetrov90000038m.g-LOC100489131
Xetrov90000043m.g-LOC100489765
Xetrov90000044m.g-Xetrov90000044m.g
Xetrov90000050m.g-Xetrov90000050m.g
Xetrov90000051m.g-Xetrov90000051m.g
Xetrov90000057m.g-Xetrov90000057m.g
Xetrov90000058m.g-Xetrov90000058m.g
Xetrov90000061m.g-Xetrov90000061m.g
Xetrov90000063m.g-Xetrov90000063m.g
Xetrov90000069m.g-LOC101734408
Xetrov90000070m.g-Xetrov90000070m.g
Xetrov90000071m.g-Xetrov90000071m.g
Xetrov90000072m.g-Xetrov90000072m.g
Xetrov90000074m.g-Xetrov90000074m.g
Xetrov90000076m.g-Xetrov90000076m.g
Xetrov90000077m.g-Xetrov90000077m.g
Xetrov90000079m.g-LOC101734505
Xetrov90000080m.g-Xetrov90000080m.g
Xetrov90000082m.g-Xetrov90000082m.g
Xetrov90000084m.g-Xetrov90000084m.g
Xetrov90000086m.g-Xetrov90000086m.g
Xetrov90000087m.g-Xetrov90000087m.g
Xetrov90000089m.g-Xetrov90000089m.g
Xetrov90000091m.g-Xetrov90000091m.g
Xetrov90000092m.g-Xetrov90000092m.g
Xetrov90000093m.g-Xetrov90000093m.g
Xetrov90000094m.g-Xetrov90000094m.g
Xetrov90000095m.g-Xetrov90000095m.g
Xetrov90000096m.g-Xetrov90000096m.g
Xetrov90000099m.g-Xetrov90000099m.g
Xetrov90000100m.g-Xetrov90000100m.g
Xetrov90000101m.g-Xetrov90000101m.g
Xetrov90000102m.g-Xetrov90000102m.g
Xetrov90000104m.g-Xetrov90000104m.g
Xetrov90000105m.g-Xetrov90000105m.g
Xetrov90000106m.g-Xetrov90000106m.g
Xetrov90000107m.g-ctnna2
Xetrov90000108m.g-Xetrov90000108m.g
Xetrov90000111m.g-lrrtm1
Xetrov90000120m.g-Xetrov90000120m.g
Xetrov90000121m.g-Xetrov90000121m.g
Xetrov90000123m.g-Xetrov90000123m.g
Xetrov90000125m.g-Xetrov90000125m.g
Xetrov90000127m.g-Xetrov90000127m.g
Xetrov90000128m.g-Xetrov90000128m.g
Xetrov90000130m.g-Xetrov90000130m.g
Xetrov90000131m.g-Xetrov90000131m.g
Xetrov90000132m.g-Xetrov90000132m.g
Xetrov90000133m.g-Xetrov90000133m.g
Xetrov90000134m.g-Xetrov90000134m.g
Xetrov90000135m.g-Xetrov90000135m.g
Xetrov90000136m.g-Xetrov90000136m.g
Xetrov90000137m.g-Xetrov90000137m.g
Xetrov90000138m.g-Xetrov90000138m.g
Xetrov90000139m.g-LOC101734878
Xetrov90000140m.g-Xetrov90000140m.g
Xetrov90000142m.g-Xetrov90000142m.g
Xetrov90000143m.g-Xetrov90000143m.g
Xetrov90000145m.g-Xetrov90000145m.g
Xetrov90000146m.g-Xetrov90000146m.g
Xetrov90000147m.g-Xetrov90000147m.g
Xetrov90000149m.g-Xetrov90000149m.g
Xetrov90000150m.g-Xetrov90000150m.g
Xetrov90000152m.g-Xetrov90000152m.g
Xetrov90000153m.g-Xetrov90000153m.g
Xetrov90000154m.g-Xetrov90000154m.g
Xetrov90000155m.g-Xetrov90000155m.g
Xetrov90000157m.g-Xetrov90000157m.g
Xetrov90000158m.g-Xetrov90000158m.g
Xetrov90000159m.g-Xetrov90000159m.g
Xetrov90000160m.g-Xetrov90000160m.g
Xetrov90000161m.g-Xetrov90000161m.g
Xetrov90000162m.g-Xetrov90000162m.g
Xetrov90000163m.g-Xetrov90000163m.g
Xetrov90000164m.g-Xetrov90000164m.g
Xetrov90000165m.g-Xetrov90000165m.g
Xetrov90000166m.g-Xetrov90000166m.g
Xetrov90000170m.g-LOC101730802
Xetrov90000171m.g-Xetrov90000171m.g
Xetrov90000175m.g-LOC101730659
Xetrov90000176m.g-Xetrov90000176m.g
Xetrov90000177m.g-Xetrov90000177m.g
Xetrov90000178m.g-Xetrov90000178m.g
Xetrov90000179m.g-Xetrov90000179m.g
Xetrov90000181m.g-Xetrov90000181m.g
Xetrov90000182m.g-Xetrov90000182m.g
Xetrov90000183m.g-Xetrov90000183m.g
Xetrov90000184m.g-LOC101730429
Xetrov90000186m.g-Xetrov90000186m.g
Xetrov90000187m.g-Xetrov90000187m.g
Xetrov90000189m.g-LOC101735266
Xetrov90000190m.g-Xetrov90000190m.g
Xetrov90000191m.g-Xetrov90000191m.g
Xetrov90000192m.g-Xetrov90000192m.g
Xetrov90000193m.g-Xetrov90000193m.g
Xetrov90000194m.g-Xetrov90000194m.g
Xetrov90000196m.g-Xetrov90000196m.g
Xetrov90000197m.g-Xetrov90000197m.g
Xetrov90000201m.g-Xetrov90000201m.g
Xetrov90000203m.g-Xetrov90000203m.g
Xetrov90000204m.g-Xetrov90000204m.g
Xetrov90000205m.g-Xetrov90000205m.g
Xetrov90000209m.g-Xetrov90000209m.g
Xetrov90000212m.g-LOC100495969
Xetrov90000213m.g-Xetrov90000213m.g
Xetrov90000214m.g-Xetrov90000214m.g
Xetrov90000216m.g-LOC100495639
Xetrov90000218m.g-Xetrov90000218m.g
Xetrov90000221m.g-Xetrov90000221m.g
Xetrov90000223m.g-Xetrov90000223m.g
Xetrov90000230m.g-gnrh2
Xetrov90000231m.g-oxt
Xetrov90000238m.g-Xetrov90000238m.g
Xetrov90000239m.g-Xetrov90000239m.g
Xetrov90000240m.g-gfra4
Xetrov90000248m.g-Xetrov90000248m.g
Xetrov90000250m.g-Xetrov90000250m.g
Xetrov90000251m.g-LOC100486283
Xetrov90000253m.g-siglec1
Xetrov90000256m.g-LOC100486585
Xetrov90000274m.g-LOC100492381
Xetrov90000279m.g-Xetrov90000279m.g
Xetrov90000284m.g-LOC100489358
Xetrov90000287m.g-LOC101731538-like
Xetrov90000288m.g-LOC100145252
Xetrov90000325m.g-LOC100488259
Xetrov90000327m.g-LOC101733694
Xetrov90000332m.g-LOC100491388
Xetrov90000333m.g-Xetrov90000333m.g
Xetrov90000335m.g-LOC100491725
Xetrov90000336m.g-Xetrov90000336m.g
Xetrov90000337m.g-Xetrov90000337m.g
Xetrov90000346m.g-cd8b
Xetrov90000372m.g-Xetrov90000372m.g
Xetrov90000373m.g-Xetrov90000373m.g
Xetrov90000412m.g-atoh8
Xetrov90000420m.g-fabp1
Xetrov90000429m.g-dok7-like
Xetrov90000445m.g-LOC101732154
Xetrov90000446m.g-LOC100485079
Xetrov90000457m.g-fgfbp2
Xetrov90000458m.g-fgfbp1
Xetrov90000469m.g-Xetrov90000469m.g
Xetrov90000474m.g-clnk
Xetrov90000480m.g-Xetrov90000480m.g
Xetrov90000481m.g-Xetrov90000481m.g
Xetrov90000482m.g-Xetrov90000482m.g
Xetrov90000484m.g-LOC100494559
Xetrov90000485m.g-LOC100495174
Xetrov90000497m.g-Xetrov90000497m.g
Xetrov90000517m.g-s100p
Xetrov90000521m.g-Xetrov90000521m.g
Xetrov90000534m.g-kcnip4-like
Xetrov90000554m.g-Xetrov90000554m.g
Xetrov90000558m.g-LOC101734689
Xetrov90000559m.g-Xetrov90000559m.g
Xetrov90000561m.g-LOC101731735
Xetrov90000563m.g-Xetrov90000563m.g
Xetrov90000571m.g-Xetrov90000571m.g
Xetrov90000604m.g-Xetrov90000604m.g
Xetrov90000608m.g-Xetrov90000608m.g
Xetrov90000622m.g-Xetrov90000622m.g
Xetrov90000626m.g-Xetrov90000626m.g
Xetrov90000627m.g-yipf7
Xetrov90000637m.g-Xetrov90000637m.g
Xetrov90000638m.g-Xetrov90000638m.g
Xetrov90000648m.g-slc10a4
Xetrov90000678m.g-LOC100486416
Xetrov90000763m.g-cldn24
Xetrov90000784m.g-scrg1
Xetrov90000790m.g-Xetrov90000790m.g
Xetrov90000793m.g-Xetrov90000793m.g
Xetrov90000814m.g-Xetrov90000814m.g
Xetrov90000816m.g-palld-like
Xetrov90000834m.g-npy5r
Xetrov90000846m.g-LOC100493543
Xetrov90000860m.g-gria2
Xetrov90000870m.g-Xetrov90000870m.g
Xetrov90000875m.g-LOC100498510
Xetrov90000880m.g-fga
Xetrov90000882m.g-fgb
Xetrov90000898m.g-tmem154
Xetrov90000901m.g-Xetrov90000901m.g
Xetrov90000903m.g-Xetrov90000903m.g
Xetrov90000906m.g-LOC100486522
Xetrov90000917m.g-Xetrov90000917m.g
Xetrov90000918m.g-Xetrov90000918m.g
Xetrov90000935m.g-Xetrov90000935m.g
Xetrov90000940m.g-LOC100498590
Xetrov90000945m.g-Xetrov90000945m.g
Xetrov90000948m.g-Xetrov90000948m.g
Xetrov90000949m.g-Xetrov90000949m.g
Xetrov90000964m.g-LOC100496251
Xetrov90000965m.g-Xetrov90000965m.g
Xetrov90000971m.g-Xetrov90000971m.g
Xetrov90000981m.g-LOC101731146
Xetrov90000997m.g-LOC100496726
Xetrov90001006m.g-LOC101735072
Xetrov90001028m.g-Xetrov90001028m.g
Xetrov90001037m.g-il-21
Xetrov90001049m.g-Xetrov90001049m.g
Xetrov90001077m.g-col25a1.2
Xetrov90001089m.g-lrit3
Xetrov90001105m.g-Xetrov90001105m.g
Xetrov90001116m.g-arsj
Xetrov90001117m.g-Xetrov90001117m.g
Xetrov90001120m.g-ndst4
Xetrov90001124m.g-prss12-like
Xetrov90001128m.g-Xetrov90001128m.g
Xetrov90001130m.g-synpo2
Xetrov90001147m.g-gimd1-like
Xetrov90001162m.g-Xetrov90001162m.g
Xetrov90001167m.g-Xetrov90001167m.g
Xetrov90001182m.g-Xetrov90001182m.g
Xetrov90001196m.g-LOC100487608-like
Xetrov90001217m.g-Xetrov90001217m.g
Xetrov90001223m.g-grid2
Xetrov90001226m.g-Xetrov90001226m.g
Xetrov90001242m.g-herc6
Xetrov90001248m.g-ibsp
Xetrov90001251m.g-odam
Xetrov90001259m.g-Xetrov90001259m.g
Xetrov90001268m.g-Xetrov90001268m.g
Xetrov90001282m.g-Xetrov90001282m.g
Xetrov90001284m.g-Xetrov90001284m.g
Xetrov90001286m.g-Xetrov90001286m.g
Xetrov90001347m.g-Xetrov90001347m.g
Xetrov90001348m.g-Xetrov90001348m.g
Xetrov90001350m.g-Xetrov90001350m.g
Xetrov90001374m.g-LOC100498045
Xetrov90001375m.g-Xetrov90001375m.g
Xetrov90001377m.g-prkg2
Xetrov90001393m.g-lpl
Xetrov90001409m.g-Xetrov90001409m.g
Xetrov90001419m.g-LOC100491290
Xetrov90001429m.g-LOC100491961
Xetrov90001496m.g-Xetrov90001496m.g
Xetrov90001500m.g-Xetrov90001500m.g
Xetrov90001511m.g-LOC100494007
Xetrov90001525m.g-LOC101733715
Xetrov90001563m.g-LOC101732407
Xetrov90001564m.g-Xetrov90001564m.g
Xetrov90001581m.g-LOC101733958
Xetrov90001592m.g-il12rb1
Xetrov90001614m.g-LOC100493646
Xetrov90001617m.g-Xetrov90001617m.g
Xetrov90001619m.g-Xetrov90001619m.g
Xetrov90001623m.g-Xetrov90001623m.g
Xetrov90001624m.g-Xetrov90001624m.g
Xetrov90001626m.g-LOC100492722
Xetrov90001627m.g-LOC100492436-like
Xetrov90001628m.g-LOC100492115
Xetrov90001629m.g-LOC100491946
Xetrov90001630m.g-LOC100495583-like.1
Xetrov90001634m.g-LOC100490955
Xetrov90001642m.g-LOC100490324-like
Xetrov90001643m.g-LOC100489928
Xetrov90001646m.g-LOC100495583-like.2
Xetrov90001648m.g-LOC101734497
Xetrov90001652m.g-LOC100490670-like
Xetrov90001653m.g-LOC100491796-like
Xetrov90001655m.g-LOC100491628
Xetrov90001657m.g-LOC100491124-like
Xetrov90001660m.g-LOC101732406-like
Xetrov90001662m.g-LOC100489400-like
Xetrov90001663m.g-LOC100491295-like.2
Xetrov90001664m.g-LOC100492624
Xetrov90001687m.g-Xetrov90001687m.g
Xetrov90001690m.g-LOC101731250
Xetrov90001707m.g-Xetrov90001707m.g
Xetrov90001739m.g-LOC101732637
Xetrov90001747m.g-mboat4
Xetrov90001757m.g-Xetrov90001757m.g
Xetrov90001759m.g-chrnb3
Xetrov90001777m.g-Xetrov90001777m.g
Xetrov90001816m.g-LOC100496714
Xetrov90001822m.g-Xetrov90001822m.g
Xetrov90001824m.g-Xetrov90001824m.g
Xetrov90001827m.g-Xetrov90001827m.g
Xetrov90001855m.g-LOC100486040
Xetrov90001856m.g-LOC100487050
Xetrov90001857m.g-Xetrov90001857m.g
Xetrov90001889m.g-LOC594879
Xetrov90001912m.g-Xetrov90001912m.g
Xetrov90001919m.g-LOC100492550
Xetrov90001932m.g-kcnn1
Xetrov90001933m.g-ocel1
Xetrov90001937m.g-Xetrov90001937m.g
Xetrov90001938m.g-Xetrov90001938m.g
Xetrov90001948m.g-LOC100492058
Xetrov90001973m.g-LOC101733849
Xetrov90001985m.g-Xetrov90001985m.g
Xetrov90002009m.g-hapln4
Xetrov90002035m.g-aldh1b1-like
Xetrov90002045m.g-LOC100485344
Xetrov90002046m.g-LOC100497910
Xetrov90002047m.g-LOC100498068
Xetrov90002058m.g-Xetrov90002058m.g
Xetrov90002072m.g-ddx58
Xetrov90002082m.g-Xetrov90002082m.g
Xetrov90002090m.g-opn3
Xetrov90002103m.g-Xetrov90002103m.g
Xetrov90002109m.g-Xetrov90002109m.g
Xetrov90002112m.g-tal2
Xetrov90002114m.g-Xetrov90002114m.g
Xetrov90002126m.g-Xetrov90002126m.g
Xetrov90002138m.g-LOC100490987-like
Xetrov90002140m.g-LOC101731459-like
Xetrov90002141m.g-LOC100492272-like.1
Xetrov90002144m.g-LOC101731848-like
Xetrov90002145m.g-LOC101730797-like
Xetrov90002148m.g-LOC100490304-like
Xetrov90002150m.g-Xetrov90002150m.g
Xetrov90002184m.g-Xetrov90002184m.g
Xetrov90002188m.g-Xetrov90002188m.g
Xetrov90002191m.g-LOC101733570
Xetrov90002221m.g-crygb
Xetrov90002222m.g-LOC100496681-like
Xetrov90002223m.g-Xetrov90002223m.g
Xetrov90002224m.g-Xetrov90002224m.g
Xetrov90002228m.g-Xetrov90002228m.g
Xetrov90002230m.g-Xetrov90002230m.g
Xetrov90002239m.g-LOC100486380
Xetrov90002247m.g-Xetrov90002247m.g
Xetrov90002248m.g-tmem252
Xetrov90002270m.g-Xetrov90002270m.g
Xetrov90002283m.g-Xetrov90002283m.g
Xetrov90002288m.g-LOC100494124
Xetrov90002300m.g-Xetrov90002300m.g
Xetrov90002314m.g-Xetrov90002314m.g
Xetrov90002366m.g-Xetrov90002366m.g
Xetrov90002369m.g-LOC101735046
Xetrov90002382m.g-syk
Xetrov90002407m.g-fitm1
Xetrov90002411m.g-cebpe
Xetrov90002450m.g-Xetrov90002450m.g
Xetrov90002456m.g-Xetrov90002456m.g
Xetrov90002458m.g-LOC100135349
Xetrov90002459m.g-Xetrov90002459m.g
Xetrov90002462m.g-Xetrov90002462m.g
Xetrov90002463m.g-LOC101731429
Xetrov90002464m.g-Xetrov90002464m.g
Xetrov90002465m.g-Xetrov90002465m.g
Xetrov90002466m.g-LOC101731541
Xetrov90002468m.g-Xetrov90002468m.g
Xetrov90002469m.g-Xetrov90002469m.g
Xetrov90002471m.g-Xetrov90002471m.g
Xetrov90002472m.g-Xetrov90002472m.g
Xetrov90002474m.g-Xetrov90002474m.g
Xetrov90002475m.g-Xetrov90002475m.g
Xetrov90002478m.g-Xetrov90002478m.g
Xetrov90002479m.g-Xetrov90002479m.g
Xetrov90002480m.g-Xetrov90002480m.g
Xetrov90002481m.g-Xetrov90002481m.g
Xetrov90002482m.g-Xetrov90002482m.g
Xetrov90002485m.g-Xetrov90002485m.g
Xetrov90002487m.g-Xetrov90002487m.g
Xetrov90002494m.g-Xetrov90002494m.g
Xetrov90002496m.g-Xetrov90002496m.g
Xetrov90002498m.g-Xetrov90002498m.g
Xetrov90002500m.g-Xetrov90002500m.g
Xetrov90002501m.g-Xetrov90002501m.g
Xetrov90002502m.g-Xetrov90002502m.g
Xetrov90002505m.g-Xetrov90002505m.g
Xetrov90002506m.g-Xetrov90002506m.g
Xetrov90002507m.g-Xetrov90002507m.g
Xetrov90002508m.g-Xetrov90002508m.g
Xetrov90002509m.g-Xetrov90002509m.g
Xetrov90002514m.g-Xetrov90002514m.g
Xetrov90002515m.g-Xetrov90002515m.g
Xetrov90002517m.g-Xetrov90002517m.g
Xetrov90002519m.g-Xetrov90002519m.g
Xetrov90002520m.g-Xetrov90002520m.g
Xetrov90002521m.g-Xetrov90002521m.g
Xetrov90002525m.g-Xetrov90002525m.g
Xetrov90002527m.g-trav
Xetrov90002528m.g-Xetrov90002528m.g
Xetrov90002533m.g-Xetrov90002533m.g
Xetrov90002534m.g-Xetrov90002534m.g
Xetrov90002536m.g-Xetrov90002536m.g
Xetrov90002545m.g-Xetrov90002545m.g
Xetrov90002546m.g-Xetrov90002546m.g
Xetrov90002548m.g-Xetrov90002548m.g
Xetrov90002550m.g-Xetrov90002550m.g
Xetrov90002551m.g-Xetrov90002551m.g
Xetrov90002558m.g-Xetrov90002558m.g
Xetrov90002559m.g-Xetrov90002559m.g
Xetrov90002560m.g-Xetrov90002560m.g
Xetrov90002561m.g-Xetrov90002561m.g
Xetrov90002578m.g-Xetrov90002578m.g
Xetrov90002579m.g-Xetrov90002579m.g
Xetrov90002583m.g-LOC100490649
Xetrov90002584m.g-LOC100490479
Xetrov90002585m.g-LOC100490306
Xetrov90002586m.g-LOC100490136
Xetrov90002588m.g-LOC100489789
Xetrov90002589m.g-ltb4r2
Xetrov90002599m.g-t2r44
Xetrov90002600m.g-t2r46
Xetrov90002618m.g-LOC100496153
Xetrov90002619m.g-LOC100488351
Xetrov90002620m.g-LOC100488194
Xetrov90002621m.g-LOC101732288
Xetrov90002622m.g-Xetrov90002622m.g
Xetrov90002623m.g-LOC100491436
Xetrov90002624m.g-LOC100486785
Xetrov90002625m.g-LOC100486623
Xetrov90002630m.g-LOC100485726
Xetrov90002631m.g-Xetrov90002631m.g
Xetrov90002647m.g-selm
Xetrov90002720m.g-Xetrov90002720m.g
Xetrov90002730m.g-Xetrov90002730m.g
Xetrov90002766m.g-Xetrov90002766m.g
Xetrov90002771m.g-Xetrov90002771m.g
Xetrov90002782m.g-myo1h
Xetrov90002804m.g-crybb3
Xetrov90002808m.g-myo18b
Xetrov90002817m.g-crybb1
Xetrov90002820m.g-Xetrov90002820m.g
Xetrov90002823m.g-LOC100498090
Xetrov90002833m.g-slc2a7
Xetrov90002856m.g-pla2g1b
Xetrov90002871m.g-cabp1
Xetrov90002916m.g-LOC100497518
Xetrov90002919m.g-ccdc74b-like
Xetrov90002945m.g-LOC100495949
Xetrov90002946m.g-Xetrov90002946m.g
Xetrov90002948m.g-Xetrov90002948m.g
Xetrov90002950m.g-Xetrov90002950m.g
Xetrov90002955m.g-Xetrov90002955m.g
Xetrov90002956m.g-Xetrov90002956m.g
Xetrov90002957m.g-Xetrov90002957m.g
Xetrov90002958m.g-Xetrov90002958m.g
Xetrov90002966m.g-LOC101735033
Xetrov90002973m.g-gsc2
Xetrov90003038m.g-galnt9
Xetrov90003046m.g-LOC101731515-like
Xetrov90003049m.g-LOC101731247
Xetrov90003050m.g-Xetrov90003050m.g
Xetrov90003056m.g-Xetrov90003056m.g
Xetrov90003152m.g-LOC100490662
Xetrov90003191m.g-Xetrov90003191m.g
Xetrov90003221m.g-hspb8
Xetrov90003240m.g-Xetrov90003240m.g
Xetrov90003248m.g-LOC101733398
Xetrov90003253m.g-Xetrov90003253m.g
Xetrov90003254m.g-Xetrov90003254m.g
Xetrov90003255m.g-kiaa1024l
Xetrov90003297m.g-LOC100494841-like
Xetrov90003331m.g-LOC101734328
Xetrov90003332m.g-Xetrov90003332m.g
Xetrov90003346m.g-Xetrov90003346m.g
Xetrov90003384m.g-znf366
Xetrov90003402m.g-LOC101731372
Xetrov90003412m.g-ankrd34b
Xetrov90003430m.g-hapln1
Xetrov90003436m.g-Xetrov90003436m.g
Xetrov90003437m.g-LOC101732963
Xetrov90003443m.g-Xetrov90003443m.g
Xetrov90003444m.g-LOC100488885-like
Xetrov90003446m.g-Xetrov90003446m.g
Xetrov90003467m.g-Xetrov90003467m.g
Xetrov90003500m.g-Xetrov90003500m.g
Xetrov90003520m.g-fam159b
Xetrov90003536m.g-Xetrov90003536m.g
Xetrov90003541m.g-Xetrov90003541m.g
Xetrov90003544m.g-Xetrov90003544m.g
Xetrov90003545m.g-Xetrov90003545m.g
Xetrov90003582m.g-LOC100496550-like
Xetrov90003590m.g-LOC101733478
Xetrov90003591m.g-Xetrov90003591m.g
Xetrov90003592m.g-Xetrov90003592m.g
Xetrov90003601m.g-Xetrov90003601m.g
Xetrov90003606m.g-fgf10
Xetrov90003616m.g-ccdc152-like
Xetrov90003622m.g-LOC100485342
Xetrov90003625m.g-LOC100485032
Xetrov90003631m.g-Xetrov90003631m.g
Xetrov90003632m.g-Xetrov90003632m.g
Xetrov90003633m.g-Xetrov90003633m.g
Xetrov90003661m.g-Xetrov90003661m.g
Xetrov90003665m.g-Xetrov90003665m.g
Xetrov90003672m.g-il7r
Xetrov90003673m.g-Xetrov90003673m.g
Xetrov90003677m.g-Xetrov90003677m.g
Xetrov90003683m.g-c1qtnf3
Xetrov90003692m.g-Xetrov90003692m.g
Xetrov90003699m.g-LOC100495808
Xetrov90003700m.g-Xetrov90003700m.g
Xetrov90003705m.g-LOC100495168
Xetrov90003707m.g-Xetrov90003707m.g
Xetrov90003709m.g-Xetrov90003709m.g
Xetrov90003713m.g-cplx4
Xetrov90003720m.g-Xetrov90003720m.g
Xetrov90003721m.g-Xetrov90003721m.g
Xetrov90003756m.g-Xetrov90003756m.g
Xetrov90003760m.g-LOC101731126
Xetrov90003778m.g-Xetrov90003778m.g
Xetrov90003795m.g-Xetrov90003795m.g
Xetrov90003798m.g-LOC100498355
Xetrov90003805m.g-siglec15
Xetrov90003813m.g-LOC101733084
Xetrov90003817m.g-Xetrov90003817m.g
Xetrov90003820m.g-Xetrov90003820m.g
Xetrov90003821m.g-Xetrov90003821m.g
Xetrov90003836m.g-Xetrov90003836m.g
Xetrov90003848m.g-Xetrov90003848m.g
Xetrov90003849m.g-Xetrov90003849m.g
Xetrov90003872m.g-LOC101734270
Xetrov90003875m.g-Xetrov90003875m.g
Xetrov90003876m.g-Xetrov90003876m.g
Xetrov90003877m.g-Xetrov90003877m.g
Xetrov90003878m.g-Xetrov90003878m.g
Xetrov90003880m.g-Xetrov90003880m.g
Xetrov90003883m.g-Xetrov90003883m.g
Xetrov90003891m.g-cd247
Xetrov90003894m.g-rcsd1
Xetrov90003914m.g-Xetrov90003914m.g
Xetrov90003915m.g-Xetrov90003915m.g
Xetrov90003920m.g-LOC100127716
Xetrov90003941m.g-gja8
Xetrov90003944m.g-gja5
Xetrov90003951m.g-LOC100489069
Xetrov90003952m.g-LOC100488906
Xetrov90003955m.g-Xetrov90003955m.g
Xetrov90003959m.g-LOC100496653
Xetrov90003960m.g-LOC100496501
Xetrov90003962m.g-Xetrov90003962m.g
Xetrov90003985m.g-LOC100497514
Xetrov90003987m.g-LOC101731505
Xetrov90003988m.g-LOC101732233
Xetrov90003997m.g-Xetrov90003997m.g
Xetrov90003999m.g-LOC100495133
Xetrov90004007m.g-sh3bgr
Xetrov90004030m.g-Xetrov90004030m.g
Xetrov90004032m.g-cldn14
Xetrov90004037m.g-LOC100490683
Xetrov90004040m.g-LOC101730243
Xetrov90004047m.g-LOC101735101
Xetrov90004077m.g-Xetrov90004077m.g
Xetrov90004078m.g-olig1
Xetrov90004101m.g-cldn8.2
Xetrov90004103m.g-cldn8.1
Xetrov90004104m.g-LOC100487058
Xetrov90004106m.g-LOC100486904
Xetrov90004110m.g-map3k7cl-like
Xetrov90004118m.g-Xetrov90004118m.g
Xetrov90004119m.g-Xetrov90004119m.g
Xetrov90004120m.g-Xetrov90004120m.g
Xetrov90004123m.g-Xetrov90004123m.g
Xetrov90004129m.g-Xetrov90004129m.g
Xetrov90004134m.g-Xetrov90004134m.g
Xetrov90004138m.g-Xetrov90004138m.g
Xetrov90004140m.g-chodl
Xetrov90004145m.g-gabrr3
Xetrov90004150m.g-LOC100493258
Xetrov90004151m.g-Xetrov90004151m.g
Xetrov90004159m.g-LOC101734040
Xetrov90004160m.g-epha3
Xetrov90004161m.g-Xetrov90004161m.g
Xetrov90004162m.g-Xetrov90004162m.g
Xetrov90004167m.g-LOC100492923
Xetrov90004173m.g-Xetrov90004173m.g
Xetrov90004174m.g-Xetrov90004174m.g
Xetrov90004181m.g-robo2-like
Xetrov90004182m.g-Xetrov90004182m.g
Xetrov90004194m.g-Xetrov90004194m.g
Xetrov90004195m.g-Xetrov90004195m.g
Xetrov90004202m.g-Xetrov90004202m.g
Xetrov90004203m.g-Xetrov90004203m.g
Xetrov90004208m.g-Xetrov90004208m.g
Xetrov90004214m.g-LOC100493728
Xetrov90004217m.g-Xetrov90004217m.g
Xetrov90004233m.g-bhlha9
Xetrov90004237m.g-Xetrov90004237m.g
Xetrov90004250m.g-cryba1
Xetrov90004261m.g-Xetrov90004261m.g
Xetrov90004285m.g-Xetrov90004285m.g
Xetrov90004286m.g-Xetrov90004286m.g
Xetrov90004318m.g-Xetrov90004318m.g
Xetrov90004327m.g-Xetrov90004327m.g
Xetrov90004333m.g-lnp1
Xetrov90004340m.g-Xetrov90004340m.g
Xetrov90004342m.g-Xetrov90004342m.g
Xetrov90004347m.g-Xetrov90004347m.g
Xetrov90004349m.g-Xetrov90004349m.g
Xetrov90004354m.g-Xetrov90004354m.g
Xetrov90004357m.g-Xetrov90004357m.g
Xetrov90004358m.g-Xetrov90004358m.g
Xetrov90004380m.g-p2rx5
Xetrov90004388m.g-trpv3
Xetrov90004393m.g-Xetrov90004393m.g
Xetrov90004398m.g-Xetrov90004398m.g
Xetrov90004404m.g-Xetrov90004404m.g
Xetrov90004410m.g-Xetrov90004410m.g
Xetrov90004412m.g-Xetrov90004412m.g
Xetrov90004417m.g-Xetrov90004417m.g
Xetrov90004437m.g-LOC100489510
Xetrov90004440m.g-Xetrov90004440m.g
Xetrov90004441m.g-LOC101731565
Xetrov90004443m.g-Xetrov90004443m.g
Xetrov90004446m.g-nr0b1
Xetrov90004448m.g-Xetrov90004448m.g
Xetrov90004454m.g-pcyt1b-like
Xetrov90004465m.g-rs1
Xetrov90004467m.g-LOC101732392
Xetrov90004477m.g-Xetrov90004477m.g
Xetrov90004483m.g-LOC100485772
Xetrov90004488m.g-Xetrov90004488m.g
Xetrov90004492m.g-Xetrov90004492m.g
Xetrov90004494m.g-Xetrov90004494m.g
Xetrov90004496m.g-Xetrov90004496m.g
Xetrov90004497m.g-Xetrov90004497m.g
Xetrov90004506m.g-hpd-like.2
Xetrov90004529m.g-Xetrov90004529m.g
Xetrov90004530m.g-LOC100492207
Xetrov90004550m.g-Xetrov90004550m.g
Xetrov90004551m.g-LOC101734833
Xetrov90004563m.g-LOC100498104
Xetrov90004564m.g-Xetrov90004564m.g
Xetrov90004566m.g-Xetrov90004566m.g
Xetrov90004578m.g-Xetrov90004578m.g
Xetrov90004590m.g-myl10
Xetrov90004606m.g-Xetrov90004606m.g
Xetrov90004607m.g-Xetrov90004607m.g
Xetrov90004614m.g-Xetrov90004614m.g
Xetrov90004617m.g-Xetrov90004617m.g
Xetrov90004619m.g-LOC101734353
Xetrov90004642m.g-Xetrov90004642m.g
Xetrov90004647m.g-LOC100495736
Xetrov90004648m.g-Xetrov90004648m.g
Xetrov90004650m.g-Xetrov90004650m.g
Xetrov90004651m.g-Xetrov90004651m.g
Xetrov90004668m.g-LOC100494323
Xetrov90004669m.g-LOC100494163
Xetrov90004670m.g-Xetrov90004670m.g
Xetrov90004671m.g-Xetrov90004671m.g
Xetrov90004673m.g-Xetrov90004673m.g
Xetrov90004674m.g-Xetrov90004674m.g
Xetrov90004676m.g-Xetrov90004676m.g
Xetrov90004677m.g-Xetrov90004677m.g
Xetrov90004681m.g-Xetrov90004681m.g
Xetrov90004683m.g-LOC100492321
Xetrov90004685m.g-LOC100492164
Xetrov90004687m.g-LOC101732523
Xetrov90004691m.g-Xetrov90004691m.g
Xetrov90004692m.g-LOC100491323
Xetrov90004693m.g-Xetrov90004693m.g
Xetrov90004701m.g-kcna10
Xetrov90004702m.g-Xetrov90004702m.g
Xetrov90004705m.g-LOC100487688-like
Xetrov90004733m.g-LOC100487852
Xetrov90004745m.g-guca1c
Xetrov90004755m.g-LOC101732853
Xetrov90004837m.g-foxo6
Xetrov90004839m.g-edn2
Xetrov90004879m.g-Xetrov90004879m.g
Xetrov90004930m.g-Xetrov90004930m.g
Xetrov90004931m.g-laptm5
Xetrov90004947m.g-Xetrov90004947m.g
Xetrov90004953m.g-LOC100489074
Xetrov90004958m.g-Xetrov90004958m.g
Xetrov90004967m.g-kiss1
Xetrov90004973m.g-Xetrov90004973m.g
Xetrov90004976m.g-Xetrov90004976m.g
Xetrov90004986m.g-Xetrov90004986m.g
Xetrov90004993m.g-Xetrov90004993m.g
Xetrov90004996m.g-Xetrov90004996m.g
Xetrov90004997m.g-LOC101732340
Xetrov90005024m.g-LOC496913-like
Xetrov90005025m.g-LOC100489782
Xetrov90005040m.g-amigo1
Xetrov90005041m.g-gpr61
Xetrov90005056m.g-prok1
Xetrov90005071m.g-gpr37l1
Xetrov90005098m.g-ctse
Xetrov90005099m.g-avpr1b
Xetrov90005121m.g-cd53
Xetrov90005129m.g-Xetrov90005129m.g
Xetrov90005142m.g-syt6
Xetrov90005152m.g-Xetrov90005152m.g
Xetrov90005158m.g-LOC101734521
Xetrov90005177m.g-LOC100490311
Xetrov90005187m.g-Xetrov90005187m.g
Xetrov90005188m.g-Xetrov90005188m.g
Xetrov90005213m.g-Xetrov90005213m.g
Xetrov90005214m.g-Xetrov90005214m.g
Xetrov90005226m.g-LOC101731682
Xetrov90005227m.g-LOC101732192
Xetrov90005248m.g-wnt2b
Xetrov90005255m.g-ppm1j
Xetrov90005258m.g-Xetrov90005258m.g
Xetrov90005278m.g-Xetrov90005278m.g
Xetrov90005279m.g-LOC100495453
Xetrov90005289m.g-Xetrov90005289m.g
Xetrov90005312m.g-Xetrov90005312m.g
Xetrov90005347m.g-LOC100496975
Xetrov90005359m.g-Xetrov90005359m.g
Xetrov90005383m.g-lck
Xetrov90005406m.g-Xetrov90005406m.g
Xetrov90005413m.g-rims3
Xetrov90005422m.g-LOC100485578
Xetrov90005423m.g-LOC100486331
Xetrov90005425m.g-gjb3
Xetrov90005468m.g-LOC100498594
Xetrov90005492m.g-LOC100495335
Xetrov90005495m.g-bmp8
Xetrov90005515m.g-tbx4
Xetrov90005518m.g-Xetrov90005518m.g
Xetrov90005529m.g-LOC101733558
Xetrov90005530m.g-LOC100489463
Xetrov90005548m.g-srrm3
Xetrov90005560m.g-rasa4
Xetrov90005562m.g-Xetrov90005562m.g
Xetrov90005563m.g-Xetrov90005563m.g
Xetrov90005569m.g-Xetrov90005569m.g
Xetrov90005572m.g-Xetrov90005572m.g
Xetrov90005573m.g-Xetrov90005573m.g
Xetrov90005579m.g-LOC100485266
Xetrov90005580m.g-LOC100485113
Xetrov90005618m.g-Xetrov90005618m.g
Xetrov90005619m.g-LOC101730633
Xetrov90005637m.g-LOC100485014
Xetrov90005647m.g-auts2
Xetrov90005649m.g-LOC100488188
Xetrov90005650m.g-Xetrov90005650m.g
Xetrov90005694m.g-Xetrov90005694m.g
Xetrov90005697m.g-Xetrov90005697m.g
Xetrov90005698m.g-LOC101733116
Xetrov90005699m.g-Xetrov90005699m.g
Xetrov90005711m.g-LOC100498345
Xetrov90005715m.g-Xetrov90005715m.g
Xetrov90005721m.g-evi2b
Xetrov90005747m.g-Xetrov90005747m.g
Xetrov90005751m.g-abi3bp
Xetrov90005768m.g-LOC100495962
Xetrov90005770m.g-tlr7
Xetrov90005773m.g-frmpd4
Xetrov90005776m.g-Xetrov90005776m.g
Xetrov90005809m.g-slc5a7-like.1
Xetrov90005819m.g-npas2
Xetrov90005834m.g-LOC100491382
Xetrov90005835m.g-Xetrov90005835m.g
Xetrov90005836m.g-Xetrov90005836m.g
Xetrov90005837m.g-slc9a2
Xetrov90005842m.g-Xetrov90005842m.g
Xetrov90005850m.g-LOC101732896
Xetrov90005851m.g-LOC101732914
Xetrov90005866m.g-LOC100493338
Xetrov90005892m.g-Xetrov90005892m.g
Xetrov90005898m.g-Xetrov90005898m.g
Xetrov90005900m.g-Xetrov90005900m.g
Xetrov90005928m.g-grk1
Xetrov90005940m.g-Xetrov90005940m.g
Xetrov90005946m.g-Xetrov90005946m.g
Xetrov90005949m.g-Xetrov90005949m.g
Xetrov90005974m.g-LOC100486831
Xetrov90005975m.g-Xetrov90005975m.g
Xetrov90005976m.g-Xetrov90005976m.g
Xetrov90005978m.g-LOC100487141
Xetrov90005987m.g-LOC100485374-like
Xetrov90005988m.g-mettl21c-like
Xetrov90006043m.g-Xetrov90006043m.g
Xetrov90006047m.g-Xetrov90006047m.g
Xetrov90006099m.g-LOC101733539
Xetrov90006100m.g-Xetrov90006100m.g
Xetrov90006101m.g-kcnh3
Xetrov90006102m.g-LOC100485686
Xetrov90006141m.g-Xetrov90006141m.g
Xetrov90006147m.g-LOC101733643
Xetrov90006148m.g-LOC101733697
Xetrov90006200m.g-wnt10b
Xetrov90006216m.g-dnajc22
Xetrov90006218m.g-Xetrov90006218m.g
Xetrov90006219m.g-LOC100494380
Xetrov90006220m.g-LOC101734506
Xetrov90006226m.g-LOC100493708
Xetrov90006263m.g-Xetrov90006263m.g
Xetrov90006264m.g-Xetrov90006264m.g
Xetrov90006277m.g-mip
Xetrov90006308m.g-Xetrov90006308m.g
Xetrov90006313m.g-LOC100494399
Xetrov90006317m.g-Xetrov90006317m.g
Xetrov90006324m.g-arhgap9-like
Xetrov90006325m.g-Xetrov90006325m.g
Xetrov90006326m.g-Xetrov90006326m.g
Xetrov90006336m.g-Xetrov90006336m.g
Xetrov90006350m.g-Xetrov90006350m.g
Xetrov90006386m.g-cela1-like.1
Xetrov90006392m.g-LOC101731102
Xetrov90006395m.g-gcg.2
Xetrov90006413m.g-arl11
Xetrov90006428m.g-neurod4
Xetrov90006434m.g-Xetrov90006434m.g
Xetrov90006457m.g-Xetrov90006457m.g
Xetrov90006497m.g-LOC100486596-like.1
Xetrov90006499m.g-Xetrov90006499m.g
Xetrov90006532m.g-csad
Xetrov90006544m.g-krt5.4
Xetrov90006545m.g-krt5.1-like.1
Xetrov90006546m.g-LOC100490652
Xetrov90006550m.g-krt5.6
Xetrov90006553m.g-krt5.3
Xetrov90006562m.g-aqp2
Xetrov90006578m.g-mlnr
Xetrov90006585m.g-Xetrov90006585m.g
Xetrov90006606m.g-serpine3
Xetrov90006625m.g-Xetrov90006625m.g
Xetrov90006626m.g-Xetrov90006626m.g
Xetrov90006627m.g-Xetrov90006627m.g
Xetrov90006686m.g-LOC100493757
Xetrov90006687m.g-Xetrov90006687m.g
Xetrov90006692m.g-LOC101734744
Xetrov90006693m.g-Xetrov90006693m.g
Xetrov90006694m.g-Xetrov90006694m.g
Xetrov90006695m.g-Xetrov90006695m.g
Xetrov90006744m.g-LOC100497959
Xetrov90006788m.g-Xetrov90006788m.g
Xetrov90006797m.g-Xetrov90006797m.g
Xetrov90006812m.g-LOC100492723
Xetrov90006830m.g-LOC100490019
Xetrov90006834m.g-LOC100489735
Xetrov90006837m.g-LOC100489571
Xetrov90006838m.g-mmp20
Xetrov90006848m.g-Xetrov90006848m.g
Xetrov90006853m.g-Xetrov90006853m.g
Xetrov90006857m.g-angptl5
Xetrov90006862m.g-Xetrov90006862m.g
Xetrov90006863m.g-Xetrov90006863m.g
Xetrov90006896m.g-hephl1
Xetrov90006897m.g-Xetrov90006897m.g
Xetrov90006908m.g-LOC100493509
Xetrov90006912m.g-LOC101731077
Xetrov90006913m.g-Xetrov90006913m.g
Xetrov90006918m.g-Xetrov90006918m.g
Xetrov90006919m.g-LOC101733280
Xetrov90006920m.g-nox4
Xetrov90006921m.g-Xetrov90006921m.g
Xetrov90006928m.g-LOC101731233
Xetrov90006929m.g-Xetrov90006929m.g
Xetrov90006930m.g-Xetrov90006930m.g
Xetrov90006952m.g-Xetrov90006952m.g
Xetrov90006953m.g-Xetrov90006953m.g
Xetrov90006956m.g-Xetrov90006956m.g
Xetrov90006958m.g-Xetrov90006958m.g
Xetrov90006959m.g-Xetrov90006959m.g
Xetrov90006974m.g-LOC101731930
Xetrov90006975m.g-Xetrov90006975m.g
Xetrov90006997m.g-Xetrov90006997m.g
Xetrov90006998m.g-Xetrov90006998m.g
Xetrov90007003m.g-mogat1-like.1
Xetrov90007004m.g-Xetrov90007004m.g
Xetrov90007005m.g-Xetrov90007005m.g
Xetrov90007007m.g-gpr25
Xetrov90007008m.g-Xetrov90007008m.g
Xetrov90007015m.g-LOC100490227
Xetrov90007018m.g-LOC100490390
Xetrov90007021m.g-atp6v0a4
Xetrov90007023m.g-Xetrov90007023m.g
Xetrov90007025m.g-LOC100486393-like.2
Xetrov90007047m.g-LOC100495139
Xetrov90007048m.g-fam180a
Xetrov90007057m.g-svopl
Xetrov90007069m.g-Xetrov90007069m.g
Xetrov90007074m.g-Xetrov90007074m.g
Xetrov90007094m.g-tmtc1
Xetrov90007095m.g-LOC100497868
Xetrov90007114m.g-LOC101732297
Xetrov90007125m.g-gria1-like.2
Xetrov90007130m.g-LOC100494390
Xetrov90007144m.g-Xetrov90007144m.g
Xetrov90007147m.g-LOC101732337
Xetrov90007152m.g-npy2r-like.2
Xetrov90007162m.g-Xetrov90007162m.g
Xetrov90007163m.g-Xetrov90007163m.g
Xetrov90007164m.g-Xetrov90007164m.g
Xetrov90007169m.g-adam19
Xetrov90007179m.g-pdgfrb
Xetrov90007203m.g-mapk9
Xetrov90007204m.g-Xetrov90007204m.g
Xetrov90007206m.g-Xetrov90007206m.g
Xetrov90007207m.g-vwf
Xetrov90007210m.g-kcna5
Xetrov90007211m.g-LOC100492822-like
Xetrov90007212m.g-Xetrov90007212m.g
Xetrov90007218m.g-Xetrov90007218m.g
Xetrov90007267m.g-Xetrov90007267m.g
Xetrov90007293m.g-LOC101732684
Xetrov90007306m.g-Xetrov90007306m.g
Xetrov90007309m.g-Xetrov90007309m.g
Xetrov90007310m.g-gabrb2
Xetrov90007314m.g-Xetrov90007314m.g
Xetrov90007315m.g-LOC100486105
Xetrov90007316m.g-LOC101733499
Xetrov90007317m.g-Xetrov90007317m.g
Xetrov90007318m.g-Xetrov90007318m.g
Xetrov90007320m.g-LOC101731447
Xetrov90007323m.g-LOC101733367
Xetrov90007326m.g-sox30
Xetrov90007347m.g-tmem173
Xetrov90007355m.g-LOC100489679
Xetrov90007362m.g-Xetrov90007362m.g
Xetrov90007365m.g-Xetrov90007365m.g
Xetrov90007366m.g-LOC101734840
Xetrov90007368m.g-Xetrov90007368m.g
Xetrov90007369m.g-LOC101734768
Xetrov90007372m.g-Xetrov90007372m.g
Xetrov90007373m.g-Xetrov90007373m.g
Xetrov90007375m.g-Xetrov90007375m.g
Xetrov90007377m.g-Xetrov90007377m.g
Xetrov90007378m.g-Xetrov90007378m.g
Xetrov90007379m.g-LOC100489479
Xetrov90007380m.g-LOC101734597
Xetrov90007381m.g-LOC101734529
Xetrov90007382m.g-Xetrov90007382m.g
Xetrov90007383m.g-LOC101734467
Xetrov90007387m.g-LOC101734188
Xetrov90007388m.g-LOC101734119
Xetrov90007389m.g-LOC100489189
Xetrov90007390m.g-LOC101734004
Xetrov90007394m.g-LOC100489983
Xetrov90007396m.g-pcdhga10
Xetrov90007397m.g-Xetrov90007397m.g
Xetrov90007398m.g-Xetrov90007398m.g
Xetrov90007399m.g-Xetrov90007399m.g
Xetrov90007401m.g-Xetrov90007401m.g
Xetrov90007402m.g-Xetrov90007402m.g
Xetrov90007405m.g-Xetrov90007405m.g
Xetrov90007406m.g-Xetrov90007406m.g
Xetrov90007410m.g-Xetrov90007410m.g
Xetrov90007411m.g-Xetrov90007411m.g
Xetrov90007412m.g-Xetrov90007412m.g
Xetrov90007413m.g-Xetrov90007413m.g
Xetrov90007414m.g-LOC101732081
Xetrov90007415m.g-Xetrov90007415m.g
Xetrov90007416m.g-Xetrov90007416m.g
Xetrov90007417m.g-Xetrov90007417m.g
Xetrov90007418m.g-Xetrov90007418m.g
Xetrov90007423m.g-LOC100491009
Xetrov90007430m.g-LOC101731032
Xetrov90007431m.g-LOC101731088
Xetrov90007432m.g-Xetrov90007432m.g
Xetrov90007433m.g-LOC101731154
Xetrov90007434m.g-Xetrov90007434m.g
Xetrov90007435m.g-Xetrov90007435m.g
Xetrov90007436m.g-Xetrov90007436m.g
Xetrov90007438m.g-LOC101731215
Xetrov90007439m.g-pcdhga11
Xetrov90007440m.g-Xetrov90007440m.g
Xetrov90007441m.g-LOC101731281
Xetrov90007442m.g-LOC100492310
Xetrov90007443m.g-LOC101731401
Xetrov90007449m.g-Xetrov90007449m.g
Xetrov90007460m.g-LOC100493445
Xetrov90007461m.g-LOC100493274
Xetrov90007478m.g-Xetrov90007478m.g
Xetrov90007489m.g-LOC101732336
Xetrov90007504m.g-LOC101730467
Xetrov90007507m.g-Xetrov90007507m.g
Xetrov90007510m.g-Xetrov90007510m.g
Xetrov90007520m.g-Xetrov90007520m.g
Xetrov90007522m.g-LOC100487198
Xetrov90007525m.g-Xetrov90007525m.g
Xetrov90007527m.g-Xetrov90007527m.g
Xetrov90007531m.g-Xetrov90007531m.g
Xetrov90007532m.g-Xetrov90007532m.g
Xetrov90007547m.g-Xetrov90007547m.g
Xetrov90007551m.g-Xetrov90007551m.g
Xetrov90007575m.g-LOC100485681
Xetrov90007582m.g-Xetrov90007582m.g
Xetrov90007583m.g-Xetrov90007583m.g
Xetrov90007585m.g-Xetrov90007585m.g
Xetrov90007587m.g-Xetrov90007587m.g
Xetrov90007588m.g-Xetrov90007588m.g
Xetrov90007589m.g-kctd16
Xetrov90007590m.g-Xetrov90007590m.g
Xetrov90007604m.g-Xetrov90007604m.g
Xetrov90007628m.g-Xetrov90007628m.g
Xetrov90007636m.g-LOC100485706
Xetrov90007654m.g-jakmip2
Xetrov90007662m.g-slc26a2.2
Xetrov90007663m.g-Xetrov90007663m.g
Xetrov90007668m.g-LOC100494767
Xetrov90007671m.g-LOC100493778
Xetrov90007672m.g-LOC100493618
Xetrov90007673m.g-LOC100493463
Xetrov90007676m.g-LOC100493131
Xetrov90007679m.g-LOC100495485
Xetrov90007681m.g-Xetrov90007681m.g
Xetrov90007683m.g-LOC100495079
Xetrov90007684m.g-LOC100494927
Xetrov90007795m.g-LOC100488353
Xetrov90007846m.g-Xetrov90007846m.g
Xetrov90007851m.g-LOC101735244
Xetrov90007863m.g-Xetrov90007863m.g
Xetrov90007885m.g-Xetrov90007885m.g
Xetrov90007886m.g-Xetrov90007886m.g
Xetrov90007887m.g-Xetrov90007887m.g
Xetrov90007888m.g-Xetrov90007888m.g
Xetrov90007889m.g-Xetrov90007889m.g
Xetrov90007892m.g-Xetrov90007892m.g
Xetrov90007893m.g-Xetrov90007893m.g
Xetrov90007913m.g-Xetrov90007913m.g
Xetrov90007919m.g-lum
Xetrov90007921m.g-LOC734122
Xetrov90007922m.g-Xetrov90007922m.g
Xetrov90007924m.g-Xetrov90007924m.g
Xetrov90007937m.g-plxnc1-like.1
Xetrov90007943m.g-Xetrov90007943m.g
Xetrov90007981m.g-Xetrov90007981m.g
Xetrov90007999m.g-Xetrov90007999m.g
Xetrov90008000m.g-ifng
Xetrov90008002m.g-il22-like.1
Xetrov90008008m.g-lyz
Xetrov90008021m.g-LOC100493461
Xetrov90008026m.g-myrfl
Xetrov90008029m.g-Xetrov90008029m.g
Xetrov90008034m.g-Xetrov90008034m.g
Xetrov90008043m.g-Xetrov90008043m.g
Xetrov90008074m.g-Xetrov90008074m.g
Xetrov90008079m.g-Xetrov90008079m.g
Xetrov90008080m.g-Xetrov90008080m.g
Xetrov90008083m.g-Xetrov90008083m.g
Xetrov90008111m.g-Xetrov90008111m.g
Xetrov90008120m.g-lrrn3
Xetrov90008121m.g-Xetrov90008121m.g
Xetrov90008135m.g-ppp1r3a
Xetrov90008153m.g-wnt2
Xetrov90008162m.g-Xetrov90008162m.g
Xetrov90008181m.g-asb15
Xetrov90008182m.g-lmod2
Xetrov90008206m.g-LOC100486454
Xetrov90008213m.g-Xetrov90008213m.g
Xetrov90008214m.g-Xetrov90008214m.g
Xetrov90008260m.g-LOC101731072
Xetrov90008308m.g-fgl2
Xetrov90008320m.g-cd36l
Xetrov90008322m.g-cd36
Xetrov90008330m.g-Xetrov90008330m.g
Xetrov90008343m.g-Xetrov90008343m.g
Xetrov90008347m.g-bend7
Xetrov90008398m.g-Xetrov90008398m.g
Xetrov90008411m.g-Xetrov90008411m.g
Xetrov90008421m.g-Xetrov90008421m.g
Xetrov90008424m.g-LOC101732997
Xetrov90008451m.g-Xetrov90008451m.g
Xetrov90008454m.g-LOC101733157
Xetrov90008456m.g-Xetrov90008456m.g
Xetrov90008465m.g-Xetrov90008465m.g
Xetrov90008493m.g-LOC100487749
Xetrov90008499m.g-cpt1b
Xetrov90008500m.g-LOC100485485-like
Xetrov90008522m.g-LOC100497425
Xetrov90008523m.g-LOC100497262
Xetrov90008535m.g-crabp1
Xetrov90008575m.g-LOC101734605
Xetrov90008581m.g-c15orf59
Xetrov90008583m.g-LOC100495360
Xetrov90008621m.g-Xetrov90008621m.g
Xetrov90008622m.g-Xetrov90008622m.g
Xetrov90008623m.g-Xetrov90008623m.g
Xetrov90008666m.g-LOC100496172
Xetrov90008667m.g-ctsh
Xetrov90008668m.g-LOC100494761
Xetrov90008684m.g-gcnt3
Xetrov90008686m.g-Xetrov90008686m.g
Xetrov90008711m.g-Xetrov90008711m.g
Xetrov90008762m.g-Xetrov90008762m.g
Xetrov90008764m.g-Xetrov90008764m.g
Xetrov90008782m.g-cyp19a1
Xetrov90008793m.g-shc4
Xetrov90008811m.g-Xetrov90008811m.g
Xetrov90008817m.g-LOC100497855
Xetrov90008818m.g-Xetrov90008818m.g
Xetrov90008819m.g-Xetrov90008819m.g
Xetrov90008820m.g-Xetrov90008820m.g
Xetrov90008860m.g-LOC100490291
Xetrov90008861m.g-Xetrov90008861m.g
Xetrov90008871m.g-Xetrov90008871m.g
Xetrov90008877m.g-Xetrov90008877m.g
Xetrov90008920m.g-gnrhr2
Xetrov90008947m.g-Xetrov90008947m.g
Xetrov90008948m.g-ntrk3-like.1
Xetrov90008949m.g-ntrk3-like.2
Xetrov90008965m.g-Xetrov90008965m.g
Xetrov90008968m.g-Xetrov90008968m.g
Xetrov90008969m.g-Xetrov90008969m.g
Xetrov90008992m.g-aldh1a3-like
Xetrov90009001m.g-Xetrov90009001m.g
Xetrov90009014m.g-LOC100498252
Xetrov90009017m.g-LOC100498095-like
Xetrov90009064m.g-LOC100496569
Xetrov90009065m.g-Xetrov90009065m.g
Xetrov90009066m.g-pgam2
Xetrov90009068m.g-Xetrov90009068m.g
Xetrov90009087m.g-LOC100486881-like
Xetrov90009091m.g-Xetrov90009091m.g
Xetrov90009146m.g-Xetrov90009146m.g
Xetrov90009159m.g-LOC100486889
Xetrov90009164m.g-LOC100486572
Xetrov90009175m.g-LOC101730435
Xetrov90009205m.g-sun3
Xetrov90009207m.g-dusp26
Xetrov90009224m.g-Xetrov90009224m.g
Xetrov90009236m.g-Xetrov90009236m.g
Xetrov90009276m.g-Xetrov90009276m.g
Xetrov90009298m.g-igdcc3
Xetrov90009305m.g-rasl12-like
Xetrov90009306m.g-LOC100489313
Xetrov90009307m.g-ubap1l-like
Xetrov90009316m.g-LOC101734276
Xetrov90009320m.g-LOC100497546
Xetrov90009321m.g-LOC101733386
Xetrov90009322m.g-LOC100497853
Xetrov90009328m.g-LOC100485283
Xetrov90009330m.g-Xetrov90009330m.g
Xetrov90009331m.g-LOC101732373
Xetrov90009332m.g-Xetrov90009332m.g
Xetrov90009333m.g-LOC101732198
Xetrov90009334m.g-LOC100494963
Xetrov90009344m.g-slc18a1
Xetrov90009348m.g-LOC100495897-like
Xetrov90009349m.g-Xetrov90009349m.g
Xetrov90009351m.g-Xetrov90009351m.g
Xetrov90009356m.g-Xetrov90009356m.g
Xetrov90009379m.g-phyhip
Xetrov90009391m.g-LOC101731320
Xetrov90009405m.g-LOC100489460-like
Xetrov90009411m.g-Xetrov90009411m.g
Xetrov90009426m.g-Xetrov90009426m.g
Xetrov90009429m.g-Xetrov90009429m.g
Xetrov90009430m.g-Xetrov90009430m.g
Xetrov90009433m.g-Xetrov90009433m.g
Xetrov90009442m.g-LOC101731012
Xetrov90009445m.g-LOC100497784
Xetrov90009446m.g-LOC100497937
Xetrov90009452m.g-LOC101730267
Xetrov90009454m.g-LOC101735243
Xetrov90009457m.g-Xetrov90009457m.g
Xetrov90009458m.g-Xetrov90009458m.g
Xetrov90009459m.g-LOC101735063
Xetrov90009461m.g-Xetrov90009461m.g
Xetrov90009462m.g-LOC100486726
Xetrov90009463m.g-LOC101734881
Xetrov90009464m.g-LOC100486885
Xetrov90009465m.g-Xetrov90009465m.g
Xetrov90009467m.g-Xetrov90009467m.g
Xetrov90009468m.g-Xetrov90009468m.g
Xetrov90009472m.g-LOC100487990
Xetrov90009473m.g-LOC100490758
Xetrov90009474m.g-LOC100488149
Xetrov90009497m.g-LOC100492318
Xetrov90009503m.g-LOC100489247
Xetrov90009504m.g-LOC101734160
Xetrov90009505m.g-LOC100489446
Xetrov90009506m.g-Xetrov90009506m.g
Xetrov90009507m.g-Xetrov90009507m.g
Xetrov90009520m.g-Xetrov90009520m.g
Xetrov90009523m.g-pglyrp2
Xetrov90009525m.g-Xetrov90009525m.g
Xetrov90009530m.g-LOC101730852
Xetrov90009531m.g-LOC100489411
Xetrov90009532m.g-LOC101730984
Xetrov90009533m.g-LOC100489257
Xetrov90009538m.g-Xetrov90009538m.g
Xetrov90009542m.g-Xetrov90009542m.g
Xetrov90009546m.g-LOC100489737
Xetrov90009549m.g-LOC101730257
Xetrov90009555m.g-tgfbr3l-like
Xetrov90009558m.g-LOC100490082
Xetrov90009560m.g-Xetrov90009560m.g
Xetrov90009579m.g-LOC100496919
Xetrov90009592m.g-nxnl1
Xetrov90009614m.g-LOC101733828
Xetrov90009615m.g-Xetrov90009615m.g
Xetrov90009635m.g-LOC100490682
Xetrov90009636m.g-LOC100490847
Xetrov90009647m.g-LOC100494969-like
Xetrov90009652m.g-Xetrov90009652m.g
Xetrov90009662m.g-rdh8
Xetrov90009670m.g-LOC101733384
Xetrov90009671m.g-LOC100494903
Xetrov90009675m.g-LOC100497688
Xetrov90009677m.g-Xetrov90009677m.g
Xetrov90009689m.g-Xetrov90009689m.g
Xetrov90009690m.g-LOC101732484
Xetrov90009712m.g-Xetrov90009712m.g
Xetrov90009713m.g-LOC100485796
Xetrov90009716m.g-LOC100485652
Xetrov90009718m.g-Xetrov90009718m.g
Xetrov90009723m.g-Xetrov90009723m.g
Xetrov90009731m.g-Xetrov90009731m.g
Xetrov90009744m.g-Xetrov90009744m.g
Xetrov90009753m.g-Xetrov90009753m.g
Xetrov90009761m.g-Xetrov90009761m.g
Xetrov90009769m.g-Xetrov90009769m.g
Xetrov90009774m.g-syce2
Xetrov90009779m.g-Xetrov90009779m.g
Xetrov90009780m.g-Xetrov90009780m.g
Xetrov90009781m.g-Xetrov90009781m.g
Xetrov90009782m.g-Xetrov90009782m.g
Xetrov90009783m.g-Xetrov90009783m.g
Xetrov90009785m.g-Xetrov90009785m.g
Xetrov90009786m.g-Xetrov90009786m.g
Xetrov90009788m.g-Xetrov90009788m.g
Xetrov90009789m.g-Xetrov90009789m.g
Xetrov90009790m.g-Xetrov90009790m.g
Xetrov90009791m.g-Xetrov90009791m.g
Xetrov90009793m.g-Xetrov90009793m.g
Xetrov90009794m.g-Xetrov90009794m.g
Xetrov90009798m.g-Xetrov90009798m.g
Xetrov90009808m.g-thibz
Xetrov90009809m.g-Xetrov90009809m.g
Xetrov90009811m.g-Xetrov90009811m.g
Xetrov90009813m.g-Xetrov90009813m.g
Xetrov90009826m.g-Xetrov90009826m.g
Xetrov90009828m.g-Xetrov90009828m.g
Xetrov90009834m.g-pspn
Xetrov90009843m.g-il27ra
Xetrov90009863m.g-Xetrov90009863m.g
Xetrov90009870m.g-Xetrov90009870m.g
Xetrov90009879m.g-LOC100491629
Xetrov90009915m.g-Xetrov90009915m.g
Xetrov90009929m.g-Xetrov90009929m.g
Xetrov90009930m.g-LOC101734769
Xetrov90009935m.g-Xetrov90009935m.g
Xetrov90009940m.g-Xetrov90009940m.g
Xetrov90009942m.g-LOC100492297
Xetrov90009943m.g-Xetrov90009943m.g
Xetrov90009944m.g-LOC100492627
Xetrov90009945m.g-Xetrov90009945m.g
Xetrov90009947m.g-Xetrov90009947m.g
Xetrov90009948m.g-LOC101730641
Xetrov90009949m.g-LOC100493298
Xetrov90009960m.g-Xetrov90009960m.g
Xetrov90009963m.g-LOC100495545
Xetrov90009964m.g-LOC100495704
Xetrov90009968m.g-LOC100496182
Xetrov90009970m.g-LOC100496494
Xetrov90009973m.g-LOC100496966
Xetrov90009974m.g-Xetrov90009974m.g
Xetrov90009983m.g-Xetrov90009983m.g
Xetrov90009990m.g-Xetrov90009990m.g
Xetrov90009998m.g-LOC100490677
Xetrov90010000m.g-LOC100491013
Xetrov90010001m.g-LOC100491180
Xetrov90010002m.g-LOC100491347
Xetrov90010003m.g-LOC101732687
Xetrov90010005m.g-LOC100491854
Xetrov90010006m.g-LOC101732966
Xetrov90010009m.g-LOC100492347
Xetrov90010010m.g-Xetrov90010010m.g
Xetrov90010013m.g-LOC100492511
Xetrov90010014m.g-LOC101733546
Xetrov90010017m.g-LOC101733755
Xetrov90010022m.g-LOC100493354
Xetrov90010026m.g-LOC100494351
Xetrov90010027m.g-LOC100494513
Xetrov90010034m.g-LOC100493681
Xetrov90010035m.g-LOC100488741
Xetrov90010037m.g-LOC100491415
Xetrov90010039m.g-LOC101733593
Xetrov90010040m.g-LOC100490385
Xetrov90010044m.g-LOC101733978
Xetrov90010047m.g-Xetrov90010047m.g
Xetrov90010048m.g-Xetrov90010048m.g
Xetrov90010049m.g-LOC101734808
Xetrov90010051m.g-LOC101735055
Xetrov90010052m.g-LOC101735117
Xetrov90010054m.g-Xetrov90010054m.g
Xetrov90010055m.g-LOC101735288
Xetrov90010059m.g-Xetrov90010059m.g
Xetrov90010060m.g-LOC101730554
Xetrov90010061m.g-LOC101730615
Xetrov90010062m.g-LOC101730872
Xetrov90010063m.g-LOC101731066
Xetrov90010064m.g-LOC100490786
Xetrov90010069m.g-LOC101731130
Xetrov90010070m.g-Xetrov90010070m.g
Xetrov90010073m.g-LOC101731193
Xetrov90010074m.g-Xetrov90010074m.g
Xetrov90010077m.g-cldn15.1
Xetrov90010080m.g-Xetrov90010080m.g
Xetrov90010081m.g-Xetrov90010081m.g
Xetrov90010082m.g-LOC100493959-like
Xetrov90010083m.g-LOC100491972
Xetrov90010089m.g-LOC101732241
Xetrov90010092m.g-Xetrov90010092m.g
Xetrov90010093m.g-Xetrov90010093m.g
Xetrov90010095m.g-LOC101731299
Xetrov90010099m.g-Xetrov90010099m.g
Xetrov90010100m.g-Xetrov90010100m.g
Xetrov90010104m.g-Xetrov90010104m.g
Xetrov90010105m.g-LOC101734084
Xetrov90010107m.g-LOC101733906
Xetrov90010108m.g-LOC101733965
Xetrov90010109m.g-Xetrov90010109m.g
Xetrov90010110m.g-Xetrov90010110m.g
Xetrov90010111m.g-Xetrov90010111m.g
Xetrov90010112m.g-Xetrov90010112m.g
Xetrov90010114m.g-Xetrov90010114m.g
Xetrov90010115m.g-Xetrov90010115m.g
Xetrov90010122m.g-LOC100492592
Xetrov90010142m.g-pth
Xetrov90010155m.g-Xetrov90010155m.g
Xetrov90010163m.g-LOC100495644
Xetrov90010168m.g-Xetrov90010168m.g
Xetrov90010171m.g-Xetrov90010171m.g
Xetrov90010179m.g-alx4
Xetrov90010180m.g-Xetrov90010180m.g
Xetrov90010191m.g-Xetrov90010191m.g
Xetrov90010209m.g-fgf19
Xetrov90010229m.g-LOC100493597
Xetrov90010230m.g-LOC101732183
Xetrov90010240m.g-Xetrov90010240m.g
Xetrov90010248m.g-Xetrov90010248m.g
Xetrov90010249m.g-Xetrov90010249m.g
Xetrov90010253m.g-Xetrov90010253m.g
Xetrov90010255m.g-LOC100492493
Xetrov90010264m.g-LOC100495416
Xetrov90010275m.g-Xetrov90010275m.g
Xetrov90010277m.g-LOC100495118
Xetrov90010280m.g-guca1b-like
Xetrov90010282m.g-Xetrov90010282m.g
Xetrov90010288m.g-Xetrov90010288m.g
Xetrov90010289m.g-LOC100494970
Xetrov90010327m.g-Xetrov90010327m.g
Xetrov90010338m.g-Xetrov90010338m.g
Xetrov90010339m.g-Xetrov90010339m.g
Xetrov90010344m.g-Xetrov90010344m.g
Xetrov90010357m.g-Xetrov90010357m.g
Xetrov90010371m.g-Xetrov90010371m.g
Xetrov90010374m.g-LOC101734321
Xetrov90010377m.g-Xetrov90010377m.g
Xetrov90010379m.g-Xetrov90010379m.g
Xetrov90010400m.g-Xetrov90010400m.g
Xetrov90010404m.g-Xetrov90010404m.g
Xetrov90010405m.g-LOC101734532
Xetrov90010406m.g-Xetrov90010406m.g
Xetrov90010411m.g-Xetrov90010411m.g
Xetrov90010415m.g-Xetrov90010415m.g
Xetrov90010417m.g-Xetrov90010417m.g
Xetrov90010418m.g-Xetrov90010418m.g
Xetrov90010419m.g-Xetrov90010419m.g
Xetrov90010420m.g-Xetrov90010420m.g
Xetrov90010421m.g-Xetrov90010421m.g
Xetrov90010431m.g-Xetrov90010431m.g
Xetrov90010433m.g-Xetrov90010433m.g
Xetrov90010434m.g-Xetrov90010434m.g
Xetrov90010435m.g-LOC101734843
Xetrov90010439m.g-fibin
Xetrov90010441m.g-LOC101732545
Xetrov90010450m.g-Xetrov90010450m.g
Xetrov90010452m.g-Xetrov90010452m.g
Xetrov90010469m.g-Xetrov90010469m.g
Xetrov90010476m.g-Xetrov90010476m.g
Xetrov90010477m.g-LOC101730232
Xetrov90010481m.g-LOC101731494
Xetrov90010483m.g-LOC101731613
Xetrov90010485m.g-Xetrov90010485m.g
Xetrov90010486m.g-Xetrov90010486m.g
Xetrov90010488m.g-Xetrov90010488m.g
Xetrov90010491m.g-Xetrov90010491m.g
Xetrov90010494m.g-Xetrov90010494m.g
Xetrov90010505m.g-LOC100497848
Xetrov90010509m.g-LOC100486484
Xetrov90010519m.g-Xetrov90010519m.g
Xetrov90010520m.g-Xetrov90010520m.g
Xetrov90010521m.g-Xetrov90010521m.g
Xetrov90010522m.g-LOC100486956-like.2
Xetrov90010523m.g-Xetrov90010523m.g
Xetrov90010524m.g-Xetrov90010524m.g
Xetrov90010527m.g-Xetrov90010527m.g
Xetrov90010528m.g-Xetrov90010528m.g
Xetrov90010531m.g-Xetrov90010531m.g
Xetrov90010532m.g-Xetrov90010532m.g
Xetrov90010534m.g-lrrc10b
Xetrov90010544m.g-LOC100487884-like
Xetrov90010545m.g-LOC100485897
Xetrov90010546m.g-fut5
Xetrov90010547m.g-Xetrov90010547m.g
Xetrov90010557m.g-LOC101734489
Xetrov90010559m.g-Xetrov90010559m.g
Xetrov90010561m.g-Xetrov90010561m.g
Xetrov90010563m.g-Xetrov90010563m.g
Xetrov90010564m.g-Xetrov90010564m.g
Xetrov90010565m.g-Xetrov90010565m.g
Xetrov90010567m.g-Xetrov90010567m.g
Xetrov90010570m.g-Xetrov90010570m.g
Xetrov90010571m.g-Xetrov90010571m.g
Xetrov90010572m.g-LOC101730303
Xetrov90010573m.g-Xetrov90010573m.g
Xetrov90010574m.g-Xetrov90010574m.g
Xetrov90010575m.g-Xetrov90010575m.g
Xetrov90010576m.g-Xetrov90010576m.g
Xetrov90010577m.g-Xetrov90010577m.g
Xetrov90010581m.g-Xetrov90010581m.g
Xetrov90010582m.g-LOC100494025
Xetrov90010585m.g-LOC100497219
Xetrov90010594m.g-LOC100486217
Xetrov90010595m.g-Xetrov90010595m.g
Xetrov90010597m.g-LOC101733934
Xetrov90010599m.g-luzp2
Xetrov90010601m.g-Xetrov90010601m.g
Xetrov90010602m.g-Xetrov90010602m.g
Xetrov90010603m.g-Xetrov90010603m.g
Xetrov90010613m.g-LOC100485501
Xetrov90010617m.g-Xetrov90010617m.g
Xetrov90010620m.g-Xetrov90010620m.g
Xetrov90010623m.g-muc2
Xetrov90010628m.g-Xetrov90010628m.g
Xetrov90010630m.g-Xetrov90010630m.g
Xetrov90010632m.g-LOC100485356
Xetrov90010633m.g-Xetrov90010633m.g
Xetrov90010641m.g-Xetrov90010641m.g
Xetrov90010658m.g-Xetrov90010658m.g
Xetrov90010699m.g-Xetrov90010699m.g
Xetrov90010701m.g-Xetrov90010701m.g
Xetrov90010719m.g-Xetrov90010719m.g
Xetrov90010739m.g-Xetrov90010739m.g
Xetrov90010747m.g-LOC100497621
Xetrov90010759m.g-il34
Xetrov90010784m.g-Xetrov90010784m.g
Xetrov90010821m.g-ldhd
Xetrov90010834m.g-Xetrov90010834m.g
Xetrov90010840m.g-LOC101732477
Xetrov90010842m.g-LOC101733457
Xetrov90010847m.g-LOC101732543
Xetrov90010854m.g-uox
Xetrov90010865m.g-Xetrov90010865m.g
Xetrov90010867m.g-Xetrov90010867m.g
Xetrov90010868m.g-Xetrov90010868m.g
Xetrov90010875m.g-LOC101734459
Xetrov90010879m.g-LOC100490624
Xetrov90010883m.g-LOC100494604
Xetrov90010884m.g-Xetrov90010884m.g
Xetrov90010907m.g-LOC100492951-like
Xetrov90010908m.g-LOC100491832-like
Xetrov90010909m.g-Xetrov90010909m.g
Xetrov90010919m.g-Xetrov90010919m.g
Xetrov90010930m.g-Xetrov90010930m.g
Xetrov90010932m.g-LOC100489586
Xetrov90010942m.g-Xetrov90010942m.g
Xetrov90010947m.g-LOC100486897-like
Xetrov90010957m.g-LOC101731840
Xetrov90010959m.g-Xetrov90010959m.g
Xetrov90010960m.g-Xetrov90010960m.g
Xetrov90010980m.g-Xetrov90010980m.g
Xetrov90010981m.g-Xetrov90010981m.g
Xetrov90010997m.g-LOC101732937
Xetrov90011026m.g-Xetrov90011026m.g
Xetrov90011027m.g-Xetrov90011027m.g
Xetrov90011030m.g-Xetrov90011030m.g
Xetrov90011031m.g-LOC101731725
Xetrov90011041m.g-LOC100490946
Xetrov90011043m.g-Xetrov90011043m.g
Xetrov90011049m.g-LOC101731553
Xetrov90011081m.g-Xetrov90011081m.g
Xetrov90011083m.g-Xetrov90011083m.g
Xetrov90011090m.g-LOC100493742
Xetrov90011102m.g-LOC100494823
Xetrov90011109m.g-kcnk4-like
Xetrov90011117m.g-Xetrov90011117m.g
Xetrov90011130m.g-Xetrov90011130m.g
Xetrov90011143m.g-dusp10.2
Xetrov90011154m.g-LOC100487425-like
Xetrov90011168m.g-Xetrov90011168m.g
Xetrov90011183m.g-Xetrov90011183m.g
Xetrov90011212m.g-nrxn2-like.1
Xetrov90011214m.g-Xetrov90011214m.g
Xetrov90011218m.g-LOC101733231
Xetrov90011227m.g-Xetrov90011227m.g
Xetrov90011232m.g-rltpr-like
Xetrov90011239m.g-nrn1l
Xetrov90011265m.g-Xetrov90011265m.g
Xetrov90011280m.g-Xetrov90011280m.g
Xetrov90011281m.g-Xetrov90011281m.g
Xetrov90011284m.g-Xetrov90011284m.g
Xetrov90011290m.g-LOC100495982
Xetrov90011291m.g-Xetrov90011291m.g
Xetrov90011298m.g-Xetrov90011298m.g
Xetrov90011301m.g-Xetrov90011301m.g
Xetrov90011312m.g-LOC101730768
Xetrov90011322m.g-Xetrov90011322m.g
Xetrov90011335m.g-Xetrov90011335m.g
Xetrov90011351m.g-Xetrov90011351m.g
Xetrov90011355m.g-LOC101730474
Xetrov90011400m.g-Xetrov90011400m.g
Xetrov90011410m.g-clec3a
Xetrov90011433m.g-Xetrov90011433m.g
Xetrov90011449m.g-Xetrov90011449m.g
Xetrov90011457m.g-LOC100489253
Xetrov90011464m.g-LOC100486125
Xetrov90011468m.g-Xetrov90011468m.g
Xetrov90011488m.g-Xetrov90011488m.g
Xetrov90011503m.g-Xetrov90011503m.g
Xetrov90011511m.g-pkd1l3
Xetrov90011518m.g-LOC100496630
Xetrov90011521m.g-mc1r
Xetrov90011525m.g-Xetrov90011525m.g
Xetrov90011534m.g-foxl1
Xetrov90011553m.g-Xetrov90011553m.g
Xetrov90011555m.g-hsd17b2
Xetrov90011599m.g-Xetrov90011599m.g
Xetrov90011603m.g-Xetrov90011603m.g
Xetrov90011607m.g-il17c
Xetrov90011629m.g-Xetrov90011629m.g
Xetrov90011646m.g-LOC101732713
Xetrov90011648m.g-Xetrov90011648m.g
Xetrov90011659m.g-Xetrov90011659m.g
Xetrov90011691m.g-LOC101733373
Xetrov90011692m.g-Xetrov90011692m.g
Xetrov90011693m.g-ccdc17
Xetrov90011706m.g-Xetrov90011706m.g
Xetrov90011721m.g-LOC100496512
Xetrov90011766m.g-LOC496885
Xetrov90011779m.g-ube2u
Xetrov90011788m.g-lepr
Xetrov90011789m.g-Xetrov90011789m.g
Xetrov90011791m.g-Xetrov90011791m.g
Xetrov90011811m.g-Xetrov90011811m.g
Xetrov90011825m.g-LOC100487591
Xetrov90011865m.g-Xetrov90011865m.g
Xetrov90011891m.g-Xetrov90011891m.g
Xetrov90011900m.g-Xetrov90011900m.g
Xetrov90011915m.g-fam159a
Xetrov90011920m.g-podn
Xetrov90011933m.g-ldlrad1
Xetrov90011957m.g-Xetrov90011957m.g
Xetrov90012047m.g-Xetrov90012047m.g
Xetrov90012065m.g-Xetrov90012065m.g
Xetrov90012086m.g-LOC101731765
Xetrov90012098m.g-Xetrov90012098m.g
Xetrov90012113m.g-LOC100490932
Xetrov90012118m.g-Xetrov90012118m.g
Xetrov90012122m.g-faslg
Xetrov90012125m.g-Xetrov90012125m.g
Xetrov90012131m.g-myoc
Xetrov90012138m.g-LOC100489408
Xetrov90012140m.g-LOC100489107
Xetrov90012152m.g-LOC100488941
Xetrov90012157m.g-LOC100491943
Xetrov90012167m.g-gpr88
Xetrov90012182m.g-amy2a
Xetrov90012184m.g-Xetrov90012184m.g
Xetrov90012224m.g-Xetrov90012224m.g
Xetrov90012268m.g-LOC100487502
Xetrov90012316m.g-rgs1
Xetrov90012318m.g-rgs13
Xetrov90012327m.g-Xetrov90012327m.g
Xetrov90012331m.g-Xetrov90012331m.g
Xetrov90012340m.g-Xetrov90012340m.g
Xetrov90012348m.g-Xetrov90012348m.g
Xetrov90012350m.g-LOC100497735
Xetrov90012365m.g-Xetrov90012365m.g
Xetrov90012374m.g-apobec4
Xetrov90012382m.g-LOC101734423
Xetrov90012428m.g-Xetrov90012428m.g
Xetrov90012429m.g-LOC101732451
Xetrov90012439m.g-baiap2l2
Xetrov90012445m.g-kcnj4
Xetrov90012446m.g-Xetrov90012446m.g
Xetrov90012463m.g-LOC100216286
Xetrov90012469m.g-Xetrov90012469m.g
Xetrov90012473m.g-rac2
Xetrov90012474m.g-sstr3
Xetrov90012479m.g-Xetrov90012479m.g
Xetrov90012484m.g-LOC100486372-like
Xetrov90012503m.g-Xetrov90012503m.g
Xetrov90012514m.g-fancd2os
Xetrov90012518m.g-Xetrov90012518m.g
Xetrov90012519m.g-Xetrov90012519m.g
Xetrov90012520m.g-Xetrov90012520m.g
Xetrov90012528m.g-LOC100493713
Xetrov90012531m.g-Xetrov90012531m.g
Xetrov90012554m.g-Xetrov90012554m.g
Xetrov90012578m.g-Xetrov90012578m.g
Xetrov90012618m.g-LOC100494227
Xetrov90012620m.g-ptx
Xetrov90012622m.g-bglap2
Xetrov90012629m.g-Xetrov90012629m.g
Xetrov90012634m.g-Xetrov90012634m.g
Xetrov90012647m.g-tnnc1
Xetrov90012650m.g-Xetrov90012650m.g
Xetrov90012657m.g-LOC101731035
Xetrov90012658m.g-Xetrov90012658m.g
Xetrov90012675m.g-Xetrov90012675m.g
Xetrov90012723m.g-Xetrov90012723m.g
Xetrov90012726m.g-Xetrov90012726m.g
Xetrov90012727m.g-Xetrov90012727m.g
Xetrov90012738m.g-Xetrov90012738m.g
Xetrov90012753m.g-Xetrov90012753m.g
Xetrov90012771m.g-Xetrov90012771m.g
Xetrov90012773m.g-LOC100485975
Xetrov90012787m.g-Xetrov90012787m.g
Xetrov90012821m.g-LOC101730911
Xetrov90012850m.g-Xetrov90012850m.g
Xetrov90012855m.g-LOC101731241-like
Xetrov90012860m.g-Xetrov90012860m.g
Xetrov90012887m.g-Xetrov90012887m.g
Xetrov90012890m.g-Xetrov90012890m.g
Xetrov90012893m.g-LOC100124839
Xetrov90012897m.g-Xetrov90012897m.g
Xetrov90012918m.g-Xetrov90012918m.g
Xetrov90012919m.g-Xetrov90012919m.g
Xetrov90012927m.g-Xetrov90012927m.g
Xetrov90012943m.g-Xetrov90012943m.g
Xetrov90012946m.g-LOC100486157
Xetrov90012949m.g-Xetrov90012949m.g
Xetrov90012951m.g-Xetrov90012951m.g
Xetrov90012953m.g-Xetrov90012953m.g
Xetrov90012954m.g-Xetrov90012954m.g
Xetrov90012959m.g-Xetrov90012959m.g
Xetrov90012975m.g-Xetrov90012975m.g
Xetrov90012977m.g-Xetrov90012977m.g
Xetrov90012979m.g-Xetrov90012979m.g
Xetrov90012995m.g-dnah14
Xetrov90012996m.g-cnih3
Xetrov90013018m.g-tlr5-like.1
Xetrov90013032m.g-hhipl2
Xetrov90013033m.g-Xetrov90013033m.g
Xetrov90013034m.g-Xetrov90013034m.g
Xetrov90013036m.g-LOC101731916
Xetrov90013038m.g-Xetrov90013038m.g
Xetrov90013052m.g-Xetrov90013052m.g
Xetrov90013057m.g-Xetrov90013057m.g
Xetrov90013059m.g-Xetrov90013059m.g
Xetrov90013071m.g-LOC100493599-like
Xetrov90013072m.g-Xetrov90013072m.g
Xetrov90013073m.g-Xetrov90013073m.g
Xetrov90013078m.g-prox1
Xetrov90013116m.g-Xetrov90013116m.g
Xetrov90013122m.g-Xetrov90013122m.g
Xetrov90013124m.g-Xetrov90013124m.g
Xetrov90013131m.g-Xetrov90013131m.g
Xetrov90013174m.g-Xetrov90013174m.g
Xetrov90013177m.g-Xetrov90013177m.g
Xetrov90013180m.g-Xetrov90013180m.g
Xetrov90013191m.g-nrxn1-like.2
Xetrov90013192m.g-Xetrov90013192m.g
Xetrov90013194m.g-Xetrov90013194m.g
Xetrov90013204m.g-Xetrov90013204m.g
Xetrov90013219m.g-sstr4
Xetrov90013221m.g-thbd
Xetrov90013222m.g-Xetrov90013222m.g
Xetrov90013223m.g-cd93
Xetrov90013248m.g-lamp5
Xetrov90013255m.g-Xetrov90013255m.g
Xetrov90013256m.g-Xetrov90013256m.g
Xetrov90013257m.g-Xetrov90013257m.g
Xetrov90013261m.g-Xetrov90013261m.g
Xetrov90013263m.g-Xetrov90013263m.g
Xetrov90013276m.g-LOC100491404
Xetrov90013280m.g-Xetrov90013280m.g
Xetrov90013291m.g-LOC100496329
Xetrov90013293m.g-Xetrov90013293m.g
Xetrov90013299m.g-Xetrov90013299m.g
Xetrov90013302m.g-Xetrov90013302m.g
Xetrov90013303m.g-Xetrov90013303m.g
Xetrov90013304m.g-Xetrov90013304m.g
Xetrov90013305m.g-Xetrov90013305m.g
Xetrov90013312m.g-ccdc85a
Xetrov90013337m.g-Xetrov90013337m.g
Xetrov90013338m.g-Xetrov90013338m.g
Xetrov90013339m.g-Xetrov90013339m.g
Xetrov90013355m.g-Xetrov90013355m.g
Xetrov90013358m.g-Xetrov90013358m.g
Xetrov90013368m.g-Xetrov90013368m.g
Xetrov90013372m.g-LOC100488029
Xetrov90013383m.g-Xetrov90013383m.g
Xetrov90013387m.g-otor
Xetrov90013391m.g-LOC101730454
Xetrov90013408m.g-Xetrov90013408m.g
Xetrov90013427m.g-tcf21
Xetrov90013434m.g-vnn2
Xetrov90013435m.g-taar1
Xetrov90013436m.g-LOC100487949
Xetrov90013437m.g-LOC100485003
Xetrov90013448m.g-prdm13
Xetrov90013487m.g-Xetrov90013487m.g
Xetrov90013512m.g-Xetrov90013512m.g
Xetrov90013584m.g-LOC100497949
Xetrov90013587m.g-ctgf
Xetrov90013591m.g-Xetrov90013591m.g
Xetrov90013596m.g-Xetrov90013596m.g
Xetrov90013611m.g-themis
Xetrov90013612m.g-LOC100496643
Xetrov90013622m.g-Xetrov90013622m.g
Xetrov90013625m.g-Xetrov90013625m.g
Xetrov90013628m.g-LOC101733503
Xetrov90013629m.g-LOC101735219
Xetrov90013630m.g-Xetrov90013630m.g
Xetrov90013631m.g-Xetrov90013631m.g
Xetrov90013654m.g-acss1
Xetrov90013663m.g-Xetrov90013663m.g
Xetrov90013664m.g-LOC100498318-like
Xetrov90013667m.g-Xetrov90013667m.g
Xetrov90013677m.g-LOC100494563
Xetrov90013719m.g-LOC101735296
Xetrov90013754m.g-Xetrov90013754m.g
Xetrov90013756m.g-Xetrov90013756m.g
Xetrov90013758m.g-Xetrov90013758m.g
Xetrov90013785m.g-Xetrov90013785m.g
Xetrov90013799m.g-Xetrov90013799m.g
Xetrov90013865m.g-Xetrov90013865m.g
Xetrov90013917m.g-LOC101734503
Xetrov90013924m.g-Xetrov90013924m.g
Xetrov90013937m.g-Xetrov90013937m.g
Xetrov90013942m.g-Xetrov90013942m.g
Xetrov90013947m.g-LOC100495689
Xetrov90013954m.g-Xetrov90013954m.g
Xetrov90013955m.g-Xetrov90013955m.g
Xetrov90013956m.g-Xetrov90013956m.g
Xetrov90013967m.g-Xetrov90013967m.g
Xetrov90013989m.g-Xetrov90013989m.g
Xetrov90013991m.g-LOC101731009
Xetrov90013992m.g-Xetrov90013992m.g
Xetrov90014001m.g-LOC101733686
Xetrov90014019m.g-Xetrov90014019m.g
Xetrov90014033m.g-Xetrov90014033m.g
Xetrov90014037m.g-Xetrov90014037m.g
Xetrov90014055m.g-slc22a16
Xetrov90014060m.g-gpr6
Xetrov90014075m.g-Xetrov90014075m.g
Xetrov90014108m.g-Xetrov90014108m.g
Xetrov90014130m.g-Xetrov90014130m.g
Xetrov90014131m.g-LOC100497007
Xetrov90014132m.g-Xetrov90014132m.g
Xetrov90014137m.g-nr0b2
Xetrov90014145m.g-Xetrov90014145m.g
Xetrov90014153m.g-me1-like
Xetrov90014168m.g-Xetrov90014168m.g
Xetrov90014174m.g-Xetrov90014174m.g
Xetrov90014175m.g-LOC100487882
Xetrov90014196m.g-Xetrov90014196m.g
Xetrov90014197m.g-impg1
Xetrov90014198m.g-Xetrov90014198m.g
Xetrov90014216m.g-LOC100496059
Xetrov90014263m.g-nt5e
Xetrov90014270m.g-gfral
Xetrov90014283m.g-Xetrov90014283m.g
Xetrov90014290m.g-Xetrov90014290m.g
Xetrov90014297m.g-LOC101734945
Xetrov90014305m.g-Xetrov90014305m.g
Xetrov90014321m.g-Xetrov90014321m.g
Xetrov90014330m.g-Xetrov90014330m.g
Xetrov90014331m.g-Xetrov90014331m.g
Xetrov90014333m.g-Xetrov90014333m.g
Xetrov90014335m.g-LOC100487726
Xetrov90014338m.g-angpt2
Xetrov90014360m.g-Xetrov90014360m.g
Xetrov90014410m.g-fetub
Xetrov90014430m.g-Xetrov90014430m.g
Xetrov90014453m.g-LOC101734090
Xetrov90014471m.g-LOC101734375
Xetrov90014479m.g-serpini2
Xetrov90014481m.g-Xetrov90014481m.g
Xetrov90014484m.g-slitrk3
Xetrov90014503m.g-LOC101734642
Xetrov90014513m.g-LOC101732478
Xetrov90014530m.g-Xetrov90014530m.g
Xetrov90014536m.g-LOC100485409
Xetrov90014537m.g-LOC100485245
Xetrov90014549m.g-p2ry14
Xetrov90014581m.g-LOC100496663
Xetrov90014582m.g-LOC100498264
Xetrov90014601m.g-chrng
Xetrov90014611m.g-Xetrov90014611m.g
Xetrov90014612m.g-Xetrov90014612m.g
Xetrov90014614m.g-Xetrov90014614m.g
Xetrov90014615m.g-Xetrov90014615m.g
Xetrov90014616m.g-Xetrov90014616m.g
Xetrov90014617m.g-Xetrov90014617m.g
Xetrov90014618m.g-Xetrov90014618m.g
Xetrov90014620m.g-Xetrov90014620m.g
Xetrov90014621m.g-Xetrov90014621m.g
Xetrov90014626m.g-Xetrov90014626m.g
Xetrov90014654m.g-Xetrov90014654m.g
Xetrov90014660m.g-LOC100489842-like
Xetrov90014670m.g-camk2n2
Xetrov90014674m.g-Xetrov90014674m.g
Xetrov90014690m.g-Xetrov90014690m.g
Xetrov90014701m.g-Xetrov90014701m.g
Xetrov90014704m.g-Xetrov90014704m.g
Xetrov90014728m.g-Xetrov90014728m.g
Xetrov90014733m.g-clrn1
Xetrov90014753m.g-Xetrov90014753m.g
Xetrov90014754m.g-LOC101733225
Xetrov90014764m.g-trpc1-like
Xetrov90014767m.g-Xetrov90014767m.g
Xetrov90014781m.g-Xetrov90014781m.g
Xetrov90014789m.g-Xetrov90014789m.g
Xetrov90014795m.g-tm4sf18
Xetrov90014802m.g-Xetrov90014802m.g
Xetrov90014805m.g-Xetrov90014805m.g
Xetrov90014806m.g-Xetrov90014806m.g
Xetrov90014818m.g-Xetrov90014818m.g
Xetrov90014819m.g-Xetrov90014819m.g
Xetrov90014834m.g-Xetrov90014834m.g
Xetrov90014835m.g-Xetrov90014835m.g
Xetrov90014850m.g-gpr17
Xetrov90014861m.g-bok
Xetrov90014891m.g-Xetrov90014891m.g
Xetrov90014905m.g-Xetrov90014905m.g
Xetrov90014909m.g-Xetrov90014909m.g
Xetrov90014910m.g-Xetrov90014910m.g
Xetrov90014917m.g-LOC101734609
Xetrov90014918m.g-LOC100491939
Xetrov90014919m.g-Xetrov90014919m.g
Xetrov90014920m.g-Xetrov90014920m.g
Xetrov90014931m.g-Xetrov90014931m.g
Xetrov90014933m.g-Xetrov90014933m.g
Xetrov90014934m.g-Xetrov90014934m.g
Xetrov90014935m.g-otos
Xetrov90014937m.g-adipoq
Xetrov90014940m.g-Xetrov90014940m.g
Xetrov90014947m.g-LOC100490250
Xetrov90014949m.g-Xetrov90014949m.g
Xetrov90014959m.g-Xetrov90014959m.g
Xetrov90014964m.g-LOC101735032
Xetrov90014974m.g-Xetrov90014974m.g
Xetrov90014977m.g-slc19a3
Xetrov90014978m.g-Xetrov90014978m.g
Xetrov90014996m.g-Xetrov90014996m.g
Xetrov90015010m.g-LOC100486976
Xetrov90015011m.g-LOC100487128
Xetrov90015012m.g-LOC100495161
Xetrov90015032m.g-LOC101730218
Xetrov90015040m.g-Xetrov90015040m.g
Xetrov90015045m.g-LOC101733902
Xetrov90015047m.g-LOC100493718
Xetrov90015064m.g-LOC100493779
Xetrov90015082m.g-Xetrov90015082m.g
Xetrov90015086m.g-Xetrov90015086m.g
Xetrov90015093m.g-Xetrov90015093m.g
Xetrov90015094m.g-LOC100494745
Xetrov90015100m.g-Xetrov90015100m.g
Xetrov90015101m.g-colec11-like
Xetrov90015105m.g-Xetrov90015105m.g
Xetrov90015106m.g-Xetrov90015106m.g
Xetrov90015110m.g-rsad2
Xetrov90015111m.g-rnf144a
Xetrov90015119m.g-Xetrov90015119m.g
Xetrov90015129m.g-Xetrov90015129m.g
Xetrov90015151m.g-LOC101735297
Xetrov90015155m.g-Xetrov90015155m.g
Xetrov90015162m.g-Xetrov90015162m.g
Xetrov90015173m.g-Xetrov90015173m.g
Xetrov90015183m.g-kcns3
Xetrov90015194m.g-matn3
Xetrov90015203m.g-apob
Xetrov90015205m.g-LOC100498356
Xetrov90015206m.g-Xetrov90015206m.g
Xetrov90015207m.g-Xetrov90015207m.g
Xetrov90015229m.g-Xetrov90015229m.g
Xetrov90015234m.g-opn5
Xetrov90015235m.g-Xetrov90015235m.g
Xetrov90015240m.g-Xetrov90015240m.g
Xetrov90015246m.g-LOC100487886
Xetrov90015247m.g-LOC101730281
Xetrov90015273m.g-Xetrov90015273m.g
Xetrov90015284m.g-Xetrov90015284m.g
Xetrov90015285m.g-LOC100493754
Xetrov90015299m.g-Xetrov90015299m.g
Xetrov90015309m.g-Xetrov90015309m.g
Xetrov90015311m.g-LOC100491603
Xetrov90015313m.g-LOC100491773
Xetrov90015314m.g-Xetrov90015314m.g
Xetrov90015318m.g-LOC619584
Xetrov90015324m.g-crisp1
Xetrov90015326m.g-MGC108118
Xetrov90015328m.g-t2r8
Xetrov90015329m.g-t2r3
Xetrov90015335m.g-LOC101731669
Xetrov90015337m.g-t2r13
Xetrov90015347m.g-LOC101732028
Xetrov90015348m.g-LOC101731961
Xetrov90015350m.g-rgd1561712
Xetrov90015352m.g-Xetrov90015352m.g
Xetrov90015353m.g-Xetrov90015353m.g
Xetrov90015355m.g-LOC100493572
Xetrov90015360m.g-LOC101732557
Xetrov90015362m.g-Xetrov90015362m.g
Xetrov90015363m.g-LOC101732262
Xetrov90015364m.g-Xetrov90015364m.g
Xetrov90015365m.g-Xetrov90015365m.g
Xetrov90015366m.g-Xetrov90015366m.g
Xetrov90015368m.g-Xetrov90015368m.g
Xetrov90015370m.g-Xetrov90015370m.g
Xetrov90015441m.g-Xetrov90015441m.g
Xetrov90015450m.g-LOC100492858
Xetrov90015460m.g-Xetrov90015460m.g
Xetrov90015470m.g-Xetrov90015470m.g
Xetrov90015472m.g-Xetrov90015472m.g
Xetrov90015478m.g-LOC100488015
Xetrov90015484m.g-hhatl
Xetrov90015489m.g-Xetrov90015489m.g
Xetrov90015494m.g-Xetrov90015494m.g
Xetrov90015495m.g-myl3
Xetrov90015496m.g-Xetrov90015496m.g
Xetrov90015500m.g-LOC101732654-like
Xetrov90015516m.g-Xetrov90015516m.g
Xetrov90015517m.g-Xetrov90015517m.g
Xetrov90015518m.g-LOC100491848
Xetrov90015519m.g-Xetrov90015519m.g
Xetrov90015520m.g-Xetrov90015520m.g
Xetrov90015521m.g-Xetrov90015521m.g
Xetrov90015522m.g-Xetrov90015522m.g
Xetrov90015523m.g-camp2
Xetrov90015540m.g-LOC100484998-like
Xetrov90015542m.g-LOC101733516-like
Xetrov90015544m.g-LOC100485155
Xetrov90015545m.g-LOC100485312
Xetrov90015548m.g-LOC100485621
Xetrov90015550m.g-LOC100497727
Xetrov90015561m.g-Xetrov90015561m.g
Xetrov90015568m.g-LOC101734377
Xetrov90015571m.g-Xetrov90015571m.g
Xetrov90015572m.g-Xetrov90015572m.g
Xetrov90015574m.g-Xetrov90015574m.g
Xetrov90015580m.g-Xetrov90015580m.g
Xetrov90015590m.g-Xetrov90015590m.g
Xetrov90015595m.g-LOC100495908
Xetrov90015631m.g-Xetrov90015631m.g
Xetrov90015632m.g-Xetrov90015632m.g
Xetrov90015634m.g-Xetrov90015634m.g
Xetrov90015645m.g-LOC101733826
Xetrov90015650m.g-Xetrov90015650m.g
Xetrov90015654m.g-Xetrov90015654m.g
Xetrov90015657m.g-mkx
Xetrov90015662m.g-LOC101730511
Xetrov90015674m.g-gad2
Xetrov90015686m.g-Xetrov90015686m.g
Xetrov90015690m.g-Xetrov90015690m.g
Xetrov90015709m.g-Xetrov90015709m.g
Xetrov90015710m.g-Xetrov90015710m.g
Xetrov90015728m.g-Xetrov90015728m.g
Xetrov90015736m.g-Xetrov90015736m.g
Xetrov90015765m.g-LOC101733125
Xetrov90015771m.g-lrrd1
Xetrov90015799m.g-Xetrov90015799m.g
Xetrov90015800m.g-LOC101735150
Xetrov90015801m.g-Xetrov90015801m.g
Xetrov90015807m.g-Xetrov90015807m.g
Xetrov90015830m.g-Xetrov90015830m.g
Xetrov90015833m.g-Xetrov90015833m.g
Xetrov90015838m.g-Xetrov90015838m.g
Xetrov90015851m.g-cmahp
Xetrov90015852m.g-Xetrov90015852m.g
Xetrov90015868m.g-Xetrov90015868m.g
Xetrov90015872m.g-Xetrov90015872m.g
Xetrov90015873m.g-prl.1
Xetrov90015877m.g-Xetrov90015877m.g
Xetrov90015878m.g-LOC100493339
Xetrov90015891m.g-Xetrov90015891m.g
Xetrov90015895m.g-Xetrov90015895m.g
Xetrov90015908m.g-Xetrov90015908m.g
Xetrov90015925m.g-LOC101731918
Xetrov90015926m.g-Xetrov90015926m.g
Xetrov90015937m.g-Xetrov90015937m.g
Xetrov90015938m.g-Xetrov90015938m.g
Xetrov90015956m.g-Xetrov90015956m.g
Xetrov90015960m.g-Xetrov90015960m.g
Xetrov90015967m.g-LOC101730418
Xetrov90015991m.g-LOC100494504
Xetrov90015999m.g-Xetrov90015999m.g
Xetrov90016036m.g-LOC101730706
Xetrov90016037m.g-Xetrov90016037m.g
Xetrov90016040m.g-tmem196
Xetrov90016042m.g-ferd3l
Xetrov90016058m.g-agmo
Xetrov90016067m.g-LOC100495274
Xetrov90016069m.g-Xetrov90016069m.g
Xetrov90016090m.g-Xetrov90016090m.g
Xetrov90016094m.g-Xetrov90016094m.g
Xetrov90016096m.g-Xetrov90016096m.g
Xetrov90016129m.g-LOC100492282
Xetrov90016135m.g-LOC100490487
Xetrov90016166m.g-LOC100497689
Xetrov90016176m.g-LOC100127750
Xetrov90016207m.g-Xetrov90016207m.g
Xetrov90016210m.g-Xetrov90016210m.g
Xetrov90016226m.g-fam105a
Xetrov90016227m.g-slc6a3-like
Xetrov90016230m.g-Xetrov90016230m.g
Xetrov90016239m.g-Xetrov90016239m.g
[truncated: 3,864 more rows]
