# Supplementary material for: Uncovering the mesendoderm gene regulatory network through multi-omic data integration
Source: Cell Rep. Author manuscript; Available in PMC 2022 Mar 12. (PMC8917868; doi:10.1016/j.celrep.2022.110364)
Supplement: 6 [file NIHMS1781190-supplement-6.xlsx]

## Sheet: Table S5 All Connections
TCF7L1	->	Xetrov90014777m.g-plscr1	Chr05	117955353	117955365	-	0	1	0.235294
TCF7L1	->	Xetrov90014777m.g-plscr1	Chr05	117955507	117955519	-	0	1	0.235294
TCF7L1	->	Xetrov90001719m.g-hnrnpd	Chr01	88606250	88606262	-	0	1	0.235294
TCF7L1	->	Xetrov90014777m.g-plscr1	Chr05	117923628	117923640	+	0	1	0.235294
TCF7L1	->	Xetrov90014777m.g-plscr1	Chr05	117923615	117923627	+	0	1	0.235294
TCF7L1	->	Xetrov90015869m.g-cdkal1	Chr06	30067759	30067771	-	0	1	0.235294
TCF7L1	->	Xetrov90005165m.g-atp1b1	Chr02	68505847	68505859	+	0	1	0.235294
TCF7L1	->	Xetrov90005442m.g-LOC734071	Chr02	85616595	85616607	-	0	1	0.235294
TCF7L1	->	Xetrov90003531m.g-smim15	Chr01	176506678	176506690	+	0	1	0.235294
TCF7L1	->	Xetrov90005165m.g-atp1b1	Chr02	68478056	68478068	+	0	1	0.235294
TCF7L1	->	Xetrov90017983m.g-mapk8	Chr07	36697022	36697034	+	0	1	0.235294
TCF7L1	->	Xetrov90011710m.g-kdm4a	Chr04	74025907	74025919	+	0	1	0.235294
TCF7L1	->	Xetrov90017721m.g-fgf8	Chr07	22722992	22723004	-	0	11	0.214286
TCF7L1	->	Xetrov90017721m.g-fgf8	Chr07	22723375	22723387	+	0	11	0.214286
TCF7L1	->	Xetrov90011273m.g-Xetrov90011273m.g	Chr04	47096819	47096831	+	0	11	0.214286
TCF7L1	->	Xetrov90015621m.g-fzd8	Chr06	13209421	13209433	-	0	11	0.214286
TCF7L1	->	Xetrov90011965m.g-Xetrov90011965m.g	Chr04	88100875	88100887	-	0	39	0.323529
TCF7L1	->	Xetrov90012354m.g-lrrc52	Chr04	108835724	108835736	+	0	39	0.323529
TCF7L1	->	Xetrov90017890m.g-LOC101734194	Chr07	31699714	31699726	+	0	39	0.323529
TCF7L1	->	Xetrov90004591m.g-orai1	Chr02	42361414	42361426	+	0	39	0.323529
TCF7L1	->	Xetrov90003010m.g-gp1bb	Chr01	146019614	146019626	-	0	39	0.323529
TCF7L1	->	Xetrov90003010m.g-gp1bb	Chr01	146078788	146078800	+	0	39	0.323529
TCF7L1	->	Xetrov90023365m.g-Xetrov90023365m.g	Chr09	16336699	16336711	-	0	39	0.323529
TCF7L1	->	Xetrov90018525m.g-mxra8	Chr07	70047613	70047625	+	0	39	0.323529
TCF7L1	->	Xetrov90013536m.g-kif26b-like	Chr05	41282107	41282119	+	0	39	0.323529
TCF7L1	->	Xetrov90005967m.g-Xetrov90005967m.g	Chr02	114043161	114043173	+	0	39	0.323529
TCF7L1	->	Xetrov90004387m.g-trpv1-like.2	Chr02	31920274	31920286	+	0	39	0.323529
TCF7L1	->	Xetrov90028847m.g-LOC101733559	scaffold_447	38886	38898	-	0	39	0.323529
TCF7L1	->	Xetrov90011759m.g-nfia-like.2	Chr04	77765539	77765551	+	0	40	0.227273
TCF7L1	->	Xetrov90015646m.g-kiaa1462-like	Chr06	15496226	15496238	-	0	40	0.227273
TCF7L1	->	Xetrov90007818m.g-pah	Chr03	40254615	40254627	-	0	40	0.227273
TCF7L1	->	Xetrov90012651m.g-cntn4	Chr04	119261910	119261922	+	0	40	0.227273
TCF7L1	->	Xetrov90024924m.g-g6pc-like.1	Chr10	10891477	10891489	+	0	40	0.227273
TCF7L1	->	Xetrov90019394m.g-MGC147475	Chr07	109760104	109760116	-	0	40	0.227273
TCF7L1	->	Xetrov90025473m.g-Xetrov90025473m.g	Chr10	34720818	34720830	-	0	40	0.227273
TCF7L1	->	Xetrov90024506m.g-ihh	Chr09	77672470	77672482	-	0	40	0.227273
TCF7L1	->	Xetrov90014523m.g-LOC100496931	Chr05	105227508	105227520	+	0	40	0.227273
TCF7L1	->	Xetrov90007833m.g-chst11	Chr03	40484118	40484130	-	0	40	0.227273
TCF7L1	->	Xetrov90002051m.g-lpar1	Chr01	103425405	103425417	-	0	75	0.28125
TCF7L1	->	Xetrov90023366m.g-LOC100485766-like	Chr09	16397985	16397997	+	0	75	0.28125
TCF7L1	->	Xetrov90000673m.g-srd5a3	Chr01	31165214	31165226	-	0	75	0.28125
TCF7L1	->	Xetrov90012407m.g-pdgfb	Chr04	110445878	110445890	+	0	75	0.28125
TCF7L1	->	Xetrov90007659m.g-ppargc1b-like	Chr03	34451663	34451675	-	0	75	0.28125
TCF7L1	->	Xetrov90006128m.g-akap11	Chr02	129548699	129548711	-	0	75	0.28125
TCF7L1	->	Xetrov90008072m.g-nav3	Chr03	52494366	52494378	-	0	75	0.28125
TCF7L1	->	Xetrov90008402m.g-asb13-like	Chr03	74997537	74997549	+	0	75	0.28125
TCF7L1	->	Xetrov90008402m.g-asb13-like	Chr03	74997492	74997504	+	0	75	0.28125
TCF7L1	->	Xetrov90003540m.g-pde4d-like	Chr01	177260007	177260019	-	0	75	0.28125
TCF7L1	->	Xetrov90023441m.g-pms2	Chr09	19425599	19425611	+	1	14	0.25
TCF7L1	->	Xetrov90030636m.g-nanos1	scaffold_83	350286	350298	+	1	14	0.25
TCF7L1	->	Xetrov90006172m.g-acvr1b	Chr02	131869067	131869079	+	1	14	0.25
TCF7L1	->	Xetrov90020927m.g-ccdc9	Chr08	55780028	55780040	+	1	14	0.25
TCF7L1	->	Xetrov90020927m.g-ccdc9	Chr08	55779335	55779347	+	1	14	0.25
TCF7L1	->	Xetrov90020927m.g-ccdc9	Chr08	55780670	55780682	+	1	14	0.25
TCF7L1	->	Xetrov90030636m.g-nanos1	scaffold_83	353251	353263	+	1	14	0.25
TCF7L1	->	Xetrov90030636m.g-nanos1	scaffold_83	353101	353113	+	1	14	0.25
TCF7L1	->	Xetrov90030636m.g-nanos1	scaffold_83	353131	353143	+	1	14	0.25
TCF7L1	->	Xetrov90011073m.g-Xetrov90011073m.g	Chr04	38902372	38902384	+	1	19	0.5
TCF7L1	->	Xetrov90011073m.g-Xetrov90011073m.g	Chr04	38902712	38902724	-	1	19	0.5
TCF7L1	->	Xetrov90011073m.g-Xetrov90011073m.g	Chr04	38902316	38902328	+	1	19	0.5
TCF7L1	->	Xetrov90011073m.g-Xetrov90011073m.g	Chr04	38901056	38901068	-	1	19	0.5
TCF7L1	->	Xetrov90013009m.g-LOC100497284-like	Chr05	5335110	5335122	+	1	19	0.5
TCF7L1	->	Xetrov90013009m.g-LOC100497284-like	Chr05	5335559	5335571	-	1	19	0.5
TCF7L1	->	Xetrov90013009m.g-LOC100497284-like	Chr05	5335534	5335546	-	1	19	0.5
TCF7L1	->	Xetrov90007469m.g-pcdh1	Chr03	20897300	20897312	+	1	47	0.428571
TCF7L1	->	Xetrov90003273m.g-aldh7a1	Chr01	159850635	159850647	-	1	47	0.428571
TCF7L1	->	Xetrov90001999m.g-LOC100491278-like	Chr01	101536666	101536678	-	1	47	0.428571
TCF7L1	->	Xetrov90029788m.g-Xetrov90029788m.g	scaffold_618	6348	6360	-	1	48	0.333333
TCF7L1	->	Xetrov90016846m.g-Xetrov90016846m.g	Chr06	102293957	102293969	-	1	48	0.333333
TCF7L1	->	Xetrov90006076m.g-Xetrov90006076m.g	Chr02	123315675	123315687	-	1	48	0.333333
TCF7L1	->	Xetrov90012367m.g-Xetrov90012367m.g	Chr04	109244313	109244325	+	1	49	0.214286
TCF7L1	->	Xetrov90006567m.g-Xetrov90006567m.g	Chr02	145670932	145670944	-	1	49	0.214286
TCF7L1	->	Xetrov90015028m.g-LOC101735051-like	Chr05	126626097	126626109	-	1	49	0.214286
TCF7L1	->	Xetrov90010329m.g-Xetrov90010329m.g	Chr04	7571604	7571616	-	1	79	0.214286
TCF7L1	->	Xetrov90018713m.g-Xetrov90018713m.g	Chr07	80596122	80596134	-	1	79	0.214286
TCF7L1	->	Xetrov90018703m.g-LOC101732869-like	Chr07	79855807	79855819	-	1	79	0.214286
TCF7L1	->	Xetrov90029338m.g-Xetrov90029338m.g	scaffold_53	545738	545750	+	2	24	0.466667
TCF7L1	->	Xetrov90022530m.g-LOC101732132	Chr09	227155	227167	-	2	24	0.466667
TCF7L1	->	Xetrov90022530m.g-LOC101732132	Chr09	227625	227637	+	2	24	0.466667
TCF7L1	->	Xetrov90022530m.g-LOC101732132	Chr09	228804	228816	+	2	24	0.466667
TCF7L1	->	Xetrov90022530m.g-LOC101732132	Chr09	229392	229404	+	2	24	0.466667
TCF7L1	->	Xetrov90022530m.g-LOC101732132	Chr09	228720	228732	+	2	24	0.466667
TCF7L1	->	Xetrov90022530m.g-LOC101732132	Chr09	228888	228900	+	2	24	0.466667
TCF7L1	->	Xetrov90022530m.g-LOC101732132	Chr09	229308	229320	+	2	24	0.466667
TCF7L1	->	Xetrov90022530m.g-LOC101732132	Chr09	229560	229572	+	2	24	0.466667
TCF7L1	->	Xetrov90022530m.g-LOC101732132	Chr09	229812	229824	+	2	24	0.466667
TCF7L1	->	Xetrov90029343m.g-Xetrov90029343m.g	scaffold_53	640845	640857	-	2	24	0.466667
TCF7L1	->	Xetrov90029335m.g-Xetrov90029335m.g	scaffold_53	484235	484247	-	2	24	0.466667
TCF7L1	->	Xetrov90029335m.g-Xetrov90029335m.g	scaffold_53	493824	493836	-	2	24	0.466667
TCF7L1	->	Xetrov90029335m.g-Xetrov90029335m.g	scaffold_53	494076	494088	-	2	24	0.466667
TCF7L1	->	Xetrov90029335m.g-Xetrov90029335m.g	scaffold_53	494328	494340	-	2	24	0.466667
TCF7L1	->	Xetrov90029335m.g-Xetrov90029335m.g	scaffold_53	495428	495440	-	2	24	0.466667
TCF7L1	->	Xetrov90029335m.g-Xetrov90029335m.g	scaffold_53	503158	503170	-	2	24	0.466667
TCF7L1	->	Xetrov90029335m.g-Xetrov90029335m.g	scaffold_53	503416	503428	-	2	24	0.466667
TCF7L1	->	Xetrov90029335m.g-Xetrov90029335m.g	scaffold_53	503839	503851	-	2	24	0.466667
TCF7L1	->	Xetrov90008607m.g-rpp25	Chr03	84158838	84158850	-	2	24	0.466667
TCF7L1	->	Xetrov90008607m.g-rpp25	Chr03	84155846	84155858	-	2	24	0.466667
TCF7L1	->	Xetrov90029345m.g-Xetrov90029345m.g	scaffold_53	664031	664043	-	2	24	0.466667
TCF7L1	->	Xetrov90029345m.g-Xetrov90029345m.g	scaffold_53	665380	665392	+	2	24	0.466667
TCF7L1	->	Xetrov90001708m.g-LOC100486422	Chr01	88186353	88186365	+	2	24	0.466667
TCF7L1	->	Xetrov90002194m.g-LOC100124801	Chr01	114568606	114568618	+	3	62	0.36
TCF7L1	->	Xetrov90015061m.g-ppp2r3a	Chr05	128652048	128652060	-	3	62	0.36
TCF7L1	->	Xetrov90011480m.g-phlpp2	Chr04	61966800	61966812	-	3	62	0.36
TCF7L1	->	Xetrov90001263m.g-LOC100497610	Chr01	70356335	70356347	+	3	62	0.36
TCF7L1	->	Xetrov90018575m.g-zbtb16	Chr07	73669352	73669364	-	3	62	0.36
TCF7L1	->	Xetrov90018575m.g-zbtb16	Chr07	73669201	73669213	-	3	62	0.36
TCF7L1	->	Xetrov90030400m.g-LOC101732022	scaffold_769	40771	40783	+	3	62	0.36
TCF7L1	->	Xetrov90004455m.g-pdk3	Chr02	36611940	36611952	-	3	62	0.36
TCF7L1	->	Xetrov90000537m.g-slit2	Chr01	22839086	22839098	-	3	62	0.36
TCF7L1	->	Xetrov90013450m.g-sim1	Chr05	36646119	36646131	-	3	62	0.36
TCF7L1	->	Xetrov90014778m.g-zic4	Chr05	118093777	118093789	+	3	74	0.1875
TCF7L1	->	Xetrov90024096m.g-ackr3	Chr09	55008513	55008525	+	3	74	0.1875
TCF7L1	->	Xetrov90019296m.g-lhb	Chr07	105507971	105507983	+	3	74	0.1875
TCF7L1	->	Xetrov90003879m.g-Xetrov90003879m.g	Chr02	727924	727936	-	3	82	0.375
TCF7L1	->	Xetrov90003879m.g-Xetrov90003879m.g	Chr02	728009	728021	+	3	82	0.375
TCF7L1	->	Xetrov90000782m.g-hand2	Chr01	39406149	39406161	+	3	82	0.375
TCF7L1	->	Xetrov90000782m.g-hand2	Chr01	39355308	39355320	-	3	82	0.375
TCF7L1	->	Xetrov90018222m.g-neurog3	Chr07	51837497	51837509	-	3	82	0.375
TCF7L1	->	Xetrov90019064m.g-tmem238	Chr07	97960397	97960409	+	4	16	0.266667
TCF7L1	->	Xetrov90019064m.g-tmem238	Chr07	97955418	97955430	-	4	16	0.266667
TCF7L1	->	Xetrov90017163m.g-has2	Chr06	124047518	124047530	-	4	16	0.266667
TCF7L1	->	Xetrov90015965m.g-irx2	Chr06	36775609	36775621	-	4	16	0.266667
TCF7L1	->	Xetrov90016441m.g-top2b-like	Chr06	76578043	76578055	+	4	16	0.266667
TCF7L1	->	Xetrov90010238m.g-dgkz-like	Chr04	5328401	5328413	-	4	28	0.4
TCF7L1	->	Xetrov90010238m.g-dgkz-like	Chr04	5328485	5328497	-	4	28	0.4
TCF7L1	->	Xetrov90000890m.g-trim2	Chr01	45983665	45983677	+	4	28	0.4
TCF7L1	->	Xetrov90000389m.g-letm1	Chr01	12735701	12735713	-	4	36	0.241379
TCF7L1	->	Xetrov90008988m.g-cers3	Chr03	105531097	105531109	-	4	36	0.241379
TCF7L1	->	Xetrov90023139m.g-alkbh5	Chr09	10290756	10290768	-	4	36	0.241379
TCF7L1	->	Xetrov90012724m.g-Xetrov90012724m.g	Chr04	123743278	123743290	-	4	36	0.241379
TCF7L1	->	Xetrov90013763m.g-ttc13-like	Chr05	55486524	55486536	+	4	36	0.241379
TCF7L1	->	Xetrov90014745m.g-rnf13	Chr05	115277206	115277218	+	4	36	0.241379
TCF7L1	->	Xetrov90001304m.g-lmnb2	Chr01	74033026	74033038	-	4	36	0.241379
TCF7L1	->	Xetrov90012054m.g-bcar3	Chr04	93778856	93778868	+	4	47	0.272727
TCF7L1	->	Xetrov90000400m.g-uvssa	Chr01	14002819	14002831	+	4	47	0.272727
TCF7L1	->	Xetrov90020280m.g-LOC100494328	Chr08	21367611	21367623	-	4	47	0.272727
TCF7L1	->	Xetrov90008635m.g-ppib	Chr03	84991279	84991291	-	4	50	0.4
TCF7L1	->	Xetrov90008635m.g-ppib	Chr03	84992637	84992649	+	4	50	0.4
TCF7L1	->	Xetrov90008759m.g-rsl24d1	Chr03	90913515	90913527	+	4	50	0.4
TCF7L1	->	Xetrov90008759m.g-rsl24d1	Chr03	91053406	91053418	-	4	50	0.4
TCF7L1	->	Xetrov90006420m.g-hdac7	Chr02	141006097	141006109	+	4	51	0.181818
TCF7L1	->	Xetrov90017577m.g-inpp5a.1	Chr07	12287465	12287477	+	4	51	0.181818
TCF7L1	->	Xetrov90016576m.g-nedd9	Chr06	84889894	84889906	+	4	74	0.333333
TCF7L1	->	Xetrov90027166m.g-Xetrov90027166m.g	scaffold_211	106827	106839	-	4	74	0.333333
TCF7L1	->	Xetrov90006701m.g-uspl1-like	Chr02	151209677	151209689	+	4	78	0.333333
TCF7L1	->	Xetrov90016893m.g-sulf1	Chr06	105011396	105011408	+	4	78	0.333333
TCF7L1	->	Xetrov90011862m.g-cyp4b1	Chr04	83628251	83628263	+	4	79	0.272727
TCF7L1	->	Xetrov90007757m.g-LOC100490488	Chr03	38149136	38149148	+	4	79	0.272727
TCF7L1	->	Xetrov90007757m.g-LOC100490488	Chr03	38149972	38149984	+	4	79	0.272727
TCF7L1	->	Xetrov90009070m.g-camk2b	Chr03	108155344	108155356	+	4	79	0.272727
TCF7L1	->	Xetrov90008930m.g-Xetrov90008930m.g	Chr03	99451152	99451164	-	4	79	0.272727
TCF7L1	->	Xetrov90020230m.g-nhsl2-like.1	Chr08	18486912	18486924	+	4	79	0.272727
TCF7L1	->	Xetrov90011864m.g-LOC100487918	Chr04	83649748	83649760	-	4	79	0.272727
TCF7L1	->	Xetrov90010475m.g-Xetrov90010475m.g	Chr04	13125425	13125437	+	5	3	0.75
TCF7L1	->	Xetrov90026122m.g-neil2	scaffold_13	795268	795280	+	5	3	0.75
TCF7L1	->	Xetrov90011356m.g-cetp	Chr04	54110397	54110409	+	5	3	0.75
TCF7L1	->	Xetrov90006267m.g-Xetrov90006267m.g	Chr02	134940688	134940700	-	5	6	0.5
TCF7L1	->	Xetrov90002937m.g-Xetrov90002937m.g	Chr01	144609140	144609152	-	5	6	0.5
TCF7L1	->	Xetrov90011093m.g-LOC100496229	Chr04	39740325	39740337	+	5	25	0.5
TCF7L1	->	Xetrov90016339m.g-trank1	Chr06	69419174	69419186	+	5	25	0.5
TCF7L1	->	Xetrov90015227m.g-LOC100489561-like	Chr05	141787573	141787585	+	5	29	0.666667
TCF7L1	->	Xetrov90006075m.g-Xetrov90006075m.g	Chr02	123304319	123304331	-	5	29	0.666667
TCF7L1	->	Xetrov90006938m.g-c11orf73	Chr02	165534862	165534874	-	5	35	1
TCF7L1	->	Xetrov90006938m.g-c11orf73	Chr02	165534843	165534855	-	5	35	1
TCF7L1	->	Xetrov90007842m.g-LOC100493883-like	Chr03	40837932	40837944	+	5	35	1
TCF7L1	->	Xetrov90007842m.g-LOC100493883-like	Chr03	40837880	40837892	+	5	35	1
TCF7L1	->	Xetrov90020962m.g-esrrgr	Chr08	56818624	56818636	-	5	35	1
TCF7L1	->	Xetrov90025415m.g-Xetrov90025415m.g	Chr10	32680695	32680707	+	5	49	0.25
TCF7L1	->	Xetrov90015028m.g-LOC101735051-like	Chr05	126634391	126634403	+	5	49	0.25
TCF7L1	->	Xetrov90027356m.g-LOC100491016	scaffold_232	225516	225528	-	5	56	0.666667
TCF7L1	->	Xetrov90007941m.g-Xetrov90007941m.g	Chr03	47061020	47061032	+	5	56	0.666667
TCF7L1	->	Xetrov90007941m.g-Xetrov90007941m.g	Chr03	47061111	47061123	+	5	56	0.666667
TCF7L1	->	Xetrov90007941m.g-Xetrov90007941m.g	Chr03	47061079	47061091	-	5	56	0.666667
TCF7L1	->	Xetrov90004304m.g-srr	Chr02	27410592	27410604	+	5	57	0.375
TCF7L1	->	Xetrov90030578m.g-Xetrov90030578m.g	scaffold_81	741759	741771	+	5	57	0.375
TCF7L1	->	Xetrov90030578m.g-Xetrov90030578m.g	scaffold_81	741923	741935	-	5	57	0.375
TCF7L1	->	Xetrov90000465m.g-Xetrov90000465m.g	Chr01	17147737	17147749	+	5	57	0.375
TCF7L1	->	Xetrov90008231m.g-gramd4	Chr03	64950472	64950484	+	5	63	0.5
TCF7L1	->	Xetrov90005108m.g-dyrk3	Chr02	65705549	65705561	+	5	63	0.5
TCF7L1	->	Xetrov90014494m.g-trim59	Chr05	103447446	103447458	+	5	70	1
TCF7L1	->	Xetrov90014303m.g-bai3	Chr05	90366598	90366610	-	5	70	1
TCF7L1	->	Xetrov90014303m.g-bai3	Chr05	90366507	90366519	-	5	70	1
TCF7L1	->	Xetrov90014303m.g-bai3	Chr05	90366471	90366483	-	5	70	1
TCF7L1	->	Xetrov90017067m.g-tp53inp1-like	Chr06	115635211	115635223	-	5	81	0.294118
TCF7L1	->	Xetrov90016414m.g-LOC100486898-like	Chr06	73848078	73848090	-	5	81	0.294118
TCF7L1	->	Xetrov90005735m.g-zbtb11	Chr02	101520881	101520893	-	5	81	0.294118
TCF7L1	->	Xetrov90006522m.g-c12orf10	Chr02	144308339	144308351	+	5	81	0.294118
TCF7L1	->	Xetrov90012761m.g-ip6k2	Chr04	125835276	125835288	-	5	81	0.294118
TCF7L1	->	Xetrov90009494m.g-nodal2	Chr03	121789616	121789628	-	5	82	0.4
TCF7L1	->	Xetrov90012577m.g-Xetrov90012577m.g	Chr04	116757723	116757735	-	5	82	0.4
TCF7L1	->	Xetrov90012577m.g-Xetrov90012577m.g	Chr04	116757427	116757439	-	5	82	0.4
TCF7L1	->	Xetrov90020280m.g-LOC100494328	Chr08	22165881	22165893	-	7	47	0.285714
TCF7L1	->	Xetrov90018712m.g-rere	Chr07	80499879	80499891	-	7	47	0.285714
TCF7L1	->	Xetrov90027402m.g-stk39	scaffold_237	29359	29371	+	7	58	0.3
TCF7L1	->	Xetrov90027402m.g-stk39	scaffold_237	30165	30177	+	7	58	0.3
TCF7L1	->	Xetrov90027402m.g-stk39	scaffold_237	30295	30307	+	7	58	0.3
TCF7L1	->	Xetrov90003537m.g-depdc1b	Chr01	176841247	176841259	-	7	58	0.3
TCF7L1	->	Xetrov90006051m.g-spry2	Chr02	121681939	121681951	+	7	58	0.3
TCF7L1	->	Xetrov90014353m.g-tbl1xr1	Chr05	94433203	94433215	+	7	58	0.3
TCF7L1	->	Xetrov90003729m.g-atp8b1	Chr01	188748813	188748825	-	7	58	0.3
TCF7L1	->	Xetrov90021278m.g-vrk1	Chr08	68471518	68471530	+	7	58	0.3
TCF7L1	->	Xetrov90002609m.g-lpcat4	Chr01	130509135	130509147	+	7	58	0.3
TCF7L1	->	Xetrov90003702m.g-golph3	Chr01	187528659	187528671	-	7	58	0.3
TCF7L1	->	Xetrov90019882m.g-rapgef1	Chr08	6442882	6442894	-	7	58	0.3
TCF7L1	->	Xetrov90026650m.g-Xetrov90026650m.g	scaffold_1618	9342	9354	-	7	77	0.714286
TCF7L1	->	Xetrov90026650m.g-Xetrov90026650m.g	scaffold_1618	9389	9401	-	7	77	0.714286
TCF7L1	->	Xetrov90026650m.g-Xetrov90026650m.g	scaffold_1618	9424	9436	-	7	77	0.714286
TCF7L1	->	Xetrov90026650m.g-Xetrov90026650m.g	scaffold_1618	9484	9496	-	7	77	0.714286
TCF7L1	->	Xetrov90026650m.g-Xetrov90026650m.g	scaffold_1618	9540	9552	-	7	77	0.714286
TCF7L1	->	Xetrov90026650m.g-Xetrov90026650m.g	scaffold_1618	9603	9615	-	7	77	0.714286
TCF7L1	->	Xetrov90026650m.g-Xetrov90026650m.g	scaffold_1618	21029	21041	-	7	77	0.714286
TCF7L1	->	Xetrov90026650m.g-Xetrov90026650m.g	scaffold_1618	21257	21269	-	7	77	0.714286
TCF7L1	->	Xetrov90026650m.g-Xetrov90026650m.g	scaffold_1618	21320	21332	-	7	77	0.714286
TCF7L1	->	Xetrov90026650m.g-Xetrov90026650m.g	scaffold_1618	21376	21388	-	7	77	0.714286
TCF7L1	->	Xetrov90026650m.g-Xetrov90026650m.g	scaffold_1618	21449	21461	-	7	77	0.714286
TCF7L1	->	Xetrov90026650m.g-Xetrov90026650m.g	scaffold_1618	21522	21534	-	7	77	0.714286
TCF7L1	->	Xetrov90026650m.g-Xetrov90026650m.g	scaffold_1618	21605	21617	-	7	77	0.714286
TCF7L1	->	Xetrov90026650m.g-Xetrov90026650m.g	scaffold_1618	21660	21672	-	7	77	0.714286
TCF7L1	->	Xetrov90026650m.g-Xetrov90026650m.g	scaffold_1618	20986	20998	-	7	77	0.714286
TCF7L1	->	Xetrov90026650m.g-Xetrov90026650m.g	scaffold_1618	21088	21100	-	7	77	0.714286
TCF7L1	->	Xetrov90026650m.g-Xetrov90026650m.g	scaffold_1618	21151	21163	-	7	77	0.714286
TCF7L1	->	Xetrov90026650m.g-Xetrov90026650m.g	scaffold_1618	21206	21218	-	7	77	0.714286
TCF7L1	->	Xetrov90026650m.g-Xetrov90026650m.g	scaffold_1618	21566	21578	-	7	77	0.714286
TCF7L1	->	Xetrov90026650m.g-Xetrov90026650m.g	scaffold_1618	800	812	+	7	77	0.714286
TCF7L1	->	Xetrov90026650m.g-Xetrov90026650m.g	scaffold_1618	929	941	+	7	77	0.714286
TCF7L1	->	Xetrov90026650m.g-Xetrov90026650m.g	scaffold_1618	992	1004	+	7	77	0.714286
TCF7L1	->	Xetrov90026650m.g-Xetrov90026650m.g	scaffold_1618	1031	1043	+	7	77	0.714286
TCF7L1	->	Xetrov90003827m.g-celf4	Chr01	193884208	193884220	+	7	77	0.714286
TCF7L1	->	Xetrov90003827m.g-celf4	Chr01	193883852	193883864	+	7	77	0.714286
TCF7L1	->	Xetrov90003827m.g-celf4	Chr01	193883825	193883837	+	7	77	0.714286
TCF7L1	->	Xetrov90001691m.g-LOC100489128	Chr01	87024131	87024143	-	7	77	0.714286
TCF7L1	->	Xetrov90021407m.g-amn	Chr08	77002514	77002526	+	7	77	0.714286
TCF7L1	->	Xetrov90000625m.g-grxcr1	Chr01	28352712	28352724	+	7	77	0.714286
TCF7L1	->	Xetrov90016184m.g-pign	Chr06	53267858	53267870	-	8	8	0.28
TCF7L1	->	Xetrov90003901m.g-b4galt3-like.1	Chr02	2204414	2204426	+	8	8	0.28
TCF7L1	->	Xetrov90008478m.g-ppp6r2-like	Chr03	79645893	79645905	+	8	8	0.28
TCF7L1	->	Xetrov90019270m.g-aldh16a1	Chr07	104881741	104881753	-	8	8	0.28
TCF7L1	->	Xetrov90003620m.g-oxct1	Chr01	182618578	182618590	+	8	8	0.28
TCF7L1	->	Xetrov90011972m.g-Xetrov90011972m.g	Chr04	88853500	88853512	-	8	8	0.28
TCF7L1	->	Xetrov90025266m.g-MGC147314	Chr10	27908010	27908022	+	8	8	0.28
TCF7L1	->	Xetrov90013603m.g-Xetrov90013603m.g	Chr05	45461207	45461219	+	8	13	0.272727
TCF7L1	->	Xetrov90025277m.g-sulf2	Chr10	28803367	28803379	+	8	13	0.272727
TCF7L1	->	Xetrov90007465m.g-arap3	Chr03	19280271	19280283	-	8	13	0.272727
TCF7L1	->	Xetrov90023185m.g-lmf1	Chr09	11325294	11325306	-	8	13	0.272727
TCF7L1	->	Xetrov90018310m.g-Xetrov90018310m.g	Chr07	57151210	57151222	-	8	13	0.272727
TCF7L1	->	Xetrov90016125m.g-ppp1r3g	Chr06	50223488	50223500	-	8	13	0.272727
TCF7L1	->	Xetrov90017609m.g-LOC100497935-like	Chr07	16885630	16885642	+	8	13	0.272727
TCF7L1	->	Xetrov90003685m.g-slc45a2	Chr01	186377029	186377041	-	8	13	0.272727
TCF7L1	->	Xetrov90003685m.g-slc45a2	Chr01	186394851	186394863	+	8	13	0.272727
TCF7L1	->	Xetrov90003685m.g-slc45a2	Chr01	186394920	186394932	-	8	13	0.272727
TCF7L1	->	Xetrov90015755m.g-Xetrov90015755m.g	Chr06	21744330	21744342	-	8	13	0.272727
TCF7L1	->	Xetrov90020465m.g-Xetrov90020465m.g	Chr08	32686305	32686317	-	8	13	0.272727
TCF7L1	->	Xetrov90018310m.g-Xetrov90018310m.g	Chr07	57057139	57057151	-	8	13	0.272727
TCF7L1	->	Xetrov90009135m.g-gpat2	Chr03	109274388	109274400	-	8	13	0.272727
TCF7L1	->	Xetrov90013605m.g-lama2	Chr05	45937553	45937565	+	8	13	0.272727
TCF7L1	->	Xetrov90002051m.g-lpar1	Chr01	103462597	103462609	-	8	75	0.227273
TCF7L1	->	Xetrov90000922m.g-nr3c2	Chr01	47870795	47870807	-	8	75	0.227273
TCF7L1	->	Xetrov90005503m.g-tubd1	Chr02	87396353	87396365	-	8	75	0.227273
TCF7L1	->	Xetrov90005503m.g-tubd1	Chr02	87396338	87396350	+	8	75	0.227273
TCF7L1	->	Xetrov90008519m.g-scaper	Chr03	80861525	80861537	-	8	75	0.227273
TCF7L1	->	Xetrov90020454m.g-amot	Chr08	31031963	31031975	+	8	75	0.227273
TCF7L1	->	Xetrov90012407m.g-pdgfb	Chr04	110435473	110435485	-	8	75	0.227273
TCF7L1	->	Xetrov90025234m.g-cbx8	Chr10	24957851	24957863	-	8	75	0.227273
TCF7L1	->	Xetrov90002405m.g-emc9-like	Chr01	127232618	127232630	+	8	75	0.227273
TCF7L1	->	Xetrov90002405m.g-emc9-like	Chr01	127232010	127232022	-	8	75	0.227273
TCF7L1	->	Xetrov90016471m.g-plcl2	Chr06	79817773	79817785	-	8	75	0.227273
TCF7L1	->	Xetrov90008972m.g-arrdc4	Chr03	104370821	104370833	+	8	75	0.227273
TCF7L1	->	Xetrov90017583m.g-jakmip3	Chr07	12933612	12933624	+	8	77	0.2
TCF7L1	->	Xetrov90011784m.g-ak4	Chr04	79178628	79178640	-	8	77	0.2
TCF7L1	->	Xetrov90007903m.g-Xetrov90007903m.g	Chr03	45171270	45171282	-	8	82	0.285714
TCF7L1	->	Xetrov90014139m.g-fam46a	Chr05	80249298	80249310	+	8	82	0.285714
TCF7L1	->	Xetrov90014139m.g-fam46a	Chr05	80221409	80221421	-	8	82	0.285714
TCF7L1	->	Xetrov90030514m.g-Xetrov90030514m.g	scaffold_7963	2802	2814	+	10	41	0.5
TCF7L1	->	Xetrov90009576m.g-LOC100495663-like	Chr03	124443205	124443217	+	10	41	0.5
TCF7L1	->	Xetrov90009576m.g-LOC100495663-like	Chr03	124443299	124443311	+	10	41	0.5
TCF7L1	->	Xetrov90029784m.g-acadvl	scaffold_615	7702	7714	+	11	81	0.2
TCF7L1	->	Xetrov90015640m.g-arhgap12-like	Chr06	14801729	14801741	+	11	81	0.2
TCF7L1	->	Xetrov90000567m.g-rell1	Chr01	25948184	25948196	-	11	81	0.2
TCF7L1	->	Xetrov90018869m.g-srpr-like	Chr07	88738144	88738156	+	11	81	0.2
TCF7L1	->	Xetrov90028738m.g-Xetrov90028738m.g	scaffold_42	918224	918236	-	13	3	0.3
TCF7L1	->	Xetrov90002081m.g-sh3gl2	Chr01	106116806	106116818	-	13	3	0.3
TCF7L1	->	Xetrov90002081m.g-sh3gl2	Chr01	105985635	105985647	-	13	3	0.3
TCF7L1	->	Xetrov90005829m.g-il1r2	Chr02	107147005	107147017	+	13	3	0.3
TCF7L1	->	Xetrov90018401m.g-kirrel3	Chr07	62522011	62522023	-	13	7	0.5
TCF7L1	->	Xetrov90007864m.g-nuak1	Chr03	42229295	42229307	+	13	7	0.5
TCF7L1	->	Xetrov90018392m.g-ercc1	Chr07	61962661	61962673	-	13	36	0.25
TCF7L1	->	Xetrov90008279m.g-sypl1	Chr03	67290420	67290432	-	13	36	0.25
TCF7L1	->	Xetrov90008279m.g-sypl1	Chr03	67294749	67294761	+	13	36	0.25
TCF7L1	->	Xetrov90016238m.g-ctnnal1	Chr06	61270058	61270070	-	13	36	0.25
TCF7L1	->	Xetrov90016216m.g-znf622	Chr06	59079086	59079098	+	13	36	0.25
TCF7L1	->	Xetrov90023941m.g-LOC100493336	Chr09	46309748	46309760	+	13	43	0.461538
TCF7L1	->	Xetrov90016348m.g-Xetrov90016348m.g	Chr06	70065749	70065761	-	13	43	0.461538
TCF7L1	->	Xetrov90016431m.g-Xetrov90016431m.g	Chr06	75115440	75115452	+	13	43	0.461538
TCF7L1	->	Xetrov90013895m.g-ust-like	Chr05	62741642	62741654	+	13	43	0.461538
TCF7L1	->	Xetrov90013895m.g-ust-like	Chr05	62742347	62742359	-	13	43	0.461538
TCF7L1	->	Xetrov90027128m.g-LOC101730769-like	scaffold_21	959170	959182	+	13	43	0.461538
TCF7L1	->	Xetrov90023825m.g-col5a2	Chr09	39672507	39672519	-	13	43	0.461538
TCF7L1	->	Xetrov90006415m.g-Xetrov90006415m.g	Chr02	140352404	140352416	+	13	55	0.285714
TCF7L1	->	Xetrov90016651m.g-tmem200c-like	Chr06	91076892	91076904	-	13	55	0.285714
TCF7L1	->	Xetrov90004320m.g-pnpla4-like	Chr02	28971106	28971118	-	13	57	0.25
TCF7L1	->	Xetrov90016989m.g-mmp16	Chr06	110961747	110961759	+	13	57	0.25
TCF7L1	->	Xetrov90004667m.g-LOC100494487	Chr02	46587407	46587419	+	14	24	0.6
TCF7L1	->	Xetrov90002246m.g-pgm5	Chr01	116876014	116876026	-	14	24	0.6
TCF7L1	->	Xetrov90012221m.g-Xetrov90012221m.g	Chr04	102324830	102324842	-	14	24	0.6
TCF7L1	->	Xetrov90010511m.g-b4galnt4	Chr04	13903523	13903535	+	14	28	0.411765
TCF7L1	->	Xetrov90013775m.g-ttc27	Chr05	56398946	56398958	+	14	28	0.411765
TCF7L1	->	Xetrov90028168m.g-arhgef17	scaffold_337	109373	109385	+	14	28	0.411765
TCF7L1	->	Xetrov90025539m.g-kiaa0195-like	Chr10	35907042	35907054	+	14	28	0.411765
TCF7L1	->	Xetrov90021669m.g-ralgapa1	Chr08	87997844	87997856	+	14	28	0.411765
TCF7L1	->	Xetrov90021623m.g-cdan1	Chr08	85583558	85583570	-	14	28	0.411765
TCF7L1	->	Xetrov90006090m.g-Xetrov90006090m.g	Chr02	125163886	125163898	-	14	28	0.411765
TCF7L1	->	Xetrov90006090m.g-Xetrov90006090m.g	Chr02	125169735	125169747	-	14	28	0.411765
TCF7L1	->	Xetrov90011338m.g-sall1	Chr04	53307583	53307595	+	14	50	0.227273
TCF7L1	->	Xetrov90016064m.g-arl4a	Chr06	45981210	45981222	+	14	50	0.227273
TCF7L1	->	Xetrov90020844m.g-ly6g6c	Chr08	53144781	53144793	+	14	50	0.227273
TCF7L1	->	Xetrov90019217m.g-Xetrov90019217m.g	Chr07	103275800	103275812	-	14	50	0.227273
TCF7L1	->	Xetrov90016912m.g-rpl7	Chr06	106221015	106221027	-	14	50	0.227273
TCF7L1	->	Xetrov90012197m.g-ptprc	Chr04	101344869	101344881	+	14	73	0.333333
TCF7L1	->	Xetrov90014688m.g-LOC733858	Chr05	111605891	111605903	+	14	73	0.333333
TCF7L1	->	Xetrov90027600m.g-myo10.2	scaffold_261	79377	79389	+	14	73	0.333333
TCF7L1	->	Xetrov90005856m.g-sowahc	Chr02	108355988	108356000	-	14	74	0.28
TCF7L1	->	Xetrov90021653m.g-Xetrov90021653m.g	Chr08	87436480	87436492	+	14	74	0.28
TCF7L1	->	Xetrov90002914m.g-fam211b	Chr01	144129559	144129571	-	14	74	0.28
TCF7L1	->	Xetrov90015393m.g-Xetrov90015393m.g	Chr06	331185	331197	-	14	74	0.28
TCF7L1	->	Xetrov90015880m.g-Xetrov90015880m.g	Chr06	31499737	31499749	-	14	74	0.28
TCF7L1	->	Xetrov90024096m.g-ackr3	Chr09	54979406	54979418	-	14	74	0.28
TCF7L1	->	Xetrov90015832m.g-sall3	Chr06	27717819	27717831	+	14	74	0.28
TCF7L1	->	Xetrov90005420m.g-col9a2	Chr02	84010078	84010090	-	17	15	1
TCF7L1	->	Xetrov90005420m.g-col9a2	Chr02	84010011	84010023	-	17	15	1
TCF7L1	->	Xetrov90005420m.g-col9a2	Chr02	84010030	84010042	-	17	15	1
TCF7L1	->	Xetrov90024340m.g-Xetrov90024340m.g	Chr09	66896124	66896136	+	17	15	1
TCF7L1	->	Xetrov90002597m.g-pnp	Chr01	130325189	130325201	-	17	15	1
TCF7L1	->	Xetrov90002597m.g-pnp	Chr01	130325288	130325300	-	17	15	1
TCF7L1	->	Xetrov90007902m.g-Xetrov90007902m.g	Chr03	45133112	45133124	-	17	41	0.6
TCF7L1	->	Xetrov90007732m.g-Xetrov90007732m.g	Chr03	37621375	37621387	-	17	41	0.6
TCF7L1	->	Xetrov90028980m.g-sia1	scaffold_48	36831	36843	+	17	41	0.6
TCF7L1	->	Xetrov90028980m.g-sia1	scaffold_48	36730	36742	+	17	41	0.6
TCF7L1	->	Xetrov90028980m.g-sia1	scaffold_48	36867	36879	+	17	41	0.6
TCF7L1	->	Xetrov90028980m.g-sia1	scaffold_48	36746	36758	+	17	41	0.6
TCF7L1	->	Xetrov90014524m.g-plch1-like	Chr05	105239305	105239317	-	17	57	0.21875
TCF7L1	->	Xetrov90005644m.g-Xetrov90005644m.g	Chr02	95418816	95418828	-	17	57	0.21875
TCF7L1	->	Xetrov90016644m.g-rab12	Chr06	90022205	90022217	+	17	57	0.21875
TCF7L1	->	Xetrov90008289m.g-kmt2e-like	Chr03	67758607	67758619	-	17	57	0.21875
TCF7L1	->	Xetrov90002206m.g-plgrkt	Chr01	114846912	114846924	-	17	57	0.21875
TCF7L1	->	Xetrov90019952m.g-fam120c	Chr08	8367519	8367531	+	17	57	0.21875
TCF7L1	->	Xetrov90004175m.g-gbe1-like	Chr02	19430367	19430379	-	17	57	0.21875
TCF7L1	->	Xetrov90008984m.g-mef2a	Chr03	105266820	105266832	+	17	62	0.222222
TCF7L1	->	Xetrov90009274m.g-LOC101730541	Chr03	116802683	116802695	+	17	62	0.222222
TCF7L1	->	Xetrov90013043m.g-Xetrov90013043m.g	Chr05	6818635	6818647	+	17	62	0.222222
TCF7L1	->	Xetrov90015061m.g-ppp2r3a	Chr05	128585197	128585209	-	17	62	0.222222
TCF7L1	->	Xetrov90000625m.g-grxcr1	Chr01	28324227	28324239	+	17	77	0.428571
TCF7L1	->	Xetrov90014437m.g-il1rap	Chr05	99578903	99578915	+	17	77	0.428571
TCF7L1	->	Xetrov90024355m.g-Xetrov90024355m.g	Chr09	67883415	67883427	-	17	77	0.428571
TCF7L1	->	Xetrov90003034m.g-chfr	Chr01	147158520	147158532	+	18	8	0.190476
TCF7L1	->	Xetrov90005093m.g-slc41a1	Chr02	65180737	65180749	+	18	8	0.190476
TCF7L1	->	Xetrov90010682m.g-dpy19l3	Chr04	21509960	21509972	+	18	8	0.190476
TCF7L1	->	Xetrov90023690m.g-snn	Chr09	31790010	31790022	+	18	8	0.190476
TCF7L1	->	Xetrov90010511m.g-b4galnt4	Chr04	13867964	13867976	+	18	28	0.2
TCF7L1	->	Xetrov90005962m.g-rab20	Chr02	113620267	113620279	-	18	28	0.2
TCF7L1	->	Xetrov90011814m.g-LOC100497391	Chr04	80327095	80327107	+	18	28	0.2
TCF7L1	->	Xetrov90013253m.g-slx4ip	Chr05	22720257	22720269	-	18	28	0.2
TCF7L1	->	Xetrov90012197m.g-ptprc	Chr04	101325804	101325816	-	18	73	0.222222
TCF7L1	->	Xetrov90014101m.g-Xetrov90014101m.g	Chr05	76677845	76677857	+	18	73	0.222222
TCF7L1	->	Xetrov90010038m.g-LOC394444	Chr03	134073753	134073765	-	19	1	0.25
TCF7L1	->	Xetrov90005528m.g-aldh3a2	Chr02	89239226	89239238	+	19	1	0.25
TCF7L1	->	Xetrov90002273m.g-anxa1-like.1	Chr01	118534775	118534787	+	19	1	0.25
TCF7L1	->	Xetrov90016561m.g-tfap2a	Chr06	84102506	84102518	+	19	38	0.5
TCF7L1	->	Xetrov90016561m.g-tfap2a	Chr06	84102250	84102262	-	19	38	0.5
TCF7L1	->	Xetrov90014375m.g-sox2	Chr05	95867328	95867340	-	19	38	0.5
TCF7L1	->	Xetrov90026886m.g-rxra	scaffold_19	658171	658183	-	19	62	0.2
TCF7L1	->	Xetrov90009597m.g-LOC100490939	Chr03	124742419	124742431	-	19	62	0.2
TCF7L1	->	Xetrov90016779m.g-Xetrov90016779m.g	Chr06	98098315	98098327	+	20	21	0.181818
TCF7L1	->	Xetrov90019847m.g-ier5l	Chr08	4971646	4971658	+	20	21	0.181818
TCF7L1	->	Xetrov90005879m.g-mrpl30	Chr02	109247299	109247311	-	20	21	0.181818
TCF7L1	->	Xetrov90011434m.g-nae1	Chr04	60680414	60680426	+	20	21	0.181818
TCF7L1	->	Xetrov90002790m.g-Xetrov90002790m.g	Chr01	138594284	138594296	-	20	39	0.210526
TCF7L1	->	Xetrov90011416m.g-cdh8	Chr04	58682512	58682524	+	20	39	0.210526
TCF7L1	->	Xetrov90002460m.g-LOC548369	Chr01	128426040	128426052	-	20	39	0.210526
TCF7L1	->	Xetrov90011416m.g-cdh8	Chr04	58493457	58493469	+	20	39	0.210526
TCF7L1	->	Xetrov90003066m.g-tmem132b	Chr01	150940902	150940914	-	20	39	0.210526
TCF7L1	->	Xetrov90002254m.g-fam189a2	Chr01	117213356	117213368	+	22	62	0.75
TCF7L1	->	Xetrov90002254m.g-fam189a2	Chr01	117211172	117211184	-	22	62	0.75
TCF7L1	->	Xetrov90000537m.g-slit2	Chr01	22886322	22886334	+	22	62	0.75
TCF7L1	->	Xetrov90001841m.g-xpa	Chr01	95211912	95211924	-	22	62	0.75
TCF7L1	->	Xetrov90001841m.g-xpa	Chr01	95211843	95211855	+	22	62	0.75
TCF7L1	->	Xetrov90005582m.g-LOC100498628-like	Chr02	91015174	91015186	-	24	25	0.1875
TCF7L1	->	Xetrov90006936m.g-ccdc81	Chr02	165458512	165458524	+	24	25	0.1875
TCF7L1	->	Xetrov90002107m.g-abca1	Chr01	107905417	107905429	+	24	25	0.1875
TCF7L1	->	Xetrov90004864m.g-pou3f1	Chr02	54052696	54052708	-	24	25	0.1875
TCF7L1	->	Xetrov90007781m.g-egr1	Chr03	38799969	38799981	-	24	25	0.1875
TCF7L1	->	Xetrov90024748m.g-cdk5rap3	Chr10	4701462	4701474	+	24	25	0.1875
TCF7L1	->	Xetrov90021016m.g-Xetrov90021016m.g	Chr08	58472700	58472712	+	24	29	0.4
TCF7L1	->	Xetrov90015227m.g-LOC100489561-like	Chr05	141758394	141758406	+	24	29	0.4
TCF7L1	->	Xetrov90015227m.g-LOC100489561-like	Chr05	141776942	141776954	+	24	29	0.4
TCF7L1	->	Xetrov90024096m.g-ackr3	Chr09	54949898	54949910	-	25	74	0.333333
TCF7L1	->	Xetrov90024096m.g-ackr3	Chr09	54949348	54949360	+	25	74	0.333333
TCF7L1	->	Xetrov90005856m.g-sowahc	Chr02	108361335	108361347	-	25	74	0.333333
TCF7L1	->	Xetrov90000697m.g-fgf20	Chr01	32896420	32896432	-	25	74	0.333333
TCF7L1	->	Xetrov90000697m.g-fgf20	Chr01	32897731	32897743	+	25	74	0.333333
TCF7L1	->	Xetrov90000697m.g-fgf20	Chr01	32897009	32897021	-	25	74	0.333333
TCF7L1	->	Xetrov90000697m.g-fgf20	Chr01	32896488	32896500	+	25	74	0.333333
TCF7L1	->	Xetrov90000697m.g-fgf20	Chr01	32895691	32895703	-	25	74	0.333333
TCF7L1	->	Xetrov90000697m.g-fgf20	Chr01	32895784	32895796	-	25	74	0.333333
TCF7L1	->	Xetrov90014778m.g-zic4	Chr05	118184232	118184244	-	25	74	0.333333
TCF7L1	->	Xetrov90014778m.g-zic4	Chr05	118184439	118184451	+	25	74	0.333333
TCF7L1	->	Xetrov90014778m.g-zic4	Chr05	118134367	118134379	-	25	74	0.333333
TCF7L1	->	Xetrov90014778m.g-zic4	Chr05	118143641	118143653	+	25	74	0.333333
TCF7L1	->	Xetrov90013081m.g-vash2	Chr05	10521817	10521829	+	26	33	0.285714
TCF7L1	->	Xetrov90011262m.g-adcy7	Chr04	46467632	46467644	+	26	33	0.285714
TCF7L1	->	Xetrov90011262m.g-adcy7	Chr04	46468211	46468223	+	26	33	0.285714
TCF7L1	->	Xetrov90011262m.g-adcy7	Chr04	46467373	46467385	-	26	33	0.285714
TCF7L1	->	Xetrov90012075m.g-kiaa1107	Chr04	94472623	94472635	+	27	8	0.2
TCF7L1	->	Xetrov90013535m.g-smyd3	Chr05	41057049	41057061	-	27	8	0.2
TCF7L1	->	Xetrov90005595m.g-rad51c-like.1	Chr02	91639057	91639069	+	27	8	0.2
TCF7L1	->	Xetrov90018441m.g-kcnj5	Chr07	66862754	66862766	-	27	8	0.2
TCF7L1	->	Xetrov90016527m.g-limd1	Chr06	82227333	82227345	+	27	8	0.2
TCF7L1	->	Xetrov90027246m.g-nr6a1	scaffold_22	1327842	1327854	-	27	9	0.428571
TCF7L1	->	Xetrov90009212m.g-znf703	Chr03	114136647	114136659	+	27	9	0.428571
TCF7L1	->	Xetrov90013424m.g-sgk1	Chr05	34921254	34921266	-	27	9	0.428571
TCF7L1	->	Xetrov90008934m.g-rlbp1	Chr03	99678970	99678982	+	27	24	0.75
TCF7L1	->	Xetrov90008934m.g-rlbp1	Chr03	99680424	99680436	+	27	24	0.75
TCF7L1	->	Xetrov90008934m.g-rlbp1	Chr03	99680286	99680298	-	27	24	0.75
TCF7L1	->	Xetrov90008934m.g-rlbp1	Chr03	99679246	99679258	+	27	24	0.75
TCF7L1	->	Xetrov90008934m.g-rlbp1	Chr03	99678519	99678531	+	27	24	0.75
TCF7L1	->	Xetrov90008934m.g-rlbp1	Chr03	99679037	99679049	-	27	24	0.75
TCF7L1	->	Xetrov90022530m.g-LOC101732132	Chr09	181196	181208	-	27	24	0.75
TCF7L1	->	Xetrov90008607m.g-rpp25	Chr03	84173956	84173968	-	27	24	0.75
TCF7L1	->	Xetrov90008292m.g-Xetrov90008292m.g	Chr03	67867608	67867620	+	27	73	0.222222
TCF7L1	->	Xetrov90014030m.g-abhd10	Chr05	72079370	72079382	+	27	73	0.222222
TCF7L1	->	Xetrov90023853m.g-plekhm3	Chr09	41311028	41311040	-	27	75	0.225806
TCF7L1	->	Xetrov90014210m.g-bach2	Chr05	83467919	83467931	-	27	75	0.225806
TCF7L1	->	Xetrov90000922m.g-nr3c2	Chr01	47815222	47815234	+	27	75	0.225806
TCF7L1	->	Xetrov90018729m.g-LOC101734055	Chr07	81206133	81206145	-	27	75	0.225806
TCF7L1	->	Xetrov90014440m.g-LOC101731913	Chr05	99847369	99847381	+	27	75	0.225806
TCF7L1	->	Xetrov90015072m.g-fbxo25	Chr05	129642260	129642272	-	27	75	0.225806
TCF7L1	->	Xetrov90014210m.g-bach2	Chr05	83494121	83494133	+	27	75	0.225806
TCF7L1	->	Xetrov90015579m.g-xrcc2	Chr06	7497491	7497503	+	27	75	0.225806
TCF7L1	->	Xetrov90025812m.g-Xetrov90025812m.g	scaffold_1061	3529	3541	-	29	29	1
TCF7L1	->	Xetrov90025812m.g-Xetrov90025812m.g	scaffold_1061	3405	3417	-	29	29	1
TCF7L1	->	Xetrov90019495m.g-has1	Chr07	112627431	112627443	+	29	29	1
TCF7L1	->	Xetrov90020603m.g-lpar4	Chr08	44397451	44397463	-	29	81	0.2
TCF7L1	->	Xetrov90025582m.g-ubald2	Chr10	36580034	36580046	+	29	81	0.2
TCF7L1	->	Xetrov90025582m.g-ubald2	Chr10	36580008	36580020	+	29	81	0.2
TCF7L1	->	Xetrov90012149m.g-pbx1	Chr04	98264379	98264391	-	29	81	0.2
TCF7L1	->	Xetrov90008886m.g-LOC100489191	Chr03	98001039	98001051	-	30	3	0.285714
TCF7L1	->	Xetrov90000500m.g-evc	Chr01	19217920	19217932	-	30	3	0.285714
TCF7L1	->	Xetrov90000500m.g-evc	Chr01	19217804	19217816	-	30	3	0.285714
TCF7L1	->	Xetrov90016441m.g-top2b-like	Chr06	76512348	76512360	+	30	16	0.333333
TCF7L1	->	Xetrov90026021m.g-abo-like.1	scaffold_124	115408	115420	-	30	16	0.333333
TCF7L1	->	Xetrov90002812m.g-LOC100494211	Chr01	140212670	140212682	+	30	16	0.333333
TCF7L1	->	Xetrov90020325m.g-slc7a3	Chr08	23599822	23599834	-	30	16	0.333333
TCF7L1	->	Xetrov90017810m.g-ifit5	Chr07	28539103	28539115	-	30	25	1
TCF7L1	->	Xetrov90017810m.g-ifit5	Chr07	28539111	28539123	+	30	25	1
TCF7L1	->	Xetrov90015009m.g-Xetrov90015009m.g	Chr05	126148505	126148517	+	30	25	1
TCF7L1	->	Xetrov90013948m.g-txlnb-like	Chr05	65964400	65964412	+	30	30	0.333333
TCF7L1	->	Xetrov90012045m.g-f3	Chr04	93322089	93322101	+	30	30	0.333333
TCF7L1	->	Xetrov90017562m.g-pstk	Chr07	11878288	11878300	-	30	33	0.333333
TCF7L1	->	Xetrov90008227m.g-LOC100487080-like	Chr03	64513170	64513182	-	30	33	0.333333
TCF7L1	->	Xetrov90027962m.g-Xetrov90027962m.g	scaffold_306	179301	179313	+	30	49	0.272727
TCF7L1	->	Xetrov90001390m.g-Xetrov90001390m.g	Chr01	77526032	77526044	-	30	49	0.272727
TCF7L1	->	Xetrov90020324m.g-Xetrov90020324m.g	Chr08	23599822	23599834	-	30	49	0.272727
TCF7L1	->	Xetrov90006134m.g-Xetrov90006134m.g	Chr02	130112102	130112114	-	30	56	0.222222
TCF7L1	->	Xetrov90003749m.g-Xetrov90003749m.g	Chr01	190291429	190291441	+	30	56	0.222222
TCF7L1	->	Xetrov90011101m.g-lrrn4cl	Chr04	39815364	39815376	+	31	52	0.266667
TCF7L1	->	Xetrov90010969m.g-Xetrov90010969m.g	Chr04	36501072	36501084	+	31	52	0.266667
TCF7L1	->	Xetrov90021190m.g-cyp46a1-like.1	Chr08	65228609	65228621	+	31	52	0.266667
TCF7L1	->	Xetrov90013456m.g-Xetrov90013456m.g	Chr05	37410529	37410541	+	31	52	0.266667
TCF7L1	->	Xetrov90002190m.g-ptprd	Chr01	113979216	113979228	+	32	25	0.3
TCF7L1	->	Xetrov90024904m.g-phospho1-like	Chr10	10348967	10348979	+	32	25	0.3
TCF7L1	->	Xetrov90027939m.g-LOC100145496	scaffold_305	92300	92312	+	32	25	0.3
TCF7L1	->	Xetrov90017114m.g-rrm2b	Chr06	118759840	118759852	+	32	28	0.2
TCF7L1	->	Xetrov90028683m.g-LOC101733409	scaffold_414	70753	70765	-	32	28	0.2
TCF7L1	->	Xetrov90004694m.g-plxna2	Chr02	47800406	47800418	+	32	33	0.25
TCF7L1	->	Xetrov90005331m.g-itpr3	Chr02	78974239	78974251	-	32	33	0.25
TCF7L1	->	Xetrov90016586m.g-gfod1	Chr06	85846815	85846827	-	32	74	0.2
TCF7L1	->	Xetrov90015832m.g-sall3	Chr06	28038078	28038090	+	32	74	0.2
TCF7L1	->	Xetrov90012783m.g-slc6a8	Chr04	126952946	126952958	-	32	77	0.222222
TCF7L1	->	Xetrov90006868m.g-maml2-like	Chr02	161133786	161133798	-	32	77	0.222222
TCF7L1	->	Xetrov90029328m.g-Xetrov90029328m.g	scaffold_53	260799	260811	-	33	49	0.230769
TCF7L1	->	Xetrov90029328m.g-Xetrov90029328m.g	scaffold_53	260883	260895	-	33	49	0.230769
TCF7L1	->	Xetrov90002386m.g-nfil3	Chr01	126665017	126665029	+	33	49	0.230769
TCF7L1	->	Xetrov90002386m.g-nfil3	Chr01	126665029	126665041	-	33	49	0.230769
TCF7L1	->	Xetrov90029328m.g-Xetrov90029328m.g	scaffold_53	249381	249393	-	33	49	0.230769
TCF7L1	->	Xetrov90005353m.g-Xetrov90005353m.g	Chr02	81577161	81577173	-	33	49	0.230769
TCF7L1	->	Xetrov90007499m.g-tlx3	Chr03	22725468	22725480	-	33	66	0.181818
TCF7L1	->	Xetrov90006048m.g-slitrk1	Chr02	121436179	121436191	-	33	66	0.181818
TCF7L1	->	Xetrov90005804m.g-ccdc138	Chr02	105722907	105722919	-	34	2	0.333333
TCF7L1	->	Xetrov90021328m.g-lrr1	Chr08	72282615	72282627	+	34	2	0.333333
TCF7L1	->	Xetrov90021328m.g-lrr1	Chr08	72282409	72282421	+	34	2	0.333333
TCF7L1	->	Xetrov90015031m.g-LOC100494857	Chr05	126769371	126769383	-	34	2	0.333333
TCF7L1	->	Xetrov90027651m.g-LOC101732952	scaffold_269	149998	150010	-	34	8	0.333333
TCF7L1	->	Xetrov90027651m.g-LOC101732952	scaffold_269	149974	149986	-	34	8	0.333333
TCF7L1	->	Xetrov90008478m.g-ppp6r2-like	Chr03	79648616	79648628	+	34	8	0.333333
TCF7L1	->	Xetrov90016847m.g-Xetrov90016847m.g	Chr06	102323951	102323963	-	34	27	0.26087
TCF7L1	->	Xetrov90001068m.g-Xetrov90001068m.g	Chr01	57616787	57616799	+	34	27	0.26087
TCF7L1	->	Xetrov90022370m.g-Xetrov90022370m.g	Chr08	113973897	113973909	-	34	27	0.26087
TCF7L1	->	Xetrov90023584m.g-Xetrov90023584m.g	Chr09	25686402	25686414	-	34	27	0.26087
TCF7L1	->	Xetrov90001068m.g-Xetrov90001068m.g	Chr01	57619767	57619779	-	34	27	0.26087
TCF7L1	->	Xetrov90022370m.g-Xetrov90022370m.g	Chr08	113949959	113949971	+	34	27	0.26087
TCF7L1	->	Xetrov90022370m.g-Xetrov90022370m.g	Chr08	113964687	113964699	+	34	27	0.26087
TCF7L1	->	Xetrov90009211m.g-unc5d-like.1	Chr03	114859681	114859693	+	34	27	0.26087
TCF7L1	->	Xetrov90009211m.g-unc5d-like.1	Chr03	114859734	114859746	+	34	27	0.26087
TCF7L1	->	Xetrov90006852m.g-Xetrov90006852m.g	Chr02	159079431	159079443	+	34	27	0.26087
TCF7L1	->	Xetrov90016847m.g-Xetrov90016847m.g	Chr06	102310671	102310683	+	34	27	0.26087
TCF7L1	->	Xetrov90022370m.g-Xetrov90022370m.g	Chr08	113965992	113966004	-	34	27	0.26087
TCF7L1	->	Xetrov90008236m.g-trmu	Chr03	65138049	65138061	-	34	30	0.363636
TCF7L1	->	Xetrov90003509m.g-nln	Chr01	174897302	174897314	-	34	30	0.363636
TCF7L1	->	Xetrov90024108m.g-asb1-like	Chr09	55639089	55639101	+	34	30	0.363636
TCF7L1	->	Xetrov90024378m.g-pkp4-like.2	Chr09	68616824	68616836	-	34	30	0.363636
TCF7L1	->	Xetrov90006122m.g-naa16-like	Chr02	129206236	129206248	-	34	43	0.368421
TCF7L1	->	Xetrov90018659m.g-aadacl4	Chr07	77115858	77115870	-	34	43	0.368421
TCF7L1	->	Xetrov90000692m.g-LOC100488302-like	Chr01	31795199	31795211	+	34	43	0.368421
TCF7L1	->	Xetrov90004178m.g-robo1	Chr02	21191404	21191416	-	34	43	0.368421
TCF7L1	->	Xetrov90020499m.g-LOC100485432	Chr08	37070593	37070605	+	34	43	0.368421
TCF7L1	->	Xetrov90016174m.g-bcl2	Chr06	52563526	52563538	-	34	43	0.368421
TCF7L1	->	Xetrov90016174m.g-bcl2	Chr06	52563563	52563575	+	34	43	0.368421
TCF7L1	->	Xetrov90016018m.g-LOC100492870	Chr06	41345356	41345368	+	34	43	0.368421
TCF7L1	->	Xetrov90016561m.g-tfap2a	Chr06	84292108	84292120	+	35	38	0.1875
TCF7L1	->	Xetrov90016561m.g-tfap2a	Chr06	84289672	84289684	-	35	38	0.1875
TCF7L1	->	Xetrov90021331m.g-Xetrov90021331m.g	Chr08	72510085	72510097	-	35	38	0.1875
TCF7L1	->	Xetrov90020675m.g-zic3	Chr08	48309975	48309987	-	35	38	0.1875
TCF7L1	->	Xetrov90021331m.g-Xetrov90021331m.g	Chr08	72633324	72633336	-	35	38	0.1875
TCF7L1	->	Xetrov90016561m.g-tfap2a	Chr06	84166749	84166761	-	35	38	0.1875
TCF7L1	->	Xetrov90021331m.g-Xetrov90021331m.g	Chr08	72591559	72591571	+	35	38	0.1875
TCF7L1	->	Xetrov90025971m.g-Xetrov90025971m.g	scaffold_1151	11885	11897	-	35	82	0.1875
TCF7L1	->	Xetrov90015783m.g-cdk6	Chr06	23755015	23755027	-	35	82	0.1875
TCF7L1	->	Xetrov90003552m.g-Xetrov90003552m.g	Chr01	177699331	177699343	-	35	82	0.1875
TCF7L1	->	Xetrov90011262m.g-adcy7	Chr04	46464975	46464987	+	36	33	0.2
TCF7L1	->	Xetrov90006062m.g-scel-like	Chr02	122717467	122717479	-	36	33	0.2
TCF7L1	->	Xetrov90018698m.g-Xetrov90018698m.g	Chr07	79398098	79398110	+	36	60	0.181818
TCF7L1	->	Xetrov90001030m.g-Xetrov90001030m.g	Chr01	56264991	56265003	+	36	60	0.181818
TCF7L1	->	Xetrov90014023m.g-fam184a-like	Chr05	70849920	70849932	-	36	70	0.5
TCF7L1	->	Xetrov90020527m.g-slc25a43	Chr08	38413832	38413844	+	36	70	0.5
TCF7L1	->	Xetrov90018354m.g-LOC100488382	Chr07	59739666	59739678	+	36	70	0.5
TCF7L1	->	Xetrov90012407m.g-pdgfb	Chr04	110414615	110414627	+	36	75	0.272727
TCF7L1	->	Xetrov90008972m.g-arrdc4	Chr03	104422596	104422608	-	36	75	0.272727
TCF7L1	->	Xetrov90001737m.g-tmprss11f-like	Chr01	88931876	88931888	+	36	75	0.272727
TCF7L1	->	Xetrov90017922m.g-nodal	Chr07	32783365	32783377	+	36	82	0.3
TCF7L1	->	Xetrov90023973m.g-gpr1	Chr09	48531202	48531214	-	36	82	0.3
TCF7L1	->	Xetrov90014139m.g-fam46a	Chr05	80206703	80206715	-	36	82	0.3
TCF7L1	->	Xetrov90023973m.g-gpr1	Chr09	48530450	48530462	-	36	82	0.3
TCF7L1	->	Xetrov90018222m.g-neurog3	Chr07	51838516	51838528	-	37	82	0.25
TCF7L1	->	Xetrov90015783m.g-cdk6	Chr06	23732533	23732545	+	37	82	0.25
TCF7L1	->	Xetrov90015783m.g-cdk6	Chr06	23732751	23732763	-	37	82	0.25
TCF7L1	->	Xetrov90024074m.g-fn1	Chr09	53688042	53688054	+	38	1	0.2
TCF7L1	->	Xetrov90000591m.g-LOC101733414	Chr01	26997005	26997017	-	38	1	0.2
TCF7L1	->	Xetrov90024779m.g-sdc4	Chr10	5825072	5825084	-	38	1	0.2
TCF7L1	->	Xetrov90008848m.g-mex3b	Chr03	96366772	96366784	+	38	1	0.2
TCF7L1	->	Xetrov90008848m.g-mex3b	Chr03	96517536	96517548	+	38	1	0.2
TCF7L1	->	Xetrov90006006m.g-clybl	Chr02	117505946	117505958	-	38	3	0.5
TCF7L1	->	Xetrov90015887m.g-cpvl	Chr06	31870882	31870894	+	38	3	0.5
TCF7L1	->	Xetrov90012011m.g-LOC100497845-like	Chr04	91116796	91116808	+	38	3	0.5
TCF7L1	->	Xetrov90012011m.g-LOC100497845-like	Chr04	91116810	91116822	-	38	3	0.5
TCF7L1	->	Xetrov90001069m.g-lef1	Chr01	57672120	57672132	-	38	4	0.519231
TCF7L1	->	Xetrov90000496m.g-msx1	Chr01	18914145	18914157	-	38	4	0.519231
TCF7L1	->	Xetrov90013793m.g-t2	Chr05	58588532	58588544	+	38	4	0.519231
TCF7L1	->	Xetrov90007873m.g-myf5	Chr03	43037384	43037396	+	38	4	0.519231
TCF7L1	->	Xetrov90007873m.g-myf5	Chr03	43040135	43040147	+	38	4	0.519231
TCF7L1	->	Xetrov90007553m.g-spry4	Chr03	28047637	28047649	-	38	4	0.519231
TCF7L1	->	Xetrov90015888m.g-tril	Chr06	31908393	31908405	-	38	4	0.519231
TCF7L1	->	Xetrov90015888m.g-tril	Chr06	31908359	31908371	+	38	4	0.519231
TCF7L1	->	Xetrov90010657m.g-kctd15	Chr04	19721023	19721035	-	38	4	0.519231
TCF7L1	->	Xetrov90008680m.g-foxb1	Chr03	86520070	86520082	+	38	4	0.519231
TCF7L1	->	Xetrov90018908m.g-hes3.1	Chr07	91391242	91391254	+	38	4	0.519231
TCF7L1	->	Xetrov90024287m.g-sp5	Chr09	62978855	62978867	+	38	4	0.519231
TCF7L1	->	Xetrov90024287m.g-sp5	Chr09	62978968	62978980	+	38	4	0.519231
TCF7L1	->	Xetrov90022288m.g-crabp2	Chr08	111030699	111030711	-	38	4	0.519231
TCF7L1	->	Xetrov90017804m.g-slc16a12	Chr07	28043963	28043975	+	38	4	0.519231
TCF7L1	->	Xetrov90017804m.g-slc16a12	Chr07	28043978	28043990	+	38	4	0.519231
TCF7L1	->	Xetrov90010188m.g-prr5l-like	Chr04	3933082	3933094	-	38	4	0.519231
TCF7L1	->	Xetrov90018905m.g-hes9.1	Chr07	91358137	91358149	+	38	4	0.519231
TCF7L1	->	Xetrov90015888m.g-tril	Chr06	31923452	31923464	-	38	4	0.519231
TCF7L1	->	Xetrov90015888m.g-tril	Chr06	31930426	31930438	+	38	4	0.519231
TCF7L1	->	Xetrov90015181m.g-msgn1	Chr05	137880943	137880955	-	38	4	0.519231
TCF7L1	->	Xetrov90015181m.g-msgn1	Chr05	137880931	137880943	-	38	4	0.519231
TCF7L1	->	Xetrov90006787m.g-gjb2	Chr02	155811145	155811157	+	38	4	0.519231
TCF7L1	->	Xetrov90009390m.g-LOC100488554	Chr03	119629692	119629704	+	38	4	0.519231
TCF7L1	->	Xetrov90024287m.g-sp5	Chr09	62984670	62984682	-	38	4	0.519231
TCF7L1	->	Xetrov90000721m.g-fat1	Chr01	34315959	34315971	-	38	4	0.519231
TCF7L1	->	Xetrov90027318m.g-nav2	scaffold_228	35440	35452	+	38	4	0.519231
TCF7L1	->	Xetrov90001069m.g-lef1	Chr01	57638497	57638509	+	38	4	0.519231
TCF7L1	->	Xetrov90015181m.g-msgn1	Chr05	137877226	137877238	+	38	4	0.519231
TCF7L1	->	Xetrov90015181m.g-msgn1	Chr05	137877272	137877284	-	38	4	0.519231
TCF7L1	->	Xetrov90015181m.g-msgn1	Chr05	137876904	137876916	-	38	4	0.519231
TCF7L1	->	Xetrov90030766m.g-hesx1	scaffold_87	76022	76034	+	38	4	0.519231
TCF7L1	->	Xetrov90030766m.g-hesx1	scaffold_87	76004	76016	-	38	4	0.519231
TCF7L1	->	Xetrov90007553m.g-spry4	Chr03	28036374	28036386	-	38	4	0.519231
TCF7L1	->	Xetrov90003276m.g-znf608	Chr01	160331850	160331862	-	38	4	0.519231
TCF7L1	->	Xetrov90004709m.g-hnf1b	Chr02	48886657	48886669	-	38	4	0.519231
TCF7L1	->	Xetrov90007553m.g-spry4	Chr03	28045752	28045764	+	38	4	0.519231
TCF7L1	->	Xetrov90011768m.g-foxd3	Chr04	78409219	78409231	+	38	4	0.519231
TCF7L1	->	Xetrov90003276m.g-znf608	Chr01	160257965	160257977	+	38	4	0.519231
TCF7L1	->	Xetrov90008376m.g-gata3	Chr03	73894816	73894828	+	38	4	0.519231
TCF7L1	->	Xetrov90013793m.g-t2	Chr05	58598652	58598664	-	38	4	0.519231
TCF7L1	->	Xetrov90015898m.g-evx1	Chr06	32720943	32720955	-	38	4	0.519231
TCF7L1	->	Xetrov90015898m.g-evx1	Chr06	32720990	32721002	+	38	4	0.519231
TCF7L1	->	Xetrov90017466m.g-dkk1	Chr07	5654667	5654679	-	38	4	0.519231
TCF7L1	->	Xetrov90024052m.g-myl1	Chr09	51711582	51711594	-	38	4	0.519231
TCF7L1	->	Xetrov90018457m.g-prdm10	Chr07	67541334	67541346	+	38	5	0.636364
TCF7L1	->	Xetrov90001833m.g-ccni	Chr01	94848445	94848457	+	38	5	0.636364
TCF7L1	->	Xetrov90011771m.g-itgb3bp-like	Chr04	78484425	78484437	-	38	5	0.636364
TCF7L1	->	Xetrov90011771m.g-itgb3bp-like	Chr04	78484380	78484392	-	38	5	0.636364
TCF7L1	->	Xetrov90018307m.g-dlg5	Chr07	56455957	56455969	-	38	5	0.636364
TCF7L1	->	Xetrov90018307m.g-dlg5	Chr07	56455715	56455727	+	38	5	0.636364
TCF7L1	->	Xetrov90024655m.g-leprel4	Chr10	2112402	2112414	+	38	5	0.636364
TCF7L1	->	Xetrov90024655m.g-leprel4	Chr10	2112767	2112779	-	38	5	0.636364
TCF7L1	->	Xetrov90024655m.g-leprel4	Chr10	2112708	2112720	+	38	5	0.636364
TCF7L1	->	Xetrov90008125m.g-znf277	Chr03	57086191	57086203	-	38	5	0.636364
TCF7L1	->	Xetrov90008125m.g-znf277	Chr03	57086210	57086222	+	38	5	0.636364
TCF7L1	->	Xetrov90000755m.g-stox2-like	Chr01	35801851	35801863	+	38	5	0.636364
TCF7L1	->	Xetrov90000755m.g-stox2-like	Chr01	35801820	35801832	-	38	5	0.636364
TCF7L1	->	Xetrov90000755m.g-stox2-like	Chr01	35801797	35801809	-	38	5	0.636364
TCF7L1	->	Xetrov90024655m.g-leprel4	Chr10	2111102	2111114	-	38	5	0.636364
TCF7L1	->	Xetrov90024655m.g-leprel4	Chr10	2110992	2111004	+	38	5	0.636364
TCF7L1	->	Xetrov90013796m.g-Xetrov90013796m.g	Chr05	58654354	58654366	-	38	6	0.5
TCF7L1	->	Xetrov90005407m.g-bai2-like	Chr02	83096030	83096042	-	38	6	0.5
TCF7L1	->	Xetrov90008425m.g-LOC100488336	Chr03	76969872	76969884	-	38	6	0.5
TCF7L1	->	Xetrov90019089m.g-Xetrov90019089m.g	Chr07	99128385	99128397	-	38	6	0.5
TCF7L1	->	Xetrov90017686m.g-Xetrov90017686m.g	Chr07	20745865	20745877	+	38	6	0.5
TCF7L1	->	Xetrov90021539m.g-Xetrov90021539m.g	Chr08	83017110	83017122	-	38	7	0.4
TCF7L1	->	Xetrov90021539m.g-Xetrov90021539m.g	Chr08	83051162	83051174	+	38	7	0.4
TCF7L1	->	Xetrov90021539m.g-Xetrov90021539m.g	Chr08	83032070	83032082	-	38	7	0.4
TCF7L1	->	Xetrov90007515m.g-slit3	Chr03	23815956	23815968	-	38	7	0.4
TCF7L1	->	Xetrov90007907m.g-dusp6	Chr03	45486379	45486391	-	38	9	0.190476
TCF7L1	->	Xetrov90002323m.g-gas1	Chr01	122894163	122894175	+	38	9	0.190476
TCF7L1	->	Xetrov90020285m.g-wnt11-like.1	Chr08	22603975	22603987	+	38	9	0.190476
TCF7L1	->	Xetrov90009212m.g-znf703	Chr03	114913597	114913609	+	38	9	0.190476
TCF7L1	->	Xetrov90018471m.g-Xetrov90018471m.g	Chr07	68052901	68052913	+	38	10	0.5
TCF7L1	->	Xetrov90018530m.g-ankrd65	Chr07	70201748	70201760	-	38	10	0.5
TCF7L1	->	Xetrov90018530m.g-ankrd65	Chr07	70201792	70201804	-	38	10	0.5
TCF7L1	->	Xetrov90018530m.g-ankrd65	Chr07	70201644	70201656	-	38	10	0.5
TCF7L1	->	Xetrov90014822m.g-Xetrov90014822m.g	Chr05	121250074	121250086	+	38	10	0.5
TCF7L1	->	Xetrov90014822m.g-Xetrov90014822m.g	Chr05	121249979	121249991	-	38	10	0.5
TCF7L1	->	Xetrov90014822m.g-Xetrov90014822m.g	Chr05	121250148	121250160	+	38	10	0.5
TCF7L1	->	Xetrov90015621m.g-fzd8	Chr06	13219446	13219458	+	38	11	0.214286
TCF7L1	->	Xetrov90025090m.g-nog	Chr10	17979802	17979814	+	38	11	0.214286
TCF7L1	->	Xetrov90000268m.g-Xetrov90000268m.g	Chr01	9348969	9348981	-	38	11	0.214286
TCF7L1	->	Xetrov90010395m.g-elp4	Chr04	9970498	9970510	+	38	20	0.352941
TCF7L1	->	Xetrov90010395m.g-elp4	Chr04	10011258	10011270	+	38	20	0.352941
TCF7L1	->	Xetrov90002240m.g-cbwd2	Chr01	116778907	116778919	+	38	20	0.352941
TCF7L1	->	Xetrov90018418m.g-robo3	Chr07	64778000	64778012	-	38	20	0.352941
TCF7L1	->	Xetrov90018418m.g-robo3	Chr07	64754027	64754039	-	38	20	0.352941
TCF7L1	->	Xetrov90018418m.g-robo3	Chr07	64754129	64754141	+	38	20	0.352941
TCF7L1	->	Xetrov90020949m.g-map3k10	Chr08	56417973	56417985	-	38	20	0.352941
TCF7L1	->	Xetrov90014366m.g-usp13	Chr05	95285150	95285162	+	38	20	0.352941
TCF7L1	->	Xetrov90024262m.g-itga6	Chr09	62165460	62165472	-	38	20	0.352941
TCF7L1	->	Xetrov90005582m.g-LOC100498628-like	Chr02	91038599	91038611	+	38	25	0.181818
TCF7L1	->	Xetrov90020394m.g-Xetrov90020394m.g	Chr08	25961275	25961287	-	38	25	0.181818
TCF7L1	->	Xetrov90011414m.g-adamts18	Chr04	57280273	57280285	+	38	26	0.227273
TCF7L1	->	Xetrov90001395m.g-LOC100496613	Chr01	77984153	77984165	-	38	26	0.227273
TCF7L1	->	Xetrov90015461m.g-wnt3a	Chr06	1946921	1946933	+	38	26	0.227273
TCF7L1	->	Xetrov90013776m.g-ltbp1	Chr05	56786207	56786219	+	38	26	0.227273
TCF7L1	->	Xetrov90013776m.g-ltbp1	Chr05	56786053	56786065	-	38	26	0.227273
TCF7L1	->	Xetrov90002411m.g-cebpe	Chr01	127355799	127355811	+	38	26	0.227273
TCF7L1	->	Xetrov90018219m.g-LOC100498211-like	Chr07	51410599	51410611	-	38	26	0.227273
TCF7L1	->	Xetrov90021264m.g-syne3-like	Chr08	67755834	67755846	-	38	26	0.227273
TCF7L1	->	Xetrov90011121m.g-vegfb	Chr04	40353660	40353672	+	38	26	0.227273
TCF7L1	->	Xetrov90002182m.g-nfib	Chr01	112176780	112176792	+	38	26	0.227273
TCF7L1	->	Xetrov90002182m.g-nfib	Chr01	112176625	112176637	+	38	26	0.227273
TCF7L1	->	Xetrov90022391m.g-atp1a2	Chr08	114781928	114781940	+	38	26	0.227273
TCF7L1	->	Xetrov90019363m.g-Xetrov90019363m.g	Chr07	108737647	108737659	-	38	31	0.266667
TCF7L1	->	Xetrov90019363m.g-Xetrov90019363m.g	Chr07	108737541	108737553	-	38	31	0.266667
TCF7L1	->	Xetrov90011259m.g-nkd1	Chr04	46173699	46173711	+	38	31	0.266667
TCF7L1	->	Xetrov90011259m.g-nkd1	Chr04	46173612	46173624	+	38	31	0.266667
TCF7L1	->	Xetrov90011259m.g-nkd1	Chr04	46173865	46173877	+	38	31	0.266667
TCF7L1	->	Xetrov90008328m.g-sema3a	Chr03	70781631	70781643	+	38	31	0.266667
TCF7L1	->	Xetrov90000473m.g-hs3st1	Chr01	17781143	17781155	-	38	31	0.266667
TCF7L1	->	Xetrov90009513m.g-ephx3	Chr03	122425034	122425046	+	38	31	0.266667
TCF7L1	->	Xetrov90019363m.g-Xetrov90019363m.g	Chr07	108729595	108729607	+	38	31	0.266667
TCF7L1	->	Xetrov90006189m.g-adcy6	Chr02	132462851	132462863	-	38	31	0.266667
TCF7L1	->	Xetrov90021614m.g-elmsan1	Chr08	85387204	85387216	+	38	31	0.266667
TCF7L1	->	Xetrov90011671m.g-tesk2	Chr04	72968222	72968234	-	38	31	0.266667
TCF7L1	->	Xetrov90003226m.g-znrf3	Chr01	157669517	157669529	-	38	31	0.266667
TCF7L1	->	Xetrov90019363m.g-Xetrov90019363m.g	Chr07	108745283	108745295	-	38	31	0.266667
TCF7L1	->	Xetrov90019363m.g-Xetrov90019363m.g	Chr07	108744857	108744869	+	38	31	0.266667
TCF7L1	->	Xetrov90003341m.g-lhfpl2-like	Chr01	164148494	164148506	+	38	31	0.266667
TCF7L1	->	Xetrov90003341m.g-lhfpl2-like	Chr01	164148504	164148516	+	38	31	0.266667
TCF7L1	->	Xetrov90003341m.g-lhfpl2-like	Chr01	164148701	164148713	+	38	31	0.266667
TCF7L1	->	Xetrov90019363m.g-Xetrov90019363m.g	Chr07	108752235	108752247	+	38	31	0.266667
TCF7L1	->	Xetrov90011259m.g-nkd1	Chr04	46124274	46124286	-	38	31	0.266667
TCF7L1	->	Xetrov90011259m.g-nkd1	Chr04	46124220	46124232	-	38	31	0.266667
TCF7L1	->	Xetrov90011259m.g-nkd1	Chr04	46123977	46123989	+	38	31	0.266667
TCF7L1	->	Xetrov90017161m.g-LOC100493666-like	Chr06	123449549	123449561	-	38	31	0.266667
TCF7L1	->	Xetrov90013325m.g-pex13	Chr05	27622204	27622216	+	38	31	0.266667
TCF7L1	->	Xetrov90028121m.g-tmem169-like	scaffold_33	1356941	1356953	-	38	32	0.363636
TCF7L1	->	Xetrov90016560m.g-slc35b3	Chr06	83884401	83884413	+	38	32	0.363636
TCF7L1	->	Xetrov90024375m.g-dapl1	Chr09	68390741	68390753	-	38	32	0.363636
TCF7L1	->	Xetrov90016113m.g-mylip	Chr06	49102971	49102983	-	38	32	0.363636
TCF7L1	->	Xetrov90006005m.g-zic5	Chr02	117397306	117397318	+	38	33	0.222222
TCF7L1	->	Xetrov90000499m.g-evc2	Chr01	19200269	19200281	+	38	33	0.222222
TCF7L1	->	Xetrov90009276m.g-Xetrov90009276m.g	Chr03	116909608	116909620	-	38	42	0.636364
TCF7L1	->	Xetrov90010208m.g-fgf4	Chr04	4862820	4862832	-	38	42	0.636364
TCF7L1	->	Xetrov90002451m.g-Xetrov90002451m.g	Chr01	128201811	128201823	-	38	42	0.636364
TCF7L1	->	Xetrov90008918m.g-LOC101732842	Chr03	99044258	99044270	+	38	42	0.636364
TCF7L1	->	Xetrov90004449m.g-arx	Chr02	36386986	36386998	-	38	42	0.636364
TCF7L1	->	Xetrov90004449m.g-arx	Chr02	36387032	36387044	-	38	42	0.636364
TCF7L1	->	Xetrov90025736m.g-hs3st3a1	scaffold_103	23570	23582	-	38	42	0.636364
TCF7L1	->	Xetrov90008918m.g-LOC101732842	Chr03	99038397	99038409	+	38	42	0.636364
TCF7L1	->	Xetrov90001297m.g-cers4-like	Chr01	73786306	73786318	-	38	42	0.636364
TCF7L1	->	Xetrov90001297m.g-cers4-like	Chr01	73786527	73786539	+	38	42	0.636364
TCF7L1	->	Xetrov90001297m.g-cers4-like	Chr01	73786426	73786438	-	38	42	0.636364
TCF7L1	->	Xetrov90001297m.g-cers4-like	Chr01	73786384	73786396	+	38	42	0.636364
TCF7L1	->	Xetrov90012049m.g-arhgap29	Chr04	93451841	93451853	+	38	47	0.4
TCF7L1	->	Xetrov90012049m.g-arhgap29	Chr04	93452082	93452094	+	38	47	0.4
TCF7L1	->	Xetrov90007469m.g-pcdh1	Chr03	20869685	20869697	+	38	47	0.4
TCF7L1	->	Xetrov90020280m.g-LOC100494328	Chr08	22203775	22203787	+	38	47	0.4
TCF7L1	->	Xetrov90020280m.g-LOC100494328	Chr08	22203764	22203776	+	38	47	0.4
TCF7L1	->	Xetrov90020280m.g-LOC100494328	Chr08	22170058	22170070	+	38	47	0.4
TCF7L1	->	Xetrov90020280m.g-LOC100494328	Chr08	22000161	22000173	-	38	47	0.4
TCF7L1	->	Xetrov90012556m.g-traip	Chr04	115834300	115834312	-	38	47	0.4
TCF7L1	->	Xetrov90001603m.g-rab8a	Chr01	85372173	85372185	+	38	47	0.4
TCF7L1	->	Xetrov90001603m.g-rab8a	Chr01	85372061	85372073	+	38	47	0.4
TCF7L1	->	Xetrov90007039m.g-kdm7a	Chr03	252077	252089	-	38	47	0.4
TCF7L1	->	Xetrov90002386m.g-nfil3	Chr01	126568548	126568560	-	38	49	0.428571
TCF7L1	->	Xetrov90007942m.g-Xetrov90007942m.g	Chr03	47084681	47084693	+	38	49	0.428571
TCF7L1	->	Xetrov90015172m.g-Xetrov90015172m.g	Chr05	137097470	137097482	+	38	49	0.428571
TCF7L1	->	Xetrov90012277m.g-rpsa	Chr04	105353576	105353588	-	38	50	0.25
TCF7L1	->	Xetrov90016064m.g-arl4a	Chr06	45980440	45980452	+	38	50	0.25
TCF7L1	->	Xetrov90025175m.g-map2k6	Chr10	21148578	21148590	+	38	50	0.25
TCF7L1	->	Xetrov90000316m.g-not	Chr01	10504420	10504432	-	38	50	0.25
TCF7L1	->	Xetrov90015600m.g-Xetrov90015600m.g	Chr06	9847214	9847226	+	38	51	0.5
TCF7L1	->	Xetrov90018987m.g-atf5	Chr07	95467820	95467832	+	38	51	0.5
TCF7L1	->	Xetrov90006367m.g-higd1c	Chr02	138833046	138833058	-	38	51	0.5
TCF7L1	->	Xetrov90006367m.g-higd1c	Chr02	138832891	138832903	+	38	51	0.5
TCF7L1	->	Xetrov90009383m.g-slc39a14	Chr03	119505700	119505712	+	38	51	0.5
TCF7L1	->	Xetrov90018161m.g-ldb3-like.1	Chr07	45743560	45743572	-	38	52	0.375
TCF7L1	->	Xetrov90001553m.g-Xetrov90001553m.g	Chr01	83419123	83419135	+	38	52	0.375
TCF7L1	->	Xetrov90001553m.g-Xetrov90001553m.g	Chr01	83419104	83419116	+	38	52	0.375
TCF7L1	->	Xetrov90001553m.g-Xetrov90001553m.g	Chr01	83419092	83419104	+	38	52	0.375
TCF7L1	->	Xetrov90011128m.g-flrt1	Chr04	40586793	40586805	-	38	52	0.375
TCF7L1	->	Xetrov90018892m.g-Xetrov90018892m.g	Chr07	90834249	90834261	-	38	56	0.272727
TCF7L1	->	Xetrov90018892m.g-Xetrov90018892m.g	Chr07	90834190	90834202	+	38	56	0.272727
TCF7L1	->	Xetrov90005222m.g-Xetrov90005222m.g	Chr02	71805611	71805623	+	38	56	0.272727
TCF7L1	->	Xetrov90005222m.g-Xetrov90005222m.g	Chr02	71805432	71805444	+	38	56	0.272727
TCF7L1	->	Xetrov90023064m.g-LOC100125055	Chr09	8574870	8574882	-	38	56	0.272727
TCF7L1	->	Xetrov90016785m.g-snai2	Chr06	98656289	98656301	-	38	57	0.1875
TCF7L1	->	Xetrov90024626m.g-Xetrov90024626m.g	Chr10	1391976	1391988	+	38	57	0.1875
TCF7L1	->	Xetrov90011728m.g-tmem125-like	Chr04	75284562	75284574	+	38	57	0.1875
TCF7L1	->	Xetrov90001030m.g-Xetrov90001030m.g	Chr01	56287927	56287939	-	38	60	0.571429
TCF7L1	->	Xetrov90006931m.g-tmem135-like	Chr02	165072944	165072956	+	38	60	0.571429
TCF7L1	->	Xetrov90018698m.g-Xetrov90018698m.g	Chr07	79429190	79429202	-	38	60	0.571429
TCF7L1	->	Xetrov90018698m.g-Xetrov90018698m.g	Chr07	79429394	79429406	-	38	60	0.571429
TCF7L1	->	Xetrov90018698m.g-Xetrov90018698m.g	Chr07	79431081	79431093	-	38	60	0.571429
TCF7L1	->	Xetrov90010134m.g-c11orf49	Chr04	196170	196182	-	38	60	0.571429
TCF7L1	->	Xetrov90017084m.g-angpt1	Chr06	116874377	116874389	+	38	62	0.454545
TCF7L1	->	Xetrov90017084m.g-angpt1	Chr06	116874475	116874487	-	38	62	0.454545
TCF7L1	->	Xetrov90016115m.g-Xetrov90016115m.g	Chr06	49286967	49286979	-	38	62	0.454545
TCF7L1	->	Xetrov90021795m.g-bahd1	Chr08	94481421	94481433	+	38	62	0.454545
TCF7L1	->	Xetrov90000537m.g-slit2	Chr01	22874778	22874790	-	38	62	0.454545
TCF7L1	->	Xetrov90026631m.g-lrig1	scaffold_16	1052627	1052639	+	38	62	0.454545
TCF7L1	->	Xetrov90013508m.g-psmb1	Chr05	40046259	40046271	+	38	67	0.192308
TCF7L1	->	Xetrov90014406m.g-Xetrov90014406m.g	Chr05	97963416	97963428	-	38	67	0.192308
TCF7L1	->	Xetrov90023958m.g-fzd7	Chr09	47026284	47026296	-	38	67	0.192308
TCF7L1	->	Xetrov90007925m.g-btg1	Chr03	46292997	46293009	-	38	67	0.192308
TCF7L1	->	Xetrov90025902m.g-tfap2c	scaffold_113	230305	230317	-	38	67	0.192308
TCF7L1	->	Xetrov90019656m.g-Xetrov90019656m.g	Chr08	156327	156339	+	38	68	0.227273
TCF7L1	->	Xetrov90016158m.g-gmds	Chr06	51816583	51816595	+	38	68	0.227273
TCF7L1	->	Xetrov90016158m.g-gmds	Chr06	51816347	51816359	-	38	68	0.227273
TCF7L1	->	Xetrov90019656m.g-Xetrov90019656m.g	Chr08	164989	165001	+	38	68	0.227273
TCF7L1	->	Xetrov90019656m.g-Xetrov90019656m.g	Chr08	165063	165075	+	38	68	0.227273
TCF7L1	->	Xetrov90015554m.g-wdr48	Chr06	5845855	5845867	-	38	68	0.227273
TCF7L1	->	Xetrov90013135m.g-thada	Chr05	14313097	14313109	+	38	68	0.227273
TCF7L1	->	Xetrov90014553m.g-larp4b	Chr05	106985185	106985197	+	38	68	0.227273
TCF7L1	->	Xetrov90011680m.g-tmem17-like.2	Chr04	73195008	73195020	-	38	71	0.352941
TCF7L1	->	Xetrov90014863m.g-Xetrov90014863m.g	Chr05	122420748	122420760	+	38	71	0.352941
TCF7L1	->	Xetrov90014863m.g-Xetrov90014863m.g	Chr05	122420722	122420734	-	38	71	0.352941
TCF7L1	->	Xetrov90022289m.g-dnaja4.2	Chr08	111065469	111065481	-	38	71	0.352941
TCF7L1	->	Xetrov90016945m.g-LOC100124857	Chr06	108740534	108740546	-	38	71	0.352941
TCF7L1	->	Xetrov90022289m.g-dnaja4.2	Chr08	111059751	111059763	+	38	71	0.352941
TCF7L1	->	Xetrov90001562m.g-dot1l	Chr01	83714279	83714291	-	38	71	0.352941
TCF7L1	->	Xetrov90022298m.g-Xetrov90022298m.g	Chr08	111610884	111610896	-	38	71	0.352941
TCF7L1	->	Xetrov90024734m.g-Xetrov90024734m.g	Chr10	4387151	4387163	-	38	74	0.454545
TCF7L1	->	Xetrov90024734m.g-Xetrov90024734m.g	Chr10	4387066	4387078	-	38	74	0.454545
TCF7L1	->	Xetrov90024096m.g-ackr3	Chr09	54951198	54951210	-	38	74	0.454545
TCF7L1	->	Xetrov90015832m.g-sall3	Chr06	27995690	27995702	-	38	74	0.454545
TCF7L1	->	Xetrov90007871m.g-ptprq	Chr03	42912490	42912502	-	38	74	0.454545
TCF7L1	->	Xetrov90000697m.g-fgf20	Chr01	32901181	32901193	-	38	74	0.454545
TCF7L1	->	Xetrov90000697m.g-fgf20	Chr01	32901071	32901083	-	38	74	0.454545
TCF7L1	->	Xetrov90002051m.g-lpar1	Chr01	103423951	103423963	+	38	75	0.571429
TCF7L1	->	Xetrov90023853m.g-plekhm3	Chr09	41352764	41352776	-	38	75	0.571429
TCF7L1	->	Xetrov90025208m.g-dusp3	Chr10	23579082	23579094	+	38	75	0.571429
TCF7L1	->	Xetrov90020454m.g-amot	Chr08	31069053	31069065	-	38	75	0.571429
TCF7L1	->	Xetrov90021339m.g-gnpnat1	Chr08	73707870	73707882	-	38	81	0.25
TCF7L1	->	Xetrov90001873m.g-akap2	Chr01	96347734	96347746	-	38	81	0.25
TCF7L1	->	Xetrov90017225m.g-ago2	Chr06	130376254	130376266	-	39	9	0.222222
TCF7L1	->	Xetrov90017225m.g-ago2	Chr06	130376230	130376242	+	39	9	0.222222
TCF7L1	->	Xetrov90029519m.g-LOC100498489	scaffold_56	94412	94424	-	39	9	0.222222
TCF7L1	->	Xetrov90009212m.g-znf703	Chr03	114847150	114847162	+	39	9	0.222222
TCF7L1	->	Xetrov90021030m.g-meis3	Chr08	58948961	58948973	+	39	9	0.222222
TCF7L1	->	Xetrov90009212m.g-znf703	Chr03	114869620	114869632	+	39	9	0.222222
TCF7L1	->	Xetrov90009424m.g-LOC101734157	Chr03	120522876	120522888	+	39	41	0.857143
TCF7L1	->	Xetrov90009424m.g-LOC101734157	Chr03	120523024	120523036	-	39	41	0.857143
TCF7L1	->	Xetrov90009424m.g-LOC101734157	Chr03	120522948	120522960	-	39	41	0.857143
TCF7L1	->	Xetrov90009491m.g-LOC100488935	Chr03	121764271	121764283	+	39	41	0.857143
TCF7L1	->	Xetrov90009491m.g-LOC100488935	Chr03	121764284	121764296	-	39	41	0.857143
TCF7L1	->	Xetrov90028980m.g-sia1	scaffold_48	46748	46760	-	39	41	0.857143
TCF7L1	->	Xetrov90028980m.g-sia1	scaffold_48	46757	46769	-	39	41	0.857143
TCF7L1	->	Xetrov90028980m.g-sia1	scaffold_48	46654	46666	+	39	41	0.857143
TCF7L1	->	Xetrov90028980m.g-sia1	scaffold_48	46616	46628	+	39	41	0.857143
TCF7L1	->	Xetrov90028980m.g-sia1	scaffold_48	46767	46779	-	39	41	0.857143
TCF7L1	->	Xetrov90028980m.g-sia1	scaffold_48	46601	46613	-	39	41	0.857143
TCF7L1	->	Xetrov90028980m.g-sia1	scaffold_48	46897	46909	-	39	41	0.857143
TCF7L1	->	Xetrov90028980m.g-sia1	scaffold_48	46630	46642	-	39	41	0.857143
TCF7L1	->	Xetrov90009488m.g-nodal3.2	Chr03	121752366	121752378	-	39	41	0.857143
TCF7L1	->	Xetrov90009488m.g-nodal3.2	Chr03	121752459	121752471	-	39	41	0.857143
TCF7L1	->	Xetrov90009488m.g-nodal3.2	Chr03	121752434	121752446	-	39	41	0.857143
TCF7L1	->	Xetrov90009488m.g-nodal3.2	Chr03	121752474	121752486	-	39	41	0.857143
TCF7L1	->	Xetrov90007732m.g-Xetrov90007732m.g	Chr03	37620177	37620189	-	39	41	0.857143
TCF7L1	->	Xetrov90009425m.g-nodal6	Chr03	120525254	120525266	+	39	41	0.857143
TCF7L1	->	Xetrov90023600m.g-tmc5	Chr09	26551171	26551183	-	39	77	0.2
TCF7L1	->	Xetrov90002768m.g-LOC100145473	Chr01	137846238	137846250	+	39	77	0.2
TCF7L1	->	Xetrov90010823m.g-lcat	Chr04	28558137	28558149	-	39	77	0.2
TCF7L1	->	Xetrov90028979m.g-sia2	scaffold_48	14380	14392	-	39	82	0.333333
TCF7L1	->	Xetrov90028979m.g-sia2	scaffold_48	14340	14352	-	39	82	0.333333
TCF7L1	->	Xetrov90028979m.g-sia2	scaffold_48	14395	14407	+	39	82	0.333333
TCF7L1	->	Xetrov90027229m.g-Xetrov90027229m.g	scaffold_2181	2652	2664	-	39	82	0.333333
TCF7L1	->	Xetrov90027229m.g-Xetrov90027229m.g	scaffold_2181	2782	2794	+	39	82	0.333333
TCF7L1	->	Xetrov90028979m.g-sia2	scaffold_48	25572	25584	+	39	82	0.333333
TCF7L1	->	Xetrov90028979m.g-sia2	scaffold_48	25706	25718	-	39	82	0.333333
TCF7L1	->	Xetrov90028979m.g-sia2	scaffold_48	25609	25621	+	39	82	0.333333
TCF7L1	->	Xetrov90028979m.g-sia2	scaffold_48	12762	12774	+	39	82	0.333333
TCF7L1	->	Xetrov90028979m.g-sia2	scaffold_48	12431	12443	-	39	82	0.333333
TCF7L1	->	Xetrov90028979m.g-sia2	scaffold_48	12255	12267	-	39	82	0.333333
TCF7L1	->	Xetrov90014139m.g-fam46a	Chr05	80057373	80057385	+	39	82	0.333333
TCF7L1	->	Xetrov90018399m.g-Xetrov90018399m.g	Chr07	62229554	62229566	+	39	82	0.333333
TCF7L1	->	Xetrov90028735m.g-ptpn3	scaffold_42	506473	506485	+	40	8	0.555556
TCF7L1	->	Xetrov90030563m.g-mtss1.1	scaffold_81	159961	159973	-	40	8	0.555556
TCF7L1	->	Xetrov90013656m.g-entpd6-like	Chr05	49443058	49443070	-	40	8	0.555556
TCF7L1	->	Xetrov90016900m.g-orc5	Chr06	105464730	105464742	+	40	8	0.555556
TCF7L1	->	Xetrov90025081m.g-tom1l1	Chr10	16996452	16996464	-	40	8	0.555556
TCF7L1	->	Xetrov90025081m.g-tom1l1	Chr10	16996472	16996484	-	40	8	0.555556
TCF7L1	->	Xetrov90001082m.g-c4orf32	Chr01	58424544	58424556	+	40	32	0.294118
TCF7L1	->	Xetrov90001082m.g-c4orf32	Chr01	58424859	58424871	-	40	32	0.294118
TCF7L1	->	Xetrov90025102m.g-notum	Chr10	18491775	18491787	+	40	32	0.294118
TCF7L1	->	Xetrov90004844m.g-serinc2	Chr02	53307741	53307753	-	40	32	0.294118
TCF7L1	->	Xetrov90030431m.g-Xetrov90030431m.g	scaffold_78	56725	56737	-	40	32	0.294118
TCF7L1	->	Xetrov90006805m.g-kdelc2	Chr02	156737363	156737375	+	40	32	0.294118
TCF7L1	->	Xetrov90024695m.g-gs17	Chr10	3222249	3222261	+	40	38	0.266667
TCF7L1	->	Xetrov90004885m.g-grhl3	Chr02	55200324	55200336	+	40	38	0.266667
TCF7L1	->	Xetrov90004885m.g-grhl3	Chr02	55200364	55200376	-	40	38	0.266667
TCF7L1	->	Xetrov90004885m.g-grhl3	Chr02	55200278	55200290	+	40	38	0.266667
TCF7L1	->	Xetrov90000269m.g-cdc25b	Chr01	9376039	9376051	+	40	38	0.266667
TCF7L1	->	Xetrov90014780m.g-zic1	Chr05	118223103	118223115	+	40	38	0.266667
TCF7L1	->	Xetrov90014780m.g-zic1	Chr05	118222320	118222332	+	40	38	0.266667
TCF7L1	->	Xetrov90018387m.g-capg	Chr07	61724972	61724984	-	40	48	0.555556
TCF7L1	->	Xetrov90018387m.g-capg	Chr07	61725107	61725119	+	40	48	0.555556
TCF7L1	->	Xetrov90000383m.g-LOC100491954	Chr01	12496925	12496937	-	40	48	0.555556
TCF7L1	->	Xetrov90020168m.g-Xetrov90020168m.g	Chr08	17304161	17304173	-	40	48	0.555556
TCF7L1	->	Xetrov90020168m.g-Xetrov90020168m.g	Chr08	17304185	17304197	-	40	48	0.555556
TCF7L1	->	Xetrov90020168m.g-Xetrov90020168m.g	Chr08	17304233	17304245	-	40	48	0.555556
TCF7L1	->	Xetrov90020168m.g-Xetrov90020168m.g	Chr08	17304257	17304269	-	40	48	0.555556
TCF7L1	->	Xetrov90020168m.g-Xetrov90020168m.g	Chr08	17304331	17304343	-	40	48	0.555556
TCF7L1	->	Xetrov90020168m.g-Xetrov90020168m.g	Chr08	17304475	17304487	-	40	48	0.555556
TCF7L1	->	Xetrov90020168m.g-Xetrov90020168m.g	Chr08	17304209	17304221	-	40	48	0.555556
TCF7L1	->	Xetrov90020168m.g-Xetrov90020168m.g	Chr08	17304306	17304318	-	40	48	0.555556
TCF7L1	->	Xetrov90020168m.g-Xetrov90020168m.g	Chr08	17304403	17304415	-	40	48	0.555556
TCF7L1	->	Xetrov90020168m.g-Xetrov90020168m.g	Chr08	17304499	17304511	-	40	48	0.555556
TCF7L1	->	Xetrov90020168m.g-Xetrov90020168m.g	Chr08	17304427	17304439	-	40	48	0.555556
TCF7L1	->	Xetrov90020168m.g-Xetrov90020168m.g	Chr08	17304451	17304463	-	40	48	0.555556
TCF7L1	->	Xetrov90020168m.g-Xetrov90020168m.g	Chr08	17304281	17304293	-	40	48	0.555556
TCF7L1	->	Xetrov90001835m.g-adh6	Chr01	94984915	94984927	+	40	48	0.555556
TCF7L1	->	Xetrov90001835m.g-adh6	Chr01	94984841	94984853	+	40	48	0.555556
TCF7L1	->	Xetrov90020602m.g-p2ry10	Chr08	44342242	44342254	+	40	48	0.555556
TCF7L1	->	Xetrov90020602m.g-p2ry10	Chr08	44342129	44342141	+	40	48	0.555556
TCF7L1	->	Xetrov90019406m.g-sult2a1	Chr07	110160136	110160148	-	40	61	0.307692
TCF7L1	->	Xetrov90019406m.g-sult2a1	Chr07	110160095	110160107	+	40	61	0.307692
TCF7L1	->	Xetrov90019322m.g-fut1	Chr07	106370990	106371002	-	40	61	0.307692
TCF7L1	->	Xetrov90019633m.g-fcgbp	Chr07	116582474	116582486	+	40	61	0.307692
TCF7L1	->	Xetrov90011085m.g-lrrc56	Chr04	39479230	39479242	-	40	61	0.307692
TCF7L1	->	Xetrov90013484m.g-Xetrov90013484m.g	Chr05	38853502	38853514	+	40	63	0.285714
TCF7L1	->	Xetrov90013484m.g-Xetrov90013484m.g	Chr05	38853604	38853616	+	40	63	0.285714
TCF7L1	->	Xetrov90014807m.g-slc25a36	Chr05	119905694	119905706	-	40	63	0.285714
TCF7L1	->	Xetrov90018508m.g-b3galt6	Chr07	69437153	69437165	+	40	63	0.285714
TCF7L1	->	Xetrov90008891m.g-unc45a	Chr03	98186794	98186806	+	40	63	0.285714
TCF7L1	->	Xetrov90012685m.g-LOC100492789-like	Chr04	121410764	121410776	-	42	60	0.6
TCF7L1	->	Xetrov90012685m.g-LOC100492789-like	Chr04	121410134	121410146	-	42	60	0.6
TCF7L1	->	Xetrov90018698m.g-Xetrov90018698m.g	Chr07	79410155	79410167	-	42	60	0.6
TCF7L1	->	Xetrov90003657m.g-Xetrov90003657m.g	Chr01	184741932	184741944	-	42	60	0.6
TCF7L1	->	Xetrov90008077m.g-usp15	Chr03	53295453	53295465	+	43	28	0.214286
TCF7L1	->	Xetrov90008077m.g-usp15	Chr03	53296128	53296140	-	43	28	0.214286
TCF7L1	->	Xetrov90008077m.g-usp15	Chr03	53296637	53296649	-	43	28	0.214286
TCF7L1	->	Xetrov90006090m.g-Xetrov90006090m.g	Chr02	125392148	125392160	+	43	28	0.214286
TCF7L1	->	Xetrov90008097m.g-Xetrov90008097m.g	Chr03	54772277	54772289	+	43	28	0.214286
TCF7L1	->	Xetrov90008097m.g-Xetrov90008097m.g	Chr03	54772666	54772678	+	43	28	0.214286
TCF7L1	->	Xetrov90008097m.g-Xetrov90008097m.g	Chr03	54771584	54771596	+	43	28	0.214286
TCF7L1	->	Xetrov90011382m.g-LOC101730543	Chr04	54898385	54898397	-	43	76	0.2
TCF7L1	->	Xetrov90016430m.g-tgfbr2	Chr06	75076105	75076117	+	43	76	0.2
TCF7L1	->	Xetrov90001003m.g-pcdh18	Chr01	52666166	52666178	-	43	76	0.2
TCF7L1	->	Xetrov90001123m.g-Xetrov90001123m.g	Chr01	60940384	60940396	-	44	9	0.285714
TCF7L1	->	Xetrov90001123m.g-Xetrov90001123m.g	Chr01	60992530	60992542	-	44	9	0.285714
TCF7L1	->	Xetrov90009212m.g-znf703	Chr03	114588224	114588236	-	44	9	0.285714
TCF7L1	->	Xetrov90020280m.g-LOC100494328	Chr08	21663930	21663942	+	44	47	0.1875
TCF7L1	->	Xetrov90007469m.g-pcdh1	Chr03	20596529	20596541	-	44	47	0.1875
TCF7L1	->	Xetrov90002840m.g-dgcr6	Chr01	142086189	142086201	+	44	47	0.1875
TCF7L1	->	Xetrov90000529m.g-dhx15	Chr01	21443447	21443459	-	44	50	0.181818
TCF7L1	->	Xetrov90004698m.g-LOC100135138	Chr02	48165698	48165710	+	44	50	0.181818
TCF7L1	->	Xetrov90001003m.g-pcdh18	Chr01	52879930	52879942	-	44	76	0.1875
TCF7L1	->	Xetrov90018006m.g-cxcl12	Chr07	37745815	37745827	+	44	76	0.1875
TCF7L1	->	Xetrov90007593m.g-LOC101733215	Chr03	30065362	30065374	-	44	76	0.1875
TCF7L1	->	Xetrov90000780m.g-cep44	Chr01	39225926	39225938	+	44	81	0.428571
TCF7L1	->	Xetrov90014129m.g-sh3bgrl2	Chr05	79512496	79512508	-	44	81	0.428571
TCF7L1	->	Xetrov90014138m.g-bckdhb	Chr05	79806535	79806547	+	44	81	0.428571
TCF7L1	->	Xetrov90014138m.g-bckdhb	Chr05	79872505	79872517	+	44	81	0.428571
TCF7L1	->	Xetrov90014138m.g-bckdhb	Chr05	79959143	79959155	+	44	81	0.428571
TCF7L1	->	Xetrov90014138m.g-bckdhb	Chr05	79955342	79955354	-	44	81	0.428571
TCF7L1	->	Xetrov90014138m.g-bckdhb	Chr05	79947630	79947642	-	44	81	0.428571
TCF7L1	->	Xetrov90016591m.g-mcur1	Chr06	86006244	86006256	-	45	0	1
TCF7L1	->	Xetrov90016591m.g-mcur1	Chr06	86006237	86006249	-	45	0	1
TCF7L1	->	Xetrov90021659m.g-rab15	Chr08	87595811	87595823	+	45	0	1
TCF7L1	->	Xetrov90027826m.g-Xetrov90027826m.g	scaffold_2850	5908	5920	+	45	6	0.6
TCF7L1	->	Xetrov90014265m.g-tbx18	Chr05	87724759	87724771	-	45	6	0.6
TCF7L1	->	Xetrov90014265m.g-tbx18	Chr05	87724700	87724712	+	45	6	0.6
TCF7L1	->	Xetrov90015052m.g-sox14	Chr05	128073967	128073979	-	45	6	0.6
TCF7L1	->	Xetrov90005973m.g-efnb2	Chr02	114965641	114965653	+	45	16	0.2
TCF7L1	->	Xetrov90024227m.g-hoxd1	Chr09	60032134	60032146	+	45	16	0.2
TCF7L1	->	Xetrov90024227m.g-hoxd1	Chr09	60032087	60032099	-	45	16	0.2
TCF7L1	->	Xetrov90012741m.g-gata2	Chr04	124954716	124954728	+	45	16	0.2
TCF7L1	->	Xetrov90005973m.g-efnb2	Chr02	114963794	114963806	+	45	16	0.2
TCF7L1	->	Xetrov90000911m.g-Xetrov90000911m.g	Chr01	47026577	47026589	+	45	19	0.235294
TCF7L1	->	Xetrov90013367m.g-meis1	Chr05	30042114	30042126	+	45	19	0.235294
TCF7L1	->	Xetrov90014826m.g-LOC101733909	Chr05	121560413	121560425	+	45	19	0.235294
TCF7L1	->	Xetrov90014826m.g-LOC101733909	Chr05	121573632	121573644	+	45	19	0.235294
TCF7L1	->	Xetrov90014826m.g-LOC101733909	Chr05	121556864	121556876	-	45	19	0.235294
TCF7L1	->	Xetrov90014826m.g-LOC101733909	Chr05	121557046	121557058	+	45	19	0.235294
TCF7L1	->	Xetrov90024758m.g-hoxb4	Chr10	5064908	5064920	-	45	19	0.235294
TCF7L1	->	Xetrov90024758m.g-hoxb4	Chr10	5064897	5064909	-	45	19	0.235294
TCF7L1	->	Xetrov90014826m.g-LOC101733909	Chr05	121549202	121549214	+	45	19	0.235294
TCF7L1	->	Xetrov90014826m.g-LOC101733909	Chr05	121553464	121553476	+	45	19	0.235294
TCF7L1	->	Xetrov90014523m.g-LOC100496931	Chr05	105216051	105216063	+	45	40	1
TCF7L1	->	Xetrov90014523m.g-LOC100496931	Chr05	105216377	105216389	-	45	40	1
TCF7L1	->	Xetrov90021863m.g-LOC100491837	Chr08	97984914	97984926	-	45	40	1
TCF7L1	->	Xetrov90021863m.g-LOC100491837	Chr08	97985109	97985121	-	45	40	1
TCF7L1	->	Xetrov90014523m.g-LOC100496931	Chr05	105216834	105216846	-	45	40	1
TCF7L1	->	Xetrov90001003m.g-pcdh18	Chr01	52732361	52732373	+	45	76	0.5
TCF7L1	->	Xetrov90023678m.g-emp2	Chr09	30997049	30997061	+	45	76	0.5
TCF7L1	->	Xetrov90002701m.g-tbx3	Chr01	133329156	133329168	+	45	76	0.5
TCF7L1	->	Xetrov90015912m.g-hoxa1	Chr06	32970100	32970112	-	45	76	0.5
TCF7L1	->	Xetrov90015912m.g-hoxa1	Chr06	32969897	32969909	-	45	76	0.5
TCF7L1	->	Xetrov90013483m.g-mertk	Chr05	38784110	38784122	+	45	76	0.5
TCF7L1	->	Xetrov90021521m.g-six1	Chr08	82165803	82165815	-	45	76	0.5
TCF7L1	->	Xetrov90001003m.g-pcdh18	Chr01	52728443	52728455	-	45	76	0.5
TCF7L1	->	Xetrov90014164m.g-LOC100487498	Chr05	81172621	81172633	-	45	76	0.5
TCF7L1	->	Xetrov90016043m.g-twist1	Chr06	43548262	43548274	+	45	76	0.5
TCF7L1	->	Xetrov90016043m.g-twist1	Chr06	43548251	43548263	+	45	76	0.5
TCF7L1	->	Xetrov90016043m.g-twist1	Chr06	43555426	43555438	-	45	76	0.5
TCF7L1	->	Xetrov90003596m.g-fst	Chr01	179562755	179562767	+	45	76	0.5
TCF7L1	->	Xetrov90018887m.g-hes3-like	Chr07	90605245	90605257	+	45	76	0.5
TCF7L1	->	Xetrov90000413m.g-Xetrov90000413m.g	Chr01	15067611	15067623	-	45	76	0.5
TCF7L1	->	Xetrov90028558m.g-Xetrov90028558m.g	scaffold_396	53477	53489	+	45	79	0.666667
TCF7L1	->	Xetrov90001552m.g-Xetrov90001552m.g	Chr01	83331301	83331313	+	45	79	0.666667
TCF7L1	->	Xetrov90008930m.g-Xetrov90008930m.g	Chr03	99321762	99321774	+	45	79	0.666667
TCF7L1	->	Xetrov90027303m.g-Xetrov90027303m.g	scaffold_226	24802	24814	-	45	79	0.666667
TCF7L1	->	Xetrov90004885m.g-grhl3	Chr02	55180444	55180456	+	46	38	0.333333
TCF7L1	->	Xetrov90004885m.g-grhl3	Chr02	55182797	55182809	-	46	38	0.333333
TCF7L1	->	Xetrov90004885m.g-grhl3	Chr02	55184153	55184165	+	46	38	0.333333
TCF7L1	->	Xetrov90000423m.g-foxi4.2	Chr01	15354967	15354979	-	46	38	0.333333
TCF7L1	->	Xetrov90015783m.g-cdk6	Chr06	23712353	23712365	+	49	82	0.25
TCF7L1	->	Xetrov90018556m.g-Xetrov90018556m.g	Chr07	72334110	72334122	+	49	82	0.25
TCF7L1	->	Xetrov90007903m.g-Xetrov90007903m.g	Chr03	45187581	45187593	+	49	82	0.25
TCF7L1	->	Xetrov90000782m.g-hand2	Chr01	39396464	39396476	+	49	82	0.25
TCF7L1	->	Xetrov90009491m.g-LOC100488935	Chr03	121763481	121763493	-	50	41	0.3
TCF7L1	->	Xetrov90009491m.g-LOC100488935	Chr03	121763271	121763283	-	50	41	0.3
TCF7L1	->	Xetrov90009491m.g-LOC100488935	Chr03	121763246	121763258	-	50	41	0.3
TCF7L1	->	Xetrov90009492m.g-LOC100488934	Chr03	121766541	121766553	-	50	41	0.3
TCF7L1	->	Xetrov90009492m.g-LOC100488934	Chr03	121766516	121766528	-	50	41	0.3
TCF7L1	->	Xetrov90028980m.g-sia1	scaffold_48	37932	37944	-	50	41	0.3
TCF7L1	->	Xetrov90028980m.g-sia1	scaffold_48	37921	37933	-	50	41	0.3
TCF7L1	->	Xetrov90011338m.g-sall1	Chr04	53521207	53521219	-	50	50	0.217391
TCF7L1	->	Xetrov90009337m.g-mak16	Chr03	118654826	118654838	-	50	50	0.217391
TCF7L1	->	Xetrov90011845m.g-klf17	Chr04	82641922	82641934	+	50	50	0.217391
TCF7L1	->	Xetrov90008759m.g-rsl24d1	Chr03	90993791	90993803	+	50	50	0.217391
TCF7L1	->	Xetrov90000529m.g-dhx15	Chr01	21227424	21227436	+	50	50	0.217391
TCF7L1	->	Xetrov90011338m.g-sall1	Chr04	53512075	53512087	+	50	50	0.217391
TCF7L1	->	Xetrov90011588m.g-fbxo31	Chr04	67870494	67870506	-	50	75	0.244898
TCF7L1	->	Xetrov90012407m.g-pdgfb	Chr04	110435252	110435264	-	50	75	0.244898
TCF7L1	->	Xetrov90002405m.g-emc9-like	Chr01	127221718	127221730	+	50	75	0.244898
TCF7L1	->	Xetrov90005674m.g-zzef1	Chr02	97574918	97574930	+	50	75	0.244898
TCF7L1	->	Xetrov90008785m.g-dmxl2	Chr03	93040457	93040469	+	50	75	0.244898
TCF7L1	->	Xetrov90008972m.g-arrdc4	Chr03	104689226	104689238	+	50	75	0.244898
TCF7L1	->	Xetrov90008072m.g-nav3	Chr03	52512276	52512288	+	50	75	0.244898
TCF7L1	->	Xetrov90015579m.g-xrcc2	Chr06	7203454	7203466	+	50	75	0.244898
TCF7L1	->	Xetrov90011378m.g-fbxl8	Chr04	54706210	54706222	+	50	75	0.244898
TCF7L1	->	Xetrov90014440m.g-LOC101731913	Chr05	99845984	99845996	+	50	75	0.244898
TCF7L1	->	Xetrov90014440m.g-LOC101731913	Chr05	99845884	99845896	+	50	75	0.244898
TCF7L1	->	Xetrov90008972m.g-arrdc4	Chr03	104617725	104617737	+	50	75	0.244898
TCF7L1	->	Xetrov90002051m.g-lpar1	Chr01	103422180	103422192	+	50	75	0.244898
TCF7L1	->	Xetrov90002051m.g-lpar1	Chr01	103422265	103422277	-	50	75	0.244898
TCF7L1	->	Xetrov90011746m.g-oma1-like	Chr04	76539354	76539366	+	50	75	0.244898
TCF7L1	->	Xetrov90028230m.g-Xetrov90028230m.g	scaffold_348	56326	56338	+	50	82	0.615385
TCF7L1	->	Xetrov90004985m.g-Xetrov90004985m.g	Chr02	60949767	60949779	-	50	82	0.615385
TCF7L1	->	Xetrov90028979m.g-sia2	scaffold_48	23020	23032	+	50	82	0.615385
TCF7L1	->	Xetrov90028979m.g-sia2	scaffold_48	23061	23073	+	50	82	0.615385
TCF7L1	->	Xetrov90028979m.g-sia2	scaffold_48	23168	23180	-	50	82	0.615385
TCF7L1	->	Xetrov90028979m.g-sia2	scaffold_48	23032	23044	-	50	82	0.615385
TCF7L1	->	Xetrov90004985m.g-Xetrov90004985m.g	Chr02	60950384	60950396	-	50	82	0.615385
TCF7L1	->	Xetrov90004985m.g-Xetrov90004985m.g	Chr02	60950601	60950613	-	50	82	0.615385
TCF7L1	->	Xetrov90007903m.g-Xetrov90007903m.g	Chr03	45189498	45189510	+	50	82	0.615385
TCF7L1	->	Xetrov90021388m.g-dio3	Chr08	76340989	76341001	-	50	82	0.615385
TCF7L1	->	Xetrov90021388m.g-dio3	Chr08	76340888	76340900	-	50	82	0.615385
TCF7L1	->	Xetrov90015783m.g-cdk6	Chr06	23748715	23748727	-	50	82	0.615385
TCF7L1	->	Xetrov90001503m.g-Xetrov90001503m.g	Chr01	82140059	82140071	+	50	82	0.615385
TCF7L1	->	Xetrov90028979m.g-sia2	scaffold_48	17049	17061	+	50	82	0.615385
TCF7L1	->	Xetrov90028979m.g-sia2	scaffold_48	17085	17097	+	50	82	0.615385
TCF7L1	->	Xetrov90028979m.g-sia2	scaffold_48	17168	17180	+	50	82	0.615385
TCF7L1	->	Xetrov90028979m.g-sia2	scaffold_48	17007	17019	-	50	82	0.615385
TCF7L1	->	Xetrov90028979m.g-sia2	scaffold_48	17034	17046	-	50	82	0.615385
TCF7L1	->	Xetrov90028979m.g-sia2	scaffold_48	17152	17164	-	50	82	0.615385
TCF7L1	->	Xetrov90018556m.g-Xetrov90018556m.g	Chr07	72288893	72288905	+	50	82	0.615385
TCF7L1	->	Xetrov90018556m.g-Xetrov90018556m.g	Chr07	72288769	72288781	-	50	82	0.615385
TCF7L1	->	Xetrov90028979m.g-sia2	scaffold_48	17874	17886	+	50	82	0.615385
TCF7L1	->	Xetrov90028979m.g-sia2	scaffold_48	17910	17922	+	50	82	0.615385
TCF7L1	->	Xetrov90028979m.g-sia2	scaffold_48	17688	17700	+	50	82	0.615385
TCF7L1	->	Xetrov90028979m.g-sia2	scaffold_48	17859	17871	-	50	82	0.615385
TCF7L1	->	Xetrov90028979m.g-sia2	scaffold_48	19414	19426	+	50	82	0.615385
TCF7L1	->	Xetrov90028979m.g-sia2	scaffold_48	19306	19318	+	50	82	0.615385
TCF7L1	->	Xetrov90028979m.g-sia2	scaffold_48	19332	19344	+	50	82	0.615385
TCF7L1	->	Xetrov90028979m.g-sia2	scaffold_48	19291	19303	-	50	82	0.615385
TCF7L1	->	Xetrov90028979m.g-sia2	scaffold_48	19399	19411	-	50	82	0.615385
TCF7L1	->	Xetrov90028979m.g-sia2	scaffold_48	20619	20631	+	50	82	0.615385
TCF7L1	->	Xetrov90028979m.g-sia2	scaffold_48	20758	20770	-	50	82	0.615385
TCF7L1	->	Xetrov90028979m.g-sia2	scaffold_48	20656	20668	+	50	82	0.615385
TCF7L1	->	Xetrov90028979m.g-sia2	scaffold_48	20604	20616	-	50	82	0.615385
TCF7L1	->	Xetrov90015964m.g-Xetrov90015964m.g	Chr06	36737486	36737498	+	51	11	0.333333
TCF7L1	->	Xetrov90015966m.g-irx1	Chr06	37225160	37225172	+	51	11	0.333333
TCF7L1	->	Xetrov90017618m.g-hhex	Chr07	17305168	17305180	+	51	11	0.333333
TCF7L1	->	Xetrov90011822m.g-dmbx1	Chr04	80956053	80956065	+	51	61	1
TCF7L1	->	Xetrov90020000m.g-LOC100487355-like	Chr08	10892766	10892778	+	51	61	1
TCF7L1	->	Xetrov90015702m.g-skida1	Chr06	18942301	18942313	-	51	74	0.5
TCF7L1	->	Xetrov90014778m.g-zic4	Chr05	118179380	118179392	-	51	74	0.5
TCF7L1	->	Xetrov90015702m.g-skida1	Chr06	18932691	18932703	-	51	74	0.5
TCF7L1	->	Xetrov90014778m.g-zic4	Chr05	118138938	118138950	-	51	74	0.5
TCF7L1	->	Xetrov90014778m.g-zic4	Chr05	118173798	118173810	-	51	74	0.5
TCF7L1	->	Xetrov90014779m.g-Xetrov90014779m.g	Chr05	118187545	118187557	-	51	82	0.666667
TCF7L1	->	Xetrov90009494m.g-nodal2	Chr03	121786510	121786522	-	51	82	0.666667
TCF7L1	->	Xetrov90010663m.g-Xetrov90010663m.g	Chr04	20670338	20670350	+	52	73	0.4
TCF7L1	->	Xetrov90010663m.g-Xetrov90010663m.g	Chr04	20670117	20670129	+	52	73	0.4
TCF7L1	->	Xetrov90012197m.g-ptprc	Chr04	101326941	101326953	-	52	73	0.4
TCF7L1	->	Xetrov90016045m.g-snx13	Chr06	44115043	44115055	+	54	2	0.222222
TCF7L1	->	Xetrov90015031m.g-LOC100494857	Chr05	126786875	126786887	+	54	2	0.222222
TCF7L1	->	Xetrov90016404m.g-pomgnt2	Chr06	73074104	73074116	-	54	2	0.222222
TCF7L1	->	Xetrov90002237m.g-kank1	Chr01	116649796	116649808	-	54	2	0.222222
TCF7L1	->	Xetrov90016327m.g-LOC100491044	Chr06	68497483	68497495	-	54	3	0.222222
TCF7L1	->	Xetrov90015371m.g-LOC100496183	Chr05	146359627	146359639	-	54	3	0.222222
TCF7L1	->	Xetrov90005599m.g-rph3al	Chr02	92083256	92083268	-	54	8	0.4
TCF7L1	->	Xetrov90004029m.g-hlcs-like	Chr02	8645971	8645983	+	54	8	0.4
TCF7L1	->	Xetrov90007968m.g-srgap1	Chr03	47774953	47774965	-	54	13	0.571429
TCF7L1	->	Xetrov90006159m.g-esd	Chr02	131321613	131321625	-	54	13	0.571429
TCF7L1	->	Xetrov90006159m.g-esd	Chr02	131321635	131321647	-	54	13	0.571429
TCF7L1	->	Xetrov90002129m.g-ift74	Chr01	110014745	110014757	+	54	13	0.571429
TCF7L1	->	Xetrov90002129m.g-ift74	Chr01	110014767	110014779	+	54	13	0.571429
TCF7L1	->	Xetrov90027145m.g-fbxo15	scaffold_21	1821826	1821838	-	54	13	0.571429
TCF7L1	->	Xetrov90003059m.g-fzd10	Chr01	149667037	149667049	+	54	16	0.297297
TCF7L1	->	Xetrov90015030m.g-amotl2-like	Chr05	126734838	126734850	+	54	16	0.297297
TCF7L1	->	Xetrov90002244m.g-foxd4l1.1	Chr01	116835313	116835325	+	54	16	0.297297
TCF7L1	->	Xetrov90004734m.g-lhx1	Chr02	49802391	49802403	+	54	16	0.297297
TCF7L1	->	Xetrov90004734m.g-lhx1	Chr02	49830333	49830345	-	54	16	0.297297
TCF7L1	->	Xetrov90005973m.g-efnb2	Chr02	115083411	115083423	-	54	16	0.297297
TCF7L1	->	Xetrov90002379m.g-gadd45g	Chr01	125942917	125942929	-	54	16	0.297297
TCF7L1	->	Xetrov90021558m.g-otx2	Chr08	83815506	83815518	+	54	16	0.297297
TCF7L1	->	Xetrov90028377m.g-kirrel2	scaffold_37	808931	808943	+	54	16	0.297297
TCF7L1	->	Xetrov90019064m.g-tmem238	Chr07	97984766	97984778	+	54	16	0.297297
TCF7L1	->	Xetrov90013504m.g-dll1	Chr05	39816584	39816596	+	54	16	0.297297
TCF7L1	->	Xetrov90015965m.g-irx2	Chr06	36871597	36871609	+	54	16	0.297297
TCF7L1	->	Xetrov90015965m.g-irx2	Chr06	36871606	36871618	+	54	16	0.297297
TCF7L1	->	Xetrov90006018m.g-farp1-like	Chr02	118020979	118020991	+	54	20	0.333333
TCF7L1	->	Xetrov90002425m.g-thtpa	Chr01	127689369	127689381	+	54	20	0.333333
TCF7L1	->	Xetrov90013148m.g-Xetrov90013148m.g	Chr05	15086057	15086069	-	54	20	0.333333
TCF7L1	->	Xetrov90017888m.g-tll2-like.1	Chr07	31545908	31545920	+	54	20	0.333333
TCF7L1	->	Xetrov90009909m.g-LOC101731170	Chr03	131653263	131653275	-	54	25	0.454545
TCF7L1	->	Xetrov90011093m.g-LOC100496229	Chr04	39747624	39747636	+	54	25	0.454545
TCF7L1	->	Xetrov90020394m.g-Xetrov90020394m.g	Chr08	25961535	25961547	+	54	25	0.454545
TCF7L1	->	Xetrov90005582m.g-LOC100498628-like	Chr02	91054289	91054301	+	54	25	0.454545
TCF7L1	->	Xetrov90016641m.g-apcdd1	Chr06	89608178	89608190	-	54	25	0.454545
TCF7L1	->	Xetrov90016641m.g-apcdd1	Chr06	89608192	89608204	-	54	25	0.454545
TCF7L1	->	Xetrov90016641m.g-apcdd1	Chr06	89608372	89608384	-	54	25	0.454545
TCF7L1	->	Xetrov90000636m.g-gabrb1-like	Chr01	29056493	29056505	-	54	30	0.4
TCF7L1	->	Xetrov90018893m.g-hes2	Chr07	90836393	90836405	+	54	30	0.4
TCF7L1	->	Xetrov90008124m.g-dock4	Chr03	57047381	57047393	-	54	30	0.4
TCF7L1	->	Xetrov90027238m.g-Xetrov90027238m.g	scaffold_22	211517	211529	+	54	30	0.4
TCF7L1	->	Xetrov90006577m.g-LOC100492173-like	Chr02	146169038	146169050	+	54	31	0.225806
TCF7L1	->	Xetrov90020299m.g-LOC100496216	Chr08	23018170	23018182	-	54	31	0.225806
TCF7L1	->	Xetrov90021833m.g-Xetrov90021833m.g	Chr08	95551200	95551212	-	54	31	0.225806
TCF7L1	->	Xetrov90002813m.g-hps4	Chr01	140228062	140228074	+	54	31	0.225806
TCF7L1	->	Xetrov90003226m.g-znrf3	Chr01	157654693	157654705	-	54	31	0.225806
TCF7L1	->	Xetrov90005821m.g-tbc1d8	Chr02	106847661	106847673	+	54	31	0.225806
TCF7L1	->	Xetrov90015612m.g-wdr60	Chr06	11309306	11309318	+	54	31	0.225806
TCF7L1	->	Xetrov90004708m.g-tmem167b	Chr02	48837293	48837305	-	54	32	0.454545
TCF7L1	->	Xetrov90004708m.g-tmem167b	Chr02	48856193	48856205	+	54	32	0.454545
TCF7L1	->	Xetrov90004708m.g-tmem167b	Chr02	48856249	48856261	-	54	32	0.454545
TCF7L1	->	Xetrov90010147m.g-znf143	Chr04	459761	459773	+	54	32	0.454545
TCF7L1	->	Xetrov90021744m.g-prkd1	Chr08	92522173	92522185	-	54	32	0.454545
TCF7L1	->	Xetrov90024375m.g-dapl1	Chr09	68389296	68389308	-	54	32	0.454545
TCF7L1	->	Xetrov90024375m.g-dapl1	Chr09	68389374	68389386	-	54	32	0.454545
TCF7L1	->	Xetrov90012762m.g-Xetrov90012762m.g	Chr04	125955373	125955385	+	54	32	0.454545
TCF7L1	->	Xetrov90016557m.g-txndc5	Chr06	83548859	83548871	-	54	36	0.45
TCF7L1	->	Xetrov90021084m.g-timm50	Chr08	60620439	60620451	+	54	36	0.45
TCF7L1	->	Xetrov90021365m.g-c14orf166	Chr08	74929211	74929223	-	54	36	0.45
TCF7L1	->	Xetrov90021365m.g-c14orf166	Chr08	74929042	74929054	+	54	36	0.45
TCF7L1	->	Xetrov90021365m.g-c14orf166	Chr08	74928944	74928956	+	54	36	0.45
TCF7L1	->	Xetrov90019959m.g-LOC100488795-like	Chr08	8626901	8626913	-	54	36	0.45
TCF7L1	->	Xetrov90021084m.g-timm50	Chr08	60625666	60625678	+	54	36	0.45
TCF7L1	->	Xetrov90011846m.g-dmap1	Chr04	82711430	82711442	+	54	36	0.45
TCF7L1	->	Xetrov90021084m.g-timm50	Chr08	60627505	60627517	+	54	36	0.45
TCF7L1	->	Xetrov90021084m.g-timm50	Chr08	60627316	60627328	+	54	36	0.45
TCF7L1	->	Xetrov90004594m.g-ift22	Chr02	42660989	42661001	+	54	36	0.45
TCF7L1	->	Xetrov90008885m.g-furin	Chr03	97979775	97979787	+	54	36	0.45
TCF7L1	->	Xetrov90002014m.g-tmem161a	Chr01	102066977	102066989	+	54	36	0.45
TCF7L1	->	Xetrov90012535m.g-usp4	Chr04	115386478	115386490	-	54	36	0.45
TCF7L1	->	Xetrov90002294m.g-gna14	Chr01	120212577	120212589	+	54	44	0.538462
TCF7L1	->	Xetrov90011094m.g-LOC100170590	Chr04	39754769	39754781	+	54	44	0.538462
TCF7L1	->	Xetrov90011954m.g-rabgap1l	Chr04	87799801	87799813	+	54	44	0.538462
TCF7L1	->	Xetrov90024076m.g-mreg	Chr09	53774921	53774933	-	54	44	0.538462
TCF7L1	->	Xetrov90019248m.g-LOC100495696-like	Chr07	104224030	104224042	+	54	44	0.538462
TCF7L1	->	Xetrov90027354m.g-LOC101730388	scaffold_232	194194	194206	-	54	44	0.538462
TCF7L1	->	Xetrov90011594m.g-slc7a5	Chr04	68239841	68239853	+	54	44	0.538462
TCF7L1	->	Xetrov90014242m.g-akirin2	Chr05	87055216	87055228	-	54	45	0.181818
TCF7L1	->	Xetrov90006540m.g-krt18	Chr02	144939962	144939974	-	54	45	0.181818
TCF7L1	->	Xetrov90020280m.g-LOC100494328	Chr08	22173794	22173806	-	54	47	0.1875
TCF7L1	->	Xetrov90020280m.g-LOC100494328	Chr08	22036466	22036478	-	54	47	0.1875
TCF7L1	->	Xetrov90012556m.g-traip	Chr04	115817441	115817453	+	54	47	0.1875
TCF7L1	->	Xetrov90005102m.g-srgap2	Chr02	65473588	65473600	-	54	47	0.1875
TCF7L1	->	Xetrov90021696m.g-nfkbia	Chr08	89263705	89263717	+	54	71	0.8
TCF7L1	->	Xetrov90000894m.g-fhdc1	Chr01	46028385	46028397	-	54	71	0.8
TCF7L1	->	Xetrov90003310m.g-sema6a	Chr01	162863209	162863221	-	54	71	0.8
TCF7L1	->	Xetrov90014810m.g-spsb4-like	Chr05	120261641	120261653	-	54	71	0.8
TCF7L1	->	Xetrov90000894m.g-fhdc1	Chr01	46057831	46057843	+	54	71	0.8
TCF7L1	->	Xetrov90008067m.g-zdhhc17	Chr03	52015887	52015899	+	54	71	0.8
TCF7L1	->	Xetrov90008067m.g-zdhhc17	Chr03	52015741	52015753	-	54	71	0.8
TCF7L1	->	Xetrov90026038m.g-cntrl	scaffold_124	403814	403826	-	54	71	0.8
TCF7L1	->	Xetrov90023505m.g-pdgfa	Chr09	22103134	22103146	-	54	71	0.8
TCF7L1	->	Xetrov90023505m.g-pdgfa	Chr09	22103142	22103154	+	54	71	0.8
TCF7L1	->	Xetrov90003310m.g-sema6a	Chr01	162615999	162616011	-	54	71	0.8
TCF7L1	->	Xetrov90001941m.g-use1	Chr01	99718362	99718374	-	54	71	0.8
TCF7L1	->	Xetrov90008972m.g-arrdc4	Chr03	104633858	104633870	-	54	75	1
TCF7L1	->	Xetrov90008972m.g-arrdc4	Chr03	104633701	104633713	-	54	75	1
TCF7L1	->	Xetrov90008972m.g-arrdc4	Chr03	104633815	104633827	+	54	75	1
TCF7L1	->	Xetrov90008972m.g-arrdc4	Chr03	104633751	104633763	-	54	75	1
TCF7L1	->	Xetrov90008972m.g-arrdc4	Chr03	104633901	104633913	+	54	75	1
TCF7L1	->	Xetrov90008972m.g-arrdc4	Chr03	104633676	104633688	+	54	75	1
TCF7L1	->	Xetrov90008972m.g-arrdc4	Chr03	104633831	104633843	-	54	75	1
TCF7L1	->	Xetrov90023853m.g-plekhm3	Chr09	41308504	41308516	+	54	75	1
TCF7L1	->	Xetrov90023853m.g-plekhm3	Chr09	41308495	41308507	+	54	75	1
TCF7L1	->	Xetrov90023853m.g-plekhm3	Chr09	41308428	41308440	+	54	75	1
TCF7L1	->	Xetrov90025234m.g-cbx8	Chr10	24994838	24994850	-	54	75	1
TCF7L1	->	Xetrov90003073m.g-scarb1	Chr01	151623258	151623270	-	54	80	0.285714
TCF7L1	->	Xetrov90011245m.g-rpgrip1l	Chr04	44371835	44371847	+	54	80	0.285714
TCF7L1	->	Xetrov90016405m.g-snrk	Chr06	73128289	73128301	-	55	2	0.25
TCF7L1	->	Xetrov90002751m.g-efna5	Chr01	136481434	136481446	+	55	2	0.25
TCF7L1	->	Xetrov90008967m.g-mctp2-like	Chr03	103139293	103139305	+	55	2	0.25
TCF7L1	->	Xetrov90012099m.g-Xetrov90012099m.g	Chr04	96107986	96107998	-	55	2	0.25
TCF7L1	->	Xetrov90012099m.g-Xetrov90012099m.g	Chr04	96107978	96107990	+	55	2	0.25
TCF7L1	->	Xetrov90002751m.g-efna5	Chr01	136520780	136520792	-	55	2	0.25
TCF7L1	->	Xetrov90002751m.g-efna5	Chr01	136539661	136539673	+	55	2	0.25
TCF7L1	->	Xetrov90015227m.g-LOC100489561-like	Chr05	141766238	141766250	-	55	29	0.4
TCF7L1	->	Xetrov90010177m.g-Xetrov90010177m.g	Chr04	3629665	3629677	+	55	29	0.4
TCF7L1	->	Xetrov90015227m.g-LOC100489561-like	Chr05	141759404	141759416	+	56	29	0.444444
TCF7L1	->	Xetrov90015278m.g-Xetrov90015278m.g	Chr05	143526292	143526304	-	56	29	0.444444
TCF7L1	->	Xetrov90015278m.g-Xetrov90015278m.g	Chr05	143524933	143524945	-	56	29	0.444444
TCF7L1	->	Xetrov90023653m.g-LOC101732727	Chr09	29589703	29589715	+	56	29	0.444444
TCF7L1	->	Xetrov90015227m.g-LOC100489561-like	Chr05	141791349	141791361	+	56	29	0.444444
TCF7L1	->	Xetrov90025601m.g-Xetrov90025601m.g	Chr10	36811739	36811751	-	56	29	0.444444
TCF7L1	->	Xetrov90001390m.g-Xetrov90001390m.g	Chr01	77523894	77523906	-	56	49	0.190476
TCF7L1	->	Xetrov90029331m.g-LOC100494948	scaffold_53	384503	384515	+	56	49	0.190476
TCF7L1	->	Xetrov90029331m.g-LOC100494948	scaffold_53	384929	384941	+	56	49	0.190476
TCF7L1	->	Xetrov90000618m.g-Xetrov90000618m.g	Chr01	27855277	27855289	+	56	49	0.190476
TCF7L1	->	Xetrov90004970m.g-Xetrov90004970m.g	Chr02	60070291	60070303	-	56	49	0.190476
TCF7L1	->	Xetrov90003251m.g-hint1	Chr01	158262834	158262846	+	57	3	0.285714
TCF7L1	->	Xetrov90005782m.g-tmem47	Chr02	103601059	103601071	+	57	3	0.285714
TCF7L1	->	Xetrov90007335m.g-h2afy	Chr03	16663359	16663371	+	57	3	0.285714
TCF7L1	->	Xetrov90007650m.g-crebrf-like	Chr03	33987565	33987577	+	57	3	0.285714
TCF7L1	->	Xetrov90013549m.g-serac1	Chr05	41990317	41990329	-	57	18	0.230769
TCF7L1	->	Xetrov90003462m.g-kiaa0825	Chr01	172083419	172083431	+	57	18	0.230769
TCF7L1	->	Xetrov90016304m.g-LOC100490876	Chr06	66898341	66898353	+	57	18	0.230769
TCF7L1	->	Xetrov90024009m.g-LOC100492177-like	Chr09	49785880	49785892	+	57	28	0.285714
TCF7L1	->	Xetrov90000890m.g-trim2	Chr01	45991508	45991520	+	57	28	0.285714
TCF7L1	->	Xetrov90002727m.g-ythdc2-like	Chr01	134504829	134504841	-	57	28	0.285714
TCF7L1	->	Xetrov90020554m.g-chml	Chr08	41870365	41870377	+	57	28	0.285714
TCF7L1	->	Xetrov90020554m.g-chml	Chr08	41869574	41869586	+	57	28	0.285714
TCF7L1	->	Xetrov90020554m.g-chml	Chr08	41876758	41876770	+	57	28	0.285714
TCF7L1	->	Xetrov90020554m.g-chml	Chr08	41872506	41872518	-	57	28	0.285714
TCF7L1	->	Xetrov90008741m.g-tcf12	Chr03	90161084	90161096	+	57	37	0.222222
TCF7L1	->	Xetrov90009510m.g-pcp2-like	Chr03	122240652	122240664	-	57	37	0.222222
TCF7L1	->	Xetrov90021224m.g-slc24a4	Chr08	66350510	66350522	-	57	66	0.2
TCF7L1	->	Xetrov90000771m.g-Xetrov90000771m.g	Chr01	38409897	38409909	+	57	66	0.2
TCF7L1	->	Xetrov90015987m.g-cmbl	Chr06	38796261	38796273	+	57	71	0.222222
TCF7L1	->	Xetrov90003501m.g-pik3r1-like	Chr01	174016570	174016582	+	57	71	0.222222
TCF7L1	->	Xetrov90012130m.g-vamp4	Chr04	97467078	97467090	-	57	71	0.222222
TCF7L1	->	Xetrov90023786m.g-itgav	Chr09	37749942	37749954	+	57	71	0.222222
TCF7L1	->	Xetrov90005420m.g-col9a2	Chr02	84007608	84007620	-	58	15	1
TCF7L1	->	Xetrov90002597m.g-pnp	Chr01	130325347	130325359	-	58	15	1
TCF7L1	->	Xetrov90012631m.g-LOC100496897	Chr04	118129866	118129878	-	58	15	1
TCF7L1	->	Xetrov90002597m.g-pnp	Chr01	130305208	130305220	+	58	15	1
TCF7L1	->	Xetrov90002597m.g-pnp	Chr01	130305342	130305354	+	58	15	1
TCF7L1	->	Xetrov90009425m.g-nodal6	Chr03	120529092	120529104	-	58	41	1
TCF7L1	->	Xetrov90009425m.g-nodal6	Chr03	120529067	120529079	+	58	41	1
TCF7L1	->	Xetrov90007732m.g-Xetrov90007732m.g	Chr03	37582612	37582624	+	58	41	1
TCF7L1	->	Xetrov90022694m.g-LOC548809	Chr09	2943217	2943229	-	58	65	0.2
TCF7L1	->	Xetrov90024145m.g-LOC100487334	Chr09	56801906	56801918	-	58	65	0.2
TCF7L1	->	Xetrov90011732m.g-pif1-like.1	Chr04	75365446	75365458	-	58	65	0.2
TCF7L1	->	Xetrov90018618m.g-btg4	Chr07	75083933	75083945	-	58	65	0.2
TCF7L1	->	Xetrov90010742m.g-znrf1	Chr04	26501280	26501292	-	58	65	0.2
TCF7L1	->	Xetrov90023735m.g-LOC549932	Chr09	33977278	33977290	-	58	73	0.833333
TCF7L1	->	Xetrov90001778m.g-cxcl13	Chr01	91357440	91357452	+	58	73	0.833333
TCF7L1	->	Xetrov90021117m.g-Xetrov90021117m.g	Chr08	61127809	61127821	+	58	73	0.833333
TCF7L1	->	Xetrov90021117m.g-Xetrov90021117m.g	Chr08	61127763	61127775	+	58	73	0.833333
TCF7L1	->	Xetrov90012197m.g-ptprc	Chr04	101329023	101329035	+	58	73	0.833333
TCF7L1	->	Xetrov90023106m.g-Xetrov90023106m.g	Chr09	9355674	9355686	+	58	73	0.833333
TCF7L1	->	Xetrov90023106m.g-Xetrov90023106m.g	Chr09	9355899	9355911	+	58	73	0.833333
TCF7L1	->	Xetrov90023106m.g-Xetrov90023106m.g	Chr09	9355796	9355808	-	58	73	0.833333
TCF7L1	->	Xetrov90006972m.g-sytl2	Chr02	167497168	167497180	+	58	78	0.285714
TCF7L1	->	Xetrov90007356m.g-tcf7	Chr03	17656371	17656383	+	58	78	0.285714
TCF7L1	->	Xetrov90007356m.g-tcf7	Chr03	17656279	17656291	-	58	78	0.285714
TCF7L1	->	Xetrov90003456m.g-arrdc3	Chr01	171103399	171103411	+	58	78	0.285714
TCF7L1	->	Xetrov90021451m.g-akt1	Chr08	78821739	78821751	-	58	78	0.285714
TCF7L1	->	Xetrov90015828m.g-golga4-like	Chr06	27150926	27150938	+	58	78	0.285714
TCF7L1	->	Xetrov90007202m.g-rapgef6	Chr03	8023053	8023065	+	58	78	0.285714
TCF7L1	->	Xetrov90000602m.g-n4bp2	Chr01	27177445	27177457	+	58	78	0.285714
TCF7L1	->	Xetrov90000691m.g-lonrf1	Chr01	31689818	31689830	-	58	78	0.285714
TCF7L1	->	Xetrov90003572m.g-Xetrov90003572m.g	Chr01	178686549	178686561	+	58	81	0.2
TCF7L1	->	Xetrov90000384m.g-LOC100124771	Chr01	12519324	12519336	-	58	81	0.2
TCF7L1	->	Xetrov90012249m.g-desi1	Chr04	104002209	104002221	+	58	81	0.2
TCF7L1	->	Xetrov90003572m.g-Xetrov90003572m.g	Chr01	178685014	178685026	-	58	81	0.2
TCF7L1	->	Xetrov90001873m.g-akap2	Chr01	96341901	96341913	-	58	81	0.2
TCF7L1	->	Xetrov90001069m.g-lef1	Chr01	57693875	57693887	+	59	4	0.362069
TCF7L1	->	Xetrov90021679m.g-foxa1	Chr08	88731239	88731251	+	59	4	0.362069
TCF7L1	->	Xetrov90027318m.g-nav2	scaffold_228	150779	150791	-	59	4	0.362069
TCF7L1	->	Xetrov90000496m.g-msx1	Chr01	18931155	18931167	-	59	4	0.362069
TCF7L1	->	Xetrov90000496m.g-msx1	Chr01	18931181	18931193	-	59	4	0.362069
TCF7L1	->	Xetrov90017804m.g-slc16a12	Chr07	28062679	28062691	-	59	4	0.362069
TCF7L1	->	Xetrov90007639m.g-msx2	Chr03	33042421	33042433	-	59	4	0.362069
TCF7L1	->	Xetrov90007639m.g-msx2	Chr03	33042459	33042471	+	59	4	0.362069
TCF7L1	->	Xetrov90007639m.g-msx2	Chr03	33042393	33042405	+	59	4	0.362069
TCF7L1	->	Xetrov90007639m.g-msx2	Chr03	33042496	33042508	-	59	4	0.362069
TCF7L1	->	Xetrov90017466m.g-dkk1	Chr07	5622676	5622688	+	59	4	0.362069
TCF7L1	->	Xetrov90000823m.g-tll1-like.1	Chr01	41868026	41868038	-	59	4	0.362069
TCF7L1	->	Xetrov90000496m.g-msx1	Chr01	18907044	18907056	-	59	4	0.362069
TCF7L1	->	Xetrov90027318m.g-nav2	scaffold_228	30322	30334	-	59	4	0.362069
TCF7L1	->	Xetrov90019947m.g-fgd1-like	Chr08	8233682	8233694	+	59	4	0.362069
TCF7L1	->	Xetrov90001069m.g-lef1	Chr01	57679908	57679920	+	59	4	0.362069
TCF7L1	->	Xetrov90001069m.g-lef1	Chr01	57679931	57679943	+	59	4	0.362069
TCF7L1	->	Xetrov90002828m.g-mn1	Chr01	141380782	141380794	+	59	4	0.362069
TCF7L1	->	Xetrov90009390m.g-LOC100488554	Chr03	119637662	119637674	+	59	4	0.362069
TCF7L1	->	Xetrov90021775m.g-LOC100495677-like	Chr08	93832047	93832059	-	59	4	0.362069
TCF7L1	->	Xetrov90024447m.g-zeb2	Chr09	73305894	73305906	-	59	4	0.362069
TCF7L1	->	Xetrov90000496m.g-msx1	Chr01	18914472	18914484	-	59	4	0.362069
TCF7L1	->	Xetrov90005547m.g-acy3	Chr02	89815201	89815213	+	59	4	0.362069
TCF7L1	->	Xetrov90017466m.g-dkk1	Chr07	5654367	5654379	+	59	4	0.362069
TCF7L1	->	Xetrov90021775m.g-LOC100495677-like	Chr08	93830045	93830057	-	59	4	0.362069
TCF7L1	->	Xetrov90017466m.g-dkk1	Chr07	5624433	5624445	-	59	4	0.362069
TCF7L1	->	Xetrov90005516m.g-tbx2	Chr02	88239121	88239133	-	59	4	0.362069
TCF7L1	->	Xetrov90013120m.g-Xetrov90013120m.g	Chr05	12751603	12751615	+	59	4	0.362069
TCF7L1	->	Xetrov90000496m.g-msx1	Chr01	18906549	18906561	-	59	4	0.362069
TCF7L1	->	Xetrov90015898m.g-evx1	Chr06	32720802	32720814	+	59	4	0.362069
TCF7L1	->	Xetrov90017466m.g-dkk1	Chr07	5636507	5636519	+	59	4	0.362069
TCF7L1	->	Xetrov90022288m.g-crabp2	Chr08	111047329	111047341	-	59	4	0.362069
TCF7L1	->	Xetrov90017466m.g-dkk1	Chr07	5579347	5579359	+	59	4	0.362069
TCF7L1	->	Xetrov90021353m.g-gch1	Chr08	74502044	74502056	+	59	4	0.362069
TCF7L1	->	Xetrov90012718m.g-aldh1l1	Chr04	122708674	122708686	+	59	4	0.362069
TCF7L1	->	Xetrov90000823m.g-tll1-like.1	Chr01	41901059	41901071	+	59	4	0.362069
TCF7L1	->	Xetrov90024287m.g-sp5	Chr09	62982478	62982490	+	59	4	0.362069
TCF7L1	->	Xetrov90012422m.g-sgsm3	Chr04	111401368	111401380	+	59	5	0.222222
TCF7L1	->	Xetrov90001679m.g-hcn2	Chr01	86622322	86622334	+	59	5	0.222222
TCF7L1	->	Xetrov90007292m.g-tspan9	Chr03	13484983	13484995	+	59	5	0.222222
TCF7L1	->	Xetrov90023259m.g-prkcb	Chr09	13892786	13892798	+	59	5	0.222222
TCF7L1	->	Xetrov90013019m.g-tlr5-like.2	Chr05	5800164	5800176	+	59	6	0.25
TCF7L1	->	Xetrov90019089m.g-Xetrov90019089m.g	Chr07	99100911	99100923	-	59	6	0.25
TCF7L1	->	Xetrov90005927m.g-shox	Chr02	112002588	112002600	+	59	6	0.25
TCF7L1	->	Xetrov90005927m.g-shox	Chr02	112002537	112002549	+	59	6	0.25
TCF7L1	->	Xetrov90021297m.g-Xetrov90021297m.g	Chr08	71477022	71477034	-	59	6	0.25
TCF7L1	->	Xetrov90025393m.g-ptprt-like	Chr10	31631383	31631395	+	59	6	0.25
TCF7L1	->	Xetrov90000901m.g-Xetrov90000901m.g	Chr01	46240529	46240541	+	59	6	0.25
TCF7L1	->	Xetrov90010866m.g-LOC101731473	Chr04	31759053	31759065	-	59	6	0.25
TCF7L1	->	Xetrov90002800m.g-sgsm1	Chr01	139078191	139078203	-	59	15	0.5
TCF7L1	->	Xetrov90028285m.g-Xetrov90028285m.g	scaffold_359	132208	132220	+	59	15	0.5
TCF7L1	->	Xetrov90005973m.g-efnb2	Chr02	115072951	115072963	+	59	16	0.216216
TCF7L1	->	Xetrov90002179m.g-cer1	Chr01	111952137	111952149	+	59	16	0.216216
TCF7L1	->	Xetrov90014683m.g-chrd	Chr05	111472450	111472462	-	59	16	0.216216
TCF7L1	->	Xetrov90013200m.g-atp12a-like.1	Chr05	19671686	19671698	-	59	16	0.216216
TCF7L1	->	Xetrov90013504m.g-dll1	Chr05	39812984	39812996	+	59	16	0.216216
TCF7L1	->	Xetrov90019064m.g-tmem238	Chr07	97985011	97985023	-	59	16	0.216216
TCF7L1	->	Xetrov90016691m.g-gata6	Chr06	93646582	93646594	+	59	16	0.216216
TCF7L1	->	Xetrov90025909m.g-cass4	scaffold_113	322935	322947	+	59	16	0.216216
TCF7L1	->	Xetrov90008144m.g-tes	Chr03	58398220	58398232	+	59	17	0.416667
TCF7L1	->	Xetrov90015037m.g-ephb1	Chr05	126974248	126974260	-	59	17	0.416667
TCF7L1	->	Xetrov90030029m.g-LOC100216088	scaffold_687	22998	23010	-	59	17	0.416667
TCF7L1	->	Xetrov90030029m.g-LOC100216088	scaffold_687	22917	22929	-	59	17	0.416667
TCF7L1	->	Xetrov90020238m.g-clcn5	Chr08	18933301	18933313	+	59	17	0.416667
TCF7L1	->	Xetrov90000495m.g-stx18	Chr01	18850044	18850056	-	59	17	0.416667
TCF7L1	->	Xetrov90000495m.g-stx18	Chr01	18850108	18850120	-	59	17	0.416667
TCF7L1	->	Xetrov90021453m.g-LOC101735050	Chr08	78942009	78942021	+	59	17	0.416667
TCF7L1	->	Xetrov90000495m.g-stx18	Chr01	18802681	18802693	-	59	17	0.416667
TCF7L1	->	Xetrov90004610m.g-mnt	Chr02	43373022	43373034	-	59	17	0.416667
TCF7L1	->	Xetrov90000495m.g-stx18	Chr01	18761286	18761298	-	59	17	0.416667
TCF7L1	->	Xetrov90017930m.g-sec31b	Chr07	33204211	33204223	-	59	17	0.416667
TCF7L1	->	Xetrov90026634m.g-slc25a26	scaffold_16	1222564	1222576	-	59	17	0.416667
TCF7L1	->	Xetrov90029834m.g-elp3	scaffold_63	487442	487454	-	59	17	0.416667
TCF7L1	->	Xetrov90011821m.g-LOC101732000	Chr04	80923776	80923788	+	59	24	0.666667
TCF7L1	->	Xetrov90025879m.g-Xetrov90025879m.g	scaffold_1114	18658	18670	-	59	24	0.666667
TCF7L1	->	Xetrov90000316m.g-not	Chr01	10507851	10507863	-	59	50	0.4
TCF7L1	->	Xetrov90000316m.g-not	Chr01	10507906	10507918	-	59	50	0.4
TCF7L1	->	Xetrov90024471m.g-cxcr4	Chr09	76785349	76785361	-	59	50	0.4
TCF7L1	->	Xetrov90014532m.g-rap2b	Chr05	105824052	105824064	-	59	50	0.4
TCF7L1	->	Xetrov90016288m.g-sec61g	Chr06	65203496	65203508	-	59	50	0.4
TCF7L1	->	Xetrov90016288m.g-sec61g	Chr06	65203700	65203712	-	59	50	0.4
TCF7L1	->	Xetrov90015199m.g-rhob	Chr05	139321352	139321364	+	59	50	0.4
TCF7L1	->	Xetrov90011338m.g-sall1	Chr04	53335282	53335294	-	59	50	0.4
TCF7L1	->	Xetrov90000316m.g-not	Chr01	10498873	10498885	+	59	50	0.4
TCF7L1	->	Xetrov90011338m.g-sall1	Chr04	53442425	53442437	+	59	50	0.4
TCF7L1	->	Xetrov90012150m.g-lmx1a	Chr04	98423314	98423326	-	59	52	0.2
TCF7L1	->	Xetrov90022284m.g-Xetrov90022284m.g	Chr08	110801605	110801617	-	59	52	0.2
TCF7L1	->	Xetrov90017874m.g-LOC100496010	Chr07	30934845	30934857	+	59	52	0.2
TCF7L1	->	Xetrov90004399m.g-grpr	Chr02	32513267	32513279	+	59	52	0.2
TCF7L1	->	Xetrov90004126m.g-Xetrov90004126m.g	Chr02	14022294	14022306	-	59	52	0.2
TCF7L1	->	Xetrov90017874m.g-LOC100496010	Chr07	30924814	30924826	+	59	52	0.2
TCF7L1	->	Xetrov90003562m.g-setd9	Chr01	178051655	178051667	-	59	55	0.266667
TCF7L1	->	Xetrov90007884m.g-alx1	Chr03	44281832	44281844	-	59	55	0.266667
TCF7L1	->	Xetrov90015565m.g-LOC100486516-like	Chr06	6664180	6664192	-	59	55	0.266667
TCF7L1	->	Xetrov90023278m.g-vasn	Chr09	14489356	14489368	+	59	55	0.266667
TCF7L1	->	Xetrov90020072m.g-LOC101730771-like	Chr08	14263451	14263463	+	59	55	0.266667
TCF7L1	->	Xetrov90000610m.g-apbb2	Chr01	27580817	27580829	-	59	55	0.266667
TCF7L1	->	Xetrov90005904m.g-oca2	Chr02	110870013	110870025	+	59	55	0.266667
TCF7L1	->	Xetrov90017635m.g-LOC100125092	Chr07	18154279	18154291	+	59	55	0.266667
TCF7L1	->	Xetrov90004390m.g-spata22	Chr02	31996864	31996876	-	59	60	0.3
TCF7L1	->	Xetrov90010134m.g-c11orf49	Chr04	159721	159733	+	59	60	0.3
TCF7L1	->	Xetrov90006035m.g-abcc4	Chr02	119098230	119098242	+	59	60	0.3
TCF7L1	->	Xetrov90001030m.g-Xetrov90001030m.g	Chr01	56361495	56361507	+	59	60	0.3
TCF7L1	->	Xetrov90001030m.g-Xetrov90001030m.g	Chr01	56361408	56361420	+	59	60	0.3
TCF7L1	->	Xetrov90006035m.g-abcc4	Chr02	119094690	119094702	+	59	60	0.3
TCF7L1	->	Xetrov90015038m.g-Xetrov90015038m.g	Chr05	127223543	127223555	-	59	60	0.3
TCF7L1	->	Xetrov90009137m.g-fahd2a	Chr03	109344907	109344919	+	59	60	0.3
TCF7L1	->	Xetrov90016159m.g-Xetrov90016159m.g	Chr06	52071706	52071718	-	59	68	0.241379
TCF7L1	->	Xetrov90024150m.g-dusp19	Chr09	56880815	56880827	+	59	68	0.241379
TCF7L1	->	Xetrov90016158m.g-gmds	Chr06	51929676	51929688	+	59	68	0.241379
TCF7L1	->	Xetrov90013768m.g-utrn-like.2	Chr05	55870737	55870749	+	59	68	0.241379
TCF7L1	->	Xetrov90017769m.g-hps1	Chr07	26726138	26726150	+	59	68	0.241379
TCF7L1	->	Xetrov90023964m.g-pard3b-like	Chr09	47984526	47984538	+	59	68	0.241379
TCF7L1	->	Xetrov90028483m.g-lrsam1	scaffold_389	56810	56822	+	59	68	0.241379
TCF7L1	->	Xetrov90002033m.g-LOC100489262	Chr01	102603137	102603149	-	59	71	0.185185
TCF7L1	->	Xetrov90003310m.g-sema6a	Chr01	162616386	162616398	-	59	71	0.185185
TCF7L1	->	Xetrov90011336m.g-tox3	Chr04	52616140	52616152	-	59	71	0.185185
TCF7L1	->	Xetrov90011489m.g-sntb2	Chr04	62167588	62167600	-	59	71	0.185185
TCF7L1	->	Xetrov90023505m.g-pdgfa	Chr09	22111032	22111044	+	59	71	0.185185
TCF7L1	->	Xetrov90003310m.g-sema6a	Chr01	163001447	163001459	-	59	71	0.185185
TCF7L1	->	Xetrov90014778m.g-zic4	Chr05	118004330	118004342	-	59	74	0.538462
TCF7L1	->	Xetrov90019387m.g-Xetrov90019387m.g	Chr07	109492956	109492968	-	59	74	0.538462
TCF7L1	->	Xetrov90019387m.g-Xetrov90019387m.g	Chr07	109492879	109492891	+	59	74	0.538462
TCF7L1	->	Xetrov90019387m.g-Xetrov90019387m.g	Chr07	109476634	109476646	+	59	74	0.538462
TCF7L1	->	Xetrov90014862m.g-stk25	Chr05	122361535	122361547	+	59	74	0.538462
TCF7L1	->	Xetrov90024871m.g-crtap	Chr10	9098486	9098498	+	59	74	0.538462
TCF7L1	->	Xetrov90005856m.g-sowahc	Chr02	108373589	108373601	-	59	74	0.538462
TCF7L1	->	Xetrov90005856m.g-sowahc	Chr02	108373541	108373553	-	59	74	0.538462
TCF7L1	->	Xetrov90005856m.g-sowahc	Chr02	108373330	108373342	+	59	74	0.538462
TCF7L1	->	Xetrov90005856m.g-sowahc	Chr02	108373323	108373335	+	59	74	0.538462
TCF7L1	->	Xetrov90026742m.g-phox2a	scaffold_174	57777	57789	+	59	74	0.538462
TCF7L1	->	Xetrov90019387m.g-Xetrov90019387m.g	Chr07	109456085	109456097	+	59	74	0.538462
TCF7L1	->	Xetrov90005139m.g-dennd2c	Chr02	67131859	67131871	+	59	74	0.538462
TCF7L1	->	Xetrov90005139m.g-dennd2c	Chr02	67131874	67131886	+	59	74	0.538462
TCF7L1	->	Xetrov90005139m.g-dennd2c	Chr02	67131994	67132006	-	59	74	0.538462
TCF7L1	->	Xetrov90008976m.g-Xetrov90008976m.g	Chr03	104858414	104858426	-	59	77	0.25
TCF7L1	->	Xetrov90020247m.g-LOC100498263	Chr08	19474827	19474839	+	59	77	0.25
TCF7L1	->	Xetrov90015236m.g-Xetrov90015236m.g	Chr05	142237062	142237074	+	59	77	0.25
TCF7L1	->	Xetrov90010475m.g-Xetrov90010475m.g	Chr04	13122945	13122957	-	60	3	0.6
TCF7L1	->	Xetrov90010475m.g-Xetrov90010475m.g	Chr04	13128570	13128582	-	60	3	0.6
TCF7L1	->	Xetrov90026122m.g-neil2	scaffold_13	796384	796396	+	60	3	0.6
TCF7L1	->	Xetrov90011356m.g-cetp	Chr04	54111038	54111050	-	60	3	0.6
TCF7L1	->	Xetrov90005331m.g-itpr3	Chr02	78866116	78866128	+	60	33	1
TCF7L1	->	Xetrov90005331m.g-itpr3	Chr02	78890766	78890778	+	60	33	1
TCF7L1	->	Xetrov90009115m.g-cnnm3-like	Chr03	109024137	109024149	-	60	33	1
TCF7L1	->	Xetrov90020688m.g-dact3	Chr08	49156671	49156683	+	61	34	0.25
TCF7L1	->	Xetrov90016398m.g-ggct	Chr06	72893508	72893520	+	61	34	0.25
TCF7L1	->	Xetrov90011641m.g-Xetrov90011641m.g	Chr04	70949436	70949448	-	61	60	0.428571
TCF7L1	->	Xetrov90016770m.g-Xetrov90016770m.g	Chr06	97630620	97630632	+	61	60	0.428571
TCF7L1	->	Xetrov90015698m.g-commd3	Chr06	18565856	18565868	+	61	60	0.428571
TCF7L1	->	Xetrov90012452m.g-h1f0	Chr04	112191649	112191661	+	61	61	0.25
TCF7L1	->	Xetrov90012452m.g-h1f0	Chr04	112191658	112191670	+	61	61	0.25
TCF7L1	->	Xetrov90011349m.g-cpne2-like	Chr04	53919227	53919239	-	61	61	0.25
TCF7L1	->	Xetrov90011401m.g-dynlrb2	Chr04	55561228	55561240	-	62	37	0.230769
TCF7L1	->	Xetrov90007022m.g-LOC100488813	Chr03	6460	6472	+	62	37	0.230769
TCF7L1	->	Xetrov90007022m.g-LOC100488813	Chr03	6600	6612	+	62	37	0.230769
TCF7L1	->	Xetrov90004731m.g-adipor1	Chr02	49299824	49299836	-	62	37	0.230769
TCF7L1	->	Xetrov90004731m.g-adipor1	Chr02	49299807	49299819	-	62	37	0.230769
TCF7L1	->	Xetrov90004731m.g-adipor1	Chr02	49299653	49299665	-	62	37	0.230769
TCF7L1	->	Xetrov90029339m.g-Xetrov90029339m.g	scaffold_53	569833	569845	-	63	24	1
TCF7L1	->	Xetrov90008934m.g-rlbp1	Chr03	99661418	99661430	-	63	24	1
TCF7L1	->	Xetrov90008934m.g-rlbp1	Chr03	99661258	99661270	-	63	24	1
TCF7L1	->	Xetrov90008934m.g-rlbp1	Chr03	99661069	99661081	-	63	24	1
TCF7L1	->	Xetrov90004278m.g-proca1	Chr02	26837358	26837370	-	63	32	0.4
TCF7L1	->	Xetrov90011995m.g-glul-like.1	Chr04	90103294	90103306	-	63	32	0.4
TCF7L1	->	Xetrov90009495m.g-nodal1	Chr03	121794664	121794676	-	65	10	0.230769
TCF7L1	->	Xetrov90009648m.g-LOC100497788-like	Chr03	125589738	125589750	+	65	10	0.230769
TCF7L1	->	Xetrov90009648m.g-LOC100497788-like	Chr03	125574178	125574190	+	65	10	0.230769
TCF7L1	->	Xetrov90024911m.g-spaca5-like.2	Chr10	10585251	10585263	-	65	10	0.230769
TCF7L1	->	Xetrov90016950m.g-LOC100495020-like	Chr06	108873536	108873548	+	65	25	0.222222
TCF7L1	->	Xetrov90014586m.g-Xetrov90014586m.g	Chr05	108249952	108249964	-	65	25	0.222222
TCF7L1	->	Xetrov90016950m.g-LOC100495020-like	Chr06	108869142	108869154	+	65	25	0.222222
TCF7L1	->	Xetrov90016950m.g-LOC100495020-like	Chr06	108864646	108864658	+	65	25	0.222222
TCF7L1	->	Xetrov90016950m.g-LOC100495020-like	Chr06	108871950	108871962	+	65	25	0.222222
TCF7L1	->	Xetrov90016950m.g-LOC100495020-like	Chr06	108871960	108871972	+	65	25	0.222222
TCF7L1	->	Xetrov90016831m.g-Xetrov90016831m.g	Chr06	101422514	101422526	+	65	75	0.666667
TCF7L1	->	Xetrov90016831m.g-Xetrov90016831m.g	Chr06	101422756	101422768	-	65	75	0.666667
TCF7L1	->	Xetrov90007899m.g-Xetrov90007899m.g	Chr03	45010115	45010127	-	65	75	0.666667
TCF7L1	->	Xetrov90020898m.g-pbx2	Chr08	54383683	54383695	+	66	1	0.196078
TCF7L1	->	Xetrov90004989m.g-rpl10a	Chr02	61130486	61130498	-	66	1	0.196078
TCF7L1	->	Xetrov90003716m.g-sec11c	Chr01	188279347	188279359	-	66	1	0.196078
TCF7L1	->	Xetrov90024203m.g-rbm45-like	Chr09	59233033	59233045	-	66	1	0.196078
TCF7L1	->	Xetrov90025269m.g-snai1	Chr10	28106665	28106677	+	66	1	0.196078
TCF7L1	->	Xetrov90025269m.g-snai1	Chr10	28106569	28106581	-	66	1	0.196078
TCF7L1	->	Xetrov90026828m.g-Xetrov90026828m.g	scaffold_185	76101	76113	-	66	1	0.196078
TCF7L1	->	Xetrov90013096m.g-nek2-like.1	Chr05	11125495	11125507	+	66	1	0.196078
TCF7L1	->	Xetrov90014777m.g-plscr1	Chr05	117868635	117868647	-	66	1	0.196078
TCF7L1	->	Xetrov90006746m.g-mipep-like	Chr02	153795920	153795932	+	66	1	0.196078
TCF7L1	->	Xetrov90024779m.g-sdc4	Chr10	5873279	5873291	+	66	1	0.196078
TCF7L1	->	Xetrov90009691m.g-Xetrov90009691m.g	Chr03	127420872	127420884	-	66	7	0.192308
TCF7L1	->	Xetrov90019242m.g-ttyh1	Chr07	104122113	104122125	+	66	7	0.192308
TCF7L1	->	Xetrov90030436m.g-LOC100497669	scaffold_7806	2459	2471	-	66	7	0.192308
TCF7L1	->	Xetrov90021590m.g-Xetrov90021590m.g	Chr08	84469396	84469408	-	66	7	0.192308
TCF7L1	->	Xetrov90000979m.g-maml3-like.1	Chr01	51482580	51482592	-	66	7	0.192308
TCF7L1	->	Xetrov90015443m.g-LOC101732837	Chr06	970170	970182	-	66	21	0.375
TCF7L1	->	Xetrov90015443m.g-LOC101732837	Chr06	970272	970284	-	66	21	0.375
TCF7L1	->	Xetrov90007171m.g-clint1	Chr03	6647178	6647190	-	66	21	0.375
TCF7L1	->	Xetrov90017932m.g-hif1an	Chr07	33493989	33494001	+	66	21	0.375
TCF7L1	->	Xetrov90019847m.g-ier5l	Chr08	5078555	5078567	+	66	21	0.375
TCF7L1	->	Xetrov90014191m.g-myo6-like	Chr05	82491632	82491644	-	66	21	0.375
TCF7L1	->	Xetrov90017941m.g-ppa2	Chr07	34589883	34589895	+	66	21	0.375
TCF7L1	->	Xetrov90005812m.g-uxs1	Chr02	106431631	106431643	-	66	21	0.375
TCF7L1	->	Xetrov90016590m.g-ranbp9	Chr06	85944913	85944925	+	66	21	0.375
TCF7L1	->	Xetrov90019847m.g-ier5l	Chr08	5066300	5066312	-	66	21	0.375
TCF7L1	->	Xetrov90011434m.g-nae1	Chr04	60684298	60684310	+	66	21	0.375
TCF7L1	->	Xetrov90014780m.g-zic1	Chr05	118265326	118265338	-	66	38	0.184211
TCF7L1	->	Xetrov90017640m.g-ventx2.2	Chr07	18628549	18628561	+	66	38	0.184211
TCF7L1	->	Xetrov90000423m.g-foxi4.2	Chr01	15329991	15330003	-	66	38	0.184211
TCF7L1	->	Xetrov90016435m.g-eomes	Chr06	75915326	75915338	+	66	38	0.184211
TCF7L1	->	Xetrov90006167m.g-lpar6	Chr02	131685807	131685819	+	66	38	0.184211
TCF7L1	->	Xetrov90017642m.g-ventx2.1	Chr07	18660872	18660884	-	66	38	0.184211
TCF7L1	->	Xetrov90016800m.g-sox17a	Chr06	100254799	100254811	-	66	38	0.184211
TCF7L1	->	Xetrov90024335m.g-fign-like	Chr09	66200899	66200911	+	66	39	0.178571
TCF7L1	->	Xetrov90018617m.g-layn	Chr07	75045973	75045985	-	66	39	0.178571
TCF7L1	->	Xetrov90021068m.g-lrfn1	Chr08	59907329	59907341	+	66	39	0.178571
TCF7L1	->	Xetrov90020240m.g-mid2	Chr08	19144745	19144757	-	66	39	0.178571
TCF7L1	->	Xetrov90002790m.g-Xetrov90002790m.g	Chr01	138576364	138576376	-	66	39	0.178571
TCF7L1	->	Xetrov90018936m.g-Xetrov90018936m.g	Chr07	93958680	93958692	+	66	48	0.375
TCF7L1	->	Xetrov90003756m.g-Xetrov90003756m.g	Chr01	190935600	190935612	-	66	48	0.375
TCF7L1	->	Xetrov90022314m.g-kirrel	Chr08	112144959	112144971	+	66	48	0.375
TCF7L1	->	Xetrov90025693m.g-Xetrov90025693m.g	Chr10	39462180	39462192	+	66	48	0.375
TCF7L1	->	Xetrov90008369m.g-ptpn22-like.2	Chr03	72892122	72892134	-	66	48	0.375
TCF7L1	->	Xetrov90006819m.g-gucy1a2	Chr02	157403035	157403047	-	66	48	0.375
TCF7L1	->	Xetrov90024373m.g-wdsub1	Chr09	68297902	68297914	-	66	55	0.242424
TCF7L1	->	Xetrov90004227m.g-efcab5	Chr02	24375004	24375016	+	66	55	0.242424
TCF7L1	->	Xetrov90008344m.g-frmd4a	Chr03	72022241	72022253	+	66	55	0.242424
TCF7L1	->	Xetrov90014630m.g-tnk2	Chr05	109804559	109804571	-	66	55	0.242424
TCF7L1	->	Xetrov90000509m.g-afap1	Chr01	19761054	19761066	-	66	55	0.242424
TCF7L1	->	Xetrov90008325m.g-cacna2d1	Chr03	70191362	70191374	-	66	55	0.242424
TCF7L1	->	Xetrov90024319m.g-cers6	Chr09	64044141	64044153	+	66	55	0.242424
TCF7L1	->	Xetrov90023207m.g-Xetrov90023207m.g	Chr09	12706403	12706415	-	66	55	0.242424
TCF7L1	->	Xetrov90000509m.g-afap1	Chr01	19768855	19768867	-	66	55	0.242424
TCF7L1	->	Xetrov90004227m.g-efcab5	Chr02	24381838	24381850	-	66	55	0.242424
TCF7L1	->	Xetrov90002780m.g-acacb	Chr01	138161341	138161353	-	66	62	0.25
TCF7L1	->	Xetrov90000537m.g-slit2	Chr01	22908958	22908970	-	66	62	0.25
TCF7L1	->	Xetrov90005966m.g-LOC100498409-like	Chr02	114022133	114022145	-	66	62	0.25
TCF7L1	->	Xetrov90018575m.g-zbtb16	Chr07	73653850	73653862	+	66	62	0.25
TCF7L1	->	Xetrov90000537m.g-slit2	Chr01	22833574	22833586	-	66	62	0.25
TCF7L1	->	Xetrov90017084m.g-angpt1	Chr06	116898137	116898149	-	66	62	0.25
TCF7L1	->	Xetrov90020064m.g-Xetrov90020064m.g	Chr08	13960574	13960586	+	66	77	0.444444
TCF7L1	->	Xetrov90017583m.g-jakmip3	Chr07	12932728	12932740	+	66	77	0.444444
TCF7L1	->	Xetrov90020064m.g-Xetrov90020064m.g	Chr08	13971590	13971602	-	66	77	0.444444
TCF7L1	->	Xetrov90005679m.g-camkk1-like.1	Chr02	97923153	97923165	-	66	77	0.444444
TCF7L1	->	Xetrov90021366m.g-gng2	Chr08	75035432	75035444	+	66	77	0.444444
TCF7L1	->	Xetrov90015507m.g-Xetrov90015507m.g	Chr06	4371408	4371420	-	68	7	1
TCF7L1	->	Xetrov90015507m.g-Xetrov90015507m.g	Chr06	4370542	4370554	+	68	7	1
TCF7L1	->	Xetrov90015507m.g-Xetrov90015507m.g	Chr06	4371107	4371119	-	68	7	1
TCF7L1	->	Xetrov90009695m.g-Xetrov90009695m.g	Chr03	127449923	127449935	-	68	7	1
TCF7L1	->	Xetrov90027651m.g-LOC101732952	scaffold_269	172594	172606	-	68	8	0.666667
TCF7L1	->	Xetrov90020650m.g-LOC100135222	Chr08	47471934	47471946	+	68	8	0.666667
TCF7L1	->	Xetrov90027651m.g-LOC101732952	scaffold_269	167426	167438	-	68	8	0.666667
TCF7L1	->	Xetrov90008934m.g-rlbp1	Chr03	99661764	99661776	-	68	24	1
TCF7L1	->	Xetrov90008934m.g-rlbp1	Chr03	99662566	99662578	+	68	24	1
TCF7L1	->	Xetrov90008934m.g-rlbp1	Chr03	99661600	99661612	-	68	24	1
TCF7L1	->	Xetrov90008934m.g-rlbp1	Chr03	99662358	99662370	-	68	24	1
TCF7L1	->	Xetrov90008934m.g-rlbp1	Chr03	99662142	99662154	-	68	24	1
TCF7L1	->	Xetrov90008934m.g-rlbp1	Chr03	99661774	99661786	+	68	24	1
TCF7L1	->	Xetrov90029339m.g-Xetrov90029339m.g	scaffold_53	564611	564623	-	68	24	1
TCF7L1	->	Xetrov90004024m.g-Xetrov90004024m.g	Chr02	8575410	8575422	+	68	56	0.5
TCF7L1	->	Xetrov90004024m.g-Xetrov90004024m.g	Chr02	8589228	8589240	-	68	56	0.5
TCF7L1	->	Xetrov90006134m.g-Xetrov90006134m.g	Chr02	130114552	130114564	-	68	56	0.5
TCF7L1	->	Xetrov90004024m.g-Xetrov90004024m.g	Chr02	8562507	8562519	+	68	56	0.5
TCF7L1	->	Xetrov90004073m.g-il10rb	Chr02	10631198	10631210	+	68	56	0.5
TCF7L1	->	Xetrov90004073m.g-il10rb	Chr02	10630820	10630832	+	68	56	0.5
TCF7L1	->	Xetrov90023159m.g-Xetrov90023159m.g	Chr09	10598397	10598409	+	68	56	0.5
TCF7L1	->	Xetrov90016576m.g-nedd9	Chr06	84815908	84815920	-	68	74	0.210526
TCF7L1	->	Xetrov90002682m.g-gas2l1-like	Chr01	132492688	132492700	+	68	74	0.210526
TCF7L1	->	Xetrov90026859m.g-Xetrov90026859m.g	scaffold_1893	4288	4300	-	68	74	0.210526
TCF7L1	->	Xetrov90024096m.g-ackr3	Chr09	54962065	54962077	+	68	74	0.210526
TCF7L1	->	Xetrov90024096m.g-ackr3	Chr09	54961466	54961478	+	68	74	0.210526
TCF7L1	->	Xetrov90002207m.g-rflb	Chr01	114940107	114940119	+	69	66	0.285714
TCF7L1	->	Xetrov90028740m.g-Xetrov90028740m.g	scaffold_42	1048315	1048327	+	69	66	0.285714
TCF7L1	->	Xetrov90007936m.g-socs2	Chr03	46778906	46778918	+	69	66	0.285714
TCF7L1	->	Xetrov90001372m.g-prdm8	Chr01	76478849	76478861	-	69	66	0.285714
TCF7L1	->	Xetrov90029590m.g-jmjd3	scaffold_561	41134	41146	-	69	69	0.178571
TCF7L1	->	Xetrov90015279m.g-supt3h	Chr05	143749854	143749866	+	69	69	0.178571
TCF7L1	->	Xetrov90007045m.g-nup205	Chr03	477187	477199	+	69	69	0.178571
TCF7L1	->	Xetrov90020003m.g-strbp	Chr08	11174372	11174384	+	69	69	0.178571
TCF7L1	->	Xetrov90010661m.g-pepd	Chr04	20480473	20480485	-	69	69	0.178571
TCF7L1	->	Xetrov90003045m.g-mmp17	Chr01	148272399	148272411	-	70	74	0.222222
TCF7L1	->	Xetrov90014778m.g-zic4	Chr05	118182015	118182027	-	70	74	0.222222
TCF7L1	->	Xetrov90014778m.g-zic4	Chr05	118145366	118145378	-	70	74	0.222222
TCF7L1	->	Xetrov90014778m.g-zic4	Chr05	118175060	118175072	+	70	74	0.222222
TCF7L1	->	Xetrov90008950m.g-LOC101733854	Chr03	101116057	101116069	-	71	11	0.2
TCF7L1	->	Xetrov90015073m.g-fam110c	Chr05	129668899	129668911	-	71	11	0.2
TCF7L1	->	Xetrov90006960m.g-p2ry2	Chr02	167100080	167100092	-	71	11	0.2
TCF7L1	->	Xetrov90015966m.g-irx1	Chr06	37039674	37039686	-	71	11	0.2
TCF7L1	->	Xetrov90006076m.g-Xetrov90006076m.g	Chr02	123323901	123323913	-	71	48	0.230769
TCF7L1	->	Xetrov90027659m.g-Xetrov90027659m.g	scaffold_27	93220	93232	-	71	48	0.230769
TCF7L1	->	Xetrov90011415m.g-Xetrov90011415m.g	Chr04	58344227	58344239	+	71	48	0.230769
TCF7L1	->	Xetrov90011415m.g-Xetrov90011415m.g	Chr04	58347078	58347090	+	71	48	0.230769
TCF7L1	->	Xetrov90005888m.g-inpp4a	Chr02	109502162	109502174	+	71	51	0.230769
TCF7L1	->	Xetrov90018548m.g-nadk	Chr07	71138527	71138539	+	71	51	0.230769
TCF7L1	->	Xetrov90025104m.g-baiap2	Chr10	18813139	18813151	-	71	51	0.230769
TCF7L1	->	Xetrov90003420m.g-ssbp2	Chr01	168060182	168060194	+	71	63	0.181818
TCF7L1	->	Xetrov90020820m.g-ddr1	Chr08	52582836	52582848	+	71	63	0.181818
TCF7L1	->	Xetrov90020820m.g-ddr1	Chr08	52582728	52582740	-	71	63	0.181818
TCF7L1	->	Xetrov90015782m.g-fam133b	Chr06	23653276	23653288	+	71	63	0.181818
TCF7L1	->	Xetrov90019402m.g-ap2a1	Chr07	110022128	110022140	-	71	63	0.181818
TCF7L1	->	Xetrov90021448m.g-siva1	Chr08	78781895	78781907	+	71	65	0.222222
TCF7L1	->	Xetrov90018723m.g-spsb1	Chr07	80877317	80877329	+	71	65	0.222222
TCF7L1	->	Xetrov90002768m.g-LOC100145473	Chr01	137846457	137846469	+	71	77	0.666667
TCF7L1	->	Xetrov90002768m.g-LOC100145473	Chr01	137846583	137846595	+	71	77	0.666667
TCF7L1	->	Xetrov90002768m.g-LOC100145473	Chr01	137846496	137846508	+	71	77	0.666667
TCF7L1	->	Xetrov90005692m.g-nfkbiz	Chr02	98256085	98256097	+	71	77	0.666667
TCF7L1	->	Xetrov90005692m.g-nfkbiz	Chr02	98255994	98256006	+	71	77	0.666667
TCF7L1	->	Xetrov90022694m.g-LOC548809	Chr09	2943624	2943636	-	72	65	0.235294
TCF7L1	->	Xetrov90022694m.g-LOC548809	Chr09	2943660	2943672	-	72	65	0.235294
TCF7L1	->	Xetrov90021293m.g-fbxo33	Chr08	70154445	70154457	-	72	65	0.235294
TCF7L1	->	Xetrov90007992m.g-rassf3	Chr03	48615097	48615109	-	72	65	0.235294
TCF7L1	->	Xetrov90011661m.g-kif2c	Chr04	72609838	72609850	-	72	65	0.235294
TCF7L1	->	Xetrov90008190m.g-LOC100497088-like	Chr03	61360406	61360418	-	72	77	0.181818
TCF7L1	->	Xetrov90008190m.g-LOC100497088-like	Chr03	61360740	61360752	-	72	77	0.181818
TCF7L1	->	Xetrov90011784m.g-ak4	Chr04	79150804	79150816	-	72	77	0.181818
TCF7L1	->	Xetrov90016925m.g-crispld1	Chr06	106843377	106843389	+	73	6	0.297872
TCF7L1	->	Xetrov90017044m.g-kcns2	Chr06	114115932	114115944	-	73	6	0.297872
TCF7L1	->	Xetrov90020515m.g-Xetrov90020515m.g	Chr08	38188363	38188375	-	73	6	0.297872
TCF7L1	->	Xetrov90005927m.g-shox	Chr02	111859768	111859780	+	73	6	0.297872
TCF7L1	->	Xetrov90025393m.g-ptprt-like	Chr10	31659164	31659176	-	73	6	0.297872
TCF7L1	->	Xetrov90012602m.g-grm2-like	Chr04	117585463	117585475	-	73	6	0.297872
TCF7L1	->	Xetrov90009067m.g-LOC101734133-like	Chr03	108073905	108073917	-	73	6	0.297872
TCF7L1	->	Xetrov90005053m.g-kcnc4-like	Chr02	63804763	63804775	-	73	6	0.297872
TCF7L1	->	Xetrov90007641m.g-hmp19	Chr03	33518406	33518418	-	73	6	0.297872
TCF7L1	->	Xetrov90029019m.g-Xetrov90029019m.g	scaffold_48	771828	771840	+	73	6	0.297872
TCF7L1	->	Xetrov90006353m.g-LOC100496997-like	Chr02	138332462	138332474	+	73	6	0.297872
TCF7L1	->	Xetrov90006353m.g-LOC100496997-like	Chr02	138332417	138332429	+	73	6	0.297872
TCF7L1	->	Xetrov90000596m.g-Xetrov90000596m.g	Chr01	27082584	27082596	-	73	6	0.297872
TCF7L1	->	Xetrov90011411m.g-vat1l	Chr04	57146098	57146110	+	73	6	0.297872
TCF7L1	->	Xetrov90002235m.g-dmrt1	Chr01	116537585	116537597	-	73	6	0.297872
TCF7L1	->	Xetrov90001141m.g-qrfpr	Chr01	62178694	62178706	+	73	8	0.2
TCF7L1	->	Xetrov90001141m.g-qrfpr	Chr01	62178670	62178682	+	73	8	0.2
TCF7L1	->	Xetrov90016381m.g-aste1	Chr06	72238779	72238791	+	73	8	0.2
TCF7L1	->	Xetrov90016381m.g-aste1	Chr06	72242629	72242641	-	73	8	0.2
TCF7L1	->	Xetrov90001207m.g-tspan5	Chr01	65629228	65629240	-	73	8	0.2
TCF7L1	->	Xetrov90027651m.g-LOC101732952	scaffold_269	167552	167564	-	73	8	0.2
TCF7L1	->	Xetrov90021649m.g-slc8a3-like	Chr08	87051604	87051616	+	73	48	0.333333
TCF7L1	->	Xetrov90018936m.g-Xetrov90018936m.g	Chr07	94101105	94101117	+	73	48	0.333333
TCF7L1	->	Xetrov90001378m.g-Xetrov90001378m.g	Chr01	77052046	77052058	-	73	48	0.333333
TCF7L1	->	Xetrov90025693m.g-Xetrov90025693m.g	Chr10	39495136	39495148	+	73	48	0.333333
TCF7L1	->	Xetrov90013402m.g-ndufaf5	Chr05	33327893	33327905	+	74	8	0.428571
TCF7L1	->	Xetrov90027651m.g-LOC101732952	scaffold_269	172800	172812	+	74	8	0.428571
TCF7L1	->	Xetrov90029913m.g-sik1	scaffold_655	62982	62994	-	74	8	0.428571
TCF7L1	->	Xetrov90029913m.g-sik1	scaffold_655	63064	63076	-	74	8	0.428571
TCF7L1	->	Xetrov90011356m.g-cetp	Chr04	54110141	54110153	-	75	3	0.5
TCF7L1	->	Xetrov90010475m.g-Xetrov90010475m.g	Chr04	13133207	13133219	+	75	3	0.5
TCF7L1	->	Xetrov90022514m.g-Xetrov90022514m.g	Chr09	50203	50215	-	75	24	0.666667
TCF7L1	->	Xetrov90022530m.g-LOC101732132	Chr09	195502	195514	-	75	24	0.666667
TCF7L1	->	Xetrov90008293m.g-reln	Chr03	67900529	67900541	+	75	35	0.333333
TCF7L1	->	Xetrov90008293m.g-reln	Chr03	67902279	67902291	-	75	35	0.333333
TCF7L1	->	Xetrov90020962m.g-esrrgr	Chr08	56819391	56819403	+	75	35	0.333333
TCF7L1	->	Xetrov90016799m.g-mrpl15	Chr06	100173372	100173384	-	75	63	0.5
TCF7L1	->	Xetrov90021378m.g-degs2	Chr08	75710219	75710231	+	75	63	0.5
TCF7L1	->	Xetrov90016799m.g-mrpl15	Chr06	100180144	100180156	+	75	63	0.5
TCF7L1	->	Xetrov90016147m.g-ripk1	Chr06	51071051	51071063	-	75	76	0.333333
TCF7L1	->	Xetrov90024708m.g-dkkx	Chr10	3555226	3555238	-	75	76	0.333333
TCF7L1	->	Xetrov90016327m.g-LOC100491044	Chr06	68419982	68419994	+	77	3	0.857143
TCF7L1	->	Xetrov90021179m.g-galc	Chr08	64693757	64693769	+	77	3	0.857143
TCF7L1	->	Xetrov90021179m.g-galc	Chr08	64693774	64693786	+	77	3	0.857143
TCF7L1	->	Xetrov90020331m.g-gdpd2-like.1	Chr08	23806940	23806952	-	77	3	0.857143
TCF7L1	->	Xetrov90020331m.g-gdpd2-like.1	Chr08	23806696	23806708	-	77	3	0.857143
TCF7L1	->	Xetrov90020331m.g-gdpd2-like.1	Chr08	23806880	23806892	-	77	3	0.857143
TCF7L1	->	Xetrov90020636m.g-Xetrov90020636m.g	Chr08	46557262	46557274	+	77	3	0.857143
TCF7L1	->	Xetrov90001692m.g-Xetrov90001692m.g	Chr01	87179440	87179452	-	77	3	0.857143
TCF7L1	->	Xetrov90006006m.g-clybl	Chr02	117496340	117496352	-	77	3	0.857143
TCF7L1	->	Xetrov90006006m.g-clybl	Chr02	117506995	117507007	-	77	3	0.857143
TCF7L1	->	Xetrov90002387m.g-ror2	Chr01	126758964	126758976	+	77	4	0.268041
TCF7L1	->	Xetrov90002387m.g-ror2	Chr01	126759212	126759224	-	77	4	0.268041
TCF7L1	->	Xetrov90030766m.g-hesx1	scaffold_87	110773	110785	-	77	4	0.268041
TCF7L1	->	Xetrov90030766m.g-hesx1	scaffold_87	111116	111128	-	77	4	0.268041
TCF7L1	->	Xetrov90008234m.g-Xetrov90008234m.g	Chr03	65063532	65063544	-	77	4	0.268041
TCF7L1	->	Xetrov90003276m.g-znf608	Chr01	160315649	160315661	+	77	4	0.268041
TCF7L1	->	Xetrov90001069m.g-lef1	Chr01	57658690	57658702	-	77	4	0.268041
TCF7L1	->	Xetrov90000496m.g-msx1	Chr01	18949922	18949934	-	77	4	0.268041
TCF7L1	->	Xetrov90030766m.g-hesx1	scaffold_87	79186	79198	+	77	4	0.268041
TCF7L1	->	Xetrov90000823m.g-tll1-like.1	Chr01	41877438	41877450	-	77	4	0.268041
TCF7L1	->	Xetrov90020390m.g-cdx4	Chr08	25858654	25858666	+	77	4	0.268041
TCF7L1	->	Xetrov90016033m.g-sp8	Chr06	42814350	42814362	-	77	4	0.268041
TCF7L1	->	Xetrov90007639m.g-msx2	Chr03	33087511	33087523	-	77	4	0.268041
TCF7L1	->	Xetrov90013419m.g-myb	Chr05	34537206	34537218	-	77	4	0.268041
TCF7L1	->	Xetrov90017466m.g-dkk1	Chr07	5562746	5562758	+	77	4	0.268041
TCF7L1	->	Xetrov90001717m.g-rasgef1b	Chr01	88536321	88536333	-	77	4	0.268041
TCF7L1	->	Xetrov90004331m.g-LOC100493838-like	Chr02	30405662	30405674	-	77	4	0.268041
TCF7L1	->	Xetrov90007639m.g-msx2	Chr03	33032478	33032490	-	77	4	0.268041
TCF7L1	->	Xetrov90008680m.g-foxb1	Chr03	86521249	86521261	-	77	4	0.268041
TCF7L1	->	Xetrov90011768m.g-foxd3	Chr04	78339570	78339582	+	77	4	0.268041
TCF7L1	->	Xetrov90017466m.g-dkk1	Chr07	5560878	5560890	+	77	4	0.268041
TCF7L1	->	Xetrov90002387m.g-ror2	Chr01	126707875	126707887	+	77	4	0.268041
TCF7L1	->	Xetrov90006715m.g-cdx2	Chr02	152156389	152156401	+	77	4	0.268041
TCF7L1	->	Xetrov90024287m.g-sp5	Chr09	62978527	62978539	+	77	4	0.268041
TCF7L1	->	Xetrov90024287m.g-sp5	Chr09	62978748	62978760	-	77	4	0.268041
TCF7L1	->	Xetrov90024287m.g-sp5	Chr09	62978552	62978564	-	77	4	0.268041
TCF7L1	->	Xetrov90025580m.g-foxj1	Chr10	36508372	36508384	+	77	4	0.268041
TCF7L1	->	Xetrov90001986m.g-trabd2a	Chr01	101027218	101027230	+	77	4	0.268041
TCF7L1	->	Xetrov90007639m.g-msx2	Chr03	33044088	33044100	+	77	4	0.268041
TCF7L1	->	Xetrov90013286m.g-insm1	Chr05	24682850	24682862	-	77	4	0.268041
TCF7L1	->	Xetrov90017466m.g-dkk1	Chr07	5623895	5623907	+	77	4	0.268041
TCF7L1	->	Xetrov90006715m.g-cdx2	Chr02	152148847	152148859	+	77	4	0.268041
TCF7L1	->	Xetrov90008919m.g-mespa	Chr03	99058627	99058639	+	77	4	0.268041
TCF7L1	->	Xetrov90000496m.g-msx1	Chr01	18947092	18947104	+	77	4	0.268041
TCF7L1	->	Xetrov90020390m.g-cdx4	Chr08	25860415	25860427	-	77	4	0.268041
TCF7L1	->	Xetrov90020390m.g-cdx4	Chr08	25860244	25860256	-	77	4	0.268041
TCF7L1	->	Xetrov90007180m.g-cdx1	Chr03	7370633	7370645	-	77	4	0.268041
TCF7L1	->	Xetrov90004709m.g-hnf1b	Chr02	48890564	48890576	-	77	4	0.268041
TCF7L1	->	Xetrov90015181m.g-msgn1	Chr05	137881048	137881060	-	77	4	0.268041
TCF7L1	->	Xetrov90015181m.g-msgn1	Chr05	137888092	137888104	+	77	4	0.268041
TCF7L1	->	Xetrov90008680m.g-foxb1	Chr03	86531500	86531512	-	77	4	0.268041
TCF7L1	->	Xetrov90003276m.g-znf608	Chr01	160287239	160287251	+	77	4	0.268041
TCF7L1	->	Xetrov90016033m.g-sp8	Chr06	42717260	42717272	+	77	4	0.268041
TCF7L1	->	Xetrov90003276m.g-znf608	Chr01	160351558	160351570	-	77	4	0.268041
TCF7L1	->	Xetrov90000496m.g-msx1	Chr01	18903404	18903416	+	77	4	0.268041
TCF7L1	->	Xetrov90015888m.g-tril	Chr06	31910558	31910570	-	77	4	0.268041
TCF7L1	->	Xetrov90001679m.g-hcn2	Chr01	86613969	86613981	-	77	5	0.21875
TCF7L1	->	Xetrov90000640m.g-commd8	Chr01	29342110	29342122	-	77	5	0.21875
TCF7L1	->	Xetrov90000755m.g-stox2-like	Chr01	35791900	35791912	-	77	5	0.21875
TCF7L1	->	Xetrov90023664m.g-Xetrov90023664m.g	Chr09	29756943	29756955	+	77	5	0.21875
TCF7L1	->	Xetrov90018896m.g-espn-like.2	Chr07	90974340	90974352	-	77	5	0.21875
TCF7L1	->	Xetrov90009890m.g-Xetrov90009890m.g	Chr03	131296703	131296715	+	77	5	0.21875
TCF7L1	->	Xetrov90011771m.g-itgb3bp-like	Chr04	78497239	78497251	+	77	5	0.21875
TCF7L1	->	Xetrov90020285m.g-wnt11-like.1	Chr08	22610986	22610998	-	77	9	0.595238
TCF7L1	->	Xetrov90020285m.g-wnt11-like.1	Chr08	22611373	22611385	-	77	9	0.595238
TCF7L1	->	Xetrov90017544m.g-fgfr2	Chr07	10938994	10939006	+	77	9	0.595238
TCF7L1	->	Xetrov90017544m.g-fgfr2	Chr07	10947181	10947193	+	77	9	0.595238
TCF7L1	->	Xetrov90021030m.g-meis3	Chr08	58927003	58927015	-	77	9	0.595238
TCF7L1	->	Xetrov90021030m.g-meis3	Chr08	58930787	58930799	-	77	9	0.595238
TCF7L1	->	Xetrov90008775m.g-tmod3	Chr03	92414143	92414155	+	77	9	0.595238
TCF7L1	->	Xetrov90023203m.g-epn1	Chr09	12617641	12617653	-	77	9	0.595238
TCF7L1	->	Xetrov90001029m.g-spry1	Chr01	56205516	56205528	-	77	9	0.595238
TCF7L1	->	Xetrov90001029m.g-spry1	Chr01	56205303	56205315	-	77	9	0.595238
TCF7L1	->	Xetrov90007907m.g-dusp6	Chr03	45501986	45501998	-	77	9	0.595238
TCF7L1	->	Xetrov90006145m.g-slc25a30	Chr02	130677985	130677997	+	77	9	0.595238
TCF7L1	->	Xetrov90006082m.g-klf5	Chr02	123816032	123816044	-	77	9	0.595238
TCF7L1	->	Xetrov90002323m.g-gas1	Chr01	122936893	122936905	-	77	9	0.595238
TCF7L1	->	Xetrov90027246m.g-nr6a1	scaffold_22	1305334	1305346	-	77	9	0.595238
TCF7L1	->	Xetrov90028499m.g-rara	scaffold_39	643699	643711	+	77	9	0.595238
TCF7L1	->	Xetrov90028499m.g-rara	scaffold_39	649008	649020	+	77	9	0.595238
TCF7L1	->	Xetrov90009212m.g-znf703	Chr03	114951266	114951278	+	77	9	0.595238
TCF7L1	->	Xetrov90001029m.g-spry1	Chr01	56261495	56261507	-	77	9	0.595238
TCF7L1	->	Xetrov90000295m.g-adam33	Chr01	10062234	10062246	-	77	9	0.595238
TCF7L1	->	Xetrov90002695m.g-sart3	Chr01	132856767	132856779	+	77	9	0.595238
TCF7L1	->	Xetrov90008604m.g-anxa2	Chr03	83835182	83835194	+	77	9	0.595238
TCF7L1	->	Xetrov90008775m.g-tmod3	Chr03	92429759	92429771	+	77	9	0.595238
TCF7L1	->	Xetrov90013424m.g-sgk1	Chr05	35033705	35033717	+	77	9	0.595238
TCF7L1	->	Xetrov90001029m.g-spry1	Chr01	56204801	56204813	+	77	9	0.595238
TCF7L1	->	Xetrov90019388m.g-cdknx	Chr07	109539976	109539988	-	77	9	0.595238
TCF7L1	->	Xetrov90021030m.g-meis3	Chr08	58919145	58919157	-	77	9	0.595238
TCF7L1	->	Xetrov90007907m.g-dusp6	Chr03	45505966	45505978	+	77	9	0.595238
TCF7L1	->	Xetrov90019026m.g-LOC100493944-like	Chr07	96511314	96511326	+	77	9	0.595238
TCF7L1	->	Xetrov90013424m.g-sgk1	Chr05	35035520	35035532	-	77	9	0.595238
TCF7L1	->	Xetrov90008233m.g-celsr1	Chr03	64984432	64984444	+	77	9	0.595238
TCF7L1	->	Xetrov90001029m.g-spry1	Chr01	56240020	56240032	-	77	9	0.595238
TCF7L1	->	Xetrov90001029m.g-spry1	Chr01	56240037	56240049	+	77	9	0.595238
TCF7L1	->	Xetrov90000668m.g-LOC100124862	Chr01	30829772	30829784	+	77	9	0.595238
TCF7L1	->	Xetrov90009212m.g-znf703	Chr03	114873465	114873477	-	77	9	0.595238
TCF7L1	->	Xetrov90009212m.g-znf703	Chr03	114872763	114872775	+	77	9	0.595238
TCF7L1	->	Xetrov90006932m.g-fzd4	Chr02	165129389	165129401	+	77	9	0.595238
TCF7L1	->	Xetrov90018906m.g-LOC100495414	Chr07	91367487	91367499	-	77	9	0.595238
TCF7L1	->	Xetrov90018906m.g-LOC100495414	Chr07	91368074	91368086	-	77	9	0.595238
TCF7L1	->	Xetrov90018906m.g-LOC100495414	Chr07	91373902	91373914	-	77	9	0.595238
TCF7L1	->	Xetrov90018906m.g-LOC100495414	Chr07	91373950	91373962	+	77	9	0.595238
TCF7L1	->	Xetrov90019388m.g-cdknx	Chr07	109557799	109557811	+	77	9	0.595238
TCF7L1	->	Xetrov90017544m.g-fgfr2	Chr07	10927556	10927568	+	77	9	0.595238
TCF7L1	->	Xetrov90017544m.g-fgfr2	Chr07	10927459	10927471	-	77	9	0.595238
TCF7L1	->	Xetrov90017544m.g-fgfr2	Chr07	10940276	10940288	-	77	9	0.595238
TCF7L1	->	Xetrov90018906m.g-LOC100495414	Chr07	91366735	91366747	-	77	9	0.595238
TCF7L1	->	Xetrov90018906m.g-LOC100495414	Chr07	91366566	91366578	-	77	9	0.595238
TCF7L1	->	Xetrov90018906m.g-LOC100495414	Chr07	91375143	91375155	-	77	9	0.595238
TCF7L1	->	Xetrov90018906m.g-LOC100495414	Chr07	91375191	91375203	+	77	9	0.595238
TCF7L1	->	Xetrov90021030m.g-meis3	Chr08	58886010	58886022	+	77	9	0.595238
TCF7L1	->	Xetrov90009212m.g-znf703	Chr03	114856189	114856201	-	77	9	0.595238
TCF7L1	->	Xetrov90009212m.g-znf703	Chr03	114856513	114856525	-	77	9	0.595238
TCF7L1	->	Xetrov90009212m.g-znf703	Chr03	114876173	114876185	+	77	9	0.595238
TCF7L1	->	Xetrov90009212m.g-znf703	Chr03	114908011	114908023	+	77	9	0.595238
TCF7L1	->	Xetrov90016415m.g-Xetrov90016415m.g	Chr06	73875197	73875209	-	77	9	0.595238
TCF7L1	->	Xetrov90018907m.g-LOC733709	Chr07	91378160	91378172	-	77	9	0.595238
TCF7L1	->	Xetrov90000668m.g-LOC100124862	Chr01	30832343	30832355	+	77	9	0.595238
TCF7L1	->	Xetrov90000295m.g-adam33	Chr01	10023969	10023981	-	77	9	0.595238
TCF7L1	->	Xetrov90006932m.g-fzd4	Chr02	165125645	165125657	+	77	9	0.595238
TCF7L1	->	Xetrov90002323m.g-gas1	Chr01	122891309	122891321	+	77	9	0.595238
TCF7L1	->	Xetrov90002323m.g-gas1	Chr01	122891198	122891210	-	77	9	0.595238
TCF7L1	->	Xetrov90021030m.g-meis3	Chr08	58914294	58914306	+	77	9	0.595238
TCF7L1	->	Xetrov90001029m.g-spry1	Chr01	56216451	56216463	-	77	9	0.595238
TCF7L1	->	Xetrov90000268m.g-Xetrov90000268m.g	Chr01	9361160	9361172	-	77	11	0.3
TCF7L1	->	Xetrov90022794m.g-LOC100487159-like	Chr09	4618883	4618895	+	77	11	0.3
TCF7L1	->	Xetrov90012982m.g-Xetrov90012982m.g	Chr05	4399779	4399791	-	77	11	0.3
TCF7L1	->	Xetrov90011248m.g-irx3	Chr04	44420746	44420758	+	77	11	0.3
TCF7L1	->	Xetrov90011248m.g-irx3	Chr04	44519952	44519964	+	77	11	0.3
TCF7L1	->	Xetrov90025090m.g-nog	Chr10	18001081	18001093	-	77	11	0.3
TCF7L1	->	Xetrov90015966m.g-irx1	Chr06	37144628	37144640	-	77	11	0.3
TCF7L1	->	Xetrov90011248m.g-irx3	Chr04	44574882	44574894	-	77	11	0.3
TCF7L1	->	Xetrov90011248m.g-irx3	Chr04	44574665	44574677	-	77	11	0.3
TCF7L1	->	Xetrov90011248m.g-irx3	Chr04	44511452	44511464	-	77	11	0.3
TCF7L1	->	Xetrov90011248m.g-irx3	Chr04	44572143	44572155	+	77	11	0.3
TCF7L1	->	Xetrov90017637m.g-ventx3.2	Chr07	18596271	18596283	+	77	11	0.3
TCF7L1	->	Xetrov90025090m.g-nog	Chr10	17999532	17999544	-	77	11	0.3
TCF7L1	->	Xetrov90008197m.g-szl	Chr03	62139358	62139370	+	77	11	0.3
TCF7L1	->	Xetrov90006674m.g-stard13	Chr02	150058857	150058869	+	77	11	0.3
TCF7L1	->	Xetrov90006614m.g-nek3	Chr02	147256274	147256286	+	77	20	0.302326
TCF7L1	->	Xetrov90018447m.g-arhgap32-like	Chr07	66964776	66964788	-	77	20	0.302326
TCF7L1	->	Xetrov90002240m.g-cbwd2	Chr01	116761172	116761184	-	77	20	0.302326
TCF7L1	->	Xetrov90009568m.g-pkn1-like	Chr03	124285532	124285544	+	77	20	0.302326
TCF7L1	->	Xetrov90018418m.g-robo3	Chr07	64747741	64747753	-	77	20	0.302326
TCF7L1	->	Xetrov90013342m.g-wdpcp	Chr05	28624287	28624299	-	77	20	0.302326
TCF7L1	->	Xetrov90008179m.g-ndufa5	Chr03	60739166	60739178	+	77	20	0.302326
TCF7L1	->	Xetrov90024029m.g-pofut2	Chr09	50728568	50728580	-	77	20	0.302326
TCF7L1	->	Xetrov90013296m.g-Xetrov90013296m.g	Chr05	25178276	25178288	+	77	20	0.302326
TCF7L1	->	Xetrov90019896m.g-ak8	Chr08	7078083	7078095	+	77	20	0.302326
TCF7L1	->	Xetrov90002240m.g-cbwd2	Chr01	116779367	116779379	+	77	20	0.302326
TCF7L1	->	Xetrov90024754m.g-skap1	Chr10	4983889	4983901	-	77	20	0.302326
TCF7L1	->	Xetrov90000516m.g-LOC100489920-like	Chr01	20503423	20503435	+	77	20	0.302326
TCF7L1	->	Xetrov90000800m.g-mfap3l-like	Chr01	40654882	40654894	+	77	20	0.302326
TCF7L1	->	Xetrov90024754m.g-skap1	Chr10	4977639	4977651	+	77	20	0.302326
TCF7L1	->	Xetrov90013889m.g-LOC100496743	Chr05	62321531	62321543	+	77	22	0.254902
TCF7L1	->	Xetrov90027861m.g-Xetrov90027861m.g	scaffold_29	1094237	1094249	-	77	22	0.254902
TCF7L1	->	Xetrov90024142m.g-Xetrov90024142m.g	Chr09	56539757	56539769	-	77	22	0.254902
TCF7L1	->	Xetrov90009487m.g-tacc1-like	Chr03	121718485	121718497	-	77	22	0.254902
TCF7L1	->	Xetrov90009095m.g-LOC100495513-like	Chr03	108531336	108531348	+	77	22	0.254902
TCF7L1	->	Xetrov90014389m.g-hes1	Chr05	97048359	97048371	+	77	22	0.254902
TCF7L1	->	Xetrov90014800m.g-wwtr1	Chr05	119072392	119072404	+	77	22	0.254902
TCF7L1	->	Xetrov90028167m.g-LOC101732513-like	scaffold_337	81940	81952	-	77	22	0.254902
TCF7L1	->	Xetrov90017777m.g-slc25a28	Chr07	27117016	27117028	-	77	22	0.254902
TCF7L1	->	Xetrov90001480m.g-Xetrov90001480m.g	Chr01	81516713	81516725	+	77	22	0.254902
TCF7L1	->	Xetrov90005291m.g-celsr2	Chr02	76708470	76708482	+	77	22	0.254902
TCF7L1	->	Xetrov90006115m.g-elf1	Chr02	129018109	129018121	+	77	22	0.254902
TCF7L1	->	Xetrov90021154m.g-ism2	Chr08	61834673	61834685	+	77	22	0.254902
TCF7L1	->	Xetrov90029339m.g-Xetrov90029339m.g	scaffold_53	566910	566922	+	77	24	1
TCF7L1	->	Xetrov90029339m.g-Xetrov90029339m.g	scaffold_53	566935	566947	+	77	24	1
TCF7L1	->	Xetrov90020938m.g-LOC100488372	Chr08	56092318	56092330	-	77	24	1
TCF7L1	->	Xetrov90009909m.g-LOC101731170	Chr03	131658214	131658226	+	77	25	0.35
TCF7L1	->	Xetrov90016950m.g-LOC100495020-like	Chr06	108876103	108876115	+	77	25	0.35
TCF7L1	->	Xetrov90016950m.g-LOC100495020-like	Chr06	108870362	108870374	-	77	25	0.35
TCF7L1	->	Xetrov90000718m.g-Xetrov90000718m.g	Chr01	34286437	34286449	-	77	25	0.35
TCF7L1	->	Xetrov90009909m.g-LOC101731170	Chr03	131647185	131647197	+	77	25	0.35
TCF7L1	->	Xetrov90009909m.g-LOC101731170	Chr03	131648917	131648929	+	77	25	0.35
TCF7L1	->	Xetrov90009909m.g-LOC101731170	Chr03	131656009	131656021	-	77	25	0.35
TCF7L1	->	Xetrov90020394m.g-Xetrov90020394m.g	Chr08	25951813	25951825	-	77	25	0.35
TCF7L1	->	Xetrov90014230m.g-pou3f2	Chr05	86006875	86006887	-	77	25	0.35
TCF7L1	->	Xetrov90020394m.g-Xetrov90020394m.g	Chr08	25954405	25954417	-	77	25	0.35
TCF7L1	->	Xetrov90005582m.g-LOC100498628-like	Chr02	91049692	91049704	-	77	25	0.35
TCF7L1	->	Xetrov90004864m.g-pou3f1	Chr02	54036109	54036121	+	77	25	0.35
TCF7L1	->	Xetrov90023584m.g-Xetrov90023584m.g	Chr09	25678590	25678602	+	77	27	0.181818
TCF7L1	->	Xetrov90014825m.g-LOC100491450	Chr05	121422641	121422653	-	77	27	0.181818
TCF7L1	->	Xetrov90007552m.g-Xetrov90007552m.g	Chr03	28005793	28005805	-	77	27	0.181818
TCF7L1	->	Xetrov90009211m.g-unc5d-like.1	Chr03	114856189	114856201	-	77	27	0.181818
TCF7L1	->	Xetrov90009211m.g-unc5d-like.1	Chr03	114856513	114856525	-	77	27	0.181818
TCF7L1	->	Xetrov90009211m.g-unc5d-like.1	Chr03	114908011	114908023	+	77	27	0.181818
TCF7L1	->	Xetrov90003464m.g-ankrd32	Chr01	172104653	172104665	-	77	28	0.333333
TCF7L1	->	Xetrov90003464m.g-ankrd32	Chr01	172104684	172104696	-	77	28	0.333333
TCF7L1	->	Xetrov90013253m.g-slx4ip	Chr05	22743626	22743638	+	77	28	0.333333
TCF7L1	->	Xetrov90000890m.g-trim2	Chr01	45967788	45967800	+	77	28	0.333333
TCF7L1	->	Xetrov90006020m.g-Xetrov90006020m.g	Chr02	118124839	118124851	+	77	30	0.285714
TCF7L1	->	Xetrov90015624m.g-crem	Chr06	13404051	13404063	-	77	30	0.285714
TCF7L1	->	Xetrov90004622m.g-LOC100495015	Chr02	44007779	44007791	+	77	30	0.285714
TCF7L1	->	Xetrov90004622m.g-LOC100495015	Chr02	44008248	44008260	+	77	30	0.285714
TCF7L1	->	Xetrov90008142m.g-Xetrov90008142m.g	Chr03	58016379	58016391	+	77	30	0.285714
TCF7L1	->	Xetrov90005992m.g-fgf14	Chr02	116583069	116583081	-	77	30	0.285714
TCF7L1	->	Xetrov90005992m.g-fgf14	Chr02	116583011	116583023	+	77	30	0.285714
TCF7L1	->	Xetrov90018882m.g-kcnab2-like	Chr07	90245673	90245685	+	77	30	0.285714
TCF7L1	->	Xetrov90012435m.g-micall1	Chr04	111763316	111763328	+	77	31	0.273973
TCF7L1	->	Xetrov90019363m.g-Xetrov90019363m.g	Chr07	108710859	108710871	-	77	31	0.273973
TCF7L1	->	Xetrov90008858m.g-crtc3	Chr03	96897975	96897987	-	77	31	0.273973
TCF7L1	->	Xetrov90008616m.g-csk	Chr03	84510984	84510996	-	77	31	0.273973
TCF7L1	->	Xetrov90002813m.g-hps4	Chr01	140226425	140226437	-	77	31	0.273973
TCF7L1	->	Xetrov90019363m.g-Xetrov90019363m.g	Chr07	108711233	108711245	-	77	31	0.273973
TCF7L1	->	Xetrov90019363m.g-Xetrov90019363m.g	Chr07	108711170	108711182	+	77	31	0.273973
TCF7L1	->	Xetrov90019363m.g-Xetrov90019363m.g	Chr07	108711220	108711232	+	77	31	0.273973
TCF7L1	->	Xetrov90017730m.g-Xetrov90017730m.g	Chr07	23526377	23526389	-	77	31	0.273973
TCF7L1	->	Xetrov90003226m.g-znrf3	Chr01	157688296	157688308	-	77	31	0.273973
TCF7L1	->	Xetrov90005521m.g-usp32	Chr02	88940619	88940631	-	77	31	0.273973
TCF7L1	->	Xetrov90003341m.g-lhfpl2-like	Chr01	164146812	164146824	+	77	31	0.273973
TCF7L1	->	Xetrov90011835m.g-pik3r3	Chr04	81805451	81805463	+	77	31	0.273973
TCF7L1	->	Xetrov90002813m.g-hps4	Chr01	140226977	140226989	-	77	31	0.273973
TCF7L1	->	Xetrov90015685m.g-kiaa1217-like	Chr06	17768990	17769002	-	77	31	0.273973
TCF7L1	->	Xetrov90019363m.g-Xetrov90019363m.g	Chr07	108731309	108731321	+	77	31	0.273973
TCF7L1	->	Xetrov90025274m.g-b4galt6	Chr10	28410768	28410780	-	77	31	0.273973
TCF7L1	->	Xetrov90015612m.g-wdr60	Chr06	11305561	11305573	-	77	31	0.273973
TCF7L1	->	Xetrov90019363m.g-Xetrov90019363m.g	Chr07	108723546	108723558	-	77	31	0.273973
TCF7L1	->	Xetrov90019363m.g-Xetrov90019363m.g	Chr07	108723520	108723532	-	77	31	0.273973
TCF7L1	->	Xetrov90008328m.g-sema3a	Chr03	70788016	70788028	+	77	31	0.273973
TCF7L1	->	Xetrov90008328m.g-sema3a	Chr03	70788062	70788074	-	77	31	0.273973
TCF7L1	->	Xetrov90015169m.g-mycn	Chr05	137066028	137066040	-	77	31	0.273973
TCF7L1	->	Xetrov90019363m.g-Xetrov90019363m.g	Chr07	108757935	108757947	+	77	31	0.273973
TCF7L1	->	Xetrov90019363m.g-Xetrov90019363m.g	Chr07	108757889	108757901	+	77	31	0.273973
TCF7L1	->	Xetrov90000647m.g-LOC100491488-like	Chr01	29705996	29706008	-	77	31	0.273973
TCF7L1	->	Xetrov90020046m.g-irak1	Chr08	12291559	12291571	-	77	31	0.273973
TCF7L1	->	Xetrov90020046m.g-irak1	Chr08	12291640	12291652	-	77	31	0.273973
TCF7L1	->	Xetrov90015169m.g-mycn	Chr05	136905015	136905027	-	77	31	0.273973
TCF7L1	->	Xetrov90014024m.g-man1a1	Chr05	71205179	71205191	+	77	31	0.273973
TCF7L1	->	Xetrov90019363m.g-Xetrov90019363m.g	Chr07	108720620	108720632	-	77	31	0.273973
TCF7L1	->	Xetrov90019363m.g-Xetrov90019363m.g	Chr07	108720545	108720557	+	77	31	0.273973
TCF7L1	->	Xetrov90026967m.g-Xetrov90026967m.g	scaffold_195	80089	80101	-	77	31	0.273973
TCF7L1	->	Xetrov90008328m.g-sema3a	Chr03	70781891	70781903	+	77	31	0.273973
TCF7L1	->	Xetrov90010380m.g-hipk3	Chr04	9247226	9247238	+	77	31	0.273973
TCF7L1	->	Xetrov90006376m.g-Xetrov90006376m.g	Chr02	138960815	138960827	+	77	42	0.352941
TCF7L1	->	Xetrov90005540m.g-mmp28	Chr02	89631844	89631856	-	77	42	0.352941
TCF7L1	->	Xetrov90025908m.g-gcnt7	scaffold_113	254441	254453	-	77	42	0.352941
TCF7L1	->	Xetrov90025908m.g-gcnt7	scaffold_113	252665	252677	+	77	42	0.352941
TCF7L1	->	Xetrov90009276m.g-Xetrov90009276m.g	Chr03	116915330	116915342	-	77	42	0.352941
TCF7L1	->	Xetrov90003655m.g-gdnf	Chr01	184501807	184501819	+	77	42	0.352941
TCF7L1	->	Xetrov90008137m.g-foxp2	Chr03	57819950	57819962	-	77	42	0.352941
TCF7L1	->	Xetrov90020985m.g-LOC100496861	Chr08	57576725	57576737	+	77	42	0.352941
TCF7L1	->	Xetrov90008918m.g-LOC101732842	Chr03	99050663	99050675	+	77	42	0.352941
TCF7L1	->	Xetrov90015002m.g-grk7	Chr05	125947690	125947702	-	77	42	0.352941
TCF7L1	->	Xetrov90015002m.g-grk7	Chr05	125947344	125947356	+	77	42	0.352941
TCF7L1	->	Xetrov90015002m.g-grk7	Chr05	125947715	125947727	-	77	42	0.352941
TCF7L1	->	Xetrov90002292m.g-foxb2	Chr01	119963705	119963717	+	77	42	0.352941
TCF7L1	->	Xetrov90011876m.g-trabd2b	Chr04	84327859	84327871	+	77	42	0.352941
TCF7L1	->	Xetrov90011876m.g-trabd2b	Chr04	84327647	84327659	-	77	42	0.352941
TCF7L1	->	Xetrov90010208m.g-fgf4	Chr04	4842285	4842297	+	77	42	0.352941
TCF7L1	->	Xetrov90005222m.g-Xetrov90005222m.g	Chr02	71804859	71804871	-	77	56	0.272727
TCF7L1	->	Xetrov90019908m.g-Xetrov90019908m.g	Chr08	7266020	7266032	-	77	56	0.272727
TCF7L1	->	Xetrov90028452m.g-LOC100495764	scaffold_384	112977	112989	+	77	56	0.272727
TCF7L1	->	Xetrov90008289m.g-kmt2e-like	Chr03	67764499	67764511	+	77	57	0.304348
TCF7L1	->	Xetrov90005644m.g-Xetrov90005644m.g	Chr02	95135031	95135043	-	77	57	0.304348
TCF7L1	->	Xetrov90005031m.g-foxp4	Chr02	62733566	62733578	-	77	57	0.304348
TCF7L1	->	Xetrov90005031m.g-foxp4	Chr02	62733535	62733547	+	77	57	0.304348
TCF7L1	->	Xetrov90005031m.g-foxp4	Chr02	62748824	62748836	-	77	57	0.304348
TCF7L1	->	Xetrov90024433m.g-lypd6	Chr09	71778189	71778201	-	77	57	0.304348
TCF7L1	->	Xetrov90023285m.g-Xetrov90023285m.g	Chr09	14653848	14653860	+	77	57	0.304348
TCF7L1	->	Xetrov90010733m.g-lrrc36	Chr04	26183261	26183273	-	77	57	0.304348
TCF7L1	->	Xetrov90011505m.g-zfhx3	Chr04	63083646	63083658	+	77	57	0.304348
TCF7L1	->	Xetrov90010480m.g-LOC100489083-like.1	Chr04	13248377	13248389	-	77	60	0.25
TCF7L1	->	Xetrov90001030m.g-Xetrov90001030m.g	Chr01	56326524	56326536	+	77	60	0.25
TCF7L1	->	Xetrov90025378m.g-dlgap4	Chr10	31312780	31312792	-	77	61	0.4
TCF7L1	->	Xetrov90011085m.g-lrrc56	Chr04	39482126	39482138	-	77	61	0.4
TCF7L1	->	Xetrov90019633m.g-fcgbp	Chr07	116585432	116585444	+	77	61	0.4
TCF7L1	->	Xetrov90025677m.g-wdr16	Chr10	39024648	39024660	-	77	61	0.4
TCF7L1	->	Xetrov90004817m.g-Xetrov90004817m.g	Chr02	52583718	52583730	+	77	61	0.4
TCF7L1	->	Xetrov90018649m.g-LOC100488469	Chr07	76628793	76628805	+	77	61	0.4
TCF7L1	->	Xetrov90019682m.g-Xetrov90019682m.g	Chr08	540487	540499	+	77	61	0.4
TCF7L1	->	Xetrov90000895m.g-Xetrov90000895m.g	Chr01	46110401	46110413	+	77	61	0.4
TCF7L1	->	Xetrov90003358m.g-sv2c	Chr01	165360764	165360776	+	77	64	0.222222
TCF7L1	->	Xetrov90029927m.g-sox6	scaffold_66	44051	44063	+	77	64	0.222222
TCF7L1	->	Xetrov90015502m.g-Xetrov90015502m.g	Chr06	4230222	4230234	-	77	66	0.266667
TCF7L1	->	Xetrov90015502m.g-Xetrov90015502m.g	Chr06	4229862	4229874	+	77	66	0.266667
TCF7L1	->	Xetrov90007936m.g-socs2	Chr03	46801022	46801034	+	77	66	0.266667
TCF7L1	->	Xetrov90013396m.g-Xetrov90013396m.g	Chr05	32923969	32923981	-	77	66	0.266667
TCF7L1	->	Xetrov90013396m.g-Xetrov90013396m.g	Chr05	32924079	32924091	+	77	66	0.266667
TCF7L1	->	Xetrov90012563m.g-camkv	Chr04	116197634	116197646	-	77	66	0.266667
TCF7L1	->	Xetrov90001611m.g-LOC100493989	Chr01	85651692	85651704	+	77	77	1
TCF7L1	->	Xetrov90001611m.g-LOC100493989	Chr01	85651623	85651635	+	77	77	1
TCF7L1	->	Xetrov90020064m.g-Xetrov90020064m.g	Chr08	13948040	13948052	+	77	77	1
TCF7L1	->	Xetrov90020064m.g-Xetrov90020064m.g	Chr08	13947960	13947972	+	77	77	1
TCF7L1	->	Xetrov90020064m.g-Xetrov90020064m.g	Chr08	13947925	13947937	-	77	77	1
TCF7L1	->	Xetrov90020064m.g-Xetrov90020064m.g	Chr08	13947836	13947848	+	77	77	1
TCF7L1	->	Xetrov90020064m.g-Xetrov90020064m.g	Chr08	13947885	13947897	-	77	77	1
TCF7L1	->	Xetrov90005679m.g-camkk1-like.1	Chr02	97922979	97922991	-	77	77	1
TCF7L1	->	Xetrov90005679m.g-camkk1-like.1	Chr02	97922990	97923002	+	77	77	1
TCF7L1	->	Xetrov90014107m.g-Xetrov90014107m.g	Chr05	77213287	77213299	-	77	79	0.235294
TCF7L1	->	Xetrov90008847m.g-Xetrov90008847m.g	Chr03	96343101	96343113	-	77	79	0.235294
TCF7L1	->	Xetrov90008847m.g-Xetrov90008847m.g	Chr03	96344968	96344980	-	77	79	0.235294
TCF7L1	->	Xetrov90020206m.g-Xetrov90020206m.g	Chr08	18117952	18117964	+	77	79	0.235294
TCF7L1	->	Xetrov90018507m.g-Xetrov90018507m.g	Chr07	69394271	69394283	-	77	79	0.235294
TCF7L1	->	Xetrov90023661m.g-Xetrov90023661m.g	Chr09	29684142	29684154	-	78	29	0.222222
TCF7L1	->	Xetrov90015278m.g-Xetrov90015278m.g	Chr05	143616181	143616193	+	78	29	0.222222
TCF7L1	->	Xetrov90015278m.g-Xetrov90015278m.g	Chr05	143597261	143597273	+	78	29	0.222222
TCF7L1	->	Xetrov90016629m.g-Xetrov90016629m.g	Chr06	88992942	88992954	+	78	62	0.192308
TCF7L1	->	Xetrov90016629m.g-Xetrov90016629m.g	Chr06	89053289	89053301	+	78	62	0.192308
TCF7L1	->	Xetrov90012219m.g-henmt1	Chr04	102265131	102265143	-	78	62	0.192308
TCF7L1	->	Xetrov90013669m.g-bcl2l11	Chr05	50294206	50294218	-	78	62	0.192308
TCF7L1	->	Xetrov90014664m.g-ccdc150	Chr05	111034978	111034990	-	78	62	0.192308
TCF7L1	->	Xetrov90005991m.g-Xetrov90005991m.g	Chr02	116295688	116295700	+	78	62	0.192308
TCF7L1	->	Xetrov90015887m.g-cpvl	Chr06	31867935	31867947	+	79	3	0.285714
TCF7L1	->	Xetrov90005782m.g-tmem47	Chr02	103814682	103814694	-	79	3	0.285714
TCF7L1	->	Xetrov90006006m.g-clybl	Chr02	117488966	117488978	+	79	3	0.285714
TCF7L1	->	Xetrov90003013m.g-txnrd2	Chr01	146340118	146340130	+	79	3	0.285714
TCF7L1	->	Xetrov90029266m.g-Xetrov90029266m.g	scaffold_510	41329	41341	-	79	10	0.235294
TCF7L1	->	Xetrov90018917m.g-Xetrov90018917m.g	Chr07	91745162	91745174	+	79	10	0.235294
TCF7L1	->	Xetrov90008052m.g-phlda1	Chr03	51754118	51754130	-	79	10	0.235294
TCF7L1	->	Xetrov90014436m.g-gmnc-like	Chr05	99437595	99437607	+	79	10	0.235294
TCF7L1	->	Xetrov90006036m.g-sox21-like.2	Chr02	119227934	119227946	+	79	11	0.266667
TCF7L1	->	Xetrov90011248m.g-irx3	Chr04	44496458	44496470	-	79	11	0.266667
TCF7L1	->	Xetrov90020235m.g-LOC101732882	Chr08	18654383	18654395	+	79	11	0.266667
TCF7L1	->	Xetrov90013798m.g-prr18	Chr05	58698168	58698180	+	79	11	0.266667
TCF7L1	->	Xetrov90016428m.g-Xetrov90016428m.g	Chr06	74882812	74882824	-	79	28	0.222222
TCF7L1	->	Xetrov90010731m.g-Xetrov90010731m.g	Chr04	26095765	26095777	+	79	28	0.222222
TCF7L1	->	Xetrov90023568m.g-Xetrov90023568m.g	Chr09	24939467	24939479	-	79	44	0.214286
TCF7L1	->	Xetrov90000693m.g-dlc1	Chr01	31894490	31894502	-	79	44	0.214286
TCF7L1	->	Xetrov90016795m.g-atp6v1h	Chr06	99920923	99920935	+	79	44	0.214286
TCF7L1	->	Xetrov90000693m.g-dlc1	Chr01	31864742	31864754	-	79	44	0.214286
TCF7L1	->	Xetrov90004970m.g-Xetrov90004970m.g	Chr02	60089631	60089643	+	79	49	0.222222
TCF7L1	->	Xetrov90012087m.g-Xetrov90012087m.g	Chr04	95197367	95197379	-	79	49	0.222222
TCF7L1	->	Xetrov90023962m.g-Xetrov90023962m.g	Chr09	47402793	47402805	+	79	51	0.1875
TCF7L1	->	Xetrov90015600m.g-Xetrov90015600m.g	Chr06	9847031	9847043	+	79	51	0.1875
TCF7L1	->	Xetrov90006420m.g-hdac7	Chr02	140993200	140993212	+	79	51	0.1875
TCF7L1	->	Xetrov90006420m.g-hdac7	Chr02	140993060	140993072	+	79	51	0.1875
TCF7L1	->	Xetrov90015038m.g-Xetrov90015038m.g	Chr05	127332616	127332628	-	79	60	0.375
TCF7L1	->	Xetrov90015038m.g-Xetrov90015038m.g	Chr05	127332576	127332588	-	79	60	0.375
TCF7L1	->	Xetrov90006035m.g-abcc4	Chr02	119081426	119081438	-	79	60	0.375
TCF7L1	->	Xetrov90027120m.g-LOC101732569	scaffold_2092	1729	1741	-	79	60	0.375
TCF7L1	->	Xetrov90006048m.g-slitrk1	Chr02	121451166	121451178	+	79	66	0.454545
TCF7L1	->	Xetrov90013298m.g-nkx2-2	Chr05	25220928	25220940	+	79	66	0.454545
TCF7L1	->	Xetrov90013396m.g-Xetrov90013396m.g	Chr05	32737918	32737930	+	79	66	0.454545
TCF7L1	->	Xetrov90006089m.g-pcdh9	Chr02	124516675	124516687	-	79	66	0.454545
TCF7L1	->	Xetrov90013396m.g-Xetrov90013396m.g	Chr05	32732150	32732162	+	79	66	0.454545
TCF7L1	->	Xetrov90001372m.g-prdm8	Chr01	76514517	76514529	+	79	66	0.454545
TCF7L1	->	Xetrov90013396m.g-Xetrov90013396m.g	Chr05	32794719	32794731	-	79	66	0.454545
TCF7L1	->	Xetrov90013396m.g-Xetrov90013396m.g	Chr05	32794846	32794858	+	79	66	0.454545
TCF7L1	->	Xetrov90015700m.g-mllt10-like	Chr06	18818298	18818310	-	79	81	0.357143
TCF7L1	->	Xetrov90003572m.g-Xetrov90003572m.g	Chr01	178673796	178673808	-	79	81	0.357143
TCF7L1	->	Xetrov90026705m.g-fam204a-like	scaffold_169	74580	74592	-	79	81	0.357143
TCF7L1	->	Xetrov90026705m.g-fam204a-like	scaffold_169	77980	77992	+	79	81	0.357143
TCF7L1	->	Xetrov90015700m.g-mllt10-like	Chr06	18823320	18823332	+	79	81	0.357143
TCF7L1	->	Xetrov90015640m.g-arhgap12-like	Chr06	14796809	14796821	+	79	81	0.357143
TCF7L1	->	Xetrov90012149m.g-pbx1	Chr04	98239039	98239051	+	79	81	0.357143
TCF7L1	->	Xetrov90015700m.g-mllt10-like	Chr06	18874389	18874401	+	79	81	0.357143
TCF7L1	->	Xetrov90010682m.g-dpy19l3	Chr04	21525690	21525702	-	80	8	0.222222
TCF7L1	->	Xetrov90024552m.g-zranb3-like.2	Chr09	79023486	79023498	-	80	8	0.222222
TCF7L1	->	Xetrov90021206m.g-gpr68	Chr08	65989937	65989949	+	80	40	0.2
TCF7L1	->	Xetrov90021206m.g-gpr68	Chr08	66013229	66013241	-	80	40	0.2
TCF7L1	->	Xetrov90002638m.g-LOC100495683	Chr01	131213581	131213593	-	80	40	0.2
TCF7L1	->	Xetrov90006090m.g-Xetrov90006090m.g	Chr02	125212098	125212110	-	81	28	0.230769
TCF7L1	->	Xetrov90000890m.g-trim2	Chr01	45960807	45960819	-	81	28	0.230769
TCF7L1	->	Xetrov90024009m.g-LOC100492177-like	Chr09	49782007	49782019	-	81	28	0.230769
TCF7L1	->	Xetrov90021016m.g-Xetrov90021016m.g	Chr08	58463028	58463040	-	81	29	1
TCF7L1	->	Xetrov90021016m.g-Xetrov90021016m.g	Chr08	58463206	58463218	-	81	29	1
TCF7L1	->	Xetrov90021016m.g-Xetrov90021016m.g	Chr08	58464250	58464262	+	81	29	1
TCF7L1	->	Xetrov90023653m.g-LOC101732727	Chr09	29578481	29578493	-	81	29	1
TCF7L1	->	Xetrov90009493m.g-LOC101732995	Chr03	121771608	121771620	-	81	41	0.5
TCF7L1	->	Xetrov90009493m.g-LOC101732995	Chr03	121771633	121771645	-	81	41	0.5
TCF7L1	->	Xetrov90003216m.g-Xetrov90003216m.g	Chr01	156841264	156841276	-	81	41	0.5
TCF7L1	->	Xetrov90003216m.g-Xetrov90003216m.g	Chr01	156841209	156841221	-	81	41	0.5
TCF7L1	->	Xetrov90008292m.g-Xetrov90008292m.g	Chr03	67865000	67865012	-	81	73	0.4
TCF7L1	->	Xetrov90000489m.g-LOC100493887	Chr01	18567330	18567342	+	81	73	0.4
TCF7L1	->	Xetrov90000782m.g-hand2	Chr01	39368238	39368250	-	81	82	0.428571
TCF7L1	->	Xetrov90028230m.g-Xetrov90028230m.g	scaffold_348	137543	137555	+	81	82	0.428571
TCF7L1	->	Xetrov90018556m.g-Xetrov90018556m.g	Chr07	72376137	72376149	-	81	82	0.428571
TCF7L1	->	Xetrov90014689m.g-ephb3	Chr05	111718375	111718387	+	82	54	0.272727
TCF7L1	->	Xetrov90006377m.g-tfcp2	Chr02	138992557	138992569	+	82	54	0.272727
TCF7L1	->	Xetrov90008104m.g-prickle1	Chr03	55257388	55257400	+	82	54	0.272727
TCF7L1	->	Xetrov90015502m.g-Xetrov90015502m.g	Chr06	4235605	4235617	-	82	66	0.5
TCF7L1	->	Xetrov90015502m.g-Xetrov90015502m.g	Chr06	4235169	4235181	+	82	66	0.5
TCF7L1	->	Xetrov90019250m.g-Xetrov90019250m.g	Chr07	104247300	104247312	+	82	66	0.5
TCF7L1	->	Xetrov90027837m.g-LOC100487119	scaffold_288	67594	67606	+	82	71	0.333333
TCF7L1	->	Xetrov90014571m.g-skil	Chr05	107704679	107704691	-	82	71	0.333333
TCF7L1	->	Xetrov90009429m.g-Xetrov90009429m.g	Chr03	120667610	120667622	+	82	79	0.4
TCF7L1	->	Xetrov90018703m.g-LOC101732869-like	Chr07	79858840	79858852	-	82	79	0.4
TCF7L1	->	Xetrov90005387m.g-LOC100216114	Chr02	82352019	82352031	+	84	15	1
TCF7L1	->	Xetrov90028285m.g-Xetrov90028285m.g	scaffold_359	135059	135071	-	84	15	1
TCF7L1	->	Xetrov90024442m.g-orc4	Chr09	72069772	72069784	+	84	21	0.192308
TCF7L1	->	Xetrov90024715m.g-cwc25	Chr10	3817613	3817625	-	84	21	0.192308
TCF7L1	->	Xetrov90008603m.g-sin3a	Chr03	83783746	83783758	+	84	21	0.192308
TCF7L1	->	Xetrov90015443m.g-LOC101732837	Chr06	922644	922656	+	84	21	0.192308
TCF7L1	->	Xetrov90015443m.g-LOC101732837	Chr06	922905	922917	+	84	21	0.192308
TCF7L1	->	Xetrov90013175m.g-msh6	Chr05	17125955	17125967	-	84	21	0.192308
TCF7L1	->	Xetrov90006136m.g-serp2	Chr02	130364625	130364637	-	84	26	0.4
TCF7L1	->	Xetrov90024719m.g-tbkbp1-like	Chr10	3890305	3890317	-	84	26	0.4
TCF7L1	->	Xetrov90011995m.g-glul-like.1	Chr04	90100927	90100939	+	84	32	0.666667
TCF7L1	->	Xetrov90020673m.g-LOC100489507	Chr08	48150749	48150761	-	84	32	0.666667
TCF7L1	->	Xetrov90008950m.g-LOC101733854	Chr03	101173344	101173356	-	85	11	0.235294
TCF7L1	->	Xetrov90023121m.g-rasd1	Chr09	9891380	9891392	-	85	11	0.235294
TCF7L1	->	Xetrov90025090m.g-nog	Chr10	17954128	17954140	-	85	11	0.235294
TCF7L1	->	Xetrov90015621m.g-fzd8	Chr06	13148538	13148550	-	85	11	0.235294
TCF7L1	->	Xetrov90008950m.g-LOC101733854	Chr03	101193472	101193484	-	85	11	0.235294
TCF7L1	->	Xetrov90006824m.g-Xetrov90006824m.g	Chr02	157694566	157694578	-	85	82	0.25
TCF7L1	->	Xetrov90003879m.g-Xetrov90003879m.g	Chr02	879465	879477	+	85	82	0.25
TCF7L1	->	Xetrov90003943m.g-Xetrov90003943m.g	Chr02	4347994	4348006	+	85	82	0.25
TCF7L1	->	Xetrov90017466m.g-dkk1	Chr07	5670437	5670449	-	86	4	0.290323
TCF7L1	->	Xetrov90002828m.g-mn1	Chr01	141125775	141125787	-	86	4	0.290323
TCF7L1	->	Xetrov90014299m.g-Xetrov90014299m.g	Chr05	89838054	89838066	+	86	4	0.290323
TCF7L1	->	Xetrov90013793m.g-t2	Chr05	58530298	58530310	+	86	4	0.290323
TCF7L1	->	Xetrov90013793m.g-t2	Chr05	58530108	58530120	+	86	4	0.290323
TCF7L1	->	Xetrov90013793m.g-t2	Chr05	58529607	58529619	-	86	4	0.290323
TCF7L1	->	Xetrov90021775m.g-LOC100495677-like	Chr08	93800951	93800963	+	86	4	0.290323
TCF7L1	->	Xetrov90018345m.g-LOC101732270	Chr07	59439586	59439598	+	86	4	0.290323
TCF7L1	->	Xetrov90020995m.g-LOC100145695	Chr08	57809857	57809869	+	86	4	0.290323
TCF7L1	->	Xetrov90014299m.g-Xetrov90014299m.g	Chr05	89754679	89754691	+	86	4	0.290323
TCF7L1	->	Xetrov90016198m.g-Xetrov90016198m.g	Chr06	55287179	55287191	+	86	4	0.290323
TCF7L1	->	Xetrov90002387m.g-ror2	Chr01	126769741	126769753	+	86	4	0.290323
TCF7L2	->	Xetrov90014777m.g-plscr1	Chr05	117955506	117955518	-	0	1	0.205882
TCF7L2	->	Xetrov90014777m.g-plscr1	Chr05	117955352	117955364	-	0	1	0.205882
TCF7L2	->	Xetrov90014777m.g-plscr1	Chr05	117923616	117923628	+	0	1	0.205882
TCF7L2	->	Xetrov90014777m.g-plscr1	Chr05	117923629	117923641	+	0	1	0.205882
TCF7L2	->	Xetrov90015869m.g-cdkal1	Chr06	30067758	30067770	-	0	1	0.205882
TCF7L2	->	Xetrov90005165m.g-atp1b1	Chr02	68505848	68505860	+	0	1	0.205882
TCF7L2	->	Xetrov90005442m.g-LOC734071	Chr02	85616594	85616606	-	0	1	0.205882
TCF7L2	->	Xetrov90003531m.g-smim15	Chr01	176506679	176506691	+	0	1	0.205882
TCF7L2	->	Xetrov90005165m.g-atp1b1	Chr02	68478057	68478069	+	0	1	0.205882
[truncated: 199,157+ more rows]
