# Supplementary material for: Uncovering the mesendoderm gene regulatory network through multi-omic data integration
Source: Cell Rep. Author manuscript; Available in PMC 2022 Mar 12. (PMC8917868; doi:10.1016/j.celrep.2022.110364)
Supplement: 7 [file NIHMS1781190-supplement-7.xlsx]

## Sheet: Table S6 Filtered Connections
FOXH1_XENO.0.D	->	Xetrov90008626m.g-arid3b	Chr03	84811826	84811833	-	17	1	0.929825
FOXH1_XENO.0.D	->	Xetrov90008626m.g-arid3b	Chr03	84811765	84811772	-	17	1	0.929825
FOXH1_XENO.0.D	->	Xetrov90008626m.g-arid3b	Chr03	84807257	84807264	+	17	1	0.929825
FOXH1_XENO.0.D	->	Xetrov90025269m.g-snai1	Chr10	28066805	28066812	-	17	1	0.929825
FOXH1_XENO.0.D	->	Xetrov90025269m.g-snai1	Chr10	28066769	28066776	+	17	1	0.929825
FOXH1_XENO.0.D	->	Xetrov90025269m.g-snai1	Chr10	27965180	27965187	-	17	1	0.929825
FOXH1_XENO.0.D	->	Xetrov90007639m.g-msx2	Chr03	32951082	32951089	-	17	4	0.951613
FOXH1_XENO.0.D	->	Xetrov90007639m.g-msx2	Chr03	32951254	32951261	-	17	4	0.951613
FOXH1_XENO.0.D	->	Xetrov90007639m.g-msx2	Chr03	32951327	32951334	-	17	4	0.951613
FOXH1_XENO.0.D	->	Xetrov90008680m.g-foxb1	Chr03	86609173	86609180	-	17	4	0.951613
FOXH1_XENO.0.D	->	Xetrov90008680m.g-foxb1	Chr03	86608975	86608982	+	17	4	0.951613
FOXH1_XENO.0.D	->	Xetrov90005516m.g-tbx2	Chr02	88492748	88492755	-	17	4	0.951613
FOXH1_XENO.0.D	->	Xetrov90005516m.g-tbx2	Chr02	88492708	88492715	-	17	4	0.951613
FOXH1_XENO.0.D	->	Xetrov90005516m.g-tbx2	Chr02	88492753	88492760	+	17	4	0.951613
FOXH1_XENO.0.D	->	Xetrov90015898m.g-evx1	Chr06	32758735	32758742	+	17	4	0.951613
FOXH1_XENO.0.D	->	Xetrov90015898m.g-evx1	Chr06	32758744	32758751	+	17	4	0.951613
FOXH1_XENO.0.D	->	Xetrov90001069m.g-lef1	Chr01	57646889	57646896	+	17	4	0.951613
FOXH1_XENO.0.D	->	Xetrov90001069m.g-lef1	Chr01	57646907	57646914	+	17	4	0.951613
FOXH1_XENO.0.D	->	Xetrov90013793m.g-t2	Chr05	58582284	58582291	-	17	4	0.951613
FOXH1_XENO.0.D	->	Xetrov90030766m.g-hesx1	scaffold_87	72207	72214	-	17	4	0.951613
FOXH1_XENO.0.D	->	Xetrov90030766m.g-hesx1	scaffold_87	72194	72201	-	17	4	0.951613
FOXH1_XENO.0.D	->	Xetrov90030766m.g-hesx1	scaffold_87	72218	72225	+	17	4	0.951613
FOXH1_XENO.0.D	->	Xetrov90030766m.g-hesx1	scaffold_87	72295	72302	+	17	4	0.951613
FOXH1_XENO.0.D	->	Xetrov90013155m.g-epas1	Chr05	15905007	15905014	+	17	4	0.951613
FOXH1_XENO.0.D	->	Xetrov90013419m.g-myb	Chr05	34527779	34527786	+	17	4	0.951613
FOXH1_XENO.0.D	->	Xetrov90013419m.g-myb	Chr05	34527704	34527711	+	17	4	0.951613
FOXH1_XENO.0.D	->	Xetrov90008376m.g-gata3	Chr03	73959104	73959111	+	17	4	0.951613
FOXH1_XENO.0.D	->	Xetrov90008680m.g-foxb1	Chr03	86596548	86596555	+	17	4	0.951613
FOXH1_XENO.0.D	->	Xetrov90016898m.g-prdm14	Chr06	105296136	105296143	-	17	4	0.951613
FOXH1_XENO.0.D	->	Xetrov90016898m.g-prdm14	Chr06	105296147	105296154	-	17	4	0.951613
FOXH1_XENO.0.D	->	Xetrov90004709m.g-hnf1b	Chr02	48899677	48899684	+	17	4	0.951613
FOXH1_XENO.0.D	->	Xetrov90018905m.g-hes9.1	Chr07	91361941	91361948	-	17	4	0.951613
FOXH1_XENO.0.D	->	Xetrov90013419m.g-myb	Chr05	34485419	34485426	-	17	4	0.951613
FOXH1_XENO.0.D	->	Xetrov90008376m.g-gata3	Chr03	74010577	74010584	-	17	4	0.951613
FOXH1_XENO.0.D	->	Xetrov90015898m.g-evx1	Chr06	32760944	32760951	+	17	4	0.951613
FOXH1_XENO.0.D	->	Xetrov90016033m.g-sp8	Chr06	42712842	42712849	-	17	4	0.951613
FOXH1_XENO.0.D	->	Xetrov90016033m.g-sp8	Chr06	42712918	42712925	+	17	4	0.951613
FOXH1_XENO.0.D	->	Xetrov90004913m.g-tfap2e	Chr02	56300305	56300312	+	17	10	0.8
FOXH1_XENO.0.D	->	Xetrov90004913m.g-tfap2e	Chr02	56297691	56297698	+	17	10	0.8
FOXH1_XENO.0.D	->	Xetrov90021259m.g-gsc	Chr08	67394016	67394023	+	17	11	0.954545
FOXH1_XENO.0.D	->	Xetrov90021259m.g-gsc	Chr08	67394003	67394010	+	17	11	0.954545
FOXH1_XENO.0.D	->	Xetrov90021259m.g-gsc	Chr08	67393976	67393983	-	17	11	0.954545
FOXH1_XENO.0.D	->	Xetrov90021259m.g-gsc	Chr08	67435371	67435378	-	17	11	0.954545
FOXH1_XENO.0.D	->	Xetrov90017618m.g-hhex	Chr07	17272336	17272343	-	17	11	0.954545
FOXH1_XENO.0.D	->	Xetrov90007506m.g-foxi1	Chr03	23290425	23290432	-	17	11	0.954545
FOXH1_XENO.0.D	->	Xetrov90007506m.g-foxi1	Chr03	23290463	23290470	+	17	11	0.954545
FOXH1_XENO.0.D	->	Xetrov90015966m.g-irx1	Chr06	37037737	37037744	-	17	11	0.954545
FOXH1_XENO.0.D	->	Xetrov90015966m.g-irx1	Chr06	37040052	37040059	+	17	11	0.954545
FOXH1_XENO.0.D	->	Xetrov90015966m.g-irx1	Chr06	37047800	37047807	-	17	11	0.954545
FOXH1_XENO.0.D	->	Xetrov90015966m.g-irx1	Chr06	37239877	37239884	-	17	11	0.954545
FOXH1_XENO.0.D	->	Xetrov90015966m.g-irx1	Chr06	37239975	37239982	-	17	11	0.954545
FOXH1_XENO.0.D	->	Xetrov90015966m.g-irx1	Chr06	37239711	37239718	-	17	11	0.954545
FOXH1_XENO.0.D	->	Xetrov90002219m.g-rfx3	Chr01	115509384	115509391	+	17	12	0.811321
FOXH1_XENO.0.D	->	Xetrov90013323m.g-rel	Chr05	27576370	27576377	+	17	12	0.811321
FOXH1_XENO.0.D	->	Xetrov90013323m.g-rel	Chr05	27576330	27576337	-	17	12	0.811321
FOXH1_XENO.0.D	->	Xetrov90010787m.g-znf319	Chr04	27886385	27886392	-	17	12	0.811321
FOXH1_XENO.0.D	->	Xetrov90002219m.g-rfx3	Chr01	115505673	115505680	+	17	12	0.811321
FOXH1_XENO.0.D	->	Xetrov90008689m.g-klf13	Chr03	87153073	87153080	+	17	12	0.811321
FOXH1_XENO.0.D	->	Xetrov90008689m.g-klf13	Chr03	87153123	87153130	-	17	12	0.811321
FOXH1_XENO.0.D	->	Xetrov90004589m.g-cux1	Chr02	42097018	42097025	+	17	12	0.811321
FOXH1_XENO.0.D	->	Xetrov90004589m.g-cux1	Chr02	42096968	42096975	-	17	12	0.811321
FOXH1_XENO.0.D	->	Xetrov90003076m.g-ncor2	Chr01	151833101	151833108	+	17	12	0.811321
FOXH1_XENO.0.D	->	Xetrov90003560m.g-gpbp1	Chr01	177999421	177999428	+	17	14	0.90625
FOXH1_XENO.0.D	->	Xetrov90003560m.g-gpbp1	Chr01	177999565	177999572	+	17	14	0.90625
FOXH1_XENO.0.D	->	Xetrov90018826m.g-hinfp	Chr07	85733529	85733536	+	17	14	0.90625
FOXH1_XENO.0.D	->	Xetrov90009190m.g-figla	Chr03	112394699	112394706	-	17	14	0.90625
FOXH1_XENO.0.D	->	Xetrov90009190m.g-figla	Chr03	112394720	112394727	+	17	14	0.90625
FOXH1_XENO.0.D	->	Xetrov90009190m.g-figla	Chr03	112394787	112394794	-	17	14	0.90625
FOXH1_XENO.0.D	->	Xetrov90021015m.g-crx	Chr08	58426909	58426916	-	17	16	0.742857
FOXH1_XENO.0.D	->	Xetrov90021015m.g-crx	Chr08	58427065	58427072	+	17	16	0.742857
FOXH1_XENO.0.D	->	Xetrov90004734m.g-lhx1	Chr02	49807370	49807377	-	17	16	0.742857
FOXH1_XENO.0.D	->	Xetrov90002179m.g-cer1	Chr01	111954951	111954958	+	17	16	0.742857
FOXH1_XENO.0.D	->	Xetrov90002179m.g-cer1	Chr01	111954930	111954937	-	17	16	0.742857
FOXH1_XENO.0.D	->	Xetrov90015965m.g-irx2	Chr06	36927777	36927784	+	17	16	0.742857
FOXH1_XENO.0.D	->	Xetrov90015965m.g-irx2	Chr06	36894317	36894324	+	17	16	0.742857
FOXH1_XENO.0.D	->	Xetrov90015965m.g-irx2	Chr06	36894364	36894371	+	17	16	0.742857
FOXH1_XENO.0.D	->	Xetrov90015965m.g-irx2	Chr06	36894421	36894428	+	17	16	0.742857
FOXH1_XENO.0.D	->	Xetrov90015965m.g-irx2	Chr06	36902267	36902274	+	17	16	0.742857
FOXH1_XENO.0.D	->	Xetrov90015965m.g-irx2	Chr06	36902269	36902276	+	17	16	0.742857
FOXH1_XENO.0.D	->	Xetrov90027125m.g-znf236	scaffold_21	511859	511866	-	17	18	0.969697
FOXH1_XENO.0.D	->	Xetrov90027125m.g-znf236	scaffold_21	441351	441358	-	17	18	0.969697
FOXH1_XENO.0.D	->	Xetrov90027125m.g-znf236	scaffold_21	441434	441441	-	17	18	0.969697
FOXH1_XENO.0.D	->	Xetrov90004983m.g-spdef	Chr02	60906498	60906505	-	17	19	0.867647
FOXH1_XENO.0.D	->	Xetrov90004983m.g-spdef	Chr02	60906467	60906474	-	17	19	0.867647
FOXH1_XENO.0.D	->	Xetrov90004983m.g-spdef	Chr02	60906572	60906579	+	17	19	0.867647
FOXH1_XENO.0.D	->	Xetrov90000570m.g-klf3	Chr01	26179929	26179936	-	17	19	0.867647
FOXH1_XENO.0.D	->	Xetrov90000570m.g-klf3	Chr01	26180021	26180028	+	17	19	0.867647
FOXH1_XENO.0.D	->	Xetrov90025404m.g-mafb	Chr10	32436944	32436951	+	17	19	0.867647
FOXH1_XENO.0.D	->	Xetrov90025404m.g-mafb	Chr10	32436816	32436823	+	17	19	0.867647
FOXH1_XENO.0.D	->	Xetrov90025404m.g-mafb	Chr10	32437005	32437012	+	17	19	0.867647
FOXH1_XENO.0.D	->	Xetrov90025404m.g-mafb	Chr10	32437060	32437067	+	17	19	0.867647
FOXH1_XENO.0.D	->	Xetrov90004983m.g-spdef	Chr02	60911071	60911078	+	17	19	0.867647
FOXH1_XENO.0.D	->	Xetrov90004983m.g-spdef	Chr02	60911090	60911097	+	17	19	0.867647
FOXH1_XENO.0.D	->	Xetrov90000570m.g-klf3	Chr01	26192618	26192625	+	17	19	0.867647
FOXH1_XENO.0.D	->	Xetrov90000570m.g-klf3	Chr01	26192757	26192764	-	17	19	0.867647
FOXH1_XENO.0.D	->	Xetrov90013367m.g-meis1	Chr05	29981206	29981213	+	17	19	0.867647
FOXH1_XENO.0.D	->	Xetrov90016838m.g-tox	Chr06	101756953	101756960	-	17	19	0.867647
FOXH1_XENO.0.D	->	Xetrov90003600m.g-isl1	Chr01	180357021	180357028	+	17	19	0.867647
FOXH1_XENO.0.D	->	Xetrov90012896m.g-fezf2	Chr04	133318744	133318751	+	17	19	0.867647
FOXH1_XENO.0.D	->	Xetrov90012896m.g-fezf2	Chr04	133318746	133318753	+	17	19	0.867647
FOXH1_XENO.0.D	->	Xetrov90012896m.g-fezf2	Chr04	133318810	133318817	-	17	19	0.867647
FOXH1_XENO.0.D	->	Xetrov90003011m.g-tbx1	Chr01	146090720	146090727	-	17	19	0.867647
FOXH1_XENO.0.D	->	Xetrov90003011m.g-tbx1	Chr01	146090698	146090705	+	17	19	0.867647
FOXH1_XENO.0.D	->	Xetrov90000570m.g-klf3	Chr01	26178836	26178843	-	17	19	0.867647
FOXH1_XENO.0.D	->	Xetrov90000570m.g-klf3	Chr01	26191797	26191804	+	17	19	0.867647
FOXH1_XENO.0.D	->	Xetrov90000570m.g-klf3	Chr01	26191838	26191845	+	17	19	0.867647
FOXH1_XENO.0.D	->	Xetrov90021674m.g-nkx2-8	Chr08	88250407	88250414	-	17	19	0.867647
FOXH1_XENO.0.D	->	Xetrov90014953m.g-hes6.2	Chr05	124592996	124593003	+	17	19	0.867647
FOXH1_XENO.0.D	->	Xetrov90014953m.g-hes6.2	Chr05	124592907	124592914	+	17	19	0.867647
FOXH1_XENO.0.D	->	Xetrov90017933m.g-pax2	Chr07	33624633	33624640	+	17	19	0.867647
FOXH1_XENO.0.D	->	Xetrov90017933m.g-pax2	Chr07	33624673	33624680	+	17	19	0.867647
FOXH1_XENO.0.D	->	Xetrov90004983m.g-spdef	Chr02	60902858	60902865	-	17	19	0.867647
FOXH1_XENO.0.D	->	Xetrov90004983m.g-spdef	Chr02	60897476	60897483	-	17	19	0.867647
FOXH1_XENO.0.D	->	Xetrov90004983m.g-spdef	Chr02	60897497	60897504	-	17	19	0.867647
FOXH1_XENO.0.D	->	Xetrov90004983m.g-spdef	Chr02	60897601	60897608	-	17	19	0.867647
FOXH1_XENO.0.D	->	Xetrov90004983m.g-spdef	Chr02	60897429	60897436	-	17	19	0.867647
FOXH1_XENO.0.D	->	Xetrov90004983m.g-spdef	Chr02	60897483	60897490	-	17	19	0.867647
FOXH1_XENO.0.D	->	Xetrov90004983m.g-spdef	Chr02	60897490	60897497	-	17	19	0.867647
FOXH1_XENO.0.D	->	Xetrov90004983m.g-spdef	Chr02	60897398	60897405	-	17	19	0.867647
FOXH1_XENO.0.D	->	Xetrov90004983m.g-spdef	Chr02	60904233	60904240	-	17	19	0.867647
FOXH1_XENO.0.D	->	Xetrov90004983m.g-spdef	Chr02	60904108	60904115	+	17	19	0.867647
FOXH1_XENO.0.D	->	Xetrov90004983m.g-spdef	Chr02	60904250	60904257	+	17	19	0.867647
FOXH1_XENO.0.D	->	Xetrov90000570m.g-klf3	Chr01	26191376	26191383	+	17	19	0.867647
FOXH1_XENO.0.D	->	Xetrov90016095m.g-id4	Chr06	47821354	47821361	+	17	19	0.867647
FOXH1_XENO.0.D	->	Xetrov90016095m.g-id4	Chr06	47696424	47696431	-	17	19	0.867647
FOXH1_XENO.0.D	->	Xetrov90016095m.g-id4	Chr06	47696435	47696442	-	17	19	0.867647
FOXH1_XENO.0.D	->	Xetrov90001290m.g-rest	Chr01	73294195	73294202	+	17	23	0.962441
FOXH1_XENO.0.D	->	Xetrov90004729m.g-kdm5b	Chr02	49259775	49259782	-	17	23	0.962441
FOXH1_XENO.0.D	->	Xetrov90004729m.g-kdm5b	Chr02	49259719	49259726	-	17	23	0.962441
FOXH1_XENO.0.D	->	Xetrov90021886m.g-max	Chr08	99400689	99400696	+	17	23	0.962441
FOXH1_XENO.0.D	->	Xetrov90021886m.g-max	Chr08	99400746	99400753	-	17	23	0.962441
FOXH1_XENO.0.D	->	Xetrov90015619m.g-klf6	Chr06	12557193	12557200	+	17	23	0.962441
FOXH1_XENO.0.D	->	Xetrov90015619m.g-klf6	Chr06	12557132	12557139	-	17	23	0.962441
FOXH1_XENO.0.D	->	Xetrov90015619m.g-klf6	Chr06	12557150	12557157	-	17	23	0.962441
FOXH1_XENO.0.D	->	Xetrov90024903m.g-znf652	Chr10	10337555	10337562	-	17	23	0.962441
FOXH1_XENO.0.D	->	Xetrov90030041m.g-rbpj	scaffold_69	565029	565036	+	17	23	0.962441
FOXH1_XENO.0.D	->	Xetrov90030041m.g-rbpj	scaffold_69	565044	565051	+	17	23	0.962441
FOXH1_XENO.0.D	->	Xetrov90030041m.g-rbpj	scaffold_69	565068	565075	+	17	23	0.962441
FOXH1_XENO.0.D	->	Xetrov90030041m.g-rbpj	scaffold_69	565133	565140	+	17	23	0.962441
FOXH1_XENO.0.D	->	Xetrov90018948m.g-thap7	Chr07	94868184	94868191	-	17	23	0.962441
FOXH1_XENO.0.D	->	Xetrov90018948m.g-thap7	Chr07	94868168	94868175	-	17	23	0.962441
FOXH1_XENO.0.D	->	Xetrov90004514m.g-zfx	Chr02	38664645	38664652	+	17	23	0.962441
FOXH1_XENO.0.D	->	Xetrov90004514m.g-zfx	Chr02	38665286	38665293	+	17	23	0.962441
FOXH1_XENO.0.D	->	Xetrov90009275m.g-smad6	Chr03	116933804	116933811	+	17	23	0.962441
FOXH1_XENO.0.D	->	Xetrov90009275m.g-smad6	Chr03	116933731	116933738	+	17	23	0.962441
FOXH1_XENO.0.D	->	Xetrov90002983m.g-hic2	Chr01	145316171	145316178	-	17	23	0.962441
FOXH1_XENO.0.D	->	Xetrov90002983m.g-hic2	Chr01	145318432	145318439	-	17	23	0.962441
FOXH1_XENO.0.D	->	Xetrov90002983m.g-hic2	Chr01	145318357	145318364	-	17	23	0.962441
FOXH1_XENO.0.D	->	Xetrov90021194m.g-foxn3	Chr08	65298664	65298671	+	17	23	0.962441
FOXH1_XENO.0.D	->	Xetrov90021194m.g-foxn3	Chr08	65298722	65298729	+	17	23	0.962441
FOXH1_XENO.0.D	->	Xetrov90021194m.g-foxn3	Chr08	65298710	65298717	+	17	23	0.962441
FOXH1_XENO.0.D	->	Xetrov90021194m.g-foxn3	Chr08	65298842	65298849	-	17	23	0.962441
FOXH1_XENO.0.D	->	Xetrov90021194m.g-foxn3	Chr08	65298829	65298836	-	17	23	0.962441
FOXH1_XENO.0.D	->	Xetrov90015699m.g-dnajc1	Chr06	18710636	18710643	+	17	23	0.962441
FOXH1_XENO.0.D	->	Xetrov90015699m.g-dnajc1	Chr06	18710711	18710718	-	17	23	0.962441
FOXH1_XENO.0.D	->	Xetrov90004729m.g-kdm5b	Chr02	49260226	49260233	-	17	23	0.962441
FOXH1_XENO.0.D	->	Xetrov90004948m.g-mtf1	Chr02	57945335	57945342	+	17	31	0.897436
FOXH1_XENO.0.D	->	Xetrov90009176m.g-mxd1	Chr03	111920358	111920365	+	17	31	0.897436
FOXH1_XENO.0.D	->	Xetrov90009176m.g-mxd1	Chr03	111920441	111920448	-	17	31	0.897436
FOXH1_XENO.0.D	->	Xetrov90009176m.g-mxd1	Chr03	111920543	111920550	-	17	31	0.897436
FOXH1_XENO.0.D	->	Xetrov90013850m.g-zbtb18	Chr05	60590069	60590076	-	17	34	0.909091
FOXH1_XENO.0.D	->	Xetrov90013850m.g-zbtb18	Chr05	60590131	60590138	+	17	34	0.909091
FOXH1_XENO.0.D	->	Xetrov90013850m.g-zbtb18	Chr05	60590140	60590147	+	17	34	0.909091
FOXH1_XENO.0.D	->	Xetrov90005085m.g-klf15.2	Chr02	65022735	65022742	+	17	34	0.909091
FOXH1_XENO.0.D	->	Xetrov90014780m.g-zic1	Chr05	118283656	118283663	+	17	38	0.944444
FOXH1_XENO.0.D	->	Xetrov90004885m.g-grhl3	Chr02	55198521	55198528	-	17	38	0.944444
FOXH1_XENO.0.D	->	Xetrov90004885m.g-grhl3	Chr02	55198625	55198632	-	17	38	0.944444
FOXH1_XENO.0.D	->	Xetrov90016561m.g-tfap2a	Chr06	84430879	84430886	-	17	38	0.944444
FOXH1_XENO.0.D	->	Xetrov90016561m.g-tfap2a	Chr06	84430877	84430884	-	17	38	0.944444
FOXH1_XENO.0.D	->	Xetrov90016561m.g-tfap2a	Chr06	84431055	84431062	+	17	38	0.944444
FOXH1_XENO.0.D	->	Xetrov90014375m.g-sox2	Chr05	96109072	96109079	-	17	38	0.944444
FOXH1_XENO.0.D	->	Xetrov90003227m.g-xbp1	Chr01	157790866	157790873	+	17	38	0.944444
FOXH1_XENO.0.D	->	Xetrov90003227m.g-xbp1	Chr01	157790923	157790930	-	17	38	0.944444
FOXH1_XENO.0.D	->	Xetrov90003227m.g-xbp1	Chr01	157790704	157790711	-	17	38	0.944444
FOXH1_XENO.0.D	->	Xetrov90003227m.g-xbp1	Chr01	157790714	157790721	-	17	38	0.944444
FOXH1_XENO.0.D	->	Xetrov90014375m.g-sox2	Chr05	96148595	96148602	+	17	38	0.944444
FOXH1_XENO.0.D	->	Xetrov90014375m.g-sox2	Chr05	96148641	96148648	-	17	38	0.944444
FOXH1_XENO.0.D	->	Xetrov90016561m.g-tfap2a	Chr06	84428597	84428604	+	17	38	0.944444
FOXH1_XENO.0.D	->	Xetrov90016561m.g-tfap2a	Chr06	84428624	84428631	+	17	38	0.944444
FOXH1_XENO.0.D	->	Xetrov90016561m.g-tfap2a	Chr06	84428584	84428591	+	17	38	0.944444
FOXH1_XENO.0.D	->	Xetrov90016561m.g-tfap2a	Chr06	84428326	84428333	+	17	38	0.944444
FOXH1_XENO.0.D	->	Xetrov90028595m.g-barx1	scaffold_403	19387	19394	+	17	40	0.970588
FOXH1_XENO.0.D	->	Xetrov90028595m.g-barx1	scaffold_403	19401	19408	+	17	40	0.970588
FOXH1_XENO.0.D	->	Xetrov90028595m.g-barx1	scaffold_403	19431	19438	+	17	40	0.970588
FOXH1_XENO.0.D	->	Xetrov90028595m.g-barx1	scaffold_403	19445	19452	+	17	40	0.970588
FOXH1_XENO.0.D	->	Xetrov90028595m.g-barx1	scaffold_403	19485	19492	+	17	40	0.970588
FOXH1_XENO.0.D	->	Xetrov90028595m.g-barx1	scaffold_403	19539	19546	+	17	40	0.970588
FOXH1_XENO.0.D	->	Xetrov90028595m.g-barx1	scaffold_403	19557	19564	+	17	40	0.970588
FOXH1_XENO.0.D	->	Xetrov90028595m.g-barx1	scaffold_403	19585	19592	+	17	40	0.970588
FOXH1_XENO.0.D	->	Xetrov90028595m.g-barx1	scaffold_403	19609	19616	+	17	40	0.970588
FOXH1_XENO.0.D	->	Xetrov90028595m.g-barx1	scaffold_403	19415	19422	+	17	40	0.970588
FOXH1_XENO.0.D	->	Xetrov90015826m.g-neurod6	Chr06	26788370	26788377	+	17	40	0.970588
FOXH1_XENO.0.D	->	Xetrov90015826m.g-neurod6	Chr06	26788731	26788738	+	17	40	0.970588
FOXH1_XENO.0.D	->	Xetrov90003176m.g-cux2	Chr01	154787216	154787223	+	17	40	0.970588
FOXH1_XENO.0.D	->	Xetrov90009421m.g-nodal5.2	Chr03	120473758	120473765	-	17	41	1
FOXH1_XENO.0.D	->	Xetrov90028980m.g-sia1	scaffold_48	36706	36713	-	17	41	1
FOXH1_XENO.0.D	->	Xetrov90008137m.g-foxp2	Chr03	57701750	57701757	+	17	42	0.883721
FOXH1_XENO.0.D	->	Xetrov90020590m.g-pou4f1.2	Chr08	43991198	43991205	+	17	42	0.883721
FOXH1_XENO.0.D	->	Xetrov90008137m.g-foxp2	Chr03	57689205	57689212	+	17	42	0.883721
FOXH1_XENO.0.D	->	Xetrov90008137m.g-foxp2	Chr03	57806795	57806802	-	17	42	0.883721
FOXH1_XENO.0.D	->	Xetrov90021742m.g-foxg1	Chr08	92032361	92032368	-	17	43	0.892857
FOXH1_XENO.0.D	->	Xetrov90015835m.g-nfatc1	Chr06	28266285	28266292	+	17	43	0.892857
FOXH1_XENO.0.D	->	Xetrov90027239m.g-lhx2	scaffold_22	417795	417802	-	17	43	0.892857
FOXH1_XENO.0.D	->	Xetrov90003379m.g-foxd1	Chr01	166587160	166587167	-	17	43	0.892857
FOXH1_XENO.0.D	->	Xetrov90003379m.g-foxd1	Chr01	166587204	166587211	+	17	43	0.892857
FOXH1_XENO.0.D	->	Xetrov90002122m.g-dmrta1	Chr01	109097453	109097460	-	17	43	0.892857
FOXH1_XENO.0.D	->	Xetrov90002122m.g-dmrta1	Chr01	109097500	109097507	-	17	43	0.892857
FOXH1_XENO.0.D	->	Xetrov90015641m.g-zeb1	Chr06	15001274	15001281	-	17	43	0.892857
FOXH1_XENO.0.D	->	Xetrov90015641m.g-zeb1	Chr06	15001502	15001509	+	17	43	0.892857
FOXH1_XENO.0.D	->	Xetrov90015641m.g-zeb1	Chr06	15001262	15001269	+	17	43	0.892857
FOXH1_XENO.0.D	->	Xetrov90015641m.g-zeb1	Chr06	15001381	15001388	-	17	43	0.892857
FOXH1_XENO.0.D	->	Xetrov90015641m.g-zeb1	Chr06	15001463	15001470	+	17	43	0.892857
FOXH1_XENO.0.D	->	Xetrov90002122m.g-dmrta1	Chr01	109171039	109171046	-	17	43	0.892857
FOXH1_XENO.0.D	->	Xetrov90002122m.g-dmrta1	Chr01	109171058	109171065	+	17	43	0.892857
FOXH1_XENO.0.D	->	Xetrov90002122m.g-dmrta1	Chr01	109171101	109171108	+	17	43	0.892857
FOXH1_XENO.0.D	->	Xetrov90003379m.g-foxd1	Chr01	166621837	166621844	+	17	43	0.892857
FOXH1_XENO.0.D	->	Xetrov90021728m.g-meis2	Chr08	90945184	90945191	-	17	43	0.892857
FOXH1_XENO.0.D	->	Xetrov90021728m.g-meis2	Chr08	90945195	90945202	-	17	43	0.892857
FOXH1_XENO.0.D	->	Xetrov90021728m.g-meis2	Chr08	90945247	90945254	+	17	43	0.892857
FOXH1_XENO.0.D	->	Xetrov90002233m.g-dmrt2	Chr01	116320742	116320749	+	17	43	0.892857
FOXH1_XENO.0.D	->	Xetrov90002233m.g-dmrt2	Chr01	116320777	116320784	+	17	43	0.892857
FOXH1_XENO.0.D	->	Xetrov90009020m.g-nkx3-1	Chr03	107016313	107016320	+	17	43	0.892857
FOXH1_XENO.0.D	->	Xetrov90009020m.g-nkx3-1	Chr03	106984091	106984098	-	17	43	0.892857
FOXH1_XENO.0.D	->	Xetrov90009020m.g-nkx3-1	Chr03	106983923	106983930	-	17	43	0.892857
FOXH1_XENO.0.D	->	Xetrov90009020m.g-nkx3-1	Chr03	106984068	106984075	+	17	43	0.892857
FOXH1_XENO.0.D	->	Xetrov90009020m.g-nkx3-1	Chr03	106983900	106983907	-	17	43	0.892857
FOXH1_XENO.0.D	->	Xetrov90027239m.g-lhx2	scaffold_22	530551	530558	+	17	43	0.892857
FOXH1_XENO.0.D	->	Xetrov90027239m.g-lhx2	scaffold_22	530457	530464	+	17	43	0.892857
FOXH1_XENO.0.D	->	Xetrov90003458m.g-nr2f1	Chr01	171526320	171526327	+	17	43	0.892857
FOXH1_XENO.0.D	->	Xetrov90003458m.g-nr2f1	Chr01	171526298	171526305	-	17	43	0.892857
FOXH1_XENO.0.D	->	Xetrov90015004m.g-tfdp2	Chr05	126047512	126047519	+	17	44	0.944444
FOXH1_XENO.0.D	->	Xetrov90006342m.g-sp5l	Chr02	137790077	137790084	+	17	45	0.93617
FOXH1_XENO.0.D	->	Xetrov90000786m.g-hmgb2	Chr01	39536785	39536792	-	17	45	0.93617
FOXH1_XENO.0.D	->	Xetrov90000786m.g-hmgb2	Chr01	39536832	39536839	-	17	45	0.93617
FOXH1_XENO.0.D	->	Xetrov90000786m.g-hmgb2	Chr01	39584181	39584188	+	17	45	0.93617
FOXH1_XENO.0.D	->	Xetrov90000786m.g-hmgb2	Chr01	39584170	39584177	+	17	45	0.93617
FOXH1_XENO.0.D	->	Xetrov90018683m.g-ybx1	Chr07	78091097	78091104	-	17	45	0.93617
FOXH1_XENO.0.D	->	Xetrov90018683m.g-ybx1	Chr07	78091110	78091117	+	17	45	0.93617
FOXH1_XENO.0.D	->	Xetrov90020478m.g-sox3	Chr08	34271357	34271364	-	17	45	0.93617
FOXH1_XENO.0.D	->	Xetrov90020478m.g-sox3	Chr08	34271293	34271300	-	17	45	0.93617
FOXH1_XENO.0.D	->	Xetrov90020478m.g-sox3	Chr08	34104872	34104879	+	17	45	0.93617
FOXH1_XENO.0.D	->	Xetrov90020478m.g-sox3	Chr08	34104987	34104994	+	17	45	0.93617
FOXH1_XENO.0.D	->	Xetrov90020478m.g-sox3	Chr08	34211376	34211383	+	17	45	0.93617
FOXH1_XENO.0.D	->	Xetrov90020478m.g-sox3	Chr08	34211321	34211328	+	17	45	0.93617
FOXH1_XENO.0.D	->	Xetrov90020478m.g-sox3	Chr08	34218502	34218509	+	17	45	0.93617
FOXH1_XENO.0.D	->	Xetrov90020498m.g-hmgb3	Chr08	36979253	36979260	+	17	45	0.93617
FOXH1_XENO.0.D	->	Xetrov90020498m.g-hmgb3	Chr08	36979266	36979273	+	17	45	0.93617
FOXH1_XENO.0.D	->	Xetrov90004307m.g-hic1	Chr02	27608559	27608566	-	17	46	0.878788
FOXH1_XENO.0.D	->	Xetrov90004307m.g-hic1	Chr02	27608729	27608736	-	17	46	0.878788
FOXH1_XENO.0.D	->	Xetrov90004307m.g-hic1	Chr02	27596351	27596358	+	17	46	0.878788
FOXH1_XENO.0.D	->	Xetrov90011534m.g-foxl1	Chr04	63985332	63985339	-	17	46	0.878788
FOXH1_XENO.0.D	->	Xetrov90003448m.g-mef2c	Chr01	170442786	170442793	-	17	46	0.878788
FOXH1_XENO.0.D	->	Xetrov90003448m.g-mef2c	Chr01	170485461	170485468	+	17	46	0.878788
FOXH1_XENO.0.D	->	Xetrov90003448m.g-mef2c	Chr01	170485407	170485414	+	17	46	0.878788
FOXH1_XENO.0.D	->	Xetrov90002234m.g-dmrt3	Chr01	116462860	116462867	+	17	46	0.878788
FOXH1_XENO.0.D	->	Xetrov90011534m.g-foxl1	Chr04	63978039	63978046	-	17	46	0.878788
FOXH1_XENO.0.D	->	Xetrov90011534m.g-foxl1	Chr04	63978075	63978082	+	17	46	0.878788
FOXH1_XENO.0.D	->	Xetrov90018439m.g-fli1	Chr07	66548618	66548625	+	17	46	0.878788
FOXH1_XENO.0.D	->	Xetrov90018439m.g-fli1	Chr07	66548424	66548431	+	17	46	0.878788
FOXH1_XENO.0.D	->	Xetrov90018712m.g-rere	Chr07	80432945	80432952	+	17	47	0.833333
FOXH1_XENO.0.D	->	Xetrov90018712m.g-rere	Chr07	80420842	80420849	+	17	47	0.833333
FOXH1_XENO.0.D	->	Xetrov90018712m.g-rere	Chr07	80411463	80411470	+	17	47	0.833333
FOXH1_XENO.0.D	->	Xetrov90018712m.g-rere	Chr07	80411540	80411547	-	17	47	0.833333
FOXH1_XENO.0.D	->	Xetrov90018712m.g-rere	Chr07	80411545	80411552	+	17	47	0.833333
FOXH1_XENO.0.D	->	Xetrov90018712m.g-rere	Chr07	80374180	80374187	+	17	47	0.833333
FOXH1_XENO.0.D	->	Xetrov90018712m.g-rere	Chr07	80374272	80374279	+	17	47	0.833333
FOXH1_XENO.0.D	->	Xetrov90018712m.g-rere	Chr07	80373678	80373685	-	17	47	0.833333
FOXH1_XENO.0.D	->	Xetrov90018712m.g-rere	Chr07	80373604	80373611	-	17	47	0.833333
FOXH1_XENO.0.D	->	Xetrov90018712m.g-rere	Chr07	80373404	80373411	+	17	47	0.833333
FOXH1_XENO.0.D	->	Xetrov90006274m.g-stat2	Chr02	135184182	135184189	+	17	49	0.916667
FOXH1_XENO.0.D	->	Xetrov90006274m.g-stat2	Chr02	135180928	135180935	-	17	49	0.916667
FOXH1_XENO.0.D	->	Xetrov90002386m.g-nfil3	Chr01	126562026	126562033	+	17	49	0.916667
FOXH1_XENO.0.D	->	Xetrov90002386m.g-nfil3	Chr01	126562113	126562120	-	17	49	0.916667
FOXH1_XENO.0.D	->	Xetrov90002386m.g-nfil3	Chr01	126562128	126562135	+	17	49	0.916667
FOXH1_XENO.0.D	->	Xetrov90002386m.g-nfil3	Chr01	126584626	126584633	+	17	49	0.916667
FOXH1_XENO.0.D	->	Xetrov90002386m.g-nfil3	Chr01	126584762	126584769	-	17	49	0.916667
FOXH1_XENO.0.D	->	Xetrov90002386m.g-nfil3	Chr01	126584815	126584822	+	17	49	0.916667
FOXH1_XENO.0.D	->	Xetrov90018987m.g-atf5	Chr07	95467454	95467461	+	17	51	0.777778
FOXH1_XENO.0.D	->	Xetrov90018987m.g-atf5	Chr07	95467486	95467493	-	17	51	0.777778
FOXH1_XENO.0.D	->	Xetrov90006377m.g-tfcp2	Chr02	139001907	139001914	+	17	54	0.90566
FOXH1_XENO.0.D	->	Xetrov90006377m.g-tfcp2	Chr02	139001956	139001963	+	17	54	0.90566
FOXH1_XENO.0.D	->	Xetrov90006377m.g-tfcp2	Chr02	139001886	139001893	+	17	54	0.90566
FOXH1_XENO.0.D	->	Xetrov90006377m.g-tfcp2	Chr02	139001722	139001729	-	17	54	0.90566
FOXH1_XENO.0.D	->	Xetrov90006377m.g-tfcp2	Chr02	139001709	139001716	+	17	54	0.90566
FOXH1_XENO.0.D	->	Xetrov90008298m.g-dnajc2	Chr03	68271267	68271274	+	17	54	0.90566
FOXH1_XENO.0.D	->	Xetrov90008298m.g-dnajc2	Chr03	68271345	68271352	-	17	54	0.90566
FOXH1_XENO.0.D	->	Xetrov90008298m.g-dnajc2	Chr03	68271218	68271225	+	17	54	0.90566
FOXH1_XENO.0.D	->	Xetrov90002118m.g-klf4	Chr01	108552540	108552547	+	17	55	0.934426
FOXH1_XENO.0.D	->	Xetrov90013979m.g-hivep2	Chr05	67976972	67976979	+	17	55	0.934426
FOXH1_XENO.0.D	->	Xetrov90002118m.g-klf4	Chr01	108589602	108589609	-	17	55	0.934426
FOXH1_XENO.0.D	->	Xetrov90002118m.g-klf4	Chr01	108589553	108589560	+	17	55	0.934426
FOXH1_XENO.0.D	->	Xetrov90000939m.g-znf827	Chr01	48997872	48997879	+	17	55	0.934426
FOXH1_XENO.0.D	->	Xetrov90024264m.g-dlx1	Chr09	62368046	62368053	+	17	55	0.934426
FOXH1_XENO.0.D	->	Xetrov90024264m.g-dlx1	Chr09	62368078	62368085	+	17	55	0.934426
FOXH1_XENO.0.D	->	Xetrov90011640m.g-lhx8	Chr04	70929632	70929639	+	17	55	0.934426
FOXH1_XENO.0.D	->	Xetrov90011640m.g-lhx8	Chr04	70929535	70929542	-	17	55	0.934426
FOXH1_XENO.0.D	->	Xetrov90011640m.g-lhx8	Chr04	70929669	70929676	-	17	55	0.934426
FOXH1_XENO.0.D	->	Xetrov90013979m.g-hivep2	Chr05	67984905	67984912	+	17	55	0.934426
FOXH1_XENO.0.D	->	Xetrov90013979m.g-hivep2	Chr05	67984932	67984939	+	17	55	0.934426
FOXH1_XENO.0.D	->	Xetrov90013979m.g-hivep2	Chr05	67984890	67984897	+	17	55	0.934426
FOXH1_XENO.0.D	->	Xetrov90013979m.g-hivep2	Chr05	67984913	67984920	+	17	55	0.934426
FOXH1_XENO.0.D	->	Xetrov90013979m.g-hivep2	Chr05	67984948	67984955	+	17	55	0.934426
FOXH1_XENO.0.D	->	Xetrov90014142m.g-irf6.2	Chr05	80400490	80400497	+	17	58	0.972414
FOXH1_XENO.0.D	->	Xetrov90013341m.g-otx1	Chr05	28445427	28445434	-	17	58	0.972414
FOXH1_XENO.0.D	->	Xetrov90021520m.g-six4	Chr08	82116893	82116900	-	17	58	0.972414
FOXH1_XENO.0.D	->	Xetrov90003794m.g-smad2	Chr01	192677041	192677048	-	17	58	0.972414
FOXH1_XENO.0.D	->	Xetrov90003794m.g-smad2	Chr01	192676937	192676944	-	17	58	0.972414
FOXH1_XENO.0.D	->	Xetrov90003794m.g-smad2	Chr01	192694456	192694463	-	17	58	0.972414
FOXH1_XENO.0.D	->	Xetrov90003794m.g-smad2	Chr01	192694523	192694530	+	17	58	0.972414
FOXH1_XENO.0.D	->	Xetrov90030576m.g-zhx2	scaffold_81	730772	730779	+	17	58	0.972414
FOXH1_XENO.0.D	->	Xetrov90030576m.g-zhx2	scaffold_81	730757	730764	+	17	58	0.972414
FOXH1_XENO.0.D	->	Xetrov90016973m.g-e2f5	Chr06	110272751	110272758	-	17	58	0.972414
FOXH1_XENO.0.D	->	Xetrov90016973m.g-e2f5	Chr06	110272860	110272867	-	17	58	0.972414
FOXH1_XENO.0.D	->	Xetrov90016973m.g-e2f5	Chr06	110272858	110272865	-	17	58	0.972414
FOXH1_XENO.0.D	->	Xetrov90023858m.g-creb1	Chr09	41540590	41540597	+	17	58	0.972414
FOXH1_XENO.0.D	->	Xetrov90006518m.g-sp1	Chr02	144152543	144152550	-	17	58	0.972414
FOXH1_XENO.0.D	->	Xetrov90004792m.g-arid1a	Chr02	51870290	51870297	-	17	58	0.972414
FOXH1_XENO.0.D	->	Xetrov90004792m.g-arid1a	Chr02	51913537	51913544	+	17	58	0.972414
FOXH1_XENO.0.D	->	Xetrov90004792m.g-arid1a	Chr02	51859485	51859492	-	17	58	0.972414
FOXH1_XENO.0.D	->	Xetrov90004792m.g-arid1a	Chr02	51859557	51859564	-	17	58	0.972414
FOXH1_XENO.0.D	->	Xetrov90021520m.g-six4	Chr08	82092392	82092399	+	17	58	0.972414
FOXH1_XENO.0.D	->	Xetrov90021520m.g-six4	Chr08	82092409	82092416	-	17	58	0.972414
FOXH1_XENO.0.D	->	Xetrov90021520m.g-six4	Chr08	82092456	82092463	+	17	58	0.972414
FOXH1_XENO.0.D	->	Xetrov90013341m.g-otx1	Chr05	28423342	28423349	-	17	58	0.972414
FOXH1_XENO.0.D	->	Xetrov90013341m.g-otx1	Chr05	28423382	28423389	-	17	58	0.972414
FOXH1_XENO.0.D	->	Xetrov90005632m.g-thap2	Chr02	94249833	94249840	-	17	61	0.857143
FOXH1_XENO.0.D	->	Xetrov90005632m.g-thap2	Chr02	94250091	94250098	+	17	61	0.857143
FOXH1_XENO.0.D	->	Xetrov90005632m.g-thap2	Chr02	94249722	94249729	+	17	61	0.857143
FOXH1_XENO.0.D	->	Xetrov90005632m.g-thap2	Chr02	94250071	94250078	+	17	61	0.857143
FOXH1_XENO.0.D	->	Xetrov90005632m.g-thap2	Chr02	94249714	94249721	+	17	61	0.857143
FOXH1_XENO.0.D	->	Xetrov90005632m.g-thap2	Chr02	94249899	94249906	+	17	61	0.857143
FOXH1_XENO.0.D	->	Xetrov90002260m.g-klf9	Chr01	117645503	117645510	+	17	61	0.857143
FOXH1_XENO.0.D	->	Xetrov90002079m.g-bnc2	Chr01	105650325	105650332	-	17	64	0.893617
FOXH1_XENO.0.D	->	Xetrov90002079m.g-bnc2	Chr01	105650500	105650507	-	17	64	0.893617
FOXH1_XENO.0.D	->	Xetrov90029927m.g-sox6	scaffold_66	310172	310179	+	17	64	0.893617
FOXH1_XENO.0.D	->	Xetrov90006081m.g-klf12	Chr02	123655315	123655322	-	17	64	0.893617
FOXH1_XENO.0.D	->	Xetrov90006081m.g-klf12	Chr02	123655453	123655460	-	17	64	0.893617
FOXH1_XENO.0.D	->	Xetrov90003289m.g-prdm6	Chr01	160846757	160846764	+	17	64	0.893617
FOXH1_XENO.0.D	->	Xetrov90003289m.g-prdm6	Chr01	160846659	160846666	-	17	64	0.893617
FOXH1_XENO.0.D	->	Xetrov90011379m.g-hsf4	Chr04	54717560	54717567	-	17	64	0.893617
FOXH1_XENO.0.D	->	Xetrov90011379m.g-hsf4	Chr04	54717599	54717606	-	17	64	0.893617
FOXH1_XENO.0.D	->	Xetrov90011379m.g-hsf4	Chr04	54717650	54717657	+	17	64	0.893617
FOXH1_XENO.0.D	->	Xetrov90016656m.g-zbtb14	Chr06	91345685	91345692	+	17	71	0.93617
FOXH1_XENO.0.D	->	Xetrov90016656m.g-zbtb14	Chr06	91345578	91345585	+	17	71	0.93617
FOXH1_XENO.0.D	->	Xetrov90016656m.g-zbtb14	Chr06	91345839	91345846	-	17	71	0.93617
FOXH1_XENO.0.D	->	Xetrov90015871m.g-sox4	Chr06	30182388	30182395	+	17	71	0.93617
FOXH1_XENO.0.D	->	Xetrov90015871m.g-sox4	Chr06	30182452	30182459	+	17	71	0.93617
FOXH1_XENO.0.D	->	Xetrov90015871m.g-sox4	Chr06	30244986	30244993	+	17	71	0.93617
FOXH1_XENO.0.D	->	Xetrov90015871m.g-sox4	Chr06	30245015	30245022	+	17	71	0.93617
FOXH1_XENO.0.D	->	Xetrov90011336m.g-tox3	Chr04	52608654	52608661	-	17	71	0.93617
FOXH1_XENO.0.D	->	Xetrov90016656m.g-zbtb14	Chr06	91331814	91331821	+	17	71	0.93617
FOXH1_XENO.0.D	->	Xetrov90015871m.g-sox4	Chr06	30250716	30250723	-	17	71	0.93617
FOXH1_XENO.0.D	->	Xetrov90015871m.g-sox4	Chr06	30250669	30250676	+	17	71	0.93617
FOXH1_XENO.0.D	->	Xetrov90015871m.g-sox4	Chr06	30250619	30250626	+	17	71	0.93617
FOXH1_XENO.0.D	->	Xetrov90018352m.g-zfp91	Chr07	59691159	59691166	-	17	71	0.93617
FOXH1_XENO.0.D	->	Xetrov90012715m.g-zxdc	Chr04	122562276	122562283	-	17	71	0.93617
FOXH1_XENO.0.D	->	Xetrov90012715m.g-zxdc	Chr04	122562337	122562344	+	17	71	0.93617
FOXH1_XENO.0.D	->	Xetrov90011336m.g-tox3	Chr04	52604705	52604712	+	17	71	0.93617
FOXH1_XENO.0.D	->	Xetrov90011336m.g-tox3	Chr04	52604692	52604699	-	17	71	0.93617
FOXH1_XENO.0.D	->	Xetrov90011336m.g-tox3	Chr04	52555563	52555570	+	17	71	0.93617
FOXH1_XENO.0.D	->	Xetrov90011336m.g-tox3	Chr04	52565248	52565255	+	17	71	0.93617
FOXH1_XENO.0.D	->	Xetrov90018352m.g-zfp91	Chr07	59690025	59690032	+	17	71	0.93617
FOXH1_XENO.0.D	->	Xetrov90018352m.g-zfp91	Chr07	59690004	59690011	+	17	71	0.93617
FOXH1_XENO.0.D	->	Xetrov90001421m.g-tcf3	Chr01	79597050	79597057	+	17	72	0.925373
FOXH1_XENO.0.D	->	Xetrov90004014m.g-ets2	Chr02	7924812	7924819	+	17	72	0.925373
FOXH1_XENO.0.D	->	Xetrov90004014m.g-ets2	Chr02	7924869	7924876	-	17	72	0.925373
FOXH1_XENO.0.D	->	Xetrov90015113m.g-id2	Chr05	133378796	133378803	-	17	72	0.925373
FOXH1_XENO.0.D	->	Xetrov90015113m.g-id2	Chr05	133378893	133378900	-	17	72	0.925373
FOXH1_XENO.0.D	->	Xetrov90015113m.g-id2	Chr05	133378882	133378889	-	17	72	0.925373
FOXH1_XENO.0.D	->	Xetrov90015867m.g-e2f3	Chr06	29735787	29735794	+	17	72	0.925373
FOXH1_XENO.0.D	->	Xetrov90015867m.g-e2f3	Chr06	29735820	29735827	+	17	72	0.925373
FOXH1_XENO.0.D	->	Xetrov90004014m.g-ets2	Chr02	7961820	7961827	-	17	72	0.925373
FOXH1_XENO.0.D	->	Xetrov90004014m.g-ets2	Chr02	7961809	7961816	-	17	72	0.925373
FOXH1_XENO.0.D	->	Xetrov90004014m.g-ets2	Chr02	7961816	7961823	-	17	72	0.925373
FOXH1_XENO.0.D	->	Xetrov90004014m.g-ets2	Chr02	7961724	7961731	-	17	72	0.925373
FOXH1_XENO.0.D	->	Xetrov90015107m.g-sox11	Chr05	132175452	132175459	-	17	72	0.925373
FOXH1_XENO.0.D	->	Xetrov90015107m.g-sox11	Chr05	132175666	132175673	+	17	72	0.925373
FOXH1_XENO.0.D	->	Xetrov90015107m.g-sox11	Chr05	132175389	132175396	+	17	72	0.925373
FOXH1_XENO.0.D	->	Xetrov90015107m.g-sox11	Chr05	132175522	132175529	+	17	72	0.925373
FOXH1_XENO.0.D	->	Xetrov90011165m.g-mta2	Chr04	41585594	41585601	-	17	72	0.925373
FOXH1_XENO.0.D	->	Xetrov90011165m.g-mta2	Chr04	41585518	41585525	-	17	72	0.925373
FOXH1_XENO.0.D	->	Xetrov90015832m.g-sall3	Chr06	27951234	27951241	+	17	74	0.944444
FOXH1_XENO.0.D	->	Xetrov90015832m.g-sall3	Chr06	27951062	27951069	+	17	74	0.944444
FOXH1_XENO.0.D	->	Xetrov90015832m.g-sall3	Chr06	27985309	27985316	+	17	74	0.944444
FOXH1_XENO.0.D	->	Xetrov90002640m.g-znf219	Chr01	131327337	131327344	-	17	74	0.944444
FOXH1_XENO.0.D	->	Xetrov90002640m.g-znf219	Chr01	131327379	131327386	+	17	74	0.944444
FOXH1_XENO.0.D	->	Xetrov90002640m.g-znf219	Chr01	131339553	131339560	-	17	74	0.944444
FOXH1_XENO.0.D	->	Xetrov90015832m.g-sall3	Chr06	27841226	27841233	-	17	74	0.944444
FOXH1_XENO.0.D	->	Xetrov90015832m.g-sall3	Chr06	27841204	27841211	+	17	74	0.944444
FOXH1_XENO.0.D	->	Xetrov90014778m.g-zic4	Chr05	118131921	118131928	-	17	74	0.944444
FOXH1_XENO.0.D	->	Xetrov90014778m.g-zic4	Chr05	118131895	118131902	-	17	74	0.944444
FOXH1_XENO.0.D	->	Xetrov90014778m.g-zic4	Chr05	118131887	118131894	-	17	74	0.944444
FOXH1_XENO.0.D	->	Xetrov90014778m.g-zic4	Chr05	118131755	118131762	+	17	74	0.944444
FOXH1_XENO.0.D	->	Xetrov90014778m.g-zic4	Chr05	118131663	118131670	-	17	74	0.944444
FOXH1_XENO.0.D	->	Xetrov90014778m.g-zic4	Chr05	118131773	118131780	-	17	74	0.944444
FOXH1_XENO.0.D	->	Xetrov90014778m.g-zic4	Chr05	118131983	118131990	-	17	74	0.944444
FOXH1_XENO.0.D	->	Xetrov90015832m.g-sall3	Chr06	28024729	28024736	+	17	74	0.944444
FOXH1_XENO.0.D	->	Xetrov90015832m.g-sall3	Chr06	28024642	28024649	+	17	74	0.944444
FOXH1_XENO.0.D	->	Xetrov90015832m.g-sall3	Chr06	28024746	28024753	+	17	74	0.944444
FOXH1_XENO.0.D	->	Xetrov90015832m.g-sall3	Chr06	28024609	28024616	-	17	74	0.944444
FOXH1_XENO.0.D	->	Xetrov90015832m.g-sall3	Chr06	28026567	28026574	-	17	74	0.944444
FOXH1_XENO.0.D	->	Xetrov90015832m.g-sall3	Chr06	28026612	28026619	+	17	74	0.944444
FOXH1_XENO.0.D	->	Xetrov90016043m.g-twist1	Chr06	43678140	43678147	+	17	76	0.8
FOXH1_XENO.0.D	->	Xetrov90016043m.g-twist1	Chr06	43678128	43678135	-	17	76	0.8
FOXH1_XENO.0.D	->	Xetrov90016302m.g-gli3	Chr06	66343053	66343060	+	17	76	0.8
FOXH1_XENO.0.D	->	Xetrov90020202m.g-znf534	Chr08	18055432	18055439	+	17	76	0.8
FOXH1_XENO.0.D	->	Xetrov90020202m.g-znf534	Chr08	18055318	18055325	+	17	76	0.8
FOXH1_XENO.0.D	->	Xetrov90016043m.g-twist1	Chr06	43681758	43681765	-	17	76	0.8
FOXH1_XENO.0.D	->	Xetrov90030193m.g-dlx6	scaffold_73	988165	988172	-	17	76	0.8
FOXH1_XENO.0.D	->	Xetrov90016302m.g-gli3	Chr06	66227857	66227864	-	17	76	0.8
FOXH1_XENO.0.D	->	Xetrov90016302m.g-gli3	Chr06	66228070	66228077	-	17	76	0.8
FOXH1_XENO.0.D	->	Xetrov90016302m.g-gli3	Chr06	66229267	66229274	-	17	76	0.8
FOXH1_XENO.0.D	->	Xetrov90016302m.g-gli3	Chr06	66264566	66264573	+	17	76	0.8
FOXH1_XENO.0.D	->	Xetrov90016302m.g-gli3	Chr06	66264640	66264647	-	17	76	0.8
FOXH1_XENO.0.D	->	Xetrov90013306m.g-foxa2	Chr05	25728851	25728858	-	17	76	0.8
FOXH1_XENO.0.D	->	Xetrov90013306m.g-foxa2	Chr05	25729013	25729020	+	17	76	0.8
FOXH1_XENO.0.D	->	Xetrov90006519m.g-sp7	Chr02	144216918	144216925	+	17	76	0.8
FOXH1_XENO.0.D	->	Xetrov90007333m.g-neurog1	Chr03	16375437	16375444	+	17	76	0.8
FOXH1_XENO.0.D	->	Xetrov90007333m.g-neurog1	Chr03	16375519	16375526	+	17	76	0.8
FOXH1_XENO.0.D	->	Xetrov90012149m.g-pbx1	Chr04	98305226	98305233	-	17	81	0.9
FOXH1_XENO.0.D	->	Xetrov90012149m.g-pbx1	Chr04	98179125	98179132	+	17	81	0.9
FOXH1_XENO.0.D	->	Xetrov90012149m.g-pbx1	Chr04	98179181	98179188	-	17	81	0.9
FOXH1_XENO.0.D	->	Xetrov90005735m.g-zbtb11	Chr02	101522511	101522518	+	17	81	0.9
FOXH1_XENO.0.D	->	Xetrov90005735m.g-zbtb11	Chr02	101528972	101528979	+	17	81	0.9
FOXH1_XENO.0.D	->	Xetrov90005735m.g-zbtb11	Chr02	101529000	101529007	+	17	81	0.9
FOXH1_XENO.0.D	->	Xetrov90018222m.g-neurog3	Chr07	51829843	51829850	+	17	82	0.7
FOXH1_XENO.0.D	->	Xetrov90018222m.g-neurog3	Chr07	51829962	51829969	+	17	82	0.7
FOXH1_XENO.0.D	->	Xetrov90018222m.g-neurog3	Chr07	51829804	51829811	+	17	82	0.7
FOXH1_XENO.0.D	->	Xetrov90025269m.g-snai1	Chr10	27970089	27970096	+	20	1	0.925926
FOXH1_XENO.0.D	->	Xetrov90005516m.g-tbx2	Chr02	88200159	88200166	+	20	4	0.7
FOXH1_XENO.0.D	->	Xetrov90005516m.g-tbx2	Chr02	88200038	88200045	+	20	4	0.7
FOXH1_XENO.0.D	->	Xetrov90005516m.g-tbx2	Chr02	88200056	88200063	-	20	4	0.7
FOXH1_XENO.0.D	->	Xetrov90005516m.g-tbx2	Chr02	88200109	88200116	+	20	4	0.7
FOXH1_XENO.0.D	->	Xetrov90008376m.g-gata3	Chr03	73785210	73785217	-	20	4	0.7
FOXH1_XENO.0.D	->	Xetrov90005516m.g-tbx2	Chr02	88392253	88392260	-	20	4	0.7
FOXH1_XENO.0.D	->	Xetrov90008376m.g-gata3	Chr03	73902213	73902220	-	20	4	0.7
FOXH1_XENO.0.D	->	Xetrov90007639m.g-msx2	Chr03	33140823	33140830	-	20	4	0.7
FOXH1_XENO.0.D	->	Xetrov90005516m.g-tbx2	Chr02	88407502	88407509	-	20	4	0.7
FOXH1_XENO.0.D	->	Xetrov90007639m.g-msx2	Chr03	33177623	33177630	+	20	4	0.7
FOXH1_XENO.0.D	->	Xetrov90013286m.g-insm1	Chr05	24703264	24703271	+	20	4	0.7
FOXH1_XENO.0.D	->	Xetrov90013286m.g-insm1	Chr05	24703373	24703380	+	20	4	0.7
FOXH1_XENO.0.D	->	Xetrov90013286m.g-insm1	Chr05	24703074	24703081	+	20	4	0.7
FOXH1_XENO.0.D	->	Xetrov90008376m.g-gata3	Chr03	73719972	73719979	+	20	4	0.7
FOXH1_XENO.0.D	->	Xetrov90011768m.g-foxd3	Chr04	78405265	78405272	+	20	4	0.7
FOXH1_XENO.0.D	->	Xetrov90004913m.g-tfap2e	Chr02	56292998	56293005	+	20	10	0.944444
FOXH1_XENO.0.D	->	Xetrov90004913m.g-tfap2e	Chr02	56292935	56292942	-	20	10	0.944444
FOXH1_XENO.0.D	->	Xetrov90004913m.g-tfap2e	Chr02	56292949	56292956	-	20	10	0.944444
FOXH1_XENO.0.D	->	Xetrov90007506m.g-foxi1	Chr03	23239200	23239207	+	20	11	0.789474
FOXH1_XENO.0.D	->	Xetrov90007506m.g-foxi1	Chr03	23239079	23239086	-	20	11	0.789474
FOXH1_XENO.0.D	->	Xetrov90011248m.g-irx3	Chr04	44399211	44399218	+	20	11	0.789474
FOXH1_XENO.0.D	->	Xetrov90017618m.g-hhex	Chr07	17284035	17284042	-	20	11	0.789474
FOXH1_XENO.0.D	->	Xetrov90017618m.g-hhex	Chr07	17284080	17284087	-	20	11	0.789474
FOXH1_XENO.0.D	->	Xetrov90011248m.g-irx3	Chr04	44640969	44640976	-	20	11	0.789474
FOXH1_XENO.0.D	->	Xetrov90011248m.g-irx3	Chr04	44641527	44641534	+	20	11	0.789474
FOXH1_XENO.0.D	->	Xetrov90011248m.g-irx3	Chr04	44640878	44640885	-	20	11	0.789474
FOXH1_XENO.0.D	->	Xetrov90011248m.g-irx3	Chr04	44667650	44667657	+	20	11	0.789474
FOXH1_XENO.0.D	->	Xetrov90011248m.g-irx3	Chr04	44706141	44706148	-	20	11	0.789474
FOXH1_XENO.0.D	->	Xetrov90011248m.g-irx3	Chr04	44554785	44554792	+	20	11	0.789474
FOXH1_XENO.0.D	->	Xetrov90021344m.g-bmp4	Chr08	74146799	74146806	-	20	16	0.714286
FOXH1_XENO.0.D	->	Xetrov90021344m.g-bmp4	Chr08	74146828	74146835	-	20	16	0.714286
FOXH1_XENO.0.D	->	Xetrov90015965m.g-irx2	Chr06	36866943	36866950	+	20	16	0.714286
FOXH1_XENO.0.D	->	Xetrov90021344m.g-bmp4	Chr08	74077681	74077688	+	20	16	0.714286
FOXH1_XENO.0.D	->	Xetrov90021344m.g-bmp4	Chr08	74077535	74077542	-	20	16	0.714286
FOXH1_XENO.0.D	->	Xetrov90004734m.g-lhx1	Chr02	49833510	49833517	-	20	16	0.714286
FOXH1_XENO.0.D	->	Xetrov90017042m.g-osr2	Chr06	113856033	113856040	+	20	16	0.714286
FOXH1_XENO.0.D	->	Xetrov90017042m.g-osr2	Chr06	113856191	113856198	+	20	16	0.714286
FOXH1_XENO.0.D	->	Xetrov90008917m.g-mespb	Chr03	99028106	99028113	-	20	16	0.714286
FOXH1_XENO.0.D	->	Xetrov90021015m.g-crx	Chr08	58452082	58452089	+	20	16	0.714286
FOXH1_XENO.0.D	->	Xetrov90021015m.g-crx	Chr08	58451877	58451884	+	20	16	0.714286
FOXH1_XENO.0.D	->	Xetrov90011569m.g-foxf1	Chr04	66934431	66934438	-	20	19	0.973684
FOXH1_XENO.0.D	->	Xetrov90010394m.g-pax6	Chr04	9853332	9853339	-	20	19	0.973684
FOXH1_XENO.0.D	->	Xetrov90010394m.g-pax6	Chr04	9853352	9853359	-	20	19	0.973684
FOXH1_XENO.0.D	->	Xetrov90010394m.g-pax6	Chr04	9853372	9853379	-	20	19	0.973684
FOXH1_XENO.0.D	->	Xetrov90010394m.g-pax6	Chr04	9853392	9853399	-	20	19	0.973684
FOXH1_XENO.0.D	->	Xetrov90010394m.g-pax6	Chr04	9853412	9853419	-	20	19	0.973684
FOXH1_XENO.0.D	->	Xetrov90010394m.g-pax6	Chr04	9853432	9853439	-	20	19	0.973684
FOXH1_XENO.0.D	->	Xetrov90010394m.g-pax6	Chr04	9853452	9853459	-	20	19	0.973684
FOXH1_XENO.0.D	->	Xetrov90010394m.g-pax6	Chr04	9853472	9853479	-	20	19	0.973684
FOXH1_XENO.0.D	->	Xetrov90010394m.g-pax6	Chr04	9853492	9853499	-	20	19	0.973684
FOXH1_XENO.0.D	->	Xetrov90010394m.g-pax6	Chr04	9853514	9853521	-	20	19	0.973684
FOXH1_XENO.0.D	->	Xetrov90016095m.g-id4	Chr06	47755094	47755101	-	20	19	0.973684
FOXH1_XENO.0.D	->	Xetrov90017933m.g-pax2	Chr07	33834640	33834647	-	20	19	0.973684
FOXH1_XENO.0.D	->	Xetrov90017933m.g-pax2	Chr07	33834670	33834677	-	20	19	0.973684
FOXH1_XENO.0.D	->	Xetrov90016838m.g-tox	Chr06	101697665	101697672	-	20	19	0.973684
FOXH1_XENO.0.D	->	Xetrov90016838m.g-tox	Chr06	101697731	101697738	+	20	19	0.973684
FOXH1_XENO.0.D	->	Xetrov90016838m.g-tox	Chr06	101697733	101697740	+	20	19	0.973684
FOXH1_XENO.0.D	->	Xetrov90016838m.g-tox	Chr06	101697610	101697617	-	20	19	0.973684
FOXH1_XENO.0.D	->	Xetrov90016838m.g-tox	Chr06	101697629	101697636	-	20	19	0.973684
FOXH1_XENO.0.D	->	Xetrov90016838m.g-tox	Chr06	101697511	101697518	-	20	19	0.973684
FOXH1_XENO.0.D	->	Xetrov90011569m.g-foxf1	Chr04	66947727	66947734	-	20	19	0.973684
FOXH1_XENO.0.D	->	Xetrov90011569m.g-foxf1	Chr04	66947998	66948005	-	20	19	0.973684
FOXH1_XENO.0.D	->	Xetrov90016838m.g-tox	Chr06	101698611	101698618	+	20	19	0.973684
FOXH1_XENO.0.D	->	Xetrov90016838m.g-tox	Chr06	101698571	101698578	-	20	19	0.973684
FOXH1_XENO.0.D	->	Xetrov90016838m.g-tox	Chr06	101698488	101698495	-	20	19	0.973684
FOXH1_XENO.0.D	->	Xetrov90017933m.g-pax2	Chr07	33715262	33715269	+	20	19	0.973684
FOXH1_XENO.0.D	->	Xetrov90016838m.g-tox	Chr06	101664782	101664789	+	20	19	0.973684
FOXH1_XENO.0.D	->	Xetrov90016838m.g-tox	Chr06	101664904	101664911	-	20	19	0.973684
FOXH1_XENO.0.D	->	Xetrov90016838m.g-tox	Chr06	101760991	101760998	-	20	19	0.973684
FOXH1_XENO.0.D	->	Xetrov90016838m.g-tox	Chr06	101761050	101761057	-	20	19	0.973684
FOXH1_XENO.0.D	->	Xetrov90016838m.g-tox	Chr06	101761077	101761084	+	20	19	0.973684
FOXH1_XENO.0.D	->	Xetrov90016838m.g-tox	Chr06	101773636	101773643	+	20	19	0.973684
FOXH1_XENO.0.D	->	Xetrov90016838m.g-tox	Chr06	101773669	101773676	+	20	19	0.973684
FOXH1_XENO.0.D	->	Xetrov90013983m.g-hsf2	Chr05	68171606	68171613	+	20	23	0.795181
FOXH1_XENO.0.D	->	Xetrov90018948m.g-thap7	Chr07	94863901	94863908	-	20	23	0.795181
FOXH1_XENO.0.D	->	Xetrov90003614m.g-znf131	Chr01	182124892	182124899	-	20	23	0.795181
FOXH1_XENO.0.D	->	Xetrov90003614m.g-znf131	Chr01	182124873	182124880	+	20	23	0.795181
FOXH1_XENO.0.D	->	Xetrov90015699m.g-dnajc1	Chr06	18654181	18654188	+	20	23	0.795181
FOXH1_XENO.0.D	->	Xetrov90001964m.g-gdf3	Chr01	100372800	100372807	+	20	23	0.795181
FOXH1_XENO.0.D	->	Xetrov90016468m.g-satb1	Chr06	79187078	79187085	-	20	31	0.733333
FOXH1_XENO.0.D	->	Xetrov90001886m.g-zbtb5	Chr01	96946668	96946675	-	20	31	0.733333
FOXH1_XENO.0.D	->	Xetrov90001886m.g-zbtb5	Chr01	96946369	96946376	+	20	31	0.733333
FOXH1_XENO.0.D	->	Xetrov90001886m.g-zbtb5	Chr01	96947209	96947216	+	20	31	0.733333
FOXH1_XENO.0.D	->	Xetrov90001886m.g-zbtb5	Chr01	96946313	96946320	+	20	31	0.733333
FOXH1_XENO.0.D	->	Xetrov90016468m.g-satb1	Chr06	79244352	79244359	+	20	31	0.733333
FOXH1_XENO.0.D	->	Xetrov90023824m.g-trhd	Chr09	39613904	39613911	-	20	31	0.733333
FOXH1_XENO.0.D	->	Xetrov90016468m.g-satb1	Chr06	79242734	79242741	-	20	31	0.733333
FOXH1_XENO.0.D	->	Xetrov90012972m.g-mixer	Chr05	4284696	4284703	-	20	38	0.714286
FOXH1_XENO.0.D	->	Xetrov90012972m.g-mixer	Chr05	4284718	4284725	+	20	38	0.714286
FOXH1_XENO.0.D	->	Xetrov90016800m.g-sox17a	Chr06	100271007	100271014	-	20	38	0.714286
FOXH1_XENO.0.D	->	Xetrov90016800m.g-sox17a	Chr06	100271136	100271143	-	20	38	0.714286
FOXH1_XENO.0.D	->	Xetrov90016800m.g-sox17a	Chr06	100271031	100271038	+	20	38	0.714286
FOXH1_XENO.0.D	->	Xetrov90016435m.g-eomes	Chr06	75841931	75841938	-	20	38	0.714286
FOXH1_XENO.0.D	->	Xetrov90008606m.g-rora	Chr03	83963632	83963639	-	20	40	0.780488
FOXH1_XENO.0.D	->	Xetrov90008606m.g-rora	Chr03	83963663	83963670	+	20	40	0.780488
FOXH1_XENO.0.D	->	Xetrov90015826m.g-neurod6	Chr06	26782393	26782400	+	20	40	0.780488
FOXH1_XENO.0.D	->	Xetrov90003176m.g-cux2	Chr01	154865001	154865008	-	20	40	0.780488
FOXH1_XENO.0.D	->	Xetrov90028980m.g-sia1	scaffold_48	37167	37174	+	20	41	1
FOXH1_XENO.0.D	->	Xetrov90028980m.g-sia1	scaffold_48	37003	37010	-	20	41	1
FOXH1_XENO.0.D	->	Xetrov90004449m.g-arx	Chr02	36409603	36409610	+	20	42	0.727273
FOXH1_XENO.0.D	->	Xetrov90004449m.g-arx	Chr02	36409596	36409603	+	20	42	0.727273
FOXH1_XENO.0.D	->	Xetrov90004449m.g-arx	Chr02	36182216	36182223	-	20	42	0.727273
FOXH1_XENO.0.D	->	Xetrov90004449m.g-arx	Chr02	36183216	36183223	-	20	42	0.727273
FOXH1_XENO.0.D	->	Xetrov90008137m.g-foxp2	Chr03	57796504	57796511	+	20	42	0.727273
FOXH1_XENO.0.D	->	Xetrov90008137m.g-foxp2	Chr03	57796615	57796622	-	20	42	0.727273
FOXH1_XENO.0.D	->	Xetrov90004449m.g-arx	Chr02	36301965	36301972	+	20	42	0.727273
FOXH1_XENO.0.D	->	Xetrov90008137m.g-foxp2	Chr03	57688749	57688756	+	20	42	0.727273
FOXH1_XENO.0.D	->	Xetrov90008137m.g-foxp2	Chr03	57802859	57802866	-	20	42	0.727273
FOXH1_XENO.0.D	->	Xetrov90003458m.g-nr2f1	Chr01	171485435	171485442	-	20	43	0.707692
FOXH1_XENO.0.D	->	Xetrov90003458m.g-nr2f1	Chr01	171485470	171485477	-	20	43	0.707692
FOXH1_XENO.0.D	->	Xetrov90021728m.g-meis2	Chr08	90854422	90854429	-	20	43	0.707692
FOXH1_XENO.0.D	->	Xetrov90012085m.g-barhl2	Chr04	95103636	95103643	+	20	43	0.707692
FOXH1_XENO.0.D	->	Xetrov90021728m.g-meis2	Chr08	90964361	90964368	-	20	43	0.707692
FOXH1_XENO.0.D	->	Xetrov90021728m.g-meis2	Chr08	90964309	90964316	-	20	43	0.707692
FOXH1_XENO.0.D	->	Xetrov90021728m.g-meis2	Chr08	90964346	90964353	-	20	43	0.707692
FOXH1_XENO.0.D	->	Xetrov90007336m.g-pitx1	Chr03	16735708	16735715	+	20	43	0.707692
FOXH1_XENO.0.D	->	Xetrov90007336m.g-pitx1	Chr03	16737941	16737948	+	20	43	0.707692
FOXH1_XENO.0.D	->	Xetrov90007336m.g-pitx1	Chr03	16737604	16737611	+	20	43	0.707692
FOXH1_XENO.0.D	->	Xetrov90007336m.g-pitx1	Chr03	16737705	16737712	-	20	43	0.707692
FOXH1_XENO.0.D	->	Xetrov90015598m.g-mnx1	Chr06	9705255	9705262	-	20	43	0.707692
FOXH1_XENO.0.D	->	Xetrov90015598m.g-mnx1	Chr06	9705582	9705589	-	20	43	0.707692
FOXH1_XENO.0.D	->	Xetrov90016154m.g-foxq1	Chr06	51587489	51587496	+	20	43	0.707692
FOXH1_XENO.0.D	->	Xetrov90002233m.g-dmrt2	Chr01	116243171	116243178	-	20	43	0.707692
FOXH1_XENO.0.D	->	Xetrov90002233m.g-dmrt2	Chr01	116243413	116243420	-	20	43	0.707692
FOXH1_XENO.0.D	->	Xetrov90016046m.g-ahr	Chr06	44442071	44442078	-	20	43	0.707692
FOXH1_XENO.0.D	->	Xetrov90016046m.g-ahr	Chr06	44441871	44441878	-	20	43	0.707692
FOXH1_XENO.0.D	->	Xetrov90002122m.g-dmrta1	Chr01	109099138	109099145	+	20	43	0.707692
FOXH1_XENO.0.D	->	Xetrov90003448m.g-mef2c	Chr01	170530481	170530488	-	20	46	0.850575
FOXH1_XENO.0.D	->	Xetrov90003448m.g-mef2c	Chr01	170530332	170530339	-	20	46	0.850575
FOXH1_XENO.0.D	->	Xetrov90003448m.g-mef2c	Chr01	170530504	170530511	+	20	46	0.850575
FOXH1_XENO.0.D	->	Xetrov90016442m.g-rarb	Chr06	76723536	76723543	-	20	46	0.850575
FOXH1_XENO.0.D	->	Xetrov90011534m.g-foxl1	Chr04	64071154	64071161	-	20	46	0.850575
FOXH1_XENO.0.D	->	Xetrov90003448m.g-mef2c	Chr01	170450330	170450337	-	20	46	0.850575
FOXH1_XENO.0.D	->	Xetrov90003448m.g-mef2c	Chr01	170450140	170450147	+	20	46	0.850575
FOXH1_XENO.0.D	->	Xetrov90003448m.g-mef2c	Chr01	170450277	170450284	+	20	46	0.850575
FOXH1_XENO.0.D	->	Xetrov90020564m.g-pou3f4	Chr08	42574788	42574795	+	20	46	0.850575
FOXH1_XENO.0.D	->	Xetrov90016442m.g-rarb	Chr06	76764876	76764883	-	20	46	0.850575
FOXH1_XENO.0.D	->	Xetrov90016442m.g-rarb	Chr06	76764950	76764957	+	20	46	0.850575
FOXH1_XENO.0.D	->	Xetrov90016442m.g-rarb	Chr06	76817813	76817820	+	20	46	0.850575
FOXH1_XENO.0.D	->	Xetrov90016442m.g-rarb	Chr06	76817838	76817845	-	20	46	0.850575
FOXH1_XENO.0.D	->	Xetrov90016442m.g-rarb	Chr06	76817874	76817881	-	20	46	0.850575
FOXH1_XENO.0.D	->	Xetrov90016442m.g-rarb	Chr06	76817830	76817837	+	20	46	0.850575
FOXH1_XENO.0.D	->	Xetrov90018248m.g-pitx3	Chr07	53194466	53194473	-	20	46	0.850575
FOXH1_XENO.0.D	->	Xetrov90018248m.g-pitx3	Chr07	53194496	53194503	-	20	46	0.850575
FOXH1_XENO.0.D	->	Xetrov90006274m.g-stat2	Chr02	135213041	135213048	-	20	49	0.818182
FOXH1_XENO.0.D	->	Xetrov90007536m.g-irf1	Chr03	27012112	27012119	+	20	49	0.818182
FOXH1_XENO.0.D	->	Xetrov90002118m.g-klf4	Chr01	108593249	108593256	-	20	55	0.65
FOXH1_XENO.0.D	->	Xetrov90013979m.g-hivep2	Chr05	67994108	67994115	-	20	55	0.65
FOXH1_XENO.0.D	->	Xetrov90002118m.g-klf4	Chr01	108621362	108621369	-	20	55	0.65
FOXH1_XENO.0.D	->	Xetrov90002118m.g-klf4	Chr01	108620916	108620923	+	20	55	0.65
FOXH1_XENO.0.D	->	Xetrov90002118m.g-klf4	Chr01	108621730	108621737	-	20	55	0.65
FOXH1_XENO.0.D	->	Xetrov90024890m.g-kat7	Chr10	9776014	9776021	+	20	58	0.86
FOXH1_XENO.0.D	->	Xetrov90004792m.g-arid1a	Chr02	51870502	51870509	-	20	58	0.86
FOXH1_XENO.0.D	->	Xetrov90013341m.g-otx1	Chr05	28471255	28471262	-	20	58	0.86
FOXH1_XENO.0.D	->	Xetrov90013341m.g-otx1	Chr05	28471424	28471431	-	20	58	0.86
FOXH1_XENO.0.D	->	Xetrov90013341m.g-otx1	Chr05	28471306	28471313	-	20	58	0.86
FOXH1_XENO.0.D	->	Xetrov90013341m.g-otx1	Chr05	28471504	28471511	-	20	58	0.86
FOXH1_XENO.0.D	->	Xetrov90002260m.g-klf9	Chr01	117585439	117585446	+	20	61	0.863636
FOXH1_XENO.0.D	->	Xetrov90002260m.g-klf9	Chr01	117602381	117602388	-	20	61	0.863636
FOXH1_XENO.0.D	->	Xetrov90011822m.g-dmbx1	Chr04	80963053	80963060	+	20	61	0.863636
FOXH1_XENO.0.D	->	Xetrov90011822m.g-dmbx1	Chr04	80962957	80962964	+	20	61	0.863636
FOXH1_XENO.0.D	->	Xetrov90004840m.g-hivep3	Chr02	53209121	53209128	-	20	64	0.627907
FOXH1_XENO.0.D	->	Xetrov90023886m.g-stat1	Chr09	43707899	43707906	-	20	71	0.612903
FOXH1_XENO.0.D	->	Xetrov90011336m.g-tox3	Chr04	52462952	52462959	-	20	71	0.612903
FOXH1_XENO.0.D	->	Xetrov90011336m.g-tox3	Chr04	52462738	52462745	+	20	71	0.612903
FOXH1_XENO.0.D	->	Xetrov90005931m.g-tfdp1	Chr02	112281317	112281324	-	20	72	0.646154
FOXH1_XENO.0.D	->	Xetrov90005931m.g-tfdp1	Chr02	112281173	112281180	+	20	72	0.646154
FOXH1_XENO.0.D	->	Xetrov90011165m.g-mta2	Chr04	41583245	41583252	-	20	72	0.646154
FOXH1_XENO.0.D	->	Xetrov90011165m.g-mta2	Chr04	41583386	41583393	-	20	72	0.646154
FOXH1_XENO.0.D	->	Xetrov90011165m.g-mta2	Chr04	41583480	41583487	+	20	72	0.646154
FOXH1_XENO.0.D	->	Xetrov90015107m.g-sox11	Chr05	132330204	132330211	+	20	72	0.646154
FOXH1_XENO.0.D	->	Xetrov90015107m.g-sox11	Chr05	132050083	132050090	+	20	72	0.646154
FOXH1_XENO.0.D	->	Xetrov90021514m.g-hif1a	Chr08	81744175	81744182	+	20	72	0.646154
FOXH1_XENO.0.D	->	Xetrov90015113m.g-id2	Chr05	133507036	133507043	+	20	72	0.646154
FOXH1_XENO.0.D	->	Xetrov90015113m.g-id2	Chr05	133507122	133507129	-	20	72	0.646154
FOXH1_XENO.0.D	->	Xetrov90015832m.g-sall3	Chr06	27965966	27965973	+	20	74	0.636364
FOXH1_XENO.0.D	->	Xetrov90014778m.g-zic4	Chr05	118033899	118033906	-	20	74	0.636364
FOXH1_XENO.0.D	->	Xetrov90015832m.g-sall3	Chr06	27756221	27756228	-	20	74	0.636364
FOXH1_XENO.0.D	->	Xetrov90015832m.g-sall3	Chr06	27756267	27756274	+	20	74	0.636364
FOXH1_XENO.0.D	->	Xetrov90014778m.g-zic4	Chr05	117995885	117995892	-	20	74	0.636364
FOXH1_XENO.0.D	->	Xetrov90014778m.g-zic4	Chr05	118124007	118124014	+	20	74	0.636364
FOXH1_XENO.0.D	->	Xetrov90000782m.g-hand2	Chr01	39382895	39382902	+	20	82	0.857143
FOXH1_XENO.0.D	->	Xetrov90000782m.g-hand2	Chr01	39383026	39383033	+	20	82	0.857143
FOXH1_XENO.0.D	->	Xetrov90000782m.g-hand2	Chr01	39382934	39382941	+	20	82	0.857143
FOXH1_XENO.0.D	->	Xetrov90000782m.g-hand2	Chr01	39382840	39382847	+	20	82	0.857143
FOXH1_XENO.0.D	->	Xetrov90000782m.g-hand2	Chr01	39382868	39382875	-	20	82	0.857143
FOXH1_XENO.0.D	->	Xetrov90000782m.g-hand2	Chr01	39382964	39382971	-	20	82	0.857143
FOXH1_XENO.0.D	->	Xetrov90000782m.g-hand2	Chr01	39382843	39382850	+	20	82	0.857143
FOXH1_XENO.0.D	->	Xetrov90025269m.g-snai1	Chr10	27972622	27972629	+	39	1	0.914894
FOXH1_XENO.0.D	->	Xetrov90025269m.g-snai1	Chr10	27972751	27972758	-	39	1	0.914894
FOXH1_XENO.0.D	->	Xetrov90025269m.g-snai1	Chr10	27972855	27972862	-	39	1	0.914894
FOXH1_XENO.0.D	->	Xetrov90025269m.g-snai1	Chr10	27972959	27972966	-	39	1	0.914894
FOXH1_XENO.0.D	->	Xetrov90025269m.g-snai1	Chr10	27973063	27973070	-	39	1	0.914894
FOXH1_XENO.0.D	->	Xetrov90025269m.g-snai1	Chr10	27973261	27973268	+	39	1	0.914894
FOXH1_XENO.0.D	->	Xetrov90025269m.g-snai1	Chr10	27972757	27972764	-	39	1	0.914894
FOXH1_XENO.0.D	->	Xetrov90025269m.g-snai1	Chr10	27972861	27972868	-	39	1	0.914894
FOXH1_XENO.0.D	->	Xetrov90025269m.g-snai1	Chr10	27972965	27972972	-	39	1	0.914894
FOXH1_XENO.0.D	->	Xetrov90025269m.g-snai1	Chr10	27973069	27973076	-	39	1	0.914894
FOXH1_XENO.0.D	->	Xetrov90025269m.g-snai1	Chr10	28067321	28067328	+	39	1	0.914894
FOXH1_XENO.0.D	->	Xetrov90025269m.g-snai1	Chr10	27969446	27969453	-	39	1	0.914894
FOXH1_XENO.0.D	->	Xetrov90008376m.g-gata3	Chr03	73855895	73855902	+	39	4	0.808511
FOXH1_XENO.0.D	->	Xetrov90008376m.g-gata3	Chr03	73855962	73855969	+	39	4	0.808511
FOXH1_XENO.0.D	->	Xetrov90013793m.g-t2	Chr05	58600362	58600369	+	39	4	0.808511
FOXH1_XENO.0.D	->	Xetrov90008376m.g-gata3	Chr03	74001643	74001650	+	39	4	0.808511
FOXH1_XENO.0.D	->	Xetrov90008376m.g-gata3	Chr03	74001657	74001664	+	39	4	0.808511
FOXH1_XENO.0.D	->	Xetrov90008376m.g-gata3	Chr03	74001791	74001798	-	39	4	0.808511
FOXH1_XENO.0.D	->	Xetrov90007639m.g-msx2	Chr03	32997085	32997092	+	39	4	0.808511
FOXH1_XENO.0.D	->	Xetrov90007639m.g-msx2	Chr03	32992847	32992854	-	39	4	0.808511
FOXH1_XENO.0.D	->	Xetrov90005516m.g-tbx2	Chr02	88216694	88216701	+	39	4	0.808511
FOXH1_XENO.0.D	->	Xetrov90018905m.g-hes9.1	Chr07	91361570	91361577	-	39	4	0.808511
FOXH1_XENO.0.D	->	Xetrov90018905m.g-hes9.1	Chr07	91361676	91361683	+	39	4	0.808511
FOXH1_XENO.0.D	->	Xetrov90005516m.g-tbx2	Chr02	88427614	88427621	+	39	4	0.808511
FOXH1_XENO.0.D	->	Xetrov90005516m.g-tbx2	Chr02	88427648	88427655	+	39	4	0.808511
FOXH1_XENO.0.D	->	Xetrov90011768m.g-foxd3	Chr04	78395465	78395472	+	39	4	0.808511
FOXH1_XENO.0.D	->	Xetrov90011768m.g-foxd3	Chr04	78395551	78395558	+	39	4	0.808511
FOXH1_XENO.0.D	->	Xetrov90011768m.g-foxd3	Chr04	78395472	78395479	+	39	4	0.808511
FOXH1_XENO.0.D	->	Xetrov90011768m.g-foxd3	Chr04	78395446	78395453	-	39	4	0.808511
FOXH1_XENO.0.D	->	Xetrov90024447m.g-zeb2	Chr09	73316101	73316108	+	39	4	0.808511
FOXH1_XENO.0.D	->	Xetrov90024447m.g-zeb2	Chr09	73315972	73315979	+	39	4	0.808511
FOXH1_XENO.0.D	->	Xetrov90015898m.g-evx1	Chr06	32753449	32753456	-	39	4	0.808511
FOXH1_XENO.0.D	->	Xetrov90015898m.g-evx1	Chr06	32833520	32833527	-	39	4	0.808511
FOXH1_XENO.0.D	->	Xetrov90015898m.g-evx1	Chr06	32833527	32833534	-	39	4	0.808511
FOXH1_XENO.0.D	->	Xetrov90015898m.g-evx1	Chr06	32833584	32833591	+	39	4	0.808511
FOXH1_XENO.0.D	->	Xetrov90007639m.g-msx2	Chr03	32952185	32952192	-	39	4	0.808511
FOXH1_XENO.0.D	->	Xetrov90007639m.g-msx2	Chr03	32952238	32952245	-	39	4	0.808511
FOXH1_XENO.0.D	->	Xetrov90007639m.g-msx2	Chr03	32952100	32952107	-	39	4	0.808511
FOXH1_XENO.0.D	->	Xetrov90008680m.g-foxb1	Chr03	86527221	86527228	+	39	4	0.808511
FOXH1_XENO.0.D	->	Xetrov90013419m.g-myb	Chr05	34528023	34528030	+	39	4	0.808511
FOXH1_XENO.0.D	->	Xetrov90013419m.g-myb	Chr05	34528069	34528076	+	39	4	0.808511
FOXH1_XENO.0.D	->	Xetrov90008680m.g-foxb1	Chr03	86562317	86562324	-	39	4	0.808511
FOXH1_XENO.0.D	->	Xetrov90013286m.g-insm1	Chr05	24705221	24705228	+	39	4	0.808511
FOXH1_XENO.0.D	->	Xetrov90013286m.g-insm1	Chr05	24705140	24705147	+	39	4	0.808511
FOXH1_XENO.0.D	->	Xetrov90001085m.g-pitx2	Chr01	58677971	58677978	-	39	10	0.954545
FOXH1_XENO.0.D	->	Xetrov90007763m.g-emx1	Chr03	38192041	38192048	-	39	10	0.954545
FOXH1_XENO.0.D	->	Xetrov90001085m.g-pitx2	Chr01	58807877	58807884	-	39	10	0.954545
FOXH1_XENO.0.D	->	Xetrov90001085m.g-pitx2	Chr01	58807986	58807993	-	39	10	0.954545
FOXH1_XENO.0.D	->	Xetrov90001085m.g-pitx2	Chr01	58767522	58767529	-	39	10	0.954545
FOXH1_XENO.0.D	->	Xetrov90001085m.g-pitx2	Chr01	58767415	58767422	-	39	10	0.954545
FOXH1_XENO.0.D	->	Xetrov90004913m.g-tfap2e	Chr02	56293614	56293621	+	39	10	0.954545
FOXH1_XENO.0.D	->	Xetrov90011248m.g-irx3	Chr04	44462798	44462805	+	39	11	1
FOXH1_XENO.0.D	->	Xetrov90011248m.g-irx3	Chr04	44462959	44462966	-	39	11	1
FOXH1_XENO.0.D	->	Xetrov90015966m.g-irx1	Chr06	37168186	37168193	-	39	11	1
FOXH1_XENO.0.D	->	Xetrov90015966m.g-irx1	Chr06	37168208	37168215	-	39	11	1
FOXH1_XENO.0.D	->	Xetrov90015966m.g-irx1	Chr06	37168283	37168290	-	39	11	1
FOXH1_XENO.0.D	->	Xetrov90017637m.g-ventx3.2	Chr07	18590257	18590264	-	39	11	1
FOXH1_XENO.0.D	->	Xetrov90015966m.g-irx1	Chr06	37040769	37040776	+	39	11	1
FOXH1_XENO.0.D	->	Xetrov90017639m.g-ventx3.1	Chr07	18625422	18625429	+	39	11	1
FOXH1_XENO.0.D	->	Xetrov90017639m.g-ventx3.1	Chr07	18625151	18625158	+	39	11	1
FOXH1_XENO.0.D	->	Xetrov90017639m.g-ventx3.1	Chr07	18625456	18625463	-	39	11	1
FOXH1_XENO.0.D	->	Xetrov90017639m.g-ventx3.1	Chr07	18625249	18625256	-	39	11	1
FOXH1_XENO.0.D	->	Xetrov90017618m.g-hhex	Chr07	17284340	17284347	-	39	11	1
FOXH1_XENO.0.D	->	Xetrov90017618m.g-hhex	Chr07	17284371	17284378	-	39	11	1
FOXH1_XENO.0.D	->	Xetrov90015966m.g-irx1	Chr06	37041324	37041331	+	39	11	1
FOXH1_XENO.0.D	->	Xetrov90015966m.g-irx1	Chr06	37041330	37041337	+	39	11	1
FOXH1_XENO.0.D	->	Xetrov90015966m.g-irx1	Chr06	37065840	37065847	-	39	11	1
FOXH1_XENO.0.D	->	Xetrov90015966m.g-irx1	Chr06	37065957	37065964	+	39	11	1
FOXH1_XENO.0.D	->	Xetrov90017637m.g-ventx3.2	Chr07	18582628	18582635	-	39	11	1
FOXH1_XENO.0.D	->	Xetrov90011248m.g-irx3	Chr04	44617967	44617974	+	39	11	1
FOXH1_XENO.0.D	->	Xetrov90011248m.g-irx3	Chr04	44617824	44617831	-	39	11	1
FOXH1_XENO.0.D	->	Xetrov90017618m.g-hhex	Chr07	17274923	17274930	+	39	11	1
FOXH1_XENO.0.D	->	Xetrov90017618m.g-hhex	Chr07	17274868	17274875	+	39	11	1
FOXH1_XENO.0.D	->	Xetrov90011248m.g-irx3	Chr04	44554576	44554583	+	39	11	1
FOXH1_XENO.0.D	->	Xetrov90011248m.g-irx3	Chr04	44554448	44554455	+	39	11	1
FOXH1_XENO.0.D	->	Xetrov90015966m.g-irx1	Chr06	37040239	37040246	+	39	11	1
FOXH1_XENO.0.D	->	Xetrov90021259m.g-gsc	Chr08	67418938	67418945	+	39	11	1
FOXH1_XENO.0.D	->	Xetrov90017618m.g-hhex	Chr07	17286743	17286750	-	39	11	1
FOXH1_XENO.0.D	->	Xetrov90017618m.g-hhex	Chr07	17286827	17286834	-	39	11	1
FOXH1_XENO.0.D	->	Xetrov90002219m.g-rfx3	Chr01	115408917	115408924	+	39	12	0.909091
FOXH1_XENO.0.D	->	Xetrov90002219m.g-rfx3	Chr01	115409065	115409072	-	39	12	0.909091
FOXH1_XENO.0.D	->	Xetrov90002219m.g-rfx3	Chr01	115409034	115409041	-	39	12	0.909091
FOXH1_XENO.0.D	->	Xetrov90002219m.g-rfx3	Chr01	115409159	115409166	+	39	12	0.909091
FOXH1_XENO.0.D	->	Xetrov90002219m.g-rfx3	Chr01	115416170	115416177	+	39	12	0.909091
FOXH1_XENO.0.D	->	Xetrov90002219m.g-rfx3	Chr01	115416477	115416484	-	39	12	0.909091
FOXH1_XENO.0.D	->	Xetrov90002219m.g-rfx3	Chr01	115416211	115416218	+	39	12	0.909091
FOXH1_XENO.0.D	->	Xetrov90002219m.g-rfx3	Chr01	115416119	115416126	-	39	12	0.909091
FOXH1_XENO.0.D	->	Xetrov90002219m.g-rfx3	Chr01	115415997	115416004	-	39	12	0.909091
FOXH1_XENO.0.D	->	Xetrov90002219m.g-rfx3	Chr01	115415542	115415549	-	39	12	0.909091
FOXH1_XENO.0.D	->	Xetrov90008689m.g-klf13	Chr03	87152920	87152927	+	39	12	0.909091
FOXH1_XENO.0.D	->	Xetrov90002219m.g-rfx3	Chr01	115525565	115525572	-	39	12	0.909091
FOXH1_XENO.0.D	->	Xetrov90002219m.g-rfx3	Chr01	115525622	115525629	-	39	12	0.909091
FOXH1_XENO.0.D	->	Xetrov90010787m.g-znf319	Chr04	27884999	27885006	-	39	12	0.909091
FOXH1_XENO.0.D	->	Xetrov90003739m.g-tcf4	Chr01	189656710	189656717	-	39	12	0.909091
FOXH1_XENO.0.D	->	Xetrov90002219m.g-rfx3	Chr01	115478412	115478419	+	39	12	0.909091
FOXH1_XENO.0.D	->	Xetrov90025429m.g-e2f1	Chr10	33238349	33238356	+	39	14	0.934783
FOXH1_XENO.0.D	->	Xetrov90025429m.g-e2f1	Chr10	33238371	33238378	+	39	14	0.934783
FOXH1_XENO.0.D	->	Xetrov90025429m.g-e2f1	Chr10	33238224	33238231	+	39	14	0.934783
FOXH1_XENO.0.D	->	Xetrov90018826m.g-hinfp	Chr07	85751488	85751495	-	39	14	0.934783
FOXH1_XENO.0.D	->	Xetrov90016944m.g-hey1	Chr06	108659693	108659700	-	39	14	0.934783
FOXH1_XENO.0.D	->	Xetrov90016944m.g-hey1	Chr06	108659791	108659798	-	39	14	0.934783
FOXH1_XENO.0.D	->	Xetrov90016944m.g-hey1	Chr06	108659498	108659505	+	39	14	0.934783
FOXH1_XENO.0.D	->	Xetrov90018826m.g-hinfp	Chr07	85746508	85746515	-	39	14	0.934783
FOXH1_XENO.0.D	->	Xetrov90018826m.g-hinfp	Chr07	85746622	85746629	-	39	14	0.934783
FOXH1_XENO.0.D	->	Xetrov90016249m.g-nfx1	Chr06	62206488	62206495	+	39	14	0.934783
FOXH1_XENO.0.D	->	Xetrov90021558m.g-otx2	Chr08	83889737	83889744	+	39	16	0.952381
FOXH1_XENO.0.D	->	Xetrov90021558m.g-otx2	Chr08	83889753	83889760	+	39	16	0.952381
FOXH1_XENO.0.D	->	Xetrov90021558m.g-otx2	Chr08	83889828	83889835	+	39	16	0.952381
FOXH1_XENO.0.D	->	Xetrov90021558m.g-otx2	Chr08	83889693	83889700	+	39	16	0.952381
FOXH1_XENO.0.D	->	Xetrov90021558m.g-otx2	Chr08	83750332	83750339	-	39	16	0.952381
FOXH1_XENO.0.D	->	Xetrov90021558m.g-otx2	Chr08	83750217	83750224	+	39	16	0.952381
FOXH1_XENO.0.D	->	Xetrov90021558m.g-otx2	Chr08	83750293	83750300	-	39	16	0.952381
FOXH1_XENO.0.D	->	Xetrov90021344m.g-bmp4	Chr08	74072629	74072636	-	39	16	0.952381
FOXH1_XENO.0.D	->	Xetrov90002706m.g-lhx5	Chr01	133700409	133700416	-	39	16	0.952381
FOXH1_XENO.0.D	->	Xetrov90015965m.g-irx2	Chr06	36810412	36810419	-	39	16	0.952381
FOXH1_XENO.0.D	->	Xetrov90015965m.g-irx2	Chr06	36810187	36810194	-	39	16	0.952381
FOXH1_XENO.0.D	->	Xetrov90015965m.g-irx2	Chr06	36810171	36810178	+	39	16	0.952381
FOXH1_XENO.0.D	->	Xetrov90004734m.g-lhx1	Chr02	49827120	49827127	+	39	16	0.952381
FOXH1_XENO.0.D	->	Xetrov90004734m.g-lhx1	Chr02	49827046	49827053	+	39	16	0.952381
FOXH1_XENO.0.D	->	Xetrov90004734m.g-lhx1	Chr02	49827138	49827145	+	39	16	0.952381
FOXH1_XENO.0.D	->	Xetrov90017042m.g-osr2	Chr06	113812882	113812889	+	39	16	0.952381
FOXH1_XENO.0.D	->	Xetrov90014106m.g-prdm1	Chr05	77228597	77228604	-	39	16	0.952381
FOXH1_XENO.0.D	->	Xetrov90021558m.g-otx2	Chr08	83747031	83747038	-	39	16	0.952381
FOXH1_XENO.0.D	->	Xetrov90021558m.g-otx2	Chr08	83747065	83747072	-	39	16	0.952381
FOXH1_XENO.0.D	->	Xetrov90021558m.g-otx2	Chr08	83747048	83747055	-	39	16	0.952381
FOXH1_XENO.0.D	->	Xetrov90021558m.g-otx2	Chr08	83747112	83747119	-	39	16	0.952381
FOXH1_XENO.0.D	->	Xetrov90021558m.g-otx2	Chr08	83747128	83747135	+	39	16	0.952381
FOXH1_XENO.0.D	->	Xetrov90021558m.g-otx2	Chr08	83880306	83880313	-	39	16	0.952381
FOXH1_XENO.0.D	->	Xetrov90021558m.g-otx2	Chr08	83880325	83880332	-	39	16	0.952381
FOXH1_XENO.0.D	->	Xetrov90026121m.g-gata4	scaffold_13	740269	740276	-	39	16	0.952381
FOXH1_XENO.0.D	->	Xetrov90004734m.g-lhx1	Chr02	49877531	49877538	-	39	16	0.952381
FOXH1_XENO.0.D	->	Xetrov90004734m.g-lhx1	Chr02	49877545	49877552	+	39	16	0.952381
FOXH1_XENO.0.D	->	Xetrov90021344m.g-bmp4	Chr08	74136495	74136502	+	39	16	0.952381
FOXH1_XENO.0.D	->	Xetrov90021344m.g-bmp4	Chr08	74136545	74136552	+	39	16	0.952381
FOXH1_XENO.0.D	->	Xetrov90017042m.g-osr2	Chr06	113811559	113811566	-	39	16	0.952381
FOXH1_XENO.0.D	->	Xetrov90017042m.g-osr2	Chr06	113811666	113811673	+	39	16	0.952381
FOXH1_XENO.0.D	->	Xetrov90017042m.g-osr2	Chr06	113811502	113811509	-	39	16	0.952381
FOXH1_XENO.0.D	->	Xetrov90017042m.g-osr2	Chr06	113811518	113811525	-	39	16	0.952381
FOXH1_XENO.0.D	->	Xetrov90014106m.g-prdm1	Chr05	77279015	77279022	+	39	16	0.952381
FOXH1_XENO.0.D	->	Xetrov90021558m.g-otx2	Chr08	83747551	83747558	-	39	16	0.952381
FOXH1_XENO.0.D	->	Xetrov90021558m.g-otx2	Chr08	83747613	83747620	-	39	16	0.952381
FOXH1_XENO.0.D	->	Xetrov90021558m.g-otx2	Chr08	83751686	83751693	+	39	16	0.952381
FOXH1_XENO.0.D	->	Xetrov90021558m.g-otx2	Chr08	83751731	83751738	-	39	16	0.952381
FOXH1_XENO.0.D	->	Xetrov90021558m.g-otx2	Chr08	83794936	83794943	+	39	16	0.952381
FOXH1_XENO.0.D	->	Xetrov90021558m.g-otx2	Chr08	83794920	83794927	+	39	16	0.952381
FOXH1_XENO.0.D	->	Xetrov90004610m.g-mnt	Chr02	43375849	43375856	+	39	17	0.92
FOXH1_XENO.0.D	->	Xetrov90004610m.g-mnt	Chr02	43375991	43375998	+	39	17	0.92
FOXH1_XENO.0.D	->	Xetrov90027125m.g-znf236	scaffold_21	498917	498924	+	39	18	0.95122
FOXH1_XENO.0.D	->	Xetrov90027125m.g-znf236	scaffold_21	522246	522253	+	39	18	0.95122
FOXH1_XENO.0.D	->	Xetrov90002781m.g-foxn4	Chr01	138256252	138256259	+	39	19	0.960526
FOXH1_XENO.0.D	->	Xetrov90002781m.g-foxn4	Chr01	138256309	138256316	+	39	19	0.960526
FOXH1_XENO.0.D	->	Xetrov90002781m.g-foxn4	Chr01	138256288	138256295	-	39	19	0.960526
FOXH1_XENO.0.D	->	Xetrov90002781m.g-foxn4	Chr01	138256317	138256324	-	39	19	0.960526
FOXH1_XENO.0.D	->	Xetrov90004983m.g-spdef	Chr02	60905799	60905806	+	39	19	0.960526
FOXH1_XENO.0.D	->	Xetrov90004983m.g-spdef	Chr02	60905856	60905863	-	39	19	0.960526
FOXH1_XENO.0.D	->	Xetrov90004983m.g-spdef	Chr02	60905740	60905747	+	39	19	0.960526
FOXH1_XENO.0.D	->	Xetrov90004983m.g-spdef	Chr02	60905922	60905929	+	39	19	0.960526
FOXH1_XENO.0.D	->	Xetrov90013367m.g-meis1	Chr05	29853943	29853950	-	39	19	0.960526
FOXH1_XENO.0.D	->	Xetrov90013367m.g-meis1	Chr05	29853971	29853978	-	39	19	0.960526
FOXH1_XENO.0.D	->	Xetrov90013367m.g-meis1	Chr05	29927478	29927485	+	39	19	0.960526
FOXH1_XENO.0.D	->	Xetrov90013367m.g-meis1	Chr05	29927550	29927557	-	39	19	0.960526
FOXH1_XENO.0.D	->	Xetrov90013367m.g-meis1	Chr05	29822514	29822521	+	39	19	0.960526
FOXH1_XENO.0.D	->	Xetrov90013367m.g-meis1	Chr05	29822614	29822621	+	39	19	0.960526
FOXH1_XENO.0.D	->	Xetrov90003600m.g-isl1	Chr01	180429982	180429989	+	39	19	0.960526
FOXH1_XENO.0.D	->	Xetrov90003600m.g-isl1	Chr01	180429789	180429796	+	39	19	0.960526
FOXH1_XENO.0.D	->	Xetrov90007221m.g-hand1	Chr03	9309537	9309544	+	39	19	0.960526
FOXH1_XENO.0.D	->	Xetrov90007221m.g-hand1	Chr03	9309644	9309651	+	39	19	0.960526
FOXH1_XENO.0.D	->	Xetrov90007221m.g-hand1	Chr03	9309504	9309511	+	39	19	0.960526
FOXH1_XENO.0.D	->	Xetrov90007221m.g-hand1	Chr03	9309481	9309488	-	39	19	0.960526
FOXH1_XENO.0.D	->	Xetrov90003011m.g-tbx1	Chr01	146113352	146113359	-	39	19	0.960526
FOXH1_XENO.0.D	->	Xetrov90003011m.g-tbx1	Chr01	146113367	146113374	+	39	19	0.960526
FOXH1_XENO.0.D	->	Xetrov90003011m.g-tbx1	Chr01	146113489	146113496	-	39	19	0.960526
FOXH1_XENO.0.D	->	Xetrov90016095m.g-id4	Chr06	47701787	47701794	-	39	19	0.960526
FOXH1_XENO.0.D	->	Xetrov90016095m.g-id4	Chr06	47701868	47701875	-	39	19	0.960526
FOXH1_XENO.0.D	->	Xetrov90016095m.g-id4	Chr06	47667366	47667373	+	39	19	0.960526
FOXH1_XENO.0.D	->	Xetrov90003600m.g-isl1	Chr01	180218354	180218361	-	39	19	0.960526
FOXH1_XENO.0.D	->	Xetrov90003600m.g-isl1	Chr01	180218503	180218510	+	39	19	0.960526
FOXH1_XENO.0.D	->	Xetrov90016838m.g-tox	Chr06	101862738	101862745	+	39	19	0.960526
FOXH1_XENO.0.D	->	Xetrov90004983m.g-spdef	Chr02	60891124	60891131	-	39	19	0.960526
FOXH1_XENO.0.D	->	Xetrov90017933m.g-pax2	Chr07	33694506	33694513	-	39	19	0.960526
FOXH1_XENO.0.D	->	Xetrov90017933m.g-pax2	Chr07	33694440	33694447	-	39	19	0.960526
FOXH1_XENO.0.D	->	Xetrov90017933m.g-pax2	Chr07	33702333	33702340	-	39	19	0.960526
FOXH1_XENO.0.D	->	Xetrov90017933m.g-pax2	Chr07	33755114	33755121	+	39	19	0.960526
FOXH1_XENO.0.D	->	Xetrov90017933m.g-pax2	Chr07	33755015	33755022	+	39	19	0.960526
FOXH1_XENO.0.D	->	Xetrov90003714m.g-rax	Chr01	188186825	188186832	+	39	19	0.960526
FOXH1_XENO.0.D	->	Xetrov90003714m.g-rax	Chr01	188186870	188186877	+	39	19	0.960526
FOXH1_XENO.0.D	->	Xetrov90000570m.g-klf3	Chr01	26191169	26191176	-	39	19	0.960526
FOXH1_XENO.0.D	->	Xetrov90000570m.g-klf3	Chr01	26191313	26191320	-	39	19	0.960526
FOXH1_XENO.0.D	->	Xetrov90000570m.g-klf3	Chr01	26191238	26191245	-	39	19	0.960526
FOXH1_XENO.0.D	->	Xetrov90004983m.g-spdef	Chr02	60907441	60907448	-	39	19	0.960526
FOXH1_XENO.0.D	->	Xetrov90016095m.g-id4	Chr06	47641084	47641091	+	39	19	0.960526
FOXH1_XENO.0.D	->	Xetrov90017933m.g-pax2	Chr07	33755647	33755654	+	39	19	0.960526
FOXH1_XENO.0.D	->	Xetrov90017933m.g-pax2	Chr07	33755597	33755604	+	39	19	0.960526
FOXH1_XENO.0.D	->	Xetrov90017933m.g-pax2	Chr07	33755457	33755464	+	39	19	0.960526
FOXH1_XENO.0.D	->	Xetrov90017933m.g-pax2	Chr07	33772037	33772044	+	39	19	0.960526
FOXH1_XENO.0.D	->	Xetrov90017933m.g-pax2	Chr07	33772189	33772196	-	39	19	0.960526
FOXH1_XENO.0.D	->	Xetrov90017933m.g-pax2	Chr07	33772058	33772065	-	39	19	0.960526
FOXH1_XENO.0.D	->	Xetrov90017933m.g-pax2	Chr07	33772276	33772283	-	39	19	0.960526
FOXH1_XENO.0.D	->	Xetrov90017933m.g-pax2	Chr07	33772256	33772263	+	39	19	0.960526
FOXH1_XENO.0.D	->	Xetrov90000570m.g-klf3	Chr01	26159781	26159788	+	39	19	0.960526
FOXH1_XENO.0.D	->	Xetrov90016095m.g-id4	Chr06	47641712	47641719	+	39	19	0.960526
FOXH1_XENO.0.D	->	Xetrov90016095m.g-id4	Chr06	47641843	47641850	-	39	19	0.960526
FOXH1_XENO.0.D	->	Xetrov90016095m.g-id4	Chr06	47641436	47641443	+	39	19	0.960526
FOXH1_XENO.0.D	->	Xetrov90025247m.g-zfp64	Chr10	26871936	26871943	+	39	23	0.909722
FOXH1_XENO.0.D	->	Xetrov90015619m.g-klf6	Chr06	12511805	12511812	-	39	23	0.909722
FOXH1_XENO.0.D	->	Xetrov90015619m.g-klf6	Chr06	12729862	12729869	-	39	23	0.909722
FOXH1_XENO.0.D	->	Xetrov90015619m.g-klf6	Chr06	12729894	12729901	-	39	23	0.909722
FOXH1_XENO.0.D	->	Xetrov90015699m.g-dnajc1	Chr06	18712946	18712953	-	39	23	0.909722
FOXH1_XENO.0.D	->	Xetrov90015699m.g-dnajc1	Chr06	18712961	18712968	-	39	23	0.909722
FOXH1_XENO.0.D	->	Xetrov90021886m.g-max	Chr08	99450050	99450057	-	39	23	0.909722
FOXH1_XENO.0.D	->	Xetrov90021886m.g-max	Chr08	99450162	99450169	+	39	23	0.909722
FOXH1_XENO.0.D	->	Xetrov90001290m.g-rest	Chr01	73293621	73293628	-	39	23	0.909722
FOXH1_XENO.0.D	->	Xetrov90001290m.g-rest	Chr01	73293508	73293515	+	39	23	0.909722
FOXH1_XENO.0.D	->	Xetrov90016821m.g-plag1	Chr06	100914847	100914854	+	39	31	0.948276
FOXH1_XENO.0.D	->	Xetrov90016821m.g-plag1	Chr06	100914908	100914915	+	39	31	0.948276
FOXH1_XENO.0.D	->	Xetrov90016821m.g-plag1	Chr06	100914945	100914952	-	39	31	0.948276
FOXH1_XENO.0.D	->	Xetrov90004948m.g-mtf1	Chr02	57942686	57942693	-	39	31	0.948276
FOXH1_XENO.0.D	->	Xetrov90015169m.g-mycn	Chr05	136841852	136841859	-	39	31	0.948276
FOXH1_XENO.0.D	->	Xetrov90015169m.g-mycn	Chr05	136841787	136841794	+	39	31	0.948276
FOXH1_XENO.0.D	->	Xetrov90015169m.g-mycn	Chr05	136841799	136841806	-	39	31	0.948276
FOXH1_XENO.0.D	->	Xetrov90015169m.g-mycn	Chr05	136841841	136841848	-	39	31	0.948276
FOXH1_XENO.0.D	->	Xetrov90016468m.g-satb1	Chr06	79227924	79227931	-	39	31	0.948276
FOXH1_XENO.0.D	->	Xetrov90012859m.g-foxp1	Chr04	130174584	130174591	+	39	31	0.948276
FOXH1_XENO.0.D	->	Xetrov90015169m.g-mycn	Chr05	136833133	136833140	-	39	31	0.948276
FOXH1_XENO.0.D	->	Xetrov90015169m.g-mycn	Chr05	136833096	136833103	+	39	31	0.948276
FOXH1_XENO.0.D	->	Xetrov90016005m.g-msantd3	Chr06	40661683	40661690	-	39	31	0.948276
FOXH1_XENO.0.D	->	Xetrov90016005m.g-msantd3	Chr06	40661695	40661702	-	39	31	0.948276
FOXH1_XENO.0.D	->	Xetrov90016468m.g-satb1	Chr06	79225208	79225215	-	39	31	0.948276
FOXH1_XENO.0.D	->	Xetrov90016468m.g-satb1	Chr06	79186984	79186991	+	39	31	0.948276
FOXH1_XENO.0.D	->	Xetrov90013850m.g-zbtb18	Chr05	60673773	60673780	+	39	34	0.885714
FOXH1_XENO.0.D	->	Xetrov90013850m.g-zbtb18	Chr05	60673789	60673796	+	39	34	0.885714
FOXH1_XENO.0.D	->	Xetrov90013850m.g-zbtb18	Chr05	60673906	60673913	+	39	34	0.885714
FOXH1_XENO.0.D	->	Xetrov90013850m.g-zbtb18	Chr05	60673855	60673862	+	39	34	0.885714
FOXH1_XENO.0.D	->	Xetrov90013850m.g-zbtb18	Chr05	60709232	60709239	-	39	34	0.885714
FOXH1_XENO.0.D	->	Xetrov90013850m.g-zbtb18	Chr05	60709245	60709252	+	39	34	0.885714
FOXH1_XENO.0.D	->	Xetrov90013850m.g-zbtb18	Chr05	60681181	60681188	-	39	34	0.885714
FOXH1_XENO.0.D	->	Xetrov90013850m.g-zbtb18	Chr05	60681144	60681151	-	39	34	0.885714
FOXH1_XENO.0.D	->	Xetrov90013850m.g-zbtb18	Chr05	60664817	60664824	+	39	34	0.885714
FOXH1_XENO.0.D	->	Xetrov90013850m.g-zbtb18	Chr05	60664717	60664724	-	39	34	0.885714
FOXH1_XENO.0.D	->	Xetrov90004885m.g-grhl3	Chr02	55189968	55189975	-	39	38	0.85
FOXH1_XENO.0.D	->	Xetrov90004885m.g-grhl3	Chr02	55190016	55190023	-	39	38	0.85
FOXH1_XENO.0.D	->	Xetrov90016435m.g-eomes	Chr06	75821340	75821347	+	39	38	0.85
FOXH1_XENO.0.D	->	Xetrov90016435m.g-eomes	Chr06	75821333	75821340	+	39	38	0.85
FOXH1_XENO.0.D	->	Xetrov90014780m.g-zic1	Chr05	118237798	118237805	-	39	38	0.85
FOXH1_XENO.0.D	->	Xetrov90014780m.g-zic1	Chr05	118237788	118237795	+	39	38	0.85
FOXH1_XENO.0.D	->	Xetrov90014780m.g-zic1	Chr05	118238042	118238049	+	39	38	0.85
FOXH1_XENO.0.D	->	Xetrov90014780m.g-zic1	Chr05	118238008	118238015	+	39	38	0.85
FOXH1_XENO.0.D	->	Xetrov90016802m.g-sox17b.1	Chr06	100298577	100298584	+	39	38	0.85
FOXH1_XENO.0.D	->	Xetrov90018701m.g-hes4	Chr07	79656908	79656915	-	39	38	0.85
FOXH1_XENO.0.D	->	Xetrov90018701m.g-hes4	Chr07	79656965	79656972	-	39	38	0.85
FOXH1_XENO.0.D	->	Xetrov90018701m.g-hes4	Chr07	79657043	79657050	+	39	38	0.85
FOXH1_XENO.0.D	->	Xetrov90012973m.g-mix1	Chr05	4293725	4293732	-	39	38	0.85
FOXH1_XENO.0.D	->	Xetrov90012973m.g-mix1	Chr05	4293679	4293686	-	39	38	0.85
FOXH1_XENO.0.D	->	Xetrov90016800m.g-sox17a	Chr06	100232812	100232819	+	39	38	0.85
FOXH1_XENO.0.D	->	Xetrov90016800m.g-sox17a	Chr06	100232829	100232836	+	39	38	0.85
FOXH1_XENO.0.D	->	Xetrov90020675m.g-zic3	Chr08	48324272	48324279	-	39	38	0.85
FOXH1_XENO.0.D	->	Xetrov90020675m.g-zic3	Chr08	48324464	48324471	+	39	38	0.85
FOXH1_XENO.0.D	->	Xetrov90012972m.g-mixer	Chr05	4291737	4291744	-	39	38	0.85
FOXH1_XENO.0.D	->	Xetrov90012972m.g-mixer	Chr05	4291778	4291785	+	39	38	0.85
FOXH1_XENO.0.D	->	Xetrov90020675m.g-zic3	Chr08	48329957	48329964	+	39	38	0.85
FOXH1_XENO.0.D	->	Xetrov90020675m.g-zic3	Chr08	48330060	48330067	-	39	38	0.85
FOXH1_XENO.0.D	->	Xetrov90004885m.g-grhl3	Chr02	55158232	55158239	-	39	38	0.85
FOXH1_XENO.0.D	->	Xetrov90004885m.g-grhl3	Chr02	55202077	55202084	-	39	38	0.85
FOXH1_XENO.0.D	->	Xetrov90004885m.g-grhl3	Chr02	55202135	55202142	-	39	38	0.85
FOXH1_XENO.0.D	->	Xetrov90009394m.g-egr3	Chr03	119769170	119769177	+	39	40	0.978723
FOXH1_XENO.0.D	->	Xetrov90021675m.g-pax9	Chr08	88405522	88405529	-	39	40	0.978723
FOXH1_XENO.0.D	->	Xetrov90028980m.g-sia1	scaffold_48	47165	47172	+	39	41	0.857143
FOXH1_XENO.0.D	->	Xetrov90028980m.g-sia1	scaffold_48	47048	47055	-	39	41	0.857143
FOXH1_XENO.0.D	->	Xetrov90028980m.g-sia1	scaffold_48	46969	46976	-	39	41	0.857143
FOXH1_XENO.0.D	->	Xetrov90028980m.g-sia1	scaffold_48	47115	47122	-	39	41	0.857143
FOXH1_XENO.0.D	->	Xetrov90028980m.g-sia1	scaffold_48	46787	46794	+	39	41	0.857143
FOXH1_XENO.0.D	->	Xetrov90028980m.g-sia1	scaffold_48	46852	46859	+	39	41	0.857143
FOXH1_XENO.0.D	->	Xetrov90009425m.g-nodal6	Chr03	120525621	120525628	-	39	41	0.857143
FOXH1_XENO.0.D	->	Xetrov90009425m.g-nodal6	Chr03	120525592	120525599	-	39	41	0.857143
FOXH1_XENO.0.D	->	Xetrov90009425m.g-nodal6	Chr03	120525582	120525589	+	39	41	0.857143
FOXH1_XENO.0.D	->	Xetrov90008137m.g-foxp2	Chr03	57617261	57617268	+	39	42	0.863636
FOXH1_XENO.0.D	->	Xetrov90008137m.g-foxp2	Chr03	57617174	57617181	-	39	42	0.863636
FOXH1_XENO.0.D	->	Xetrov90008137m.g-foxp2	Chr03	57617301	57617308	+	39	42	0.863636
FOXH1_XENO.0.D	->	Xetrov90008137m.g-foxp2	Chr03	57643605	57643612	-	39	42	0.863636
FOXH1_XENO.0.D	->	Xetrov90008137m.g-foxp2	Chr03	57643615	57643622	+	39	42	0.863636
FOXH1_XENO.0.D	->	Xetrov90008137m.g-foxp2	Chr03	57686290	57686297	+	39	42	0.863636
FOXH1_XENO.0.D	->	Xetrov90008137m.g-foxp2	Chr03	57686242	57686249	-	39	42	0.863636
FOXH1_XENO.0.D	->	Xetrov90008137m.g-foxp2	Chr03	57686258	57686265	+	39	42	0.863636
FOXH1_XENO.0.D	->	Xetrov90008137m.g-foxp2	Chr03	57646275	57646282	-	39	42	0.863636
FOXH1_XENO.0.D	->	Xetrov90008137m.g-foxp2	Chr03	57707193	57707200	-	39	42	0.863636
FOXH1_XENO.0.D	->	Xetrov90008137m.g-foxp2	Chr03	57613813	57613820	+	39	42	0.863636
FOXH1_XENO.0.D	->	Xetrov90008137m.g-foxp2	Chr03	57613649	57613656	-	39	42	0.863636
FOXH1_XENO.0.D	->	Xetrov90008137m.g-foxp2	Chr03	57613682	57613689	+	39	42	0.863636
FOXH1_XENO.0.D	->	Xetrov90008137m.g-foxp2	Chr03	57801086	57801093	+	39	42	0.863636
FOXH1_XENO.0.D	->	Xetrov90008137m.g-foxp2	Chr03	57801337	57801344	+	39	42	0.863636
FOXH1_XENO.0.D	->	Xetrov90008137m.g-foxp2	Chr03	57646933	57646940	-	39	42	0.863636
FOXH1_XENO.0.D	->	Xetrov90008137m.g-foxp2	Chr03	57709679	57709686	-	39	42	0.863636
FOXH1_XENO.0.D	->	Xetrov90008137m.g-foxp2	Chr03	57821910	57821917	+	39	42	0.863636
FOXH1_XENO.0.D	->	Xetrov90008137m.g-foxp2	Chr03	57822876	57822883	-	39	42	0.863636
FOXH1_XENO.0.D	->	Xetrov90002292m.g-foxb2	Chr01	119974751	119974758	-	39	42	0.863636
FOXH1_XENO.0.D	->	Xetrov90004449m.g-arx	Chr02	36417539	36417546	+	39	42	0.863636
FOXH1_XENO.0.D	->	Xetrov90004449m.g-arx	Chr02	36213065	36213072	+	39	42	0.863636
FOXH1_XENO.0.D	->	Xetrov90008137m.g-foxp2	Chr03	57809678	57809685	-	39	42	0.863636
FOXH1_XENO.0.D	->	Xetrov90004449m.g-arx	Chr02	36206276	36206283	+	39	42	0.863636
FOXH1_XENO.0.D	->	Xetrov90004449m.g-arx	Chr02	36206352	36206359	+	39	42	0.863636
FOXH1_XENO.0.D	->	Xetrov90026138m.g-tfap2b	scaffold_13	1685269	1685276	-	39	43	0.927711
FOXH1_XENO.0.D	->	Xetrov90003458m.g-nr2f1	Chr01	171518254	171518261	+	39	43	0.927711
FOXH1_XENO.0.D	->	Xetrov90003458m.g-nr2f1	Chr01	171518180	171518187	+	39	43	0.927711
FOXH1_XENO.0.D	->	Xetrov90003458m.g-nr2f1	Chr01	171518344	171518351	+	39	43	0.927711
FOXH1_XENO.0.D	->	Xetrov90016154m.g-foxq1	Chr06	51592596	51592603	-	39	43	0.927711
FOXH1_XENO.0.D	->	Xetrov90027239m.g-lhx2	scaffold_22	528973	528980	-	39	43	0.927711
FOXH1_XENO.0.D	->	Xetrov90027239m.g-lhx2	scaffold_22	529006	529013	+	39	43	0.927711
FOXH1_XENO.0.D	->	Xetrov90011892m.g-dmrta2	Chr04	85812078	85812085	-	39	43	0.927711
FOXH1_XENO.0.D	->	Xetrov90011892m.g-dmrta2	Chr04	85812128	85812135	-	39	43	0.927711
FOXH1_XENO.0.D	->	Xetrov90011892m.g-dmrta2	Chr04	85812263	85812270	+	39	43	0.927711
FOXH1_XENO.0.D	->	Xetrov90011892m.g-dmrta2	Chr04	85811980	85811987	-	39	43	0.927711
FOXH1_XENO.0.D	->	Xetrov90002233m.g-dmrt2	Chr01	116219803	116219810	+	39	43	0.927711
FOXH1_XENO.0.D	->	Xetrov90002233m.g-dmrt2	Chr01	116219790	116219797	+	39	43	0.927711
FOXH1_XENO.0.D	->	Xetrov90002233m.g-dmrt2	Chr01	116219646	116219653	-	39	43	0.927711
FOXH1_XENO.0.D	->	Xetrov90002233m.g-dmrt2	Chr01	116219644	116219651	-	39	43	0.927711
FOXH1_XENO.0.D	->	Xetrov90002233m.g-dmrt2	Chr01	116219720	116219727	+	39	43	0.927711
FOXH1_XENO.0.D	->	Xetrov90027239m.g-lhx2	scaffold_22	376268	376275	-	39	43	0.927711
FOXH1_XENO.0.D	->	Xetrov90019971m.g-lmx1b.1	Chr08	9217463	9217470	+	39	43	0.927711
FOXH1_XENO.0.D	->	Xetrov90019971m.g-lmx1b.1	Chr08	9229281	9229288	+	39	43	0.927711
FOXH1_XENO.0.D	->	Xetrov90019971m.g-lmx1b.1	Chr08	9229196	9229203	+	39	43	0.927711
FOXH1_XENO.0.D	->	Xetrov90019971m.g-lmx1b.1	Chr08	9228991	9228998	+	39	43	0.927711
FOXH1_XENO.0.D	->	Xetrov90019971m.g-lmx1b.1	Chr08	9229255	9229262	+	39	43	0.927711
FOXH1_XENO.0.D	->	Xetrov90019971m.g-lmx1b.1	Chr08	9229099	9229106	-	39	43	0.927711
FOXH1_XENO.0.D	->	Xetrov90002122m.g-dmrta1	Chr01	109272397	109272404	+	39	43	0.927711
FOXH1_XENO.0.D	->	Xetrov90012085m.g-barhl2	Chr04	95089519	95089526	-	39	43	0.927711
FOXH1_XENO.0.D	->	Xetrov90003458m.g-nr2f1	Chr01	171592987	171592994	-	39	43	0.927711
FOXH1_XENO.0.D	->	Xetrov90012085m.g-barhl2	Chr04	95057094	95057101	-	39	43	0.927711
FOXH1_XENO.0.D	->	Xetrov90015004m.g-tfdp2	Chr05	126055289	126055296	+	39	44	0.925926
FOXH1_XENO.0.D	->	Xetrov90000786m.g-hmgb2	Chr01	39536172	39536179	+	39	45	0.928571
FOXH1_XENO.0.D	->	Xetrov90000786m.g-hmgb2	Chr01	39535950	39535957	+	39	45	0.928571
FOXH1_XENO.0.D	->	Xetrov90000786m.g-hmgb2	Chr01	39536078	39536085	+	39	45	0.928571
FOXH1_XENO.0.D	->	Xetrov90020478m.g-sox3	Chr08	34321686	34321693	-	39	45	0.928571
FOXH1_XENO.0.D	->	Xetrov90020478m.g-sox3	Chr08	34253308	34253315	+	39	45	0.928571
FOXH1_XENO.0.D	->	Xetrov90020498m.g-hmgb3	Chr08	36977169	36977176	+	39	45	0.928571
FOXH1_XENO.0.D	->	Xetrov90018683m.g-ybx1	Chr07	78093442	78093449	-	39	45	0.928571
FOXH1_XENO.0.D	->	Xetrov90020498m.g-hmgb3	Chr08	36986308	36986315	-	39	45	0.928571
FOXH1_XENO.0.D	->	Xetrov90020498m.g-hmgb3	Chr08	36975450	36975457	+	39	45	0.928571
FOXH1_XENO.0.D	->	Xetrov90020478m.g-sox3	Chr08	34225691	34225698	-	39	45	0.928571
FOXH1_XENO.0.D	->	Xetrov90020564m.g-pou3f4	Chr08	42663551	42663558	-	39	46	0.869565
FOXH1_XENO.0.D	->	Xetrov90020564m.g-pou3f4	Chr08	42663762	42663769	-	39	46	0.869565
FOXH1_XENO.0.D	->	Xetrov90020564m.g-pou3f4	Chr08	42663802	42663809	-	39	46	0.869565
FOXH1_XENO.0.D	->	Xetrov90020564m.g-pou3f4	Chr08	42715925	42715932	+	39	46	0.869565
FOXH1_XENO.0.D	->	Xetrov90020564m.g-pou3f4	Chr08	42716133	42716140	+	39	46	0.869565
FOXH1_XENO.0.D	->	Xetrov90020564m.g-pou3f4	Chr08	42716084	42716091	-	39	46	0.869565
FOXH1_XENO.0.D	->	Xetrov90016442m.g-rarb	Chr06	76691955	76691962	+	39	46	0.869565
FOXH1_XENO.0.D	->	Xetrov90016442m.g-rarb	Chr06	76691894	76691901	+	39	46	0.869565
FOXH1_XENO.0.D	->	Xetrov90016442m.g-rarb	Chr06	76659296	76659303	+	39	46	0.869565
FOXH1_XENO.0.D	->	Xetrov90016442m.g-rarb	Chr06	76659272	76659279	+	39	46	0.869565
FOXH1_XENO.0.D	->	Xetrov90020564m.g-pou3f4	Chr08	42705426	42705433	+	39	46	0.869565
FOXH1_XENO.0.D	->	Xetrov90011534m.g-foxl1	Chr04	64043214	64043221	-	39	46	0.869565
FOXH1_XENO.0.D	->	Xetrov90011534m.g-foxl1	Chr04	64043190	64043197	-	39	46	0.869565
FOXH1_XENO.0.D	->	Xetrov90011534m.g-foxl1	Chr04	64037875	64037882	-	39	46	0.869565
FOXH1_XENO.0.D	->	Xetrov90011534m.g-foxl1	Chr04	64037903	64037910	+	39	46	0.869565
FOXH1_XENO.0.D	->	Xetrov90011534m.g-foxl1	Chr04	64037746	64037753	-	39	46	0.869565
FOXH1_XENO.0.D	->	Xetrov90018439m.g-fli1	Chr07	66620677	66620684	+	39	46	0.869565
FOXH1_XENO.0.D	->	Xetrov90006469m.g-hoxc12	Chr02	142985335	142985342	-	39	46	0.869565
FOXH1_XENO.0.D	->	Xetrov90014958m.g-foxl2	Chr05	124825403	124825410	-	39	46	0.869565
FOXH1_XENO.0.D	->	Xetrov90011534m.g-foxl1	Chr04	63977605	63977612	+	39	46	0.869565
FOXH1_XENO.0.D	->	Xetrov90011534m.g-foxl1	Chr04	63977695	63977702	+	39	46	0.869565
FOXH1_XENO.0.D	->	Xetrov90011534m.g-foxl1	Chr04	63977728	63977735	+	39	46	0.869565
FOXH1_XENO.0.D	->	Xetrov90011534m.g-foxl1	Chr04	63977562	63977569	+	39	46	0.869565
FOXH1_XENO.0.D	->	Xetrov90004307m.g-hic1	Chr02	27608416	27608423	+	39	46	0.869565
FOXH1_XENO.0.D	->	Xetrov90004307m.g-hic1	Chr02	27608319	27608326	+	39	46	0.869565
FOXH1_XENO.0.D	->	Xetrov90018248m.g-pitx3	Chr07	53164677	53164684	+	39	46	0.869565
FOXH1_XENO.0.D	->	Xetrov90016442m.g-rarb	Chr06	76587697	76587704	+	39	46	0.869565
FOXH1_XENO.0.D	->	Xetrov90000667m.g-gsx2	Chr01	30810894	30810901	-	39	46	0.869565
FOXH1_XENO.0.D	->	Xetrov90000667m.g-gsx2	Chr01	30810880	30810887	+	39	46	0.869565
FOXH1_XENO.0.D	->	Xetrov90011534m.g-foxl1	Chr04	64031704	64031711	-	39	46	0.869565
FOXH1_XENO.0.D	->	Xetrov90018439m.g-fli1	Chr07	66550966	66550973	+	39	46	0.869565
FOXH1_XENO.0.D	->	Xetrov90018439m.g-fli1	Chr07	66550893	66550900	-	39	46	0.869565
FOXH1_XENO.0.D	->	Xetrov90018439m.g-fli1	Chr07	66552538	66552545	+	39	46	0.869565
FOXH1_XENO.0.D	->	Xetrov90011534m.g-foxl1	Chr04	64024370	64024377	-	39	46	0.869565
FOXH1_XENO.0.D	->	Xetrov90000258m.g-vax2	Chr01	8298963	8298970	+	39	46	0.869565
FOXH1_XENO.0.D	->	Xetrov90000258m.g-vax2	Chr01	8299165	8299172	-	39	46	0.869565
FOXH1_XENO.0.D	->	Xetrov90016442m.g-rarb	Chr06	76640688	76640695	-	39	46	0.869565
FOXH1_XENO.0.D	->	Xetrov90016442m.g-rarb	Chr06	76640754	76640761	-	39	46	0.869565
FOXH1_XENO.0.D	->	Xetrov90006274m.g-stat2	Chr02	135213295	135213302	+	39	49	1
FOXH1_XENO.0.D	->	Xetrov90006274m.g-stat2	Chr02	135213321	135213328	+	39	49	1
FOXH1_XENO.0.D	->	Xetrov90006274m.g-stat2	Chr02	135213449	135213456	+	39	49	1
FOXH1_XENO.0.D	->	Xetrov90006274m.g-stat2	Chr02	135213175	135213182	+	39	49	1
FOXH1_XENO.0.D	->	Xetrov90007536m.g-irf1	Chr03	27078361	27078368	-	39	49	1
FOXH1_XENO.0.D	->	Xetrov90007536m.g-irf1	Chr03	27078444	27078451	-	39	49	1
FOXH1_XENO.0.D	->	Xetrov90000939m.g-znf827	Chr01	49032877	49032884	+	39	55	0.939759
FOXH1_XENO.0.D	->	Xetrov90000939m.g-znf827	Chr01	49032994	49033001	-	39	55	0.939759
FOXH1_XENO.0.D	->	Xetrov90000939m.g-znf827	Chr01	49032677	49032684	+	39	55	0.939759
FOXH1_XENO.0.D	->	Xetrov90000939m.g-znf827	Chr01	49032645	49032652	+	39	55	0.939759
FOXH1_XENO.0.D	->	Xetrov90002118m.g-klf4	Chr01	108544484	108544491	-	39	55	0.939759
FOXH1_XENO.0.D	->	Xetrov90002118m.g-klf4	Chr01	108544316	108544323	-	39	55	0.939759
FOXH1_XENO.0.D	->	Xetrov90002118m.g-klf4	Chr01	108544592	108544599	+	39	55	0.939759
FOXH1_XENO.0.D	->	Xetrov90000939m.g-znf827	Chr01	49009973	49009980	-	39	55	0.939759
FOXH1_XENO.0.D	->	Xetrov90000939m.g-znf827	Chr01	49009903	49009910	+	39	55	0.939759
FOXH1_XENO.0.D	->	Xetrov90000939m.g-znf827	Chr01	49009987	49009994	-	39	55	0.939759
FOXH1_XENO.0.D	->	Xetrov90000939m.g-znf827	Chr01	49040263	49040270	-	39	55	0.939759
FOXH1_XENO.0.D	->	Xetrov90000939m.g-znf827	Chr01	49040049	49040056	-	39	55	0.939759
FOXH1_XENO.0.D	->	Xetrov90007884m.g-alx1	Chr03	44271672	44271679	+	39	55	0.939759
FOXH1_XENO.0.D	->	Xetrov90007884m.g-alx1	Chr03	44271705	44271712	-	39	55	0.939759
FOXH1_XENO.0.D	->	Xetrov90007884m.g-alx1	Chr03	44271789	44271796	+	39	55	0.939759
FOXH1_XENO.0.D	->	Xetrov90006175m.g-nr4a1	Chr02	132070480	132070487	+	39	55	0.939759
FOXH1_XENO.0.D	->	Xetrov90006175m.g-nr4a1	Chr02	132070587	132070594	+	39	55	0.939759
FOXH1_XENO.0.D	->	Xetrov90006175m.g-nr4a1	Chr02	132070554	132070561	+	39	55	0.939759
FOXH1_XENO.0.D	->	Xetrov90024264m.g-dlx1	Chr09	62366672	62366679	-	39	55	0.939759
FOXH1_XENO.0.D	->	Xetrov90024264m.g-dlx1	Chr09	62366218	62366225	+	39	55	0.939759
FOXH1_XENO.0.D	->	Xetrov90024264m.g-dlx1	Chr09	62366589	62366596	-	39	55	0.939759
FOXH1_XENO.0.D	->	Xetrov90013979m.g-hivep2	Chr05	67976881	67976888	-	39	55	0.939759
FOXH1_XENO.0.D	->	Xetrov90013979m.g-hivep2	Chr05	67976908	67976915	-	39	55	0.939759
FOXH1_XENO.0.D	->	Xetrov90000939m.g-znf827	Chr01	49021408	49021415	-	39	55	0.939759
FOXH1_XENO.0.D	->	Xetrov90000939m.g-znf827	Chr01	49021391	49021398	+	39	55	0.939759
FOXH1_XENO.0.D	->	Xetrov90004792m.g-arid1a	Chr02	51871107	51871114	-	39	58	0.956989
FOXH1_XENO.0.D	->	Xetrov90004792m.g-arid1a	Chr02	51871227	51871234	+	39	58	0.956989
FOXH1_XENO.0.D	->	Xetrov90004792m.g-arid1a	Chr02	51870810	51870817	-	39	58	0.956989
FOXH1_XENO.0.D	->	Xetrov90001481m.g-arid3a	Chr01	81597606	81597613	+	39	58	0.956989
FOXH1_XENO.0.D	->	Xetrov90001481m.g-arid3a	Chr01	81597959	81597966	+	39	58	0.956989
FOXH1_XENO.0.D	->	Xetrov90001481m.g-arid3a	Chr01	81597880	81597887	-	39	58	0.956989
FOXH1_XENO.0.D	->	Xetrov90001481m.g-arid3a	Chr01	81598039	81598046	+	39	58	0.956989
FOXH1_XENO.0.D	->	Xetrov90022136m.g-arnt	Chr08	106035917	106035924	-	39	58	0.956989
FOXH1_XENO.0.D	->	Xetrov90022136m.g-arnt	Chr08	106035964	106035971	+	39	58	0.956989
FOXH1_XENO.0.D	->	Xetrov90003794m.g-smad2	Chr01	192765895	192765902	+	39	58	0.956989
FOXH1_XENO.0.D	->	Xetrov90006518m.g-sp1	Chr02	144166907	144166914	-	39	58	0.956989
FOXH1_XENO.0.D	->	Xetrov90006518m.g-sp1	Chr02	144166944	144166951	+	39	58	0.956989
FOXH1_XENO.0.D	->	Xetrov90013341m.g-otx1	Chr05	28523330	28523337	+	39	58	0.956989
FOXH1_XENO.0.D	->	Xetrov90013341m.g-otx1	Chr05	28523391	28523398	-	39	58	0.956989
FOXH1_XENO.0.D	->	Xetrov90013341m.g-otx1	Chr05	28523507	28523514	-	39	58	0.956989
FOXH1_XENO.0.D	->	Xetrov90013341m.g-otx1	Chr05	28523478	28523485	-	39	58	0.956989
FOXH1_XENO.0.D	->	Xetrov90024253m.g-sp3	Chr09	61476984	61476991	+	39	58	0.956989
FOXH1_XENO.0.D	->	Xetrov90014142m.g-irf6.2	Chr05	80400199	80400206	+	39	58	0.956989
FOXH1_XENO.0.D	->	Xetrov90014142m.g-irf6.2	Chr05	80400254	80400261	-	39	58	0.956989
FOXH1_XENO.0.D	->	Xetrov90011822m.g-dmbx1	Chr04	80964862	80964869	+	39	61	0.896552
FOXH1_XENO.0.D	->	Xetrov90002260m.g-klf9	Chr01	117660146	117660153	+	39	61	0.896552
FOXH1_XENO.0.D	->	Xetrov90002260m.g-klf9	Chr01	117660236	117660243	+	39	61	0.896552
FOXH1_XENO.0.D	->	Xetrov90002260m.g-klf9	Chr01	117660116	117660123	+	39	61	0.896552
FOXH1_XENO.0.D	->	Xetrov90002260m.g-klf9	Chr01	117660196	117660203	+	39	61	0.896552
FOXH1_XENO.0.D	->	Xetrov90002260m.g-klf9	Chr01	117660224	117660231	+	39	61	0.896552
FOXH1_XENO.0.D	->	Xetrov90002260m.g-klf9	Chr01	117601463	117601470	-	39	61	0.896552
FOXH1_XENO.0.D	->	Xetrov90002260m.g-klf9	Chr01	117676836	117676843	-	39	61	0.896552
FOXH1_XENO.0.D	->	Xetrov90005131m.g-nr1h5	Chr02	66919069	66919076	+	39	64	0.946429
FOXH1_XENO.0.D	->	Xetrov90005131m.g-nr1h5	Chr02	66919141	66919148	-	39	64	0.946429
FOXH1_XENO.0.D	->	Xetrov90003289m.g-prdm6	Chr01	160781895	160781902	-	39	64	0.946429
FOXH1_XENO.0.D	->	Xetrov90003289m.g-prdm6	Chr01	160781815	160781822	-	39	64	0.946429
FOXH1_XENO.0.D	->	Xetrov90003289m.g-prdm6	Chr01	160781881	160781888	-	39	64	0.946429
FOXH1_XENO.0.D	->	Xetrov90003289m.g-prdm6	Chr01	160781919	160781926	-	39	64	0.946429
FOXH1_XENO.0.D	->	Xetrov90006081m.g-klf12	Chr02	123588259	123588266	-	39	64	0.946429
FOXH1_XENO.0.D	->	Xetrov90006081m.g-klf12	Chr02	123588342	123588349	+	39	64	0.946429
FOXH1_XENO.0.D	->	Xetrov90006081m.g-klf12	Chr02	123588478	123588485	-	39	64	0.946429
FOXH1_XENO.0.D	->	Xetrov90005843m.g-pou3f3	Chr02	107893443	107893450	+	39	64	0.946429
FOXH1_XENO.0.D	->	Xetrov90005843m.g-pou3f3	Chr02	107893291	107893298	+	39	64	0.946429
FOXH1_XENO.0.D	->	Xetrov90011379m.g-hsf4	Chr04	54716439	54716446	-	39	64	0.946429
FOXH1_XENO.0.D	->	Xetrov90005843m.g-pou3f3	Chr02	107992077	107992084	+	39	64	0.946429
FOXH1_XENO.0.D	->	Xetrov90023886m.g-stat1	Chr09	43817579	43817586	-	39	71	0.942857
FOXH1_XENO.0.D	->	Xetrov90023886m.g-stat1	Chr09	43817486	43817493	-	39	71	0.942857
FOXH1_XENO.0.D	->	Xetrov90023886m.g-stat1	Chr09	43817565	43817572	-	39	71	0.942857
FOXH1_XENO.0.D	->	Xetrov90023886m.g-stat1	Chr09	43817500	43817507	-	39	71	0.942857
FOXH1_XENO.0.D	->	Xetrov90015871m.g-sox4	Chr06	30241755	30241762	+	39	71	0.942857
FOXH1_XENO.0.D	->	Xetrov90015871m.g-sox4	Chr06	30241794	30241801	-	39	71	0.942857
FOXH1_XENO.0.D	->	Xetrov90011336m.g-tox3	Chr04	52477071	52477078	+	39	71	0.942857
FOXH1_XENO.0.D	->	Xetrov90011336m.g-tox3	Chr04	52476769	52476776	+	39	71	0.942857
FOXH1_XENO.0.D	->	Xetrov90011336m.g-tox3	Chr04	52477053	52477060	-	39	71	0.942857
FOXH1_XENO.0.D	->	Xetrov90011336m.g-tox3	Chr04	52477172	52477179	+	39	71	0.942857
FOXH1_XENO.0.D	->	Xetrov90011336m.g-tox3	Chr04	52477051	52477058	-	39	71	0.942857
FOXH1_XENO.0.D	->	Xetrov90011336m.g-tox3	Chr04	52476985	52476992	-	39	71	0.942857
FOXH1_XENO.0.D	->	Xetrov90011336m.g-tox3	Chr04	52476750	52476757	-	39	71	0.942857
FOXH1_XENO.0.D	->	Xetrov90015871m.g-sox4	Chr06	30535003	30535010	-	39	71	0.942857
FOXH1_XENO.0.D	->	Xetrov90015871m.g-sox4	Chr06	30534938	30534945	+	39	71	0.942857
FOXH1_XENO.0.D	->	Xetrov90015871m.g-sox4	Chr06	30534951	30534958	+	39	71	0.942857
FOXH1_XENO.0.D	->	Xetrov90011336m.g-tox3	Chr04	52652071	52652078	-	39	71	0.942857
FOXH1_XENO.0.D	->	Xetrov90011336m.g-tox3	Chr04	52651848	52651855	+	39	71	0.942857
FOXH1_XENO.0.D	->	Xetrov90011336m.g-tox3	Chr04	52652126	52652133	-	39	71	0.942857
FOXH1_XENO.0.D	->	Xetrov90011336m.g-tox3	Chr04	52651896	52651903	+	39	71	0.942857
FOXH1_XENO.0.D	->	Xetrov90011336m.g-tox3	Chr04	52652173	52652180	+	39	71	0.942857
FOXH1_XENO.0.D	->	Xetrov90023886m.g-stat1	Chr09	43707064	43707071	-	39	71	0.942857
FOXH1_XENO.0.D	->	Xetrov90023886m.g-stat1	Chr09	43707094	43707101	-	39	71	0.942857
FOXH1_XENO.0.D	->	Xetrov90023886m.g-stat1	Chr09	43707114	43707121	+	39	71	0.942857
FOXH1_XENO.0.D	->	Xetrov90015871m.g-sox4	Chr06	30556890	30556897	+	39	71	0.942857
FOXH1_XENO.0.D	->	Xetrov90015871m.g-sox4	Chr06	30556921	30556928	-	39	71	0.942857
FOXH1_XENO.0.D	->	Xetrov90015871m.g-sox4	Chr06	30556872	30556879	+	39	71	0.942857
FOXH1_XENO.0.D	->	Xetrov90015871m.g-sox4	Chr06	30609590	30609597	-	39	71	0.942857
FOXH1_XENO.0.D	->	Xetrov90015871m.g-sox4	Chr06	30609721	30609728	-	39	71	0.942857
FOXH1_XENO.0.D	->	Xetrov90015871m.g-sox4	Chr06	30609558	30609565	-	39	71	0.942857
FOXH1_XENO.0.D	->	Xetrov90015871m.g-sox4	Chr06	30609504	30609511	-	39	71	0.942857
FOXH1_XENO.0.D	->	Xetrov90015871m.g-sox4	Chr06	30609565	30609572	-	39	71	0.942857
FOXH1_XENO.0.D	->	Xetrov90011336m.g-tox3	Chr04	52557680	52557687	+	39	71	0.942857
FOXH1_XENO.0.D	->	Xetrov90011336m.g-tox3	Chr04	52557601	52557608	-	39	71	0.942857
FOXH1_XENO.0.D	->	Xetrov90015871m.g-sox4	Chr06	30452238	30452245	+	39	71	0.942857
FOXH1_XENO.0.D	->	Xetrov90015871m.g-sox4	Chr06	30452148	30452155	+	39	71	0.942857
FOXH1_XENO.0.D	->	Xetrov90015871m.g-sox4	Chr06	30452164	30452171	+	39	71	0.942857
FOXH1_XENO.0.D	->	Xetrov90015871m.g-sox4	Chr06	30452282	30452289	-	39	71	0.942857
FOXH1_XENO.0.D	->	Xetrov90011336m.g-tox3	Chr04	52802564	52802571	-	39	71	0.942857
FOXH1_XENO.0.D	->	Xetrov90011336m.g-tox3	Chr04	52802692	52802699	+	39	71	0.942857
FOXH1_XENO.0.D	->	Xetrov90011336m.g-tox3	Chr04	52802554	52802561	-	39	71	0.942857
FOXH1_XENO.0.D	->	Xetrov90015871m.g-sox4	Chr06	30205346	30205353	+	39	71	0.942857
FOXH1_XENO.0.D	->	Xetrov90015871m.g-sox4	Chr06	30205424	30205431	-	39	71	0.942857
FOXH1_XENO.0.D	->	Xetrov90015871m.g-sox4	Chr06	30205278	30205285	+	39	71	0.942857
FOXH1_XENO.0.D	->	Xetrov90011336m.g-tox3	Chr04	52661570	52661577	+	39	71	0.942857
FOXH1_XENO.0.D	->	Xetrov90011336m.g-tox3	Chr04	52661480	52661487	+	39	71	0.942857
FOXH1_XENO.0.D	->	Xetrov90011336m.g-tox3	Chr04	52591966	52591973	-	39	71	0.942857
FOXH1_XENO.0.D	->	Xetrov90011336m.g-tox3	Chr04	52591837	52591844	+	39	71	0.942857
FOXH1_XENO.0.D	->	Xetrov90011336m.g-tox3	Chr04	52591999	52592006	+	39	71	0.942857
FOXH1_XENO.0.D	->	Xetrov90011336m.g-tox3	Chr04	52591928	52591935	-	39	71	0.942857
FOXH1_XENO.0.D	->	Xetrov90011165m.g-mta2	Chr04	41581987	41581994	+	39	72	0.867925
FOXH1_XENO.0.D	->	Xetrov90011165m.g-mta2	Chr04	41582124	41582131	+	39	72	0.867925
FOXH1_XENO.0.D	->	Xetrov90011165m.g-mta2	Chr04	41582177	41582184	-	39	72	0.867925
FOXH1_XENO.0.D	->	Xetrov90001421m.g-tcf3	Chr01	79616072	79616079	-	39	72	0.867925
FOXH1_XENO.0.D	->	Xetrov90001421m.g-tcf3	Chr01	79616082	79616089	-	39	72	0.867925
FOXH1_XENO.0.D	->	Xetrov90021514m.g-hif1a	Chr08	81758365	81758372	+	39	72	0.867925
FOXH1_XENO.0.D	->	Xetrov90015113m.g-id2	Chr05	133562326	133562333	-	39	72	0.867925
FOXH1_XENO.0.D	->	Xetrov90015113m.g-id2	Chr05	133562409	133562416	-	39	72	0.867925
FOXH1_XENO.0.D	->	Xetrov90015107m.g-sox11	Chr05	132185447	132185454	+	39	72	0.867925
FOXH1_XENO.0.D	->	Xetrov90015107m.g-sox11	Chr05	132185496	132185503	+	39	72	0.867925
FOXH1_XENO.0.D	->	Xetrov90015107m.g-sox11	Chr05	132274908	132274915	-	39	72	0.867925
FOXH1_XENO.0.D	->	Xetrov90015832m.g-sall3	Chr06	27698333	27698340	-	39	74	0.916667
FOXH1_XENO.0.D	->	Xetrov90015832m.g-sall3	Chr06	27698032	27698039	+	39	74	0.916667
FOXH1_XENO.0.D	->	Xetrov90015832m.g-sall3	Chr06	27698065	27698072	+	39	74	0.916667
FOXH1_XENO.0.D	->	Xetrov90015832m.g-sall3	Chr06	27959674	27959681	+	39	74	0.916667
FOXH1_XENO.0.D	->	Xetrov90015832m.g-sall3	Chr06	27959662	27959669	-	39	74	0.916667
FOXH1_XENO.0.D	->	Xetrov90002245m.g-foxd4l1.2	Chr01	116856654	116856661	+	39	74	0.916667
FOXH1_XENO.0.D	->	Xetrov90002245m.g-foxd4l1.2	Chr01	116856645	116856652	+	39	74	0.916667
FOXH1_XENO.0.D	->	Xetrov90002245m.g-foxd4l1.2	Chr01	116847560	116847567	-	39	74	0.916667
FOXH1_XENO.0.D	->	Xetrov90018849m.g-pou2f3	Chr07	87313576	87313583	-	39	74	0.916667
FOXH1_XENO.0.D	->	Xetrov90015832m.g-sall3	Chr06	27816798	27816805	+	39	74	0.916667
FOXH1_XENO.0.D	->	Xetrov90015832m.g-sall3	Chr06	27816817	27816824	-	39	74	0.916667
FOXH1_XENO.0.D	->	Xetrov90002701m.g-tbx3	Chr01	133358439	133358446	-	39	76	0.921569
FOXH1_XENO.0.D	->	Xetrov90002701m.g-tbx3	Chr01	133358450	133358457	-	39	76	0.921569
FOXH1_XENO.0.D	->	Xetrov90014441m.g-tp63	Chr05	100065925	100065932	-	39	76	0.921569
FOXH1_XENO.0.D	->	Xetrov90014441m.g-tp63	Chr05	100065918	100065925	-	39	76	0.921569
FOXH1_XENO.0.D	->	Xetrov90014441m.g-tp63	Chr05	100065767	100065774	+	39	76	0.921569
FOXH1_XENO.0.D	->	Xetrov90014441m.g-tp63	Chr05	100065825	100065832	+	39	76	0.921569
FOXH1_XENO.0.D	->	Xetrov90014441m.g-tp63	Chr05	100065796	100065803	+	39	76	0.921569
FOXH1_XENO.0.D	->	Xetrov90014441m.g-tp63	Chr05	100065897	100065904	+	39	76	0.921569
FOXH1_XENO.0.D	->	Xetrov90002701m.g-tbx3	Chr01	133289005	133289012	+	39	76	0.921569
FOXH1_XENO.0.D	->	Xetrov90002701m.g-tbx3	Chr01	133288867	133288874	-	39	76	0.921569
FOXH1_XENO.0.D	->	Xetrov90030193m.g-dlx6	scaffold_73	987741	987748	+	39	76	0.921569
FOXH1_XENO.0.D	->	Xetrov90017576m.g-nkx6-2	Chr07	12213094	12213101	+	39	76	0.921569
FOXH1_XENO.0.D	->	Xetrov90017576m.g-nkx6-2	Chr07	12213215	12213222	+	39	76	0.921569
FOXH1_XENO.0.D	->	Xetrov90020202m.g-znf534	Chr08	17999682	17999689	+	39	76	0.921569
FOXH1_XENO.0.D	->	Xetrov90014441m.g-tp63	Chr05	99980642	99980649	+	39	76	0.921569
FOXH1_XENO.0.D	->	Xetrov90016302m.g-gli3	Chr06	66286988	66286995	+	39	76	0.921569
FOXH1_XENO.0.D	->	Xetrov90016302m.g-gli3	Chr06	66274277	66274284	-	39	76	0.921569
FOXH1_XENO.0.D	->	Xetrov90012149m.g-pbx1	Chr04	98161480	98161487	+	39	81	0.846154
FOXH1_XENO.0.D	->	Xetrov90012149m.g-pbx1	Chr04	98161956	98161963	-	39	81	0.846154
FOXH1_XENO.0.D	->	Xetrov90012149m.g-pbx1	Chr04	98161417	98161424	+	39	81	0.846154
FOXH1_XENO.0.D	->	Xetrov90028979m.g-sia2	scaffold_48	25549	25556	-	39	82	0.833333
FOXH1_XENO.0.D	->	Xetrov90028979m.g-sia2	scaffold_48	12739	12746	-	39	82	0.833333
FOXH1_XENO.0.D	->	Xetrov90000782m.g-hand2	Chr01	39281327	39281334	+	39	82	0.833333
FOXH1_XENO.0.D	->	Xetrov90016691m.g-gata6	Chr06	93708429	93708436	-	45	16	0.6
FOXH1_XENO.0.D	->	Xetrov90004734m.g-lhx1	Chr02	49864138	49864145	-	45	16	0.6
FOXH1_XENO.0.D	->	Xetrov90004734m.g-lhx1	Chr02	49864315	49864322	+	45	16	0.6
FOXH1_XENO.0.D	->	Xetrov90004734m.g-lhx1	Chr02	49864239	49864246	-	45	16	0.6
FOXH1_XENO.0.D	->	Xetrov90021558m.g-otx2	Chr08	83852906	83852913	-	45	16	0.6
FOXH1_XENO.0.D	->	Xetrov90017042m.g-osr2	Chr06	113926680	113926687	+	45	16	0.6
FOXH1_XENO.0.D	->	Xetrov90017042m.g-osr2	Chr06	113926634	113926641	+	45	16	0.6
FOXH1_XENO.0.D	->	Xetrov90012741m.g-gata2	Chr04	124946787	124946794	+	45	16	0.6
FOXH1_XENO.0.D	->	Xetrov90024227m.g-hoxd1	Chr09	60031539	60031546	+	45	16	0.6
FOXH1_XENO.0.D	->	Xetrov90021558m.g-otx2	Chr08	83858107	83858114	-	45	16	0.6
FOXH1_XENO.0.D	->	Xetrov90021558m.g-otx2	Chr08	83858177	83858184	-	45	16	0.6
FOXH1_XENO.0.D	->	Xetrov90026121m.g-gata4	scaffold_13	771101	771108	-	45	16	0.6
FOXH1_XENO.0.D	->	Xetrov90004734m.g-lhx1	Chr02	49856124	49856131	-	45	16	0.6
FOXH1_XENO.0.D	->	Xetrov90004734m.g-lhx1	Chr02	49861121	49861128	-	45	16	0.6
FOXH1_XENO.0.D	->	Xetrov90012741m.g-gata2	Chr04	124951609	124951616	-	45	16	0.6
FOXH1_XENO.0.D	->	Xetrov90012741m.g-gata2	Chr04	124951772	124951779	+	45	16	0.6
FOXH1_XENO.0.D	->	Xetrov90012741m.g-gata2	Chr04	124956230	124956237	+	45	16	0.6
FOXH1_XENO.0.D	->	Xetrov90013341m.g-otx1	Chr05	28502321	28502328	-	45	58	0.666667
FOXH1_XENO.0.D	->	Xetrov90019088m.g-erf	Chr07	99091130	99091137	-	45	58	0.666667
FOXH1_XENO.0.D	->	Xetrov90013341m.g-otx1	Chr05	28513971	28513978	-	45	58	0.666667
FOXH1_XENO.0.D	->	Xetrov90011768m.g-foxd3	Chr04	78420244	78420251	-	51	4	0.9
FOXH1_XENO.0.D	->	Xetrov90015898m.g-evx1	Chr06	32804425	32804432	-	51	4	0.9
FOXH1_XENO.0.D	->	Xetrov90008376m.g-gata3	Chr03	74055128	74055135	-	51	4	0.9
FOXH1_XENO.0.D	->	Xetrov90008376m.g-gata3	Chr03	74054950	74054957	+	51	4	0.9
FOXH1_XENO.0.D	->	Xetrov90021679m.g-foxa1	Chr08	88813332	88813339	+	51	4	0.9
FOXH1_XENO.0.D	->	Xetrov90008680m.g-foxb1	Chr03	86589610	86589617	+	51	4	0.9
FOXH1_XENO.0.D	->	Xetrov90008680m.g-foxb1	Chr03	86589809	86589816	+	51	4	0.9
FOXH1_XENO.0.D	->	Xetrov90011533m.g-foxc2	Chr04	63957696	63957703	+	51	4	0.9
FOXH1_XENO.0.D	->	Xetrov90011533m.g-foxc2	Chr04	63958025	63958032	-	51	4	0.9
FOXH1_XENO.0.D	->	Xetrov90007639m.g-msx2	Chr03	33073230	33073237	-	51	4	0.9
FOXH1_XENO.0.D	->	Xetrov90004709m.g-hnf1b	Chr02	48907559	48907566	+	51	4	0.9
FOXH1_XENO.0.D	->	Xetrov90024447m.g-zeb2	Chr09	73340328	73340335	+	51	4	0.9
FOXH1_XENO.0.D	->	Xetrov90015898m.g-evx1	Chr06	32802092	32802099	-	51	4	0.9
FOXH1_XENO.0.D	->	Xetrov90015898m.g-evx1	Chr06	32802186	32802193	+	51	4	0.9
FOXH1_XENO.0.D	->	Xetrov90015188m.g-osr1	Chr05	138527419	138527426	+	51	4	0.9
FOXH1_XENO.0.D	->	Xetrov90024447m.g-zeb2	Chr09	73332244	73332251	+	51	4	0.9
FOXH1_XENO.0.D	->	Xetrov90000496m.g-msx1	Chr01	18963015	18963022	+	51	4	0.9
FOXH1_XENO.0.D	->	Xetrov90008376m.g-gata3	Chr03	74062226	74062233	+	51	4	0.9
FOXH1_XENO.0.D	->	Xetrov90008680m.g-foxb1	Chr03	86579742	86579749	-	51	4	0.9
FOXH1_XENO.0.D	->	Xetrov90016033m.g-sp8	Chr06	42812828	42812835	+	51	4	0.9
FOXH1_XENO.0.D	->	Xetrov90016033m.g-sp8	Chr06	42812946	42812953	-	51	4	0.9
FOXH1_XENO.0.D	->	Xetrov90016898m.g-prdm14	Chr06	105311154	105311161	+	51	4	0.9
FOXH1_XENO.0.D	->	Xetrov90016898m.g-prdm14	Chr06	105311144	105311151	-	51	4	0.9
FOXH1_XENO.0.D	->	Xetrov90007639m.g-msx2	Chr03	33081483	33081490	+	51	4	0.9
FOXH1_XENO.0.D	->	Xetrov90008680m.g-foxb1	Chr03	86581868	86581875	-	51	4	0.9
FOXH1_XENO.0.D	->	Xetrov90021679m.g-foxa1	Chr08	88814281	88814288	-	51	4	0.9
FOXH1_XENO.0.D	->	Xetrov90011533m.g-foxc2	Chr04	63956521	63956528	-	51	4	0.9
FOXH1_XENO.0.D	->	Xetrov90008376m.g-gata3	Chr03	74064718	74064725	-	51	4	0.9
FOXH1_XENO.0.D	->	Xetrov90008376m.g-gata3	Chr03	74064930	74064937	+	51	4	0.9
FOXH1_XENO.0.D	->	Xetrov90007639m.g-msx2	Chr03	33068917	33068924	+	51	4	0.9
FOXH1_XENO.0.D	->	Xetrov90007639m.g-msx2	Chr03	33068866	33068873	+	51	4	0.9
FOXH1_XENO.0.D	->	Xetrov90007639m.g-msx2	Chr03	33068964	33068971	+	51	4	0.9
FOXH1_XENO.0.D	->	Xetrov90007639m.g-msx2	Chr03	33085065	33085072	-	51	4	0.9
FOXH1_XENO.0.D	->	Xetrov90007639m.g-msx2	Chr03	33085076	33085083	-	51	4	0.9
FOXH1_XENO.0.D	->	Xetrov90021679m.g-foxa1	Chr08	88818028	88818035	+	51	4	0.9
FOXH1_XENO.0.D	->	Xetrov90015898m.g-evx1	Chr06	32828875	32828882	-	51	4	0.9
FOXH1_XENO.0.D	->	Xetrov90015898m.g-evx1	Chr06	32828834	32828841	+	51	4	0.9
FOXH1_XENO.0.D	->	Xetrov90015188m.g-osr1	Chr05	138528800	138528807	-	51	4	0.9
FOXH1_XENO.0.D	->	Xetrov90024447m.g-zeb2	Chr09	73334090	73334097	-	51	4	0.9
FOXH1_XENO.0.D	->	Xetrov90024447m.g-zeb2	Chr09	73334073	73334080	-	51	4	0.9
FOXH1_XENO.0.D	->	Xetrov90004709m.g-hnf1b	Chr02	48900625	48900632	+	51	4	0.9
FOXH1_XENO.0.D	->	Xetrov90013419m.g-myb	Chr05	34538216	34538223	-	51	4	0.9
FOXH1_XENO.0.D	->	Xetrov90013419m.g-myb	Chr05	34538283	34538290	-	51	4	0.9
FOXH1_XENO.0.D	->	Xetrov90015188m.g-osr1	Chr05	138539232	138539239	-	51	4	0.9
FOXH1_XENO.0.D	->	Xetrov90016898m.g-prdm14	Chr06	105312534	105312541	+	51	4	0.9
FOXH1_XENO.0.D	->	Xetrov90000496m.g-msx1	Chr01	18948884	18948891	-	51	4	0.9
FOXH1_XENO.0.D	->	Xetrov90000496m.g-msx1	Chr01	18949082	18949089	+	51	4	0.9
FOXH1_XENO.0.D	->	Xetrov90000496m.g-msx1	Chr01	18949155	18949162	+	51	4	0.9
FOXH1_XENO.0.D	->	Xetrov90000496m.g-msx1	Chr01	18949239	18949246	+	51	4	0.9
FOXH1_XENO.0.D	->	Xetrov90000496m.g-msx1	Chr01	18949075	18949082	+	51	4	0.9
FOXH1_XENO.0.D	->	Xetrov90000496m.g-msx1	Chr01	18948950	18948957	-	51	4	0.9
FOXH1_XENO.0.D	->	Xetrov90000496m.g-msx1	Chr01	18948930	18948937	+	51	4	0.9
FOXH1_XENO.0.D	->	Xetrov90000496m.g-msx1	Chr01	18949039	18949046	+	51	4	0.9
FOXH1_XENO.0.D	->	Xetrov90000496m.g-msx1	Chr01	18949273	18949280	+	51	4	0.9
FOXH1_XENO.0.D	->	Xetrov90006715m.g-cdx2	Chr02	152167042	152167049	-	51	4	0.9
FOXH1_XENO.0.D	->	Xetrov90006715m.g-cdx2	Chr02	152167167	152167174	-	51	4	0.9
FOXH1_XENO.0.D	->	Xetrov90006715m.g-cdx2	Chr02	152167280	152167287	+	51	4	0.9
FOXH1_XENO.0.D	->	Xetrov90006715m.g-cdx2	Chr02	152167063	152167070	-	51	4	0.9
FOXH1_XENO.0.D	->	Xetrov90024263m.g-dlx2	Chr09	62322045	62322052	+	51	12	1
FOXH1_XENO.0.D	->	Xetrov90024263m.g-dlx2	Chr09	62311588	62311595	+	51	12	1
FOXH1_XENO.0.D	->	Xetrov90024263m.g-dlx2	Chr09	62311636	62311643	+	51	12	1
FOXH1_XENO.0.D	->	Xetrov90024263m.g-dlx2	Chr09	62311668	62311675	+	51	12	1
FOXH1_XENO.0.D	->	Xetrov90024263m.g-dlx2	Chr09	62311698	62311705	+	51	12	1
FOXH1_XENO.0.D	->	Xetrov90024263m.g-dlx2	Chr09	62311716	62311723	+	51	12	1
FOXH1_XENO.0.D	->	Xetrov90024263m.g-dlx2	Chr09	62311688	62311695	+	51	12	1
FOXH1_XENO.0.D	->	Xetrov90012741m.g-gata2	Chr04	124955706	124955713	-	51	16	0.647059
FOXH1_XENO.0.D	->	Xetrov90021558m.g-otx2	Chr08	83851501	83851508	-	51	16	0.647059
FOXH1_XENO.0.D	->	Xetrov90014106m.g-prdm1	Chr05	77292450	77292457	-	51	16	0.647059
FOXH1_XENO.0.D	->	Xetrov90014106m.g-prdm1	Chr05	77292528	77292535	+	51	16	0.647059
FOXH1_XENO.0.D	->	Xetrov90021558m.g-otx2	Chr08	83859930	83859937	-	51	16	0.647059
FOXH1_XENO.0.D	->	Xetrov90021558m.g-otx2	Chr08	83859944	83859951	-	51	16	0.647059
FOXH1_XENO.0.D	->	Xetrov90021558m.g-otx2	Chr08	83863514	83863521	+	51	16	0.647059
FOXH1_XENO.0.D	->	Xetrov90021558m.g-otx2	Chr08	83863642	83863649	-	51	16	0.647059
FOXH1_XENO.0.D	->	Xetrov90017042m.g-osr2	Chr06	113929474	113929481	+	51	16	0.647059
FOXH1_XENO.0.D	->	Xetrov90017042m.g-osr2	Chr06	113929566	113929573	+	51	16	0.647059
FOXH1_XENO.0.D	->	Xetrov90017042m.g-osr2	Chr06	113929796	113929803	+	51	16	0.647059
FOXH1_XENO.0.D	->	Xetrov90017042m.g-osr2	Chr06	113930356	113930363	+	51	16	0.647059
FOXH1_XENO.0.D	->	Xetrov90012741m.g-gata2	Chr04	124950292	124950299	-	51	16	0.647059
FOXH1_XENO.0.D	->	Xetrov90012741m.g-gata2	Chr04	124951035	124951042	+	51	16	0.647059
FOXH1_XENO.0.D	->	Xetrov90012741m.g-gata2	Chr04	124951096	124951103	-	51	16	0.647059
FOXH1_XENO.0.D	->	Xetrov90016691m.g-gata6	Chr06	93704975	93704982	-	51	16	0.647059
FOXH1_XENO.0.D	->	Xetrov90014106m.g-prdm1	Chr05	77291589	77291596	+	51	16	0.647059
FOXH1_XENO.0.D	->	Xetrov90016156m.g-foxc1	Chr06	51756811	51756818	-	51	16	0.647059
FOXH1_XENO.0.D	->	Xetrov90026121m.g-gata4	scaffold_13	779800	779807	+	51	16	0.647059
FOXH1_XENO.0.D	->	Xetrov90026121m.g-gata4	scaffold_13	777323	777330	+	51	16	0.647059
FOXH1_XENO.0.D	->	Xetrov90015965m.g-irx2	Chr06	36750946	36750953	-	51	16	0.647059
FOXH1_XENO.0.D	->	Xetrov90015699m.g-dnajc1	Chr06	18648435	18648442	+	51	23	0.75
FOXH1_XENO.0.D	->	Xetrov90015699m.g-dnajc1	Chr06	18648551	18648558	+	51	23	0.75
FOXH1_XENO.0.D	->	Xetrov90021675m.g-pax9	Chr08	88346151	88346158	+	51	40	1
FOXH1_XENO.0.D	->	Xetrov90021675m.g-pax9	Chr08	88345977	88345984	+	51	40	1
FOXH1_XENO.0.D	->	Xetrov90021675m.g-pax9	Chr08	88346128	88346135	-	51	40	1
FOXH1_XENO.0.D	->	Xetrov90021675m.g-pax9	Chr08	88343016	88343023	+	51	40	1
FOXH1_XENO.0.D	->	Xetrov90021675m.g-pax9	Chr08	88343182	88343189	-	51	40	1
FOXH1_XENO.0.D	->	Xetrov90021675m.g-pax9	Chr08	88342799	88342806	+	51	40	1
FOXH1_XENO.0.D	->	Xetrov90021675m.g-pax9	Chr08	88342908	88342915	+	51	40	1
FOXH1_XENO.0.D	->	Xetrov90021675m.g-pax9	Chr08	88346587	88346594	-	51	40	1
FOXH1_XENO.0.D	->	Xetrov90021675m.g-pax9	Chr08	88346464	88346471	-	51	40	1
FOXH1_XENO.0.D	->	Xetrov90021675m.g-pax9	Chr08	88346500	88346507	-	51	40	1
FOXH1_XENO.0.D	->	Xetrov90021675m.g-pax9	Chr08	88346450	88346457	-	51	40	1
FOXH1_XENO.0.D	->	Xetrov90021675m.g-pax9	Chr08	88346510	88346517	-	51	40	1
FOXH1_XENO.0.D	->	Xetrov90021675m.g-pax9	Chr08	88346514	88346521	-	51	40	1
FOXH1_XENO.0.D	->	Xetrov90021675m.g-pax9	Chr08	88346525	88346532	-	51	40	1
FOXH1_XENO.0.D	->	Xetrov90021675m.g-pax9	Chr08	88346529	88346536	-	51	40	1
FOXH1_XENO.0.D	->	Xetrov90004449m.g-arx	Chr02	36362067	36362074	+	51	42	0.8
FOXH1_XENO.0.D	->	Xetrov90024220m.g-hoxd9	Chr09	59932791	59932798	+	51	42	0.8
FOXH1_XENO.0.D	->	Xetrov90024220m.g-hoxd9	Chr09	59932826	59932833	+	51	42	0.8
FOXH1_XENO.0.D	->	Xetrov90024220m.g-hoxd9	Chr09	59934089	59934096	+	51	42	0.8
FOXH1_XENO.0.D	->	Xetrov90024220m.g-hoxd9	Chr09	59933685	59933692	-	51	42	0.8
FOXH1_XENO.0.D	->	Xetrov90024220m.g-hoxd9	Chr09	59932996	59933003	-	51	42	0.8
FOXH1_XENO.0.D	->	Xetrov90024220m.g-hoxd9	Chr09	59932877	59932884	-	51	42	0.8
FOXH1_XENO.0.D	->	Xetrov90024220m.g-hoxd9	Chr09	59933467	59933474	-	51	42	0.8
FOXH1_XENO.0.D	->	Xetrov90024220m.g-hoxd9	Chr09	59932715	59932722	-	51	42	0.8
FOXH1_XENO.0.D	->	Xetrov90024220m.g-hoxd9	Chr09	59932744	59932751	+	51	42	0.8
FOXH1_XENO.0.D	->	Xetrov90024220m.g-hoxd9	Chr09	59932740	59932747	-	51	42	0.8
FOXH1_XENO.0.D	->	Xetrov90004449m.g-arx	Chr02	36365362	36365369	+	51	42	0.8
FOXH1_XENO.0.D	->	Xetrov90024220m.g-hoxd9	Chr09	59937809	59937816	-	51	42	0.8
FOXH1_XENO.0.D	->	Xetrov90024220m.g-hoxd9	Chr09	59938546	59938553	+	51	42	0.8
FOXH1_XENO.0.D	->	Xetrov90024220m.g-hoxd9	Chr09	59938158	59938165	+	51	42	0.8
FOXH1_XENO.0.D	->	Xetrov90024220m.g-hoxd9	Chr09	59938198	59938205	+	51	42	0.8
FOXH1_XENO.0.D	->	Xetrov90024220m.g-hoxd9	Chr09	59938233	59938240	+	51	42	0.8
FOXH1_XENO.0.D	->	Xetrov90024220m.g-hoxd9	Chr09	59938258	59938265	+	51	42	0.8
FOXH1_XENO.0.D	->	Xetrov90024220m.g-hoxd9	Chr09	59938265	59938272	+	51	42	0.8
FOXH1_XENO.0.D	->	Xetrov90024220m.g-hoxd9	Chr09	59938290	59938297	+	51	42	0.8
FOXH1_XENO.0.D	->	Xetrov90024220m.g-hoxd9	Chr09	59938305	59938312	+	51	42	0.8
FOXH1_XENO.0.D	->	Xetrov90024220m.g-hoxd9	Chr09	59938346	59938353	+	51	42	0.8
FOXH1_XENO.0.D	->	Xetrov90024220m.g-hoxd9	Chr09	59938357	59938364	+	51	42	0.8
FOXH1_XENO.0.D	->	Xetrov90024220m.g-hoxd9	Chr09	59938376	59938383	+	51	42	0.8
FOXH1_XENO.0.D	->	Xetrov90024220m.g-hoxd9	Chr09	59938395	59938402	+	51	42	0.8
FOXH1_XENO.0.D	->	Xetrov90024220m.g-hoxd9	Chr09	59938497	59938504	+	51	42	0.8
FOXH1_XENO.0.D	->	Xetrov90024220m.g-hoxd9	Chr09	59938529	59938536	+	51	42	0.8
FOXH1_XENO.0.D	->	Xetrov90024171m.g-neurod1	Chr09	57484662	57484669	-	51	46	0.904762
FOXH1_XENO.0.D	->	Xetrov90024171m.g-neurod1	Chr09	57484068	57484075	-	51	46	0.904762
FOXH1_XENO.0.D	->	Xetrov90024171m.g-neurod1	Chr09	57484601	57484608	-	51	46	0.904762
FOXH1_XENO.0.D	->	Xetrov90024171m.g-neurod1	Chr09	57484410	57484417	+	51	46	0.904762
FOXH1_XENO.0.D	->	Xetrov90024171m.g-neurod1	Chr09	57485283	57485290	+	51	46	0.904762
FOXH1_XENO.0.D	->	Xetrov90018248m.g-pitx3	Chr07	53131879	53131886	-	51	46	0.904762
FOXH1_XENO.0.D	->	Xetrov90018248m.g-pitx3	Chr07	53131781	53131788	+	51	46	0.904762
FOXH1_XENO.0.D	->	Xetrov90004307m.g-hic1	Chr02	27582482	27582489	+	51	46	0.904762
FOXH1_XENO.0.D	->	Xetrov90004307m.g-hic1	Chr02	27582283	27582290	+	51	46	0.904762
FOXH1_XENO.0.D	->	Xetrov90004307m.g-hic1	Chr02	27582518	27582525	+	51	46	0.904762
FOXH1_XENO.0.D	->	Xetrov90015586m.g-en2	Chr06	9046237	9046244	-	51	46	0.904762
FOXH1_XENO.0.D	->	Xetrov90024171m.g-neurod1	Chr09	57489599	57489606	-	51	46	0.904762
FOXH1_XENO.0.D	->	Xetrov90015899m.g-hoxa13	Chr06	32874247	32874254	+	51	46	0.904762
FOXH1_XENO.0.D	->	Xetrov90015899m.g-hoxa13	Chr06	32874355	32874362	+	51	46	0.904762
FOXH1_XENO.0.D	->	Xetrov90015586m.g-en2	Chr06	9036975	9036982	-	51	46	0.904762
FOXH1_XENO.0.D	->	Xetrov90006469m.g-hoxc12	Chr02	142967843	142967850	+	51	46	0.904762
FOXH1_XENO.0.D	->	Xetrov90006469m.g-hoxc12	Chr02	142967754	142967761	-	51	46	0.904762
FOXH1_XENO.0.D	->	Xetrov90004307m.g-hic1	Chr02	27587592	27587599	-	51	46	0.904762
FOXH1_XENO.0.D	->	Xetrov90004307m.g-hic1	Chr02	27588046	27588053	+	51	46	0.904762
FOXH1_XENO.0.D	->	Xetrov90008765m.g-onecut1	Chr03	91816054	91816061	+	51	46	0.904762
FOXH1_XENO.0.D	->	Xetrov90008765m.g-onecut1	Chr03	91815998	91816005	-	51	46	0.904762
FOXH1_XENO.0.D	->	Xetrov90016155m.g-foxf2	Chr06	51632232	51632239	+	51	46	0.904762
FOXH1_XENO.0.D	->	Xetrov90016155m.g-foxf2	Chr06	51660170	51660177	-	51	46	0.904762
FOXH1_XENO.0.D	->	Xetrov90020564m.g-pou3f4	Chr08	42593435	42593442	-	51	46	0.904762
FOXH1_XENO.0.D	->	Xetrov90020564m.g-pou3f4	Chr08	42593551	42593558	+	51	46	0.904762
FOXH1_XENO.0.D	->	Xetrov90002234m.g-dmrt3	Chr01	116432807	116432814	+	51	46	0.904762
FOXH1_XENO.0.D	->	Xetrov90015586m.g-en2	Chr06	9017697	9017704	+	51	46	0.904762
FOXH1_XENO.0.D	->	Xetrov90006469m.g-hoxc12	Chr02	142966282	142966289	-	51	46	0.904762
FOXH1_XENO.0.D	->	Xetrov90016155m.g-foxf2	Chr06	51634967	51634974	+	51	46	0.904762
FOXH1_XENO.0.D	->	Xetrov90016155m.g-foxf2	Chr06	51634947	51634954	+	51	46	0.904762
FOXH1_XENO.0.D	->	Xetrov90016155m.g-foxf2	Chr06	51661837	51661844	+	51	46	0.904762
FOXH1_XENO.0.D	->	Xetrov90014958m.g-foxl2	Chr05	124801731	124801738	+	51	46	0.904762
FOXH1_XENO.0.D	->	Xetrov90014958m.g-foxl2	Chr05	124801835	124801842	+	51	46	0.904762
FOXH1_XENO.0.D	->	Xetrov90014958m.g-foxl2	Chr05	124801968	124801975	+	51	46	0.904762
FOXH1_XENO.0.D	->	Xetrov90014958m.g-foxl2	Chr05	124801887	124801894	+	51	46	0.904762
FOXH1_XENO.0.D	->	Xetrov90014958m.g-foxl2	Chr05	124801661	124801668	+	51	46	0.904762
FOXH1_XENO.0.D	->	Xetrov90014958m.g-foxl2	Chr05	124801669	124801676	+	51	46	0.904762
FOXH1_XENO.0.D	->	Xetrov90014958m.g-foxl2	Chr05	124801946	124801953	+	51	46	0.904762
FOXH1_XENO.0.D	->	Xetrov90014958m.g-foxl2	Chr05	124801982	124801989	+	51	46	0.904762
FOXH1_XENO.0.D	->	Xetrov90014958m.g-foxl2	Chr05	124801635	124801642	-	51	46	0.904762
FOXH1_XENO.0.D	->	Xetrov90014958m.g-foxl2	Chr05	124801954	124801961	+	51	46	0.904762
FOXH1_XENO.0.D	->	Xetrov90018248m.g-pitx3	Chr07	53130788	53130795	+	51	46	0.904762
FOXH1_XENO.0.D	->	Xetrov90018248m.g-pitx3	Chr07	53130757	53130764	+	51	46	0.904762
FOXH1_XENO.0.D	->	Xetrov90018248m.g-pitx3	Chr07	53130765	53130772	+	51	46	0.904762
FOXH1_XENO.0.D	->	Xetrov90018248m.g-pitx3	Chr07	53131056	53131063	+	51	46	0.904762
FOXH1_XENO.0.D	->	Xetrov90018248m.g-pitx3	Chr07	53131079	53131086	+	51	46	0.904762
FOXH1_XENO.0.D	->	Xetrov90018248m.g-pitx3	Chr07	53130942	53130949	-	51	46	0.904762
FOXH1_XENO.0.D	->	Xetrov90018248m.g-pitx3	Chr07	53131132	53131139	+	51	46	0.904762
FOXH1_XENO.0.D	->	Xetrov90006469m.g-hoxc12	Chr02	142969749	142969756	-	51	46	0.904762
FOXH1_XENO.0.D	->	Xetrov90015899m.g-hoxa13	Chr06	32864654	32864661	-	51	46	0.904762
FOXH1_XENO.0.D	->	Xetrov90015899m.g-hoxa13	Chr06	32864534	32864541	-	51	46	0.904762
FOXH1_XENO.0.D	->	Xetrov90015899m.g-hoxa13	Chr06	32864628	32864635	+	51	46	0.904762
FOXH1_XENO.0.D	->	Xetrov90016155m.g-foxf2	Chr06	51654602	51654609	-	51	46	0.904762
FOXH1_XENO.0.D	->	Xetrov90020564m.g-pou3f4	Chr08	42584544	42584551	-	51	46	0.904762
FOXH1_XENO.0.D	->	Xetrov90020564m.g-pou3f4	Chr08	42584640	42584647	-	51	46	0.904762
FOXH1_XENO.0.D	->	Xetrov90015586m.g-en2	Chr06	9018235	9018242	+	51	46	0.904762
FOXH1_XENO.0.D	->	Xetrov90015586m.g-en2	Chr06	9018259	9018266	+	51	46	0.904762
FOXH1_XENO.0.D	->	Xetrov90015586m.g-en2	Chr06	9018448	9018455	+	51	46	0.904762
FOXH1_XENO.0.D	->	Xetrov90018439m.g-fli1	Chr07	66631482	66631489	+	51	46	0.904762
FOXH1_XENO.0.D	->	Xetrov90018439m.g-fli1	Chr07	66631474	66631481	+	51	46	0.904762
FOXH1_XENO.0.D	->	Xetrov90018439m.g-fli1	Chr07	66631500	66631507	+	51	46	0.904762
FOXH1_XENO.0.D	->	Xetrov90018439m.g-fli1	Chr07	66631524	66631531	+	51	46	0.904762
FOXH1_XENO.0.D	->	Xetrov90018439m.g-fli1	Chr07	66631542	66631549	+	51	46	0.904762
FOXH1_XENO.0.D	->	Xetrov90018439m.g-fli1	Chr07	66631560	66631567	+	51	46	0.904762
FOXH1_XENO.0.D	->	Xetrov90018439m.g-fli1	Chr07	66631506	66631513	+	51	46	0.904762
FOXH1_XENO.0.D	->	Xetrov90018439m.g-fli1	Chr07	66631530	66631537	+	51	46	0.904762
FOXH1_XENO.0.D	->	Xetrov90018439m.g-fli1	Chr07	66631548	66631555	+	51	46	0.904762
FOXH1_XENO.0.D	->	Xetrov90018439m.g-fli1	Chr07	66631566	66631573	+	51	46	0.904762
FOXH1_XENO.0.D	->	Xetrov90008765m.g-onecut1	Chr03	91822422	91822429	+	51	46	0.904762
FOXH1_XENO.0.D	->	Xetrov90008765m.g-onecut1	Chr03	91822513	91822520	-	51	46	0.904762
FOXH1_XENO.0.D	->	Xetrov90015899m.g-hoxa13	Chr06	32870284	32870291	-	51	46	0.904762
FOXH1_XENO.0.D	->	Xetrov90015899m.g-hoxa13	Chr06	32870245	32870252	-	51	46	0.904762
FOXH1_XENO.0.D	->	Xetrov90015899m.g-hoxa13	Chr06	32870316	32870323	-	51	46	0.904762
FOXH1_XENO.0.D	->	Xetrov90023553m.g-uncx	Chr09	23391157	23391164	-	51	49	1
FOXH1_XENO.0.D	->	Xetrov90023553m.g-uncx	Chr09	23391133	23391140	-	51	49	1
FOXH1_XENO.0.D	->	Xetrov90023553m.g-uncx	Chr09	23391288	23391295	-	51	49	1
FOXH1_XENO.0.D	->	Xetrov90023553m.g-uncx	Chr09	23391222	23391229	-	51	49	1
FOXH1_XENO.0.D	->	Xetrov90023553m.g-uncx	Chr09	23390962	23390969	-	51	49	1
FOXH1_XENO.0.D	->	Xetrov90023553m.g-uncx	Chr09	23391258	23391265	-	51	49	1
FOXH1_XENO.0.D	->	Xetrov90023553m.g-uncx	Chr09	23391277	23391284	-	51	49	1
FOXH1_XENO.0.D	->	Xetrov90023553m.g-uncx	Chr09	23391401	23391408	-	51	49	1
FOXH1_XENO.0.D	->	Xetrov90023553m.g-uncx	Chr09	23397419	23397426	+	51	49	1
FOXH1_XENO.0.D	->	Xetrov90023553m.g-uncx	Chr09	23403507	23403514	+	51	49	1
FOXH1_XENO.0.D	->	Xetrov90023553m.g-uncx	Chr09	23403674	23403681	+	51	49	1
FOXH1_XENO.0.D	->	Xetrov90023553m.g-uncx	Chr09	23403765	23403772	+	51	49	1
FOXH1_XENO.0.D	->	Xetrov90023553m.g-uncx	Chr09	23403777	23403784	+	51	49	1
FOXH1_XENO.0.D	->	Xetrov90023553m.g-uncx	Chr09	23403051	23403058	-	51	49	1
FOXH1_XENO.0.D	->	Xetrov90023553m.g-uncx	Chr09	23374404	23374411	+	51	49	1
FOXH1_XENO.0.D	->	Xetrov90023553m.g-uncx	Chr09	23374715	23374722	-	51	49	1
FOXH1_XENO.0.D	->	Xetrov90023553m.g-uncx	Chr09	23389046	23389053	+	51	49	1
FOXH1_XENO.0.D	->	Xetrov90023553m.g-uncx	Chr09	23384901	23384908	-	51	49	1
FOXH1_XENO.0.D	->	Xetrov90023553m.g-uncx	Chr09	23392521	23392528	-	51	49	1
FOXH1_XENO.0.D	->	Xetrov90023553m.g-uncx	Chr09	23392402	23392409	-	51	49	1
FOXH1_XENO.0.D	->	Xetrov90023553m.g-uncx	Chr09	23399441	23399448	-	51	49	1
FOXH1_XENO.0.D	->	Xetrov90023553m.g-uncx	Chr09	23398999	23399006	-	51	49	1
FOXH1_XENO.0.D	->	Xetrov90023553m.g-uncx	Chr09	23399165	23399172	+	51	49	1
FOXH1_XENO.0.D	->	Xetrov90023553m.g-uncx	Chr09	23399253	23399260	+	51	49	1
FOXH1_XENO.0.D	->	Xetrov90023553m.g-uncx	Chr09	23398904	23398911	-	51	49	1
FOXH1_XENO.0.D	->	Xetrov90023553m.g-uncx	Chr09	23398974	23398981	+	51	49	1
FOXH1_XENO.0.D	->	Xetrov90023553m.g-uncx	Chr09	23399094	23399101	+	51	49	1
FOXH1_XENO.0.D	->	Xetrov90023553m.g-uncx	Chr09	23399142	23399149	+	51	49	1
FOXH1_XENO.0.D	->	Xetrov90023553m.g-uncx	Chr09	23399223	23399230	-	51	49	1
FOXH1_XENO.0.D	->	Xetrov90023553m.g-uncx	Chr09	23399263	23399270	+	51	49	1
FOXH1_XENO.0.D	->	Xetrov90023553m.g-uncx	Chr09	23399327	23399334	+	51	49	1
FOXH1_XENO.0.D	->	Xetrov90023553m.g-uncx	Chr09	23399373	23399380	+	51	49	1
FOXH1_XENO.0.D	->	Xetrov90023553m.g-uncx	Chr09	23401590	23401597	-	51	49	1
FOXH1_XENO.0.D	->	Xetrov90023553m.g-uncx	Chr09	23401816	23401823	+	51	49	1
FOXH1_XENO.0.D	->	Xetrov90023553m.g-uncx	Chr09	23401750	23401757	+	51	49	1
FOXH1_XENO.0.D	->	Xetrov90023553m.g-uncx	Chr09	23395672	23395679	-	51	49	1
FOXH1_XENO.0.D	->	Xetrov90023553m.g-uncx	Chr09	23395647	23395654	+	51	49	1
FOXH1_XENO.0.D	->	Xetrov90023553m.g-uncx	Chr09	23395773	23395780	-	51	49	1
FOXH1_XENO.0.D	->	Xetrov90023553m.g-uncx	Chr09	23390374	23390381	+	51	49	1
FOXH1_XENO.0.D	->	Xetrov90023553m.g-uncx	Chr09	23390387	23390394	+	51	49	1
FOXH1_XENO.0.D	->	Xetrov90023553m.g-uncx	Chr09	23390558	23390565	+	51	49	1
FOXH1_XENO.0.D	->	Xetrov90023553m.g-uncx	Chr09	23390339	23390346	-	51	49	1
FOXH1_XENO.0.D	->	Xetrov90023553m.g-uncx	Chr09	23395166	23395173	-	51	49	1
FOXH1_XENO.0.D	->	Xetrov90023553m.g-uncx	Chr09	23395335	23395342	+	51	49	1
FOXH1_XENO.0.D	->	Xetrov90023553m.g-uncx	Chr09	23396634	23396641	-	51	49	1
FOXH1_XENO.0.D	->	Xetrov90023553m.g-uncx	Chr09	23396091	23396098	-	51	49	1
FOXH1_XENO.0.D	->	Xetrov90023553m.g-uncx	Chr09	23396054	23396061	-	51	49	1
FOXH1_XENO.0.D	->	Xetrov90007884m.g-alx1	Chr03	44295961	44295968	+	51	55	1
FOXH1_XENO.0.D	->	Xetrov90007884m.g-alx1	Chr03	44295921	44295928	-	51	55	1
FOXH1_XENO.0.D	->	Xetrov90007884m.g-alx1	Chr03	44295842	44295849	+	51	55	1
FOXH1_XENO.0.D	->	Xetrov90024264m.g-dlx1	Chr09	62337071	62337078	-	51	55	1
FOXH1_XENO.0.D	->	Xetrov90007884m.g-alx1	Chr03	44293507	44293514	+	51	55	1
FOXH1_XENO.0.D	->	Xetrov90007884m.g-alx1	Chr03	44293567	44293574	+	51	55	1
FOXH1_XENO.0.D	->	Xetrov90024264m.g-dlx1	Chr09	62325669	62325676	+	51	55	1
FOXH1_XENO.0.D	->	Xetrov90011822m.g-dmbx1	Chr04	80956934	80956941	-	51	61	1
FOXH1_XENO.0.D	->	Xetrov90014507m.g-shox2	Chr05	104174052	104174059	+	51	64	1
FOXH1_XENO.0.D	->	Xetrov90005843m.g-pou3f3	Chr02	107926725	107926732	+	51	64	1
FOXH1_XENO.0.D	->	Xetrov90005843m.g-pou3f3	Chr02	107926646	107926653	-	51	64	1
FOXH1_XENO.0.D	->	Xetrov90003289m.g-prdm6	Chr01	160848539	160848546	-	51	64	1
FOXH1_XENO.0.D	->	Xetrov90005843m.g-pou3f3	Chr02	107932194	107932201	-	51	64	1
FOXH1_XENO.0.D	->	Xetrov90005843m.g-pou3f3	Chr02	107932581	107932588	-	51	64	1
FOXH1_XENO.0.D	->	Xetrov90005843m.g-pou3f3	Chr02	107932210	107932217	-	51	64	1
FOXH1_XENO.0.D	->	Xetrov90005843m.g-pou3f3	Chr02	107932266	107932273	-	51	64	1
FOXH1_XENO.0.D	->	Xetrov90005843m.g-pou3f3	Chr02	107932276	107932283	-	51	64	1
FOXH1_XENO.0.D	->	Xetrov90005843m.g-pou3f3	Chr02	107932305	107932312	-	51	64	1
FOXH1_XENO.0.D	->	Xetrov90005843m.g-pou3f3	Chr02	107932358	107932365	-	51	64	1
FOXH1_XENO.0.D	->	Xetrov90005843m.g-pou3f3	Chr02	107932418	107932425	+	51	64	1
FOXH1_XENO.0.D	->	Xetrov90005843m.g-pou3f3	Chr02	107932508	107932515	-	51	64	1
FOXH1_XENO.0.D	->	Xetrov90005843m.g-pou3f3	Chr02	107932598	107932605	-	51	64	1
FOXH1_XENO.0.D	->	Xetrov90005843m.g-pou3f3	Chr02	107932730	107932737	-	51	64	1
FOXH1_XENO.0.D	->	Xetrov90005843m.g-pou3f3	Chr02	107932458	107932465	+	51	64	1
FOXH1_XENO.0.D	->	Xetrov90006003m.g-zic2	Chr02	117363655	117363662	+	51	72	0.6
FOXH1_XENO.0.D	->	Xetrov90006003m.g-zic2	Chr02	117361827	117361834	-	51	72	0.6
FOXH1_XENO.0.D	->	Xetrov90006003m.g-zic2	Chr02	117361640	117361647	+	51	72	0.6
FOXH1_XENO.0.D	->	Xetrov90014778m.g-zic4	Chr05	118175212	118175219	+	51	74	0.75
FOXH1_XENO.0.D	->	Xetrov90014778m.g-zic4	Chr05	118138452	118138459	-	51	74	0.75
FOXH1_XENO.0.D	->	Xetrov90014778m.g-zic4	Chr05	118143799	118143806	-	51	74	0.75
FOXH1_XENO.0.D	->	Xetrov90014778m.g-zic4	Chr05	118183910	118183917	+	51	74	0.75
FOXH1_XENO.0.D	->	Xetrov90014778m.g-zic4	Chr05	118183919	118183926	-	51	74	0.75
FOXH1_XENO.0.D	->	Xetrov90014778m.g-zic4	Chr05	118136278	118136285	-	51	74	0.75
FOXH1_XENO.0.D	->	Xetrov90014778m.g-zic4	Chr05	118136876	118136883	+	51	74	0.75
FOXH1_XENO.0.D	->	Xetrov90002701m.g-tbx3	Chr01	133346305	133346312	-	51	76	0.571429
FOXH1_XENO.0.D	->	Xetrov90016043m.g-twist1	Chr06	43548868	43548875	+	51	76	0.571429
FOXH1_XENO.0.D	->	Xetrov90016043m.g-twist1	Chr06	43548704	43548711	-	51	76	0.571429
FOXH1_XENO.0.D	->	Xetrov90021521m.g-six1	Chr08	82161282	82161289	+	51	76	0.571429
FOXH1_XENO.0.D	->	Xetrov90030193m.g-dlx6	scaffold_73	1009388	1009395	-	51	76	0.571429
FOXH1_XENO.0.D	->	Xetrov90013306m.g-foxa2	Chr05	25798853	25798860	+	51	76	0.571429
FOXH1_XENO.0.D	->	Xetrov90021521m.g-six1	Chr08	82162080	82162087	+	51	76	0.571429
FOXH1_XENO.0.D	->	Xetrov90021521m.g-six1	Chr08	82162121	82162128	+	51	76	0.571429
FOXH1_XENO.0.D	->	Xetrov90030193m.g-dlx6	scaffold_73	1006931	1006938	-	51	76	0.571429
FOXH1_XENO.0.D	->	Xetrov90030193m.g-dlx6	scaffold_73	1007049	1007056	+	51	76	0.571429
FOXH1_XENO.0.D	->	Xetrov90021521m.g-six1	Chr08	82163233	82163240	-	51	76	0.571429
FOXH1_XENO.0.D	->	Xetrov90021521m.g-six1	Chr08	82168093	82168100	+	51	76	0.571429
FOXH1_XENO.0.D	->	Xetrov90002701m.g-tbx3	Chr01	133334642	133334649	+	51	76	0.571429
FOXH1_XENO.0.D	->	Xetrov90002701m.g-tbx3	Chr01	133336283	133336290	+	51	76	0.571429
FOXH1_XENO.0.D	->	Xetrov90002701m.g-tbx3	Chr01	133344501	133344508	+	51	76	0.571429
FOXH1_XENO.0.D	->	Xetrov90030193m.g-dlx6	scaffold_73	1003056	1003063	-	51	76	0.571429
FOXH1_XENO.0.D	->	Xetrov90030193m.g-dlx6	scaffold_73	1003116	1003123	+	51	76	0.571429
FOXH1_XENO.0.D	->	Xetrov90030193m.g-dlx6	scaffold_73	1003837	1003844	+	51	76	0.571429
FOXH1_XENO.0.D	->	Xetrov90017576m.g-nkx6-2	Chr07	12170705	12170712	+	51	76	0.571429
FOXH1_XENO.0.D	->	Xetrov90017576m.g-nkx6-2	Chr07	12182004	12182011	-	51	76	0.571429
FOXH1_XENO.0.D	->	Xetrov90001085m.g-pitx2	Chr01	58764695	58764702	-	58	10	0.6
FOXH1_XENO.0.D	->	Xetrov90004913m.g-tfap2e	Chr02	56286731	56286738	-	58	10	0.6
FOXH1_XENO.0.D	->	Xetrov90016435m.g-eomes	Chr06	75902150	75902157	+	58	38	0.589744
FOXH1_XENO.0.D	->	Xetrov90016435m.g-eomes	Chr06	75902358	75902365	-	58	38	0.589744
FOXH1_XENO.0.D	->	Xetrov90014780m.g-zic1	Chr05	118278156	118278163	-	58	38	0.589744
FOXH1_XENO.0.D	->	Xetrov90007482m.g-wnt8a	Chr03	22258749	22258756	+	58	38	0.589744
FOXH1_XENO.0.D	->	Xetrov90020675m.g-zic3	Chr08	48336333	48336340	+	58	38	0.589744
FOXH1_XENO.0.D	->	Xetrov90016435m.g-eomes	Chr06	75897269	75897276	+	58	38	0.589744
FOXH1_XENO.0.D	->	Xetrov90014780m.g-zic1	Chr05	118264703	118264710	-	58	38	0.589744
FOXH1_XENO.0.D	->	Xetrov90014780m.g-zic1	Chr05	118275439	118275446	-	58	38	0.589744
FOXH1_XENO.0.D	->	Xetrov90003227m.g-xbp1	Chr01	157769662	157769669	-	58	38	0.589744
FOXH1_XENO.0.D	->	Xetrov90014780m.g-zic1	Chr05	118253913	118253920	+	58	38	0.589744
FOXH1_XENO.0.D	->	Xetrov90012973m.g-mix1	Chr05	4292492	4292499	+	58	38	0.589744
FOXH1_XENO.0.D	->	Xetrov90016802m.g-sox17b.1	Chr06	100295034	100295041	+	58	38	0.589744
FOXH1_XENO.0.D	->	Xetrov90016802m.g-sox17b.1	Chr06	100296763	100296770	-	58	38	0.589744
FOXH1_XENO.0.D	->	Xetrov90016802m.g-sox17b.1	Chr06	100296821	100296828	-	58	38	0.589744
FOXH1_XENO.0.D	->	Xetrov90003227m.g-xbp1	Chr01	157736887	157736894	+	58	38	0.589744
FOXH1_XENO.0.D	->	Xetrov90003227m.g-xbp1	Chr01	157737189	157737196	+	58	38	0.589744
FOXH1_XENO.0.D	->	Xetrov90014780m.g-zic1	Chr05	118257705	118257712	-	58	38	0.589744
FOXH1_XENO.0.D	->	Xetrov90014780m.g-zic1	Chr05	118257729	118257736	-	58	38	0.589744
FOXH1_XENO.0.D	->	Xetrov90014780m.g-zic1	Chr05	118257753	118257760	-	58	38	0.589744
FOXH1_XENO.0.D	->	Xetrov90014780m.g-zic1	Chr05	118257777	118257784	-	58	38	0.589744
FOXH1_XENO.0.D	->	Xetrov90014780m.g-zic1	Chr05	118257801	118257808	-	58	38	0.589744
FOXH1_XENO.0.D	->	Xetrov90018701m.g-hes4	Chr07	79660646	79660653	+	58	38	0.589744
FOXH1_XENO.0.D	->	Xetrov90016800m.g-sox17a	Chr06	100233659	100233666	+	58	38	0.589744
FOXH1_XENO.0.D	->	Xetrov90017641m.g-ventx1.1	Chr07	18650970	18650977	-	58	38	0.589744
FOXH1_XENO.0.D	->	Xetrov90014780m.g-zic1	Chr05	118263776	118263783	-	58	38	0.589744
FOXH1_XENO.0.D	->	Xetrov90014375m.g-sox2	Chr05	96149446	96149453	+	58	38	0.589744
FOXH1_XENO.0.D	->	Xetrov90010996m.g-foxa4	Chr04	37209170	37209177	-	58	38	0.589744
FOXH1_XENO.0.D	->	Xetrov90017642m.g-ventx2.1	Chr07	18671683	18671690	+	58	38	0.589744
FOXH1_XENO.0.D	->	Xetrov90017642m.g-ventx2.1	Chr07	18671634	18671641	+	58	38	0.589744
FOXH1_XENO.0.D	->	Xetrov90017638m.g-ventx1.2	Chr07	18604900	18604907	+	58	38	0.589744
FOXH1_XENO.0.D	->	Xetrov90014375m.g-sox2	Chr05	96150930	96150937	-	58	38	0.589744
FOXH1_XENO.0.D	->	Xetrov90003227m.g-xbp1	Chr01	157740138	157740145	-	58	38	0.589744
FOXH1_XENO.0.D	->	Xetrov90003227m.g-xbp1	Chr01	157753479	157753486	+	58	38	0.589744
FOXH1_XENO.0.D	->	Xetrov90003227m.g-xbp1	Chr01	157753557	157753564	+	58	38	0.589744
FOXH1_XENO.0.D	->	Xetrov90003227m.g-xbp1	Chr01	157766959	157766966	+	58	38	0.589744
FOXH1_XENO.0.D	->	Xetrov90003227m.g-xbp1	Chr01	157767050	157767057	+	58	38	0.589744
FOXH1_XENO.0.D	->	Xetrov90020675m.g-zic3	Chr08	48315596	48315603	-	58	38	0.589744
FOXH1_XENO.0.D	->	Xetrov90010996m.g-foxa4	Chr04	37243249	37243256	-	58	38	0.589744
FOXH1_XENO.0.D	->	Xetrov90008626m.g-arid3b	Chr03	84783505	84783512	-	71	1	0.96875
FOXH1_XENO.0.D	->	Xetrov90024917m.g-znf281	Chr10	10700235	10700242	-	71	1	0.96875
FOXH1_XENO.0.D	->	Xetrov90008626m.g-arid3b	Chr03	84782123	84782130	+	71	1	0.96875
FOXH1_XENO.0.D	->	Xetrov90025269m.g-snai1	Chr10	28029044	28029051	+	71	1	0.96875
FOXH1_XENO.0.D	->	Xetrov90025269m.g-snai1	Chr10	28029057	28029064	+	71	1	0.96875
FOXH1_XENO.0.D	->	Xetrov90025269m.g-snai1	Chr10	28029292	28029299	-	71	1	0.96875
FOXH1_XENO.0.D	->	Xetrov90025269m.g-snai1	Chr10	28028815	28028822	-	71	1	0.96875
FOXH1_XENO.0.D	->	Xetrov90025269m.g-snai1	Chr10	28029279	28029286	+	71	1	0.96875
FOXH1_XENO.0.D	->	Xetrov90025269m.g-snai1	Chr10	28029333	28029340	-	71	1	0.96875
FOXH1_XENO.0.D	->	Xetrov90025269m.g-snai1	Chr10	27995631	27995638	+	71	1	0.96875
FOXH1_XENO.0.D	->	Xetrov90009039m.g-tcf7l1	Chr03	107502705	107502712	-	71	1	0.96875
FOXH1_XENO.0.D	->	Xetrov90009039m.g-tcf7l1	Chr03	107502888	107502895	+	71	1	0.96875
FOXH1_XENO.0.D	->	Xetrov90009039m.g-tcf7l1	Chr03	107502880	107502887	+	71	1	0.96875
FOXH1_XENO.0.D	->	Xetrov90008376m.g-gata3	Chr03	73846474	73846481	-	71	4	0.95
FOXH1_XENO.0.D	->	Xetrov90008376m.g-gata3	Chr03	73846417	73846424	+	71	4	0.95
FOXH1_XENO.0.D	->	Xetrov90013419m.g-myb	Chr05	34533744	34533751	+	71	4	0.95
FOXH1_XENO.0.D	->	Xetrov90013793m.g-t2	Chr05	58580378	58580385	+	71	4	0.95
FOXH1_XENO.0.D	->	Xetrov90013793m.g-t2	Chr05	58580359	58580366	+	71	4	0.95
FOXH1_XENO.0.D	->	Xetrov90013155m.g-epas1	Chr05	15874472	15874479	-	71	4	0.95
FOXH1_XENO.0.D	->	Xetrov90008680m.g-foxb1	Chr03	86606303	86606310	-	71	4	0.95
FOXH1_XENO.0.D	->	Xetrov90008680m.g-foxb1	Chr03	86606365	86606372	+	71	4	0.95
FOXH1_XENO.0.D	->	Xetrov90008680m.g-foxb1	Chr03	86606417	86606424	-	71	4	0.95
FOXH1_XENO.0.D	->	Xetrov90008680m.g-foxb1	Chr03	86606341	86606348	-	71	4	0.95
FOXH1_XENO.0.D	->	Xetrov90008680m.g-foxb1	Chr03	86608922	86608929	-	71	4	0.95
FOXH1_XENO.0.D	->	Xetrov90008680m.g-foxb1	Chr03	86608758	86608765	-	71	4	0.95
FOXH1_XENO.0.D	->	Xetrov90013793m.g-t2	Chr05	58592182	58592189	+	71	4	0.95
FOXH1_XENO.0.D	->	Xetrov90013793m.g-t2	Chr05	58592193	58592200	+	71	4	0.95
FOXH1_XENO.0.D	->	Xetrov90013793m.g-t2	Chr05	58592166	58592173	+	71	4	0.95
FOXH1_XENO.0.D	->	Xetrov90001069m.g-lef1	Chr01	57719155	57719162	-	71	4	0.95
FOXH1_XENO.0.D	->	Xetrov90008680m.g-foxb1	Chr03	86527909	86527916	+	71	4	0.95
FOXH1_XENO.0.D	->	Xetrov90008680m.g-foxb1	Chr03	86527572	86527579	-	71	4	0.95
FOXH1_XENO.0.D	->	Xetrov90008680m.g-foxb1	Chr03	86527845	86527852	-	71	4	0.95
FOXH1_XENO.0.D	->	Xetrov90001085m.g-pitx2	Chr01	58819796	58819803	+	71	10	0.9375
FOXH1_XENO.0.D	->	Xetrov90009495m.g-nodal1	Chr03	121795508	121795515	-	71	10	0.9375
FOXH1_XENO.0.D	->	Xetrov90009495m.g-nodal1	Chr03	121798950	121798957	-	71	10	0.9375
FOXH1_XENO.0.D	->	Xetrov90015966m.g-irx1	Chr06	37240887	37240894	+	71	11	0.8
FOXH1_XENO.0.D	->	Xetrov90015966m.g-irx1	Chr06	37240988	37240995	+	71	11	0.8
FOXH1_XENO.0.D	->	Xetrov90015966m.g-irx1	Chr06	37075139	37075146	+	71	11	0.8
FOXH1_XENO.0.D	->	Xetrov90015966m.g-irx1	Chr06	37075033	37075040	+	71	11	0.8
FOXH1_XENO.0.D	->	Xetrov90015966m.g-irx1	Chr06	37259782	37259789	-	71	11	0.8
FOXH1_XENO.0.D	->	Xetrov90015966m.g-irx1	Chr06	37259744	37259751	-	71	11	0.8
FOXH1_XENO.0.D	->	Xetrov90021259m.g-gsc	Chr08	67417882	67417889	+	71	11	0.8
FOXH1_XENO.0.D	->	Xetrov90021259m.g-gsc	Chr08	67418160	67418167	-	71	11	0.8
FOXH1_XENO.0.D	->	Xetrov90015966m.g-irx1	Chr06	37041350	37041357	+	71	11	0.8
FOXH1_XENO.0.D	->	Xetrov90015966m.g-irx1	Chr06	37040884	37040891	-	71	11	0.8
FOXH1_XENO.0.D	->	Xetrov90015966m.g-irx1	Chr06	37041056	37041063	-	71	11	0.8
FOXH1_XENO.0.D	->	Xetrov90021259m.g-gsc	Chr08	67413294	67413301	+	71	11	0.8
FOXH1_XENO.0.D	->	Xetrov90021259m.g-gsc	Chr08	67418640	67418647	-	71	11	0.8
FOXH1_XENO.0.D	->	Xetrov90011248m.g-irx3	Chr04	44462709	44462716	-	71	11	0.8
FOXH1_XENO.0.D	->	Xetrov90011248m.g-irx3	Chr04	44462665	44462672	+	71	11	0.8
FOXH1_XENO.0.D	->	Xetrov90015966m.g-irx1	Chr06	37039838	37039845	+	71	11	0.8
FOXH1_XENO.0.D	->	Xetrov90011248m.g-irx3	Chr04	44560434	44560441	-	71	11	0.8
FOXH1_XENO.0.D	->	Xetrov90008689m.g-klf13	Chr03	87153678	87153685	+	71	12	0.935484
FOXH1_XENO.0.D	->	Xetrov90003076m.g-ncor2	Chr01	151834867	151834874	+	71	12	0.935484
FOXH1_XENO.0.D	->	Xetrov90009907m.g-hes7.1	Chr03	131547359	131547366	+	71	14	0.938776
FOXH1_XENO.0.D	->	Xetrov90009907m.g-hes7.1	Chr03	131547434	131547441	+	71	14	0.938776
FOXH1_XENO.0.D	->	Xetrov90018826m.g-hinfp	Chr07	85732015	85732022	-	71	14	0.938776
FOXH1_XENO.0.D	->	Xetrov90002244m.g-foxd4l1.1	Chr01	116832846	116832853	+	71	16	0.86
FOXH1_XENO.0.D	->	Xetrov90002244m.g-foxd4l1.1	Chr01	116832977	116832984	+	71	16	0.86
FOXH1_XENO.0.D	->	Xetrov90021344m.g-bmp4	Chr08	74098331	74098338	+	71	16	0.86
FOXH1_XENO.0.D	->	Xetrov90021558m.g-otx2	Chr08	83807645	83807652	+	71	16	0.86
FOXH1_XENO.0.D	->	Xetrov90014106m.g-prdm1	Chr05	77237023	77237030	+	71	16	0.86
FOXH1_XENO.0.D	->	Xetrov90015965m.g-irx2	Chr06	36843539	36843546	+	71	16	0.86
FOXH1_XENO.0.D	->	Xetrov90021344m.g-bmp4	Chr08	74099720	74099727	-	71	16	0.86
FOXH1_XENO.0.D	->	Xetrov90021344m.g-bmp4	Chr08	74099931	74099938	-	71	16	0.86
FOXH1_XENO.0.D	->	Xetrov90021344m.g-bmp4	Chr08	74099737	74099744	+	71	16	0.86
FOXH1_XENO.0.D	->	Xetrov90021344m.g-bmp4	Chr08	74147610	74147617	+	71	16	0.86
FOXH1_XENO.0.D	->	Xetrov90021344m.g-bmp4	Chr08	74147724	74147731	+	71	16	0.86
FOXH1_XENO.0.D	->	Xetrov90021344m.g-bmp4	Chr08	74062028	74062035	-	71	16	0.86
FOXH1_XENO.0.D	->	Xetrov90004734m.g-lhx1	Chr02	49878200	49878207	-	71	16	0.86
FOXH1_XENO.0.D	->	Xetrov90021344m.g-bmp4	Chr08	74100517	74100524	+	71	16	0.86
FOXH1_XENO.0.D	->	Xetrov90021344m.g-bmp4	Chr08	74100448	74100455	+	71	16	0.86
FOXH1_XENO.0.D	->	Xetrov90021344m.g-bmp4	Chr08	74100301	74100308	-	71	16	0.86
FOXH1_XENO.0.D	->	Xetrov90021344m.g-bmp4	Chr08	74100326	74100333	-	71	16	0.86
FOXH1_XENO.0.D	->	Xetrov90021344m.g-bmp4	Chr08	74100369	74100376	-	71	16	0.86
FOXH1_XENO.0.D	->	Xetrov90002244m.g-foxd4l1.1	Chr01	116834926	116834933	-	71	16	0.86
FOXH1_XENO.0.D	->	Xetrov90017042m.g-osr2	Chr06	113908319	113908326	+	71	16	0.86
FOXH1_XENO.0.D	->	Xetrov90017042m.g-osr2	Chr06	113908435	113908442	-	71	16	0.86
FOXH1_XENO.0.D	->	Xetrov90002179m.g-cer1	Chr01	111979929	111979936	+	71	16	0.86
FOXH1_XENO.0.D	->	Xetrov90002179m.g-cer1	Chr01	111979814	111979821	+	71	16	0.86
FOXH1_XENO.0.D	->	Xetrov90002706m.g-lhx5	Chr01	133690363	133690370	+	71	16	0.86
FOXH1_XENO.0.D	->	Xetrov90015965m.g-irx2	Chr06	36903903	36903910	-	71	16	0.86
FOXH1_XENO.0.D	->	Xetrov90015965m.g-irx2	Chr06	36904110	36904117	-	71	16	0.86
FOXH1_XENO.0.D	->	Xetrov90015965m.g-irx2	Chr06	36904229	36904236	-	71	16	0.86
FOXH1_XENO.0.D	->	Xetrov90002179m.g-cer1	Chr01	111973007	111973014	+	71	16	0.86
FOXH1_XENO.0.D	->	Xetrov90021344m.g-bmp4	Chr08	74114372	74114379	-	71	16	0.86
FOXH1_XENO.0.D	->	Xetrov90026121m.g-gata4	scaffold_13	728043	728050	+	71	16	0.86
FOXH1_XENO.0.D	->	Xetrov90026121m.g-gata4	scaffold_13	728108	728115	+	71	16	0.86
FOXH1_XENO.0.D	->	Xetrov90026121m.g-gata4	scaffold_13	727922	727929	-	71	16	0.86
FOXH1_XENO.0.D	->	Xetrov90026121m.g-gata4	scaffold_13	727920	727927	-	71	16	0.86
FOXH1_XENO.0.D	->	Xetrov90026121m.g-gata4	scaffold_13	728194	728201	+	71	16	0.86
FOXH1_XENO.0.D	->	Xetrov90026121m.g-gata4	scaffold_13	728165	728172	+	71	16	0.86
FOXH1_XENO.0.D	->	Xetrov90021558m.g-otx2	Chr08	83755339	83755346	-	71	16	0.86
FOXH1_XENO.0.D	->	Xetrov90021558m.g-otx2	Chr08	83755352	83755359	-	71	16	0.86
FOXH1_XENO.0.D	->	Xetrov90015965m.g-irx2	Chr06	36846371	36846378	+	71	16	0.86
FOXH1_XENO.0.D	->	Xetrov90015965m.g-irx2	Chr06	36846213	36846220	-	71	16	0.86
FOXH1_XENO.0.D	->	Xetrov90014106m.g-prdm1	Chr05	77226078	77226085	+	71	16	0.86
FOXH1_XENO.0.D	->	Xetrov90014106m.g-prdm1	Chr05	77226036	77226043	-	71	16	0.86
FOXH1_XENO.0.D	->	Xetrov90013224m.g-gzf1	Chr05	20808461	20808468	-	71	17	0.888889
FOXH1_XENO.0.D	->	Xetrov90004610m.g-mnt	Chr02	43350387	43350394	-	71	17	0.888889
FOXH1_XENO.0.D	->	Xetrov90024743m.g-sp2	Chr10	4640961	4640968	-	71	17	0.888889
FOXH1_XENO.0.D	->	Xetrov90024743m.g-sp2	Chr10	4640848	4640855	+	71	17	0.888889
FOXH1_XENO.0.D	->	Xetrov90004610m.g-mnt	Chr02	43394712	43394719	-	71	17	0.888889
FOXH1_XENO.0.D	->	Xetrov90024743m.g-sp2	Chr10	4595662	4595669	-	71	17	0.888889
FOXH1_XENO.0.D	->	Xetrov90024743m.g-sp2	Chr10	4595590	4595597	-	71	17	0.888889
FOXH1_XENO.0.D	->	Xetrov90024743m.g-sp2	Chr10	4595602	4595609	+	71	17	0.888889
FOXH1_XENO.0.D	->	Xetrov90024743m.g-sp2	Chr10	4595642	4595649	-	71	17	0.888889
FOXH1_XENO.0.D	->	Xetrov90024743m.g-sp2	Chr10	4595675	4595682	-	71	17	0.888889
FOXH1_XENO.0.D	->	Xetrov90004610m.g-mnt	Chr02	43388943	43388950	-	71	17	0.888889
FOXH1_XENO.0.D	->	Xetrov90004610m.g-mnt	Chr02	43394285	43394292	+	71	17	0.888889
FOXH1_XENO.0.D	->	Xetrov90000570m.g-klf3	Chr01	26157234	26157241	-	71	19	0.857143
FOXH1_XENO.0.D	->	Xetrov90000570m.g-klf3	Chr01	26157273	26157280	+	71	19	0.857143
FOXH1_XENO.0.D	->	Xetrov90000570m.g-klf3	Chr01	26157252	26157259	-	71	19	0.857143
FOXH1_XENO.0.D	->	Xetrov90000570m.g-klf3	Chr01	26157317	26157324	-	71	19	0.857143
FOXH1_XENO.0.D	->	Xetrov90004983m.g-spdef	Chr02	60906040	60906047	-	71	19	0.857143
FOXH1_XENO.0.D	->	Xetrov90004983m.g-spdef	Chr02	60905992	60905999	-	71	19	0.857143
FOXH1_XENO.0.D	->	Xetrov90016095m.g-id4	Chr06	47641401	47641408	+	71	19	0.857143
FOXH1_XENO.0.D	->	Xetrov90016095m.g-id4	Chr06	47641360	47641367	+	71	19	0.857143
FOXH1_XENO.0.D	->	Xetrov90004983m.g-spdef	Chr02	60898029	60898036	-	71	19	0.857143
FOXH1_XENO.0.D	->	Xetrov90004983m.g-spdef	Chr02	60899849	60899856	-	71	19	0.857143
FOXH1_XENO.0.D	->	Xetrov90004983m.g-spdef	Chr02	60899836	60899843	-	71	19	0.857143
FOXH1_XENO.0.D	->	Xetrov90016838m.g-tox	Chr06	101857390	101857397	-	71	19	0.857143
FOXH1_XENO.0.D	->	Xetrov90016838m.g-tox	Chr06	101857408	101857415	+	71	19	0.857143
FOXH1_XENO.0.D	->	Xetrov90016057m.g-meox2	Chr06	45150759	45150766	-	71	19	0.857143
FOXH1_XENO.0.D	->	Xetrov90016057m.g-meox2	Chr06	45150660	45150667	+	71	19	0.857143
FOXH1_XENO.0.D	->	Xetrov90013149m.g-six3	Chr05	15150506	15150513	-	71	19	0.857143
FOXH1_XENO.0.D	->	Xetrov90013149m.g-six3	Chr05	15150614	15150621	+	71	19	0.857143
FOXH1_XENO.0.D	->	Xetrov90009275m.g-smad6	Chr03	116935152	116935159	+	71	23	0.884956
FOXH1_XENO.0.D	->	Xetrov90009275m.g-smad6	Chr03	116935048	116935055	-	71	23	0.884956
FOXH1_XENO.0.D	->	Xetrov90009275m.g-smad6	Chr03	116935242	116935249	+	71	23	0.884956
FOXH1_XENO.0.D	->	Xetrov90009275m.g-smad6	Chr03	116934891	116934898	-	71	23	0.884956
FOXH1_XENO.0.D	->	Xetrov90001290m.g-rest	Chr01	73297824	73297831	-	71	23	0.884956
FOXH1_XENO.0.D	->	Xetrov90004514m.g-zfx	Chr02	38666976	38666983	-	71	23	0.884956
FOXH1_XENO.0.D	->	Xetrov90004514m.g-zfx	Chr02	38667154	38667161	+	71	23	0.884956
FOXH1_XENO.0.D	->	Xetrov90004514m.g-zfx	Chr02	38666850	38666857	-	71	23	0.884956
FOXH1_XENO.0.D	->	Xetrov90004514m.g-zfx	Chr02	38667248	38667255	-	71	23	0.884956
FOXH1_XENO.0.D	->	Xetrov90004514m.g-zfx	Chr02	38666974	38666981	-	71	23	0.884956
FOXH1_XENO.0.D	->	Xetrov90002983m.g-hic2	Chr01	145301214	145301221	+	71	23	0.884956
FOXH1_XENO.0.D	->	Xetrov90002983m.g-hic2	Chr01	145301209	145301216	-	71	23	0.884956
FOXH1_XENO.0.D	->	Xetrov90001290m.g-rest	Chr01	73293752	73293759	+	71	23	0.884956
FOXH1_XENO.0.D	->	Xetrov90001290m.g-rest	Chr01	73293793	73293800	+	71	23	0.884956
FOXH1_XENO.0.D	->	Xetrov90001290m.g-rest	Chr01	73293863	73293870	-	71	23	0.884956
FOXH1_XENO.0.D	->	Xetrov90021886m.g-max	Chr08	99443528	99443535	-	71	23	0.884956
FOXH1_XENO.0.D	->	Xetrov90014112m.g-lin28b	Chr05	77814510	77814517	-	71	23	0.884956
FOXH1_XENO.0.D	->	Xetrov90016662m.g-tgif1	Chr06	91839727	91839734	-	71	23	0.884956
FOXH1_XENO.0.D	->	Xetrov90004514m.g-zfx	Chr02	38680953	38680960	+	71	23	0.884956
FOXH1_XENO.0.D	->	Xetrov90004514m.g-zfx	Chr02	38680946	38680953	+	71	23	0.884956
FOXH1_XENO.0.D	->	Xetrov90004514m.g-zfx	Chr02	38680999	38681006	+	71	23	0.884956
FOXH1_XENO.0.D	->	Xetrov90016468m.g-satb1	Chr06	79223152	79223159	-	71	31	0.602941
FOXH1_XENO.0.D	->	Xetrov90018495m.g-zbtb40	Chr07	69142553	69142560	+	71	31	0.602941
FOXH1_XENO.0.D	->	Xetrov90018495m.g-zbtb40	Chr07	69142539	69142546	+	71	31	0.602941
FOXH1_XENO.0.D	->	Xetrov90013850m.g-zbtb18	Chr05	60617651	60617658	-	71	34	0.882353
FOXH1_XENO.0.D	->	Xetrov90013850m.g-zbtb18	Chr05	60617747	60617754	+	71	34	0.882353
FOXH1_XENO.0.D	->	Xetrov90013850m.g-zbtb18	Chr05	60617613	60617620	-	71	34	0.882353
FOXH1_XENO.0.D	->	Xetrov90013850m.g-zbtb18	Chr05	60612622	60612629	-	71	34	0.882353
FOXH1_XENO.0.D	->	Xetrov90013850m.g-zbtb18	Chr05	60673743	60673750	+	71	34	0.882353
FOXH1_XENO.0.D	->	Xetrov90013850m.g-zbtb18	Chr05	60673578	60673585	+	71	34	0.882353
FOXH1_XENO.0.D	->	Xetrov90013850m.g-zbtb18	Chr05	60710187	60710194	-	71	34	0.882353
FOXH1_XENO.0.D	->	Xetrov90014780m.g-zic1	Chr05	118253478	118253485	-	71	38	0.689655
FOXH1_XENO.0.D	->	Xetrov90007482m.g-wnt8a	Chr03	22247346	22247353	-	71	38	0.689655
FOXH1_XENO.0.D	->	Xetrov90016435m.g-eomes	Chr06	75902551	75902558	-	71	38	0.689655
FOXH1_XENO.0.D	->	Xetrov90014780m.g-zic1	Chr05	118286622	118286629	-	71	38	0.689655
FOXH1_XENO.0.D	->	Xetrov90010996m.g-foxa4	Chr04	37227573	37227580	-	71	38	0.689655
FOXH1_XENO.0.D	->	Xetrov90010996m.g-foxa4	Chr04	37227645	37227652	+	71	38	0.689655
FOXH1_XENO.0.D	->	Xetrov90020675m.g-zic3	Chr08	48351557	48351564	+	71	38	0.689655
FOXH1_XENO.0.D	->	Xetrov90020675m.g-zic3	Chr08	48351398	48351405	-	71	38	0.689655
FOXH1_XENO.0.D	->	Xetrov90020675m.g-zic3	Chr08	48351596	48351603	+	71	38	0.689655
FOXH1_XENO.0.D	->	Xetrov90003227m.g-xbp1	Chr01	157764455	157764462	+	71	38	0.689655
FOXH1_XENO.0.D	->	Xetrov90003227m.g-xbp1	Chr01	157764388	157764395	-	71	38	0.689655
FOXH1_XENO.0.D	->	Xetrov90014780m.g-zic1	Chr05	118214319	118214326	+	71	38	0.689655
FOXH1_XENO.0.D	->	Xetrov90016802m.g-sox17b.1	Chr06	100299559	100299566	-	71	38	0.689655
FOXH1_XENO.0.D	->	Xetrov90017642m.g-ventx2.1	Chr07	18661868	18661875	-	71	38	0.689655
FOXH1_XENO.0.D	->	Xetrov90014780m.g-zic1	Chr05	118244475	118244482	+	71	38	0.689655
FOXH1_XENO.0.D	->	Xetrov90014780m.g-zic1	Chr05	118277974	118277981	-	71	38	0.689655
FOXH1_XENO.0.D	->	Xetrov90014780m.g-zic1	Chr05	118238173	118238180	-	71	38	0.689655
FOXH1_XENO.0.D	->	Xetrov90014780m.g-zic1	Chr05	118238388	118238395	-	71	38	0.689655
FOXH1_XENO.0.D	->	Xetrov90003227m.g-xbp1	Chr01	157737210	157737217	+	71	38	0.689655
FOXH1_XENO.0.D	->	Xetrov90003227m.g-xbp1	Chr01	157737265	157737272	+	71	38	0.689655
FOXH1_XENO.0.D	->	Xetrov90016802m.g-sox17b.1	Chr06	100294959	100294966	+	71	38	0.689655
FOXH1_XENO.0.D	->	Xetrov90004885m.g-grhl3	Chr02	55188374	55188381	+	71	38	0.689655
FOXH1_XENO.0.D	->	Xetrov90003176m.g-cux2	Chr01	154787439	154787446	+	71	40	0.904762
FOXH1_XENO.0.D	->	Xetrov90003176m.g-cux2	Chr01	154787605	154787612	+	71	40	0.904762
FOXH1_XENO.0.D	->	Xetrov90028595m.g-barx1	scaffold_403	19193	19200	+	71	40	0.904762
FOXH1_XENO.0.D	->	Xetrov90028595m.g-barx1	scaffold_403	19207	19214	+	71	40	0.904762
FOXH1_XENO.0.D	->	Xetrov90028595m.g-barx1	scaffold_403	19225	19232	+	71	40	0.904762
FOXH1_XENO.0.D	->	Xetrov90028595m.g-barx1	scaffold_403	19247	19254	+	71	40	0.904762
FOXH1_XENO.0.D	->	Xetrov90028595m.g-barx1	scaffold_403	19287	19294	+	71	40	0.904762
FOXH1_XENO.0.D	->	Xetrov90028595m.g-barx1	scaffold_403	19309	19316	+	71	40	0.904762
FOXH1_XENO.0.D	->	Xetrov90028595m.g-barx1	scaffold_403	19329	19336	+	71	40	0.904762
FOXH1_XENO.0.D	->	Xetrov90028595m.g-barx1	scaffold_403	19351	19358	+	71	40	0.904762
FOXH1_XENO.0.D	->	Xetrov90028595m.g-barx1	scaffold_403	19369	19376	+	71	40	0.904762
FOXH1_XENO.0.D	->	Xetrov90028595m.g-barx1	scaffold_403	19267	19274	+	71	40	0.904762
FOXH1_XENO.0.D	->	Xetrov90015826m.g-neurod6	Chr06	26780049	26780056	+	71	40	0.904762
FOXH1_XENO.0.D	->	Xetrov90015826m.g-neurod6	Chr06	26780066	26780073	+	71	40	0.904762
FOXH1_XENO.0.D	->	Xetrov90015826m.g-neurod6	Chr06	26780339	26780346	+	71	40	0.904762
FOXH1_XENO.0.D	->	Xetrov90015826m.g-neurod6	Chr06	26780270	26780277	+	71	40	0.904762
FOXH1_XENO.0.D	->	Xetrov90015826m.g-neurod6	Chr06	26780325	26780332	+	71	40	0.904762
FOXH1_XENO.0.D	->	Xetrov90015826m.g-neurod6	Chr06	26780351	26780358	+	71	40	0.904762
FOXH1_XENO.0.D	->	Xetrov90021675m.g-pax9	Chr08	88405614	88405621	+	71	40	0.904762
FOXH1_XENO.0.D	->	Xetrov90021675m.g-pax9	Chr08	88405592	88405599	+	71	40	0.904762
FOXH1_XENO.0.D	->	Xetrov90020590m.g-pou4f1.2	Chr08	43972794	43972801	-	71	42	0.78125
FOXH1_XENO.0.D	->	Xetrov90020590m.g-pou4f1.2	Chr08	43972945	43972952	-	71	42	0.78125
FOXH1_XENO.0.D	->	Xetrov90008137m.g-foxp2	Chr03	57821012	57821019	+	71	42	0.78125
FOXH1_XENO.0.D	->	Xetrov90008137m.g-foxp2	Chr03	57821021	57821028	+	71	42	0.78125
FOXH1_XENO.0.D	->	Xetrov90008137m.g-foxp2	Chr03	57821263	57821270	+	71	42	0.78125
FOXH1_XENO.0.D	->	Xetrov90008137m.g-foxp2	Chr03	57821236	57821243	-	71	42	0.78125
FOXH1_XENO.0.D	->	Xetrov90008137m.g-foxp2	Chr03	57685237	57685244	+	71	42	0.78125
FOXH1_XENO.0.D	->	Xetrov90008137m.g-foxp2	Chr03	57685348	57685355	+	71	42	0.78125
FOXH1_XENO.0.D	->	Xetrov90008137m.g-foxp2	Chr03	57685360	57685367	+	71	42	0.78125
FOXH1_XENO.0.D	->	Xetrov90008137m.g-foxp2	Chr03	57685393	57685400	-	71	42	0.78125
FOXH1_XENO.0.D	->	Xetrov90008137m.g-foxp2	Chr03	57685444	57685451	+	71	42	0.78125
FOXH1_XENO.0.D	->	Xetrov90018928m.g-tp73	Chr07	93235219	93235226	-	71	42	0.78125
FOXH1_XENO.0.D	->	Xetrov90018928m.g-tp73	Chr07	93235429	93235436	-	71	42	0.78125
FOXH1_XENO.0.D	->	Xetrov90018928m.g-tp73	Chr07	93235061	93235068	-	71	42	0.78125
FOXH1_XENO.0.D	->	Xetrov90018928m.g-tp73	Chr07	93235498	93235505	+	71	42	0.78125
FOXH1_XENO.0.D	->	Xetrov90018928m.g-tp73	Chr07	93235116	93235123	+	71	42	0.78125
FOXH1_XENO.0.D	->	Xetrov90020590m.g-pou4f1.2	Chr08	43996722	43996729	-	71	42	0.78125
FOXH1_XENO.0.D	->	Xetrov90008137m.g-foxp2	Chr03	57646467	57646474	+	71	42	0.78125
FOXH1_XENO.0.D	->	Xetrov90008137m.g-foxp2	Chr03	57646369	57646376	-	71	42	0.78125
FOXH1_XENO.0.D	->	Xetrov90004449m.g-arx	Chr02	36400256	36400263	+	71	42	0.78125
FOXH1_XENO.0.D	->	Xetrov90004449m.g-arx	Chr02	36400176	36400183	-	71	42	0.78125
FOXH1_XENO.0.D	->	Xetrov90008137m.g-foxp2	Chr03	57819890	57819897	+	71	42	0.78125
FOXH1_XENO.0.D	->	Xetrov90008137m.g-foxp2	Chr03	57819920	57819927	+	71	42	0.78125
FOXH1_XENO.0.D	->	Xetrov90019971m.g-lmx1b.1	Chr08	9335052	9335059	+	71	43	0.904762
FOXH1_XENO.0.D	->	Xetrov90019971m.g-lmx1b.1	Chr08	9335387	9335394	+	71	43	0.904762
FOXH1_XENO.0.D	->	Xetrov90019971m.g-lmx1b.1	Chr08	9335170	9335177	+	71	43	0.904762
FOXH1_XENO.0.D	->	Xetrov90019971m.g-lmx1b.1	Chr08	9335239	9335246	+	71	43	0.904762
FOXH1_XENO.0.D	->	Xetrov90019971m.g-lmx1b.1	Chr08	9335187	9335194	+	71	43	0.904762
FOXH1_XENO.0.D	->	Xetrov90027239m.g-lhx2	scaffold_22	375631	375638	+	71	43	0.904762
FOXH1_XENO.0.D	->	Xetrov90027239m.g-lhx2	scaffold_22	375643	375650	+	71	43	0.904762
FOXH1_XENO.0.D	->	Xetrov90027239m.g-lhx2	scaffold_22	375446	375453	+	71	43	0.904762
FOXH1_XENO.0.D	->	Xetrov90027239m.g-lhx2	scaffold_22	375471	375478	+	71	43	0.904762
FOXH1_XENO.0.D	->	Xetrov90016046m.g-ahr	Chr06	44392574	44392581	+	71	43	0.904762
FOXH1_XENO.0.D	->	Xetrov90016046m.g-ahr	Chr06	44392566	44392573	-	71	43	0.904762
FOXH1_XENO.0.D	->	Xetrov90016046m.g-ahr	Chr06	44392875	44392882	-	71	43	0.904762
FOXH1_XENO.0.D	->	Xetrov90016046m.g-ahr	Chr06	44392849	44392856	+	71	43	0.904762
FOXH1_XENO.0.D	->	Xetrov90012085m.g-barhl2	Chr04	95056918	95056925	-	71	43	0.904762
FOXH1_XENO.0.D	->	Xetrov90012085m.g-barhl2	Chr04	95056902	95056909	-	71	43	0.904762
FOXH1_XENO.0.D	->	Xetrov90016046m.g-ahr	Chr06	44453407	44453414	+	71	43	0.904762
FOXH1_XENO.0.D	->	Xetrov90016046m.g-ahr	Chr06	44453279	44453286	-	71	43	0.904762
FOXH1_XENO.0.D	->	Xetrov90016046m.g-ahr	Chr06	44453359	44453366	-	71	43	0.904762
FOXH1_XENO.0.D	->	Xetrov90016046m.g-ahr	Chr06	44453439	44453446	+	71	43	0.904762
FOXH1_XENO.0.D	->	Xetrov90016046m.g-ahr	Chr06	44453204	44453211	-	71	43	0.904762
FOXH1_XENO.0.D	->	Xetrov90016046m.g-ahr	Chr06	44453452	44453459	-	71	43	0.904762
FOXH1_XENO.0.D	->	Xetrov90007336m.g-pitx1	Chr03	16735397	16735404	+	71	43	0.904762
FOXH1_XENO.0.D	->	Xetrov90007336m.g-pitx1	Chr03	16735482	16735489	+	71	43	0.904762
FOXH1_XENO.0.D	->	Xetrov90027239m.g-lhx2	scaffold_22	410251	410258	-	71	43	0.904762
FOXH1_XENO.0.D	->	Xetrov90027239m.g-lhx2	scaffold_22	410206	410213	+	71	43	0.904762
FOXH1_XENO.0.D	->	Xetrov90027239m.g-lhx2	scaffold_22	410364	410371	+	71	43	0.904762
FOXH1_XENO.0.D	->	Xetrov90021728m.g-meis2	Chr08	90960763	90960770	+	71	43	0.904762
FOXH1_XENO.0.D	->	Xetrov90021728m.g-meis2	Chr08	90960827	90960834	-	71	43	0.904762
FOXH1_XENO.0.D	->	Xetrov90021728m.g-meis2	Chr08	90960634	90960641	+	71	43	0.904762
FOXH1_XENO.0.D	->	Xetrov90003458m.g-nr2f1	Chr01	171526546	171526553	+	71	43	0.904762
FOXH1_XENO.0.D	->	Xetrov90021728m.g-meis2	Chr08	90965322	90965329	-	71	43	0.904762
FOXH1_XENO.0.D	->	Xetrov90021728m.g-meis2	Chr08	90965227	90965234	+	71	43	0.904762
FOXH1_XENO.0.D	->	Xetrov90003379m.g-foxd1	Chr01	166622034	166622041	-	71	43	0.904762
FOXH1_XENO.0.D	->	Xetrov90003379m.g-foxd1	Chr01	166622071	166622078	-	71	43	0.904762
FOXH1_XENO.0.D	->	Xetrov90015004m.g-tfdp2	Chr05	126050079	126050086	+	71	44	0.857143
FOXH1_XENO.0.D	->	Xetrov90017871m.g-stox1	Chr07	30824058	30824065	+	71	44	0.857143
FOXH1_XENO.0.D	->	Xetrov90000786m.g-hmgb2	Chr01	39539465	39539472	+	71	45	0.789474
FOXH1_XENO.0.D	->	Xetrov90000786m.g-hmgb2	Chr01	39539855	39539862	-	71	45	0.789474
FOXH1_XENO.0.D	->	Xetrov90000786m.g-hmgb2	Chr01	39539169	39539176	+	71	45	0.789474
FOXH1_XENO.0.D	->	Xetrov90020478m.g-sox3	Chr08	34130190	34130197	-	71	45	0.789474
FOXH1_XENO.0.D	->	Xetrov90020478m.g-sox3	Chr08	34130104	34130111	+	71	45	0.789474
FOXH1_XENO.0.D	->	Xetrov90000786m.g-hmgb2	Chr01	39538280	39538287	-	71	45	0.789474
FOXH1_XENO.0.D	->	Xetrov90020478m.g-sox3	Chr08	34100233	34100240	-	71	45	0.789474
FOXH1_XENO.0.D	->	Xetrov90020478m.g-sox3	Chr08	34100389	34100396	-	71	45	0.789474
FOXH1_XENO.0.D	->	Xetrov90016442m.g-rarb	Chr06	76641699	76641706	-	71	46	0.901639
FOXH1_XENO.0.D	->	Xetrov90020564m.g-pou3f4	Chr08	42704991	42704998	+	71	46	0.901639
FOXH1_XENO.0.D	->	Xetrov90020564m.g-pou3f4	Chr08	42705217	42705224	+	71	46	0.901639
FOXH1_XENO.0.D	->	Xetrov90020564m.g-pou3f4	Chr08	42704894	42704901	+	71	46	0.901639
FOXH1_XENO.0.D	->	Xetrov90020564m.g-pou3f4	Chr08	42705036	42705043	+	71	46	0.901639
FOXH1_XENO.0.D	->	Xetrov90018439m.g-fli1	Chr07	66552930	66552937	-	71	46	0.901639
FOXH1_XENO.0.D	->	Xetrov90018439m.g-fli1	Chr07	66552899	66552906	-	71	46	0.901639
FOXH1_XENO.0.D	->	Xetrov90000667m.g-gsx2	Chr01	30818267	30818274	+	71	46	0.901639
FOXH1_XENO.0.D	->	Xetrov90000667m.g-gsx2	Chr01	30818160	30818167	-	71	46	0.901639
FOXH1_XENO.0.D	->	Xetrov90016442m.g-rarb	Chr06	76765483	76765490	+	71	46	0.901639
FOXH1_XENO.0.D	->	Xetrov90016442m.g-rarb	Chr06	76765491	76765498	+	71	46	0.901639
FOXH1_XENO.0.D	->	Xetrov90011534m.g-foxl1	Chr04	64070177	64070184	-	71	46	0.901639
FOXH1_XENO.0.D	->	Xetrov90011534m.g-foxl1	Chr04	64070171	64070178	-	71	46	0.901639
FOXH1_XENO.0.D	->	Xetrov90011534m.g-foxl1	Chr04	64070207	64070214	+	71	46	0.901639
FOXH1_XENO.0.D	->	Xetrov90011534m.g-foxl1	Chr04	64025767	64025774	-	71	46	0.901639
FOXH1_XENO.0.D	->	Xetrov90018712m.g-rere	Chr07	80440664	80440671	+	71	47	0.846154
FOXH1_XENO.0.D	->	Xetrov90018712m.g-rere	Chr07	80471077	80471084	+	71	47	0.846154
FOXH1_XENO.0.D	->	Xetrov90018712m.g-rere	Chr07	80471051	80471058	+	71	47	0.846154
FOXH1_XENO.0.D	->	Xetrov90018712m.g-rere	Chr07	80467366	80467373	-	71	47	0.846154
FOXH1_XENO.0.D	->	Xetrov90013475m.g-ovol2	Chr05	38660138	38660145	-	71	54	1
FOXH1_XENO.0.D	->	Xetrov90023116m.g-srebf1	Chr09	9583752	9583759	-	71	55	0.891892
FOXH1_XENO.0.D	->	Xetrov90023116m.g-srebf1	Chr09	9583746	9583753	-	71	55	0.891892
FOXH1_XENO.0.D	->	Xetrov90023116m.g-srebf1	Chr09	9583771	9583778	-	71	55	0.891892
FOXH1_XENO.0.D	->	Xetrov90000939m.g-znf827	Chr01	49026389	49026396	+	71	55	0.891892
FOXH1_XENO.0.D	->	Xetrov90013979m.g-hivep2	Chr05	68013368	68013375	-	71	55	0.891892
FOXH1_XENO.0.D	->	Xetrov90013979m.g-hivep2	Chr05	68013281	68013288	-	71	55	0.891892
FOXH1_XENO.0.D	->	Xetrov90013341m.g-otx1	Chr05	28428274	28428281	+	71	58	0.873418
FOXH1_XENO.0.D	->	Xetrov90001481m.g-arid3a	Chr01	81595697	81595704	-	71	58	0.873418
FOXH1_XENO.0.D	->	Xetrov90001481m.g-arid3a	Chr01	81558088	81558095	-	71	58	0.873418
FOXH1_XENO.0.D	->	Xetrov90001481m.g-arid3a	Chr01	81558017	81558024	-	71	58	0.873418
FOXH1_XENO.0.D	->	Xetrov90001535m.g-rfx2	Chr01	82897165	82897172	-	71	58	0.873418
FOXH1_XENO.0.D	->	Xetrov90004792m.g-arid1a	Chr02	51908457	51908464	-	71	58	0.873418
FOXH1_XENO.0.D	->	Xetrov90013341m.g-otx1	Chr05	28510287	28510294	+	71	58	0.873418
FOXH1_XENO.0.D	->	Xetrov90013341m.g-otx1	Chr05	28510307	28510314	+	71	58	0.873418
FOXH1_XENO.0.D	->	Xetrov90024253m.g-sp3	Chr09	61466661	61466668	-	71	58	0.873418
FOXH1_XENO.0.D	->	Xetrov90024253m.g-sp3	Chr09	61466425	61466432	-	71	58	0.873418
FOXH1_XENO.0.D	->	Xetrov90004792m.g-arid1a	Chr02	51871690	51871697	-	71	58	0.873418
FOXH1_XENO.0.D	->	Xetrov90004792m.g-arid1a	Chr02	51871729	51871736	+	71	58	0.873418
FOXH1_XENO.0.D	->	Xetrov90004792m.g-arid1a	Chr02	51871677	51871684	+	71	58	0.873418
FOXH1_XENO.0.D	->	Xetrov90002079m.g-bnc2	Chr01	105650763	105650770	+	71	64	0.875
FOXH1_XENO.0.D	->	Xetrov90002079m.g-bnc2	Chr01	105650554	105650561	-	71	64	0.875
FOXH1_XENO.0.D	->	Xetrov90002079m.g-bnc2	Chr01	105650583	105650590	+	71	64	0.875
FOXH1_XENO.0.D	->	Xetrov90002079m.g-bnc2	Chr01	105650750	105650757	+	71	64	0.875
FOXH1_XENO.0.D	->	Xetrov90011336m.g-tox3	Chr04	52554645	52554652	-	71	71	0.866667
FOXH1_XENO.0.D	->	Xetrov90011336m.g-tox3	Chr04	52700304	52700311	+	71	71	0.866667
FOXH1_XENO.0.D	->	Xetrov90011336m.g-tox3	Chr04	52700740	52700747	-	71	71	0.866667
FOXH1_XENO.0.D	->	Xetrov90011336m.g-tox3	Chr04	52700543	52700550	+	71	71	0.866667
FOXH1_XENO.0.D	->	Xetrov90011336m.g-tox3	Chr04	52700560	52700567	+	71	71	0.866667
FOXH1_XENO.0.D	->	Xetrov90011336m.g-tox3	Chr04	52700419	52700426	+	71	71	0.866667
FOXH1_XENO.0.D	->	Xetrov90011336m.g-tox3	Chr04	52700443	52700450	+	71	71	0.866667
FOXH1_XENO.0.D	->	Xetrov90011336m.g-tox3	Chr04	52700605	52700612	-	71	71	0.866667
FOXH1_XENO.0.D	->	Xetrov90011336m.g-tox3	Chr04	52710907	52710914	+	71	71	0.866667
FOXH1_XENO.0.D	->	Xetrov90001421m.g-tcf3	Chr01	79685875	79685882	+	71	72	0.704082
FOXH1_XENO.0.D	->	Xetrov90015107m.g-sox11	Chr05	132260155	132260162	+	71	72	0.704082
FOXH1_XENO.0.D	->	Xetrov90015107m.g-sox11	Chr05	132260087	132260094	+	71	72	0.704082
FOXH1_XENO.0.D	->	Xetrov90005135m.g-csde1	Chr02	66961170	66961177	+	71	72	0.704082
FOXH1_XENO.0.D	->	Xetrov90004014m.g-ets2	Chr02	7930728	7930735	+	71	72	0.704082
FOXH1_XENO.0.D	->	Xetrov90015107m.g-sox11	Chr05	132188877	132188884	+	71	72	0.704082
FOXH1_XENO.0.D	->	Xetrov90015107m.g-sox11	Chr05	132188851	132188858	+	71	72	0.704082
FOXH1_XENO.0.D	->	Xetrov90015832m.g-sall3	Chr06	27817757	27817764	-	71	74	0.863636
FOXH1_XENO.0.D	->	Xetrov90015832m.g-sall3	Chr06	27817813	27817820	+	71	74	0.863636
FOXH1_XENO.0.D	->	Xetrov90018849m.g-pou2f3	Chr07	87323514	87323521	-	71	74	0.863636
FOXH1_XENO.0.D	->	Xetrov90002640m.g-znf219	Chr01	131305689	131305696	+	71	74	0.863636
FOXH1_XENO.0.D	->	Xetrov90002245m.g-foxd4l1.2	Chr01	116848069	116848076	-	71	74	0.863636
FOXH1_XENO.0.D	->	Xetrov90018849m.g-pou2f3	Chr07	87327785	87327792	+	71	74	0.863636
FOXH1_XENO.0.D	->	Xetrov90018849m.g-pou2f3	Chr07	87327870	87327877	+	71	74	0.863636
FOXH1_XENO.0.D	->	Xetrov90014778m.g-zic4	Chr05	118156148	118156155	+	71	74	0.863636
FOXH1_XENO.0.D	->	Xetrov90014778m.g-zic4	Chr05	118156275	118156282	-	71	74	0.863636
FOXH1_XENO.0.D	->	Xetrov90014441m.g-tp63	Chr05	99987370	99987377	-	71	76	0.830189
FOXH1_XENO.0.D	->	Xetrov90014441m.g-tp63	Chr05	99983176	99983183	-	71	76	0.830189
FOXH1_XENO.0.D	->	Xetrov90016302m.g-gli3	Chr06	66228225	66228232	-	71	76	0.830189
FOXH1_XENO.0.D	->	Xetrov90016302m.g-gli3	Chr06	66228273	66228280	+	71	76	0.830189
FOXH1_XENO.0.D	->	Xetrov90016302m.g-gli3	Chr06	66274027	66274034	+	71	76	0.830189
FOXH1_XENO.0.D	->	Xetrov90016302m.g-gli3	Chr06	66274037	66274044	+	71	76	0.830189
FOXH1_XENO.0.D	->	Xetrov90016302m.g-gli3	Chr06	66274230	66274237	-	71	76	0.830189
FOXH1_XENO.0.D	->	Xetrov90014441m.g-tp63	Chr05	99984802	99984809	+	71	76	0.830189
FOXH1_XENO.0.D	->	Xetrov90014441m.g-tp63	Chr05	99984829	99984836	-	71	76	0.830189
FOXH1_XENO.0.D	->	Xetrov90007333m.g-neurog1	Chr03	16422559	16422566	+	71	76	0.830189
FOXH1_XENO.0.D	->	Xetrov90014441m.g-tp63	Chr05	100018938	100018945	+	71	76	0.830189
FOXH1_XENO.0.D	->	Xetrov90014441m.g-tp63	Chr05	100018873	100018880	+	71	76	0.830189
FOXH1_XENO.0.D	->	Xetrov90014441m.g-tp63	Chr05	100018768	100018775	-	71	76	0.830189
FOXH1_XENO.0.D	->	Xetrov90001098m.g-neurog2	Chr01	59450564	59450571	-	71	76	0.830189
FOXH1_XENO.0.D	->	Xetrov90001098m.g-neurog2	Chr01	59450514	59450521	+	71	76	0.830189
FOXH1_XENO.0.D	->	Xetrov90012149m.g-pbx1	Chr04	98142125	98142132	+	71	81	0.866667
FOXH1_XENO.0.D	->	Xetrov90012149m.g-pbx1	Chr04	98179520	98179527	+	71	81	0.866667
FOXH1_XENO.0.D	->	Xetrov90012149m.g-pbx1	Chr04	98179588	98179595	+	71	81	0.866667
FOXH1_XENO.0.D	->	Xetrov90016538m.g-rreb1	Chr06	83046588	83046595	-	71	81	0.866667
FOXH1_XENO.0.D	->	Xetrov90016538m.g-rreb1	Chr06	83046595	83046602	-	71	81	0.866667
FOXH1_XENO.0.D	->	Xetrov90016538m.g-rreb1	Chr06	83046410	83046417	-	71	81	0.866667
FOXH1_XENO.0.D	->	Xetrov90016538m.g-rreb1	Chr06	83046564	83046571	-	71	81	0.866667
FOXH1_XENO.0.D	->	Xetrov90016538m.g-rreb1	Chr06	83046463	83046470	-	71	81	0.866667
FOXH1_XENO.0.D	->	Xetrov90018222m.g-neurog3	Chr07	51841961	51841968	+	71	82	1
FOXH1_XENO.0.D	->	Xetrov90009494m.g-nodal2	Chr03	121785622	121785629	-	71	82	1
FOXH1_XENO.0.D	->	Xetrov90009494m.g-nodal2	Chr03	121785359	121785366	+	71	82	1
FOXH1_XENO.0.D	->	Xetrov90009494m.g-nodal2	Chr03	121785663	121785670	+	71	82	1
FOXH1_XENO.0.D	->	Xetrov90009494m.g-nodal2	Chr03	121785665	121785672	+	71	82	1
FOXH1_XENO.0.D	->	Xetrov90009494m.g-nodal2	Chr03	121784115	121784122	-	71	82	1
FOXH1_XENO.0.D	->	Xetrov90009494m.g-nodal2	Chr03	121784336	121784343	+	71	82	1
FOXH1_XENO.0.D	->	Xetrov90021344m.g-bmp4	Chr08	74088664	74088671	+	77	16	0.648352
FOXH1_XENO.0.D	->	Xetrov90021344m.g-bmp4	Chr08	74087901	74087908	-	77	16	0.648352
FOXH1_XENO.0.D	->	Xetrov90014106m.g-prdm1	Chr05	77224468	77224475	+	77	16	0.648352
FOXH1_XENO.0.D	->	Xetrov90009908m.g-hes7.2	Chr03	131601393	131601400	-	77	16	0.648352
FOXH1_XENO.0.D	->	Xetrov90002179m.g-cer1	Chr01	111978658	111978665	-	77	16	0.648352
FOXH1_XENO.0.D	->	Xetrov90002179m.g-cer1	Chr01	111978624	111978631	-	77	16	0.648352
FOXH1_XENO.0.D	->	Xetrov90021558m.g-otx2	Chr08	83850162	83850169	+	77	16	0.648352
FOXH1_XENO.0.D	->	Xetrov90002706m.g-lhx5	Chr01	133700951	133700958	-	77	16	0.648352
FOXH1_XENO.0.D	->	Xetrov90021558m.g-otx2	Chr08	83752592	83752599	-	77	16	0.648352
FOXH1_XENO.0.D	->	Xetrov90021015m.g-crx	Chr08	58438910	58438917	-	77	16	0.648352
FOXH1_XENO.0.D	->	Xetrov90026121m.g-gata4	scaffold_13	782385	782392	+	77	16	0.648352
FOXH1_XENO.0.D	->	Xetrov90026121m.g-gata4	scaffold_13	782489	782496	+	77	16	0.648352
FOXH1_XENO.0.D	->	Xetrov90024227m.g-hoxd1	Chr09	60032410	60032417	-	77	16	0.648352
FOXH1_XENO.0.D	->	Xetrov90004300m.g-sebox	Chr02	27368330	27368337	-	77	16	0.648352
FOXH1_XENO.0.D	->	Xetrov90008917m.g-mespb	Chr03	99027253	99027260	-	77	16	0.648352
FOXH1_XENO.0.D	->	Xetrov90002244m.g-foxd4l1.1	Chr01	116834780	116834787	+	77	16	0.648352
FOXH1_XENO.0.D	->	Xetrov90002244m.g-foxd4l1.1	Chr01	116834863	116834870	+	77	16	0.648352
FOXH1_XENO.0.D	->	Xetrov90002244m.g-foxd4l1.1	Chr01	116834754	116834761	-	77	16	0.648352
FOXH1_XENO.0.D	->	Xetrov90021558m.g-otx2	Chr08	83900814	83900821	-	77	16	0.648352
FOXH1_XENO.0.D	->	Xetrov90021558m.g-otx2	Chr08	83900825	83900832	-	77	16	0.648352
FOXH1_XENO.0.D	->	Xetrov90004734m.g-lhx1	Chr02	49801020	49801027	-	77	16	0.648352
FOXH1_XENO.0.D	->	Xetrov90008917m.g-mespb	Chr03	99030583	99030590	-	77	16	0.648352
FOXH1_XENO.0.D	->	Xetrov90008917m.g-mespb	Chr03	99030677	99030684	+	77	16	0.648352
FOXH1_XENO.0.D	->	Xetrov90008917m.g-mespb	Chr03	99030877	99030884	+	77	16	0.648352
FOXH1_XENO.0.D	->	Xetrov90008917m.g-mespb	Chr03	99030797	99030804	-	77	16	0.648352
FOXH1_XENO.0.D	->	Xetrov90021558m.g-otx2	Chr08	83852597	83852604	-	77	16	0.648352
FOXH1_XENO.0.D	->	Xetrov90021558m.g-otx2	Chr08	83852457	83852464	+	77	16	0.648352
FOXH1_XENO.0.D	->	Xetrov90016691m.g-gata6	Chr06	93694272	93694279	+	77	16	0.648352
FOXH1_XENO.0.D	->	Xetrov90015965m.g-irx2	Chr06	36845988	36845995	-	77	16	0.648352
FOXH1_XENO.0.D	->	Xetrov90009908m.g-hes7.2	Chr03	131599874	131599881	+	77	16	0.648352
FOXH1_XENO.0.D	->	Xetrov90015965m.g-irx2	Chr06	36903840	36903847	+	77	16	0.648352
FOXH1_XENO.0.D	->	Xetrov90014106m.g-prdm1	Chr05	77271492	77271499	+	77	16	0.648352
EOMES_XENO.0.D	->	Xetrov90009908m.g-hes7.2	Chr03	131581128	131581135	+	38	16	0.5
EOMES_XENO.0.D	->	Xetrov90002706m.g-lhx5	Chr01	133676997	133677004	-	38	16	0.5
EOMES_XENO.0.D	->	Xetrov90008917m.g-mespb	Chr03	99030012	99030019	-	38	16	0.5
EOMES_XENO.0.D	->	Xetrov90008917m.g-mespb	Chr03	99030116	99030123	+	38	16	0.5
EOMES_XENO.0.D	->	Xetrov90014951m.g-hes6.1	Chr05	124554944	124554951	+	38	16	0.5
EOMES_XENO.0.D	->	Xetrov90002564m.g-sall2	Chr01	129527380	129527387	+	38	19	0.35
EOMES_XENO.0.D	->	Xetrov90022173m.g-nr2f5	Chr08	107415279	107415286	-	38	19	0.35
EOMES_XENO.0.D	->	Xetrov90013149m.g-six3	Chr05	15210668	15210675	+	38	19	0.35
EOMES_XENO.0.D	->	Xetrov90013149m.g-six3	Chr05	15210530	15210537	-	38	19	0.35
EOMES_XENO.0.D	->	Xetrov90022173m.g-nr2f5	Chr08	107390001	107390008	-	38	19	0.35
EOMES_XENO.0.D	->	Xetrov90014375m.g-sox2	Chr05	95944133	95944140	+	38	38	0.428571
EOMES_XENO.0.D	->	Xetrov90014375m.g-sox2	Chr05	95943989	95943996	-	38	38	0.428571
EOMES_XENO.0.D	->	Xetrov90014375m.g-sox2	Chr05	95943877	95943884	+	38	38	0.428571
EOMES_XENO.0.D	->	Xetrov90014375m.g-sox2	Chr05	95943946	95943953	+	38	38	0.428571
EOMES_XENO.0.D	->	Xetrov90010996m.g-foxa4	Chr04	37238545	37238552	-	38	38	0.428571
EOMES_XENO.0.D	->	Xetrov90010996m.g-foxa4	Chr04	37238562	37238569	+	38	38	0.428571
EOMES_XENO.0.D	->	Xetrov90017642m.g-ventx2.1	Chr07	18660488	18660495	+	38	38	0.428571
EOMES_XENO.0.D	->	Xetrov90014375m.g-sox2	Chr05	95917866	95917873	-	38	38	0.428571
EOMES_XENO.0.D	->	Xetrov90018701m.g-hes4	Chr07	79716796	79716803	+	38	38	0.428571
EOMES_XENO.0.D	->	Xetrov90014375m.g-sox2	Chr05	95942727	95942734	+	38	38	0.428571
EOMES_XENO.0.D	->	Xetrov90018701m.g-hes4	Chr07	79673902	79673909	-	38	38	0.428571
EOMES_XENO.0.D	->	Xetrov90011570m.g-irf8	Chr04	67158295	67158302	+	38	40	0.333333
EOMES_XENO.0.D	->	Xetrov90011570m.g-irf8	Chr04	67158164	67158171	+	38	40	0.333333
EOMES_XENO.0.D	->	Xetrov90015598m.g-mnx1	Chr06	9704933	9704940	-	38	43	0.351852
EOMES_XENO.0.D	->	Xetrov90003379m.g-foxd1	Chr01	166555973	166555980	-	38	43	0.351852
EOMES_XENO.0.D	->	Xetrov90003379m.g-foxd1	Chr01	166555981	166555988	+	38	43	0.351852
EOMES_XENO.0.D	->	Xetrov90019971m.g-lmx1b.1	Chr08	9169510	9169517	+	38	43	0.351852
EOMES_XENO.0.D	->	Xetrov90006518m.g-sp1	Chr02	144198566	144198573	+	38	58	0.413793
EOMES_XENO.0.D	->	Xetrov90013341m.g-otx1	Chr05	28497847	28497854	-	38	58	0.413793
EOMES_XENO.0.D	->	Xetrov90025258m.g-adnp	Chr10	27473657	27473664	+	38	58	0.413793
EOMES_XENO.0.D	->	Xetrov90029927m.g-sox6	scaffold_66	255	262	+	38	64	0.428571
EOMES_XENO.0.D	->	Xetrov90015107m.g-sox11	Chr05	132264412	132264419	-	38	72	0.326923
EOMES_XENO.0.D	->	Xetrov90001421m.g-tcf3	Chr01	79644930	79644937	+	38	72	0.326923
EOMES_XENO.0.D	->	Xetrov90001421m.g-tcf3	Chr01	79645243	79645250	-	38	72	0.326923
EOMES_XENO.0.D	->	Xetrov90004014m.g-ets2	Chr02	7920174	7920181	+	38	72	0.326923
EOMES_XENO.0.D	->	Xetrov90014778m.g-zic4	Chr05	118147877	118147884	+	38	74	0.454545
EOMES_XENO.0.D	->	Xetrov90015832m.g-sall3	Chr06	27995623	27995630	-	38	74	0.454545
EOMES_XENO.0.D	->	Xetrov90015832m.g-sall3	Chr06	28027473	28027480	-	38	74	0.454545
EOMES_XENO.0.D	->	Xetrov90016538m.g-rreb1	Chr06	83063328	83063335	+	38	81	0.5
EOMES_XENO.0.D	->	Xetrov90011248m.g-irx3	Chr04	44509172	44509179	-	45	11	0.181818
EOMES_XENO.0.D	->	Xetrov90021259m.g-gsc	Chr08	67415677	67415684	-	45	11	0.181818
EOMES_XENO.0.D	->	Xetrov90011248m.g-irx3	Chr04	44511269	44511276	+	45	11	0.181818
EOMES_XENO.0.D	->	Xetrov90008765m.g-onecut1	Chr03	91822671	91822678	+	45	46	0.444444
EOMES_XENO.0.D	->	Xetrov90006469m.g-hoxc12	Chr02	142967690	142967697	-	45	46	0.444444
EOMES_XENO.0.D	->	Xetrov90009494m.g-nodal2	Chr03	121786526	121786533	+	51	82	0.666667
EOMES_XENO.0.D	->	Xetrov90009494m.g-nodal2	Chr03	121786435	121786442	+	51	82	0.666667
EOMES_XENO.0.D	->	Xetrov90001085m.g-pitx2	Chr01	58764708	58764715	-	58	10	0.2
EOMES_XENO.0.D	->	Xetrov90009425m.g-nodal6	Chr03	120529082	120529089	+	58	41	1
EOMES_XENO.0.D	->	Xetrov90009425m.g-nodal6	Chr03	120529108	120529115	+	58	41	1
EOMES_XENO.0.D	->	Xetrov90009425m.g-nodal6	Chr03	120529123	120529130	-	58	41	1
EOMES_XENO.0.D	->	Xetrov90009425m.g-nodal6	Chr03	120529132	120529139	+	58	41	1
EOMES_XENO.0.D	->	Xetrov90017560m.g-ikzf5	Chr07	11870707	11870714	-	77	51	0.230769
EOMES_XENO.0.D	->	Xetrov90009494m.g-nodal2	Chr03	121788402	121788409	-	77	82	0.444444
EOMES_XENO.0.D	->	Xetrov90017922m.g-nodal	Chr07	32789982	32789989	+	77	82	0.444444
FOXA2_XENO.0.D	->	Xetrov90013341m.g-otx1	Chr05	28504024	28504031	+	45	58	0.666667
FOXA2_XENO.0.D	->	Xetrov90020478m.g-sox3	Chr08	34195143	34195150	+	51	45	1
FOXA2_XENO.0.D	->	Xetrov90002928m.g-vegt	Chr01	144405701	144405708	+	51	45	1
FOXA2_XENO.0.D	->	Xetrov90011822m.g-dmbx1	Chr04	80956966	80956973	+	51	61	1
FOXA2_XENO.0.D	->	Xetrov90011822m.g-dmbx1	Chr04	80956147	80956154	-	51	61	1
FOXA2_XENO.0.D	->	Xetrov90011822m.g-dmbx1	Chr04	80956117	80956124	+	51	61	1
FOXA2_XENO.0.D	->	Xetrov90006003m.g-zic2	Chr02	117363588	117363595	-	51	72	0.8
FOXA2_XENO.0.D	->	Xetrov90006003m.g-zic2	Chr02	117362309	117362316	+	51	72	0.8
FOXA2_XENO.0.D	->	Xetrov90006003m.g-zic2	Chr02	117361663	117361670	+	51	72	0.8
FOXA2_XENO.0.D	->	Xetrov90016451m.g-nr1d2	Chr06	77512841	77512848	+	58	55	0.5625
FOXA2_XENO.0.D	->	Xetrov90013979m.g-hivep2	Chr05	67995649	67995656	+	58	55	0.5625
FOXA2_XENO.0.D	->	Xetrov90013979m.g-hivep2	Chr05	67995949	67995956	+	58	55	0.5625
FOXA2_XENO.0.D	->	Xetrov90029927m.g-sox6	scaffold_66	5758	5765	-	58	64	0.6
FOXA2_XENO.0.D	->	Xetrov90014507m.g-shox2	Chr05	104212297	104212304	+	58	64	0.6
FOXA2_XENO.0.D	->	Xetrov90014507m.g-shox2	Chr05	104212234	104212241	-	58	64	0.6
FOXA2_XENO.0.D	->	Xetrov90014507m.g-shox2	Chr05	104212476	104212483	+	58	64	0.6
FOXA2_XENO.0.D	->	Xetrov90018222m.g-neurog3	Chr07	51841680	51841687	-	66	82	0.75
FOXA2_XENO.0.D	->	Xetrov90018222m.g-neurog3	Chr07	51841817	51841824	-	66	82	0.75
FOXA2_XENO.0.D	->	Xetrov90018222m.g-neurog3	Chr07	51851382	51851389	+	66	82	0.75
FOXA2_XENO.0.D	->	Xetrov90018222m.g-neurog3	Chr07	51851377	51851384	+	66	82	0.75
FOXA2_XENO.0.D	->	Xetrov90018222m.g-neurog3	Chr07	51834688	51834695	-	66	82	0.75
FOXA2_XENO.0.D	->	Xetrov90017922m.g-nodal	Chr07	32785456	32785463	-	66	82	0.75
FOXA2_XENO.0.D	->	Xetrov90017922m.g-nodal	Chr07	32785310	32785317	+	66	82	0.75
FOXA2_XENO.0.D	->	Xetrov90009495m.g-nodal1	Chr03	121795141	121795148	+	71	10	0.625
FOXA2_XENO.0.D	->	Xetrov90001085m.g-pitx2	Chr01	58706448	58706455	-	71	10	0.625
FOXA2_XENO.0.D	->	Xetrov90001085m.g-pitx2	Chr01	58706538	58706545	-	71	10	0.625
[truncated: 725 more rows]
